# Supplementary material for: Transcriptomic responses of corpuscle of Stannius gland of Japanese eels (Anguilla japonica) to Changes in Water Salinity
Source: Sci Rep. 2015 Apr 24;5:9836. doi: 10.1038/srep09836 (PMC5386212; doi:10.1038/srep09836)
Supplement: Supplementary Information [file srep09836-s1.xls]

## Sheet: Primer.sequences
Gene	Primers	Amplicon Size (bp)
Calcitonin-1	F: ATAGAGTTGTGCGTTGTGGA	143
	R: GGCGGAGATCTTCAGCATTA
Vitamin D(3) 25-hydroxylase	F: TGCTCTTCCCCAAATCCGTC	71
	R: GAGATGGTCCCACACTGCAA
S100 calcium-binding protein A6	F: TGTCAAAGAAGAGTTCCCGC	135
	R: GATTTCCCAACAAGGTCCGA
Tensin-2	F: GGTTTGACGACACAATGAGG	119
	R: CAGGTTCTCGATGCTCTGTC
Stromal interaction molecule 1	F: TGACCCTGTGGATTGTATGC	104
	R: GTCCGATAGCTCATTGTCGG
Chloride intracellular channel protein 5	F: AAATGGCGAGGACAAGGACC	178
	R: CAGGTTATGCAAATCCGCCG
Kidney-specific Na-K-Cl symporter	F: GAGGCTAAGGCCCAAGTTTT	105
	R: TCCTCTGGATCGCTTAGCTT
Voltage-gated potassium channel subunit Kv11.1	F: TCGGCGTTCGACCTTCATAG	102
	R: CAACGAGTTGCACGTGTTCC
Aquaporin-3	F: GGGCTTCAACTCTGGATACG	109
	R: CCAGTATGATTTGGCCGTGA
NRip11	F: CTGGACCTCAACGAGAACAG	227
	R: GAGTCTGAGAGGTCACCCTT
GAPDH	F:GCGCCAGCCAGAACATCATC	74
	R:GTTAAGCTCGGGGATGACC’
