# Supplementary material for: Transcriptomic responses of corpuscle of Stannius gland of Japanese eels (Anguilla japonica) to Changes in Water Salinity
Source: Sci Rep. 2015 Apr 24;5:9836. doi: 10.1038/srep09836 (PMC5386212; doi:10.1038/srep09836)
Supplement: Supplementary Information [file srep09836-s3.xls]

## Sheet: hormone.activity.genes
UniProtKB entry	Found? (1 indicates found under evalue 1E-5)	Type of hormone	Found? (1 indicates found under evalue 1E-6)
UniProtKB|Q9PWG6|-|Activin B	1	Activin	1
UniProtKB|D2XZ56|-|Activin beta B subunit	0	Activin
UniProtKB|B2DCR4|AM1|Adrenomedullin 1	1	Adrenomedullin 1	1
UniProtKB|B2DCR5|AM2|Adrenomedullin 2	0	Adrenomedullin 2
UniProtKB|B2DCR6|AM3|Adrenomedullin 3	1	Adrenomedullin 3
UniProtKB|B2DCR7|AM5|Adrenomedullin 5	0	Adrenomedullin 5
UniProtKB|P01262|-|Calcitonin	1	Calcitonin	1
UniProtKB|Q76CL3|CCK|Cholecystokinin	0	Cholecystokinin	0
UniProtKB|P18145|cnp|C-type natriuretic peptide	0	C-type natriuretic peptide	0
UniProtKB|Q8AXW3|FSH beta|Follicle stimulating hormone beta subunit	0	Follicle stimulating hormone beta subunit	0
UniProtKB|Q8AXY0|GTHI|Follicle-stimulating hormone beta subunit	0	Follicle-stimulating hormone beta subunit
UniProtKB|F5ANH1|fshb|Follicle-stimulating hormone beta subunit	0	Follicle-stimulating hormone beta subunit
UniProtKB|B8Y6D7|-|FSH-beta	0	FSH-beta	0
UniProtKB|Q8JFY4|ghrl|Ghrelin	0	Ghrelin	0
UniProtKB|P63294|-|Glucagon-like peptide	0	Glucagon-like peptide	0
UniProtKB|P63295|-|Glucagon-like peptide	0	Glucagon-like peptide
UniProtKB|P27794|cga|Glycoprotein hormones alpha chain	0	Glycoprotein hormones alpha chain	0
UniProtKB|D5JGS3|GnRH2|Gonadoliberin	0	Gonadoliberin	0
UniProtKB|Q9PRH0|-|Gonadoliberin	0	Gonadoliberin
UniProtKB|C9DRQ5|-|Gonadoliberin	0	Gonadoliberin
UniProtKB|D5JGT0|GnRH1|Gonadoliberin	0	Gonadoliberin
UniProtKB|Q9PRI3|-|Gonadoliberin	0	Gonadoliberin
UniProtKB|C9DRQ6|-|Gonadoliberin	0	Gonadoliberin
UniProtKB|Q6YN96|-|Gonadotropin 2 beta subunit	0	Gonadotropin 2 beta subunit
UniProtKB|B8Y6D6|-|Gonadotropin alpha subunit	0	Gonadotropin alpha subunit
UniProtKB|Q8UVS7|-|Gonadotropin II-beta subunit	0	Gonadotropin II-beta subunit
UniProtKB|Q8UVT5|-|Gonadotropin II-beta subunit	0	Gonadotropin II-beta subunit
UniProtKB|Q8UVT0|-|Gonadotropin II-beta subunit	0	Gonadotropin II-beta subunit
UniProtKB|Q8UVT3|-|Gonadotropin II-beta subunit	0	Gonadotropin II-beta subunit
UniProtKB|Q8UVT4|-|Gonadotropin II-beta subunit	0	Gonadotropin II-beta subunit
UniProtKB|Q8UVT1|-|Gonadotropin II-beta subunit	0	Gonadotropin II-beta subunit
UniProtKB|Q8UVT2|-|Gonadotropin II-beta subunit	0	Gonadotropin II-beta subunit
UniProtKB|Q8UVS9|-|Gonadotropin II-beta subunit type 1	0	Gonadotropin II-beta subunit type 1
UniProtKB|Q8UVS8|-|Gonadotropin II-beta subunit type 2	0	Gonadotropin II-beta subunit type 2
UniProtKB|Q9YGK3|cgba|Gonadotropin subunit beta-1	0	Gonadotropin subunit beta-1
UniProtKB|P27767|cgbb|Gonadotropin subunit beta-2	0	Gonadotropin subunit beta-2
UniProtKB|Q6IWK5|gh|Growth hormone	0	Growth hormone	0
UniProtKB|F5ANG8|gh|Growth hormone	0	Growth hormone
UniProtKB|Q8AXX9|GH|Growth hormone	0	Growth hormone
UniProtKB|P42633|ins|Insulin	0	Insulin	0
UniProtKB|P41522|ins|Insulin	0	Insulin
UniProtKB|A7BK19|IGF-I Ea1|Insulin-like growth factor I Ea1	1	Insulin-like growth factor I Ea1	1
UniProtKB|A7BK20|IGF-I Ea2|Insulin-like growth factor I Ea2	1	Insulin-like growth factor I Ea2
UniProtKB|A7BK21|IGF-II-1|Insulin-like growth factor II-1	0	Insulin-like growth factor II-1
UniProtKB|A7BK22|IGF-II-2|Insulin-like growth factor II-2	1	Insulin-like growth factor II-2
UniProtKB|B8Y6D8|-|LH-beta	0	LH-beta	0
UniProtKB|Q75NP7|LH beta|Luteinizing hormone beta subunit	0	Luteinizing hormone beta subunit
UniProtKB|E5LCP8|lh-b|Luteinizing hormone-beta subunit	0	Luteinizing hormone-beta subunit
UniProtKB|A0A078BQH3|tsh beta 3|mRNA	0	tsh beta 3	0
UniProtKB|D2KXA5|CNP4|Natriuretic peptide	1	Natriuretic peptide	1
UniProtKB|Q4AEE1|nppb|Natriuretic peptide	0	Natriuretic peptide
UniProtKB|Q9PSV1|-|Natriuretic peptide	0	Natriuretic peptide
UniProtKB|D2KXA3|CNP3|Natriuretic peptide	1	Natriuretic peptide
UniProtKB|P18144|nppa|Natriuretic peptides A	0	Natriuretic peptides A
UniProtKB|I7ARE5|NPY|Neuropeptide Y	0	Neuropeptide Y
UniProtKB|Q0PPS9|-|Obese protein	0	Obese protein	0
UniProtKB|Q76CL2|pyy|Peptide YY	0	Peptide YY	0
UniProtKB|Q75NP8|GPH alpha|Pituitary glycoprotein hormone alpha subunit	0	Pituitary glycoprotein hormone alpha subunit	0
UniProtKB|P33096|prl|Prolactin	0	Prolactin	0
UniProtKB|Q7ZZV3|prl|Prolactin	0	Prolactin
UniProtKB|H2ETE6|prl|Prolactin	0	Prolactin
UniProtKB|Q7ZZV2|-|Proopiomelanocortin	0	Proopiomelanocortin	0
UniProtKB|L7SWQ8|Pomc|Proopiomelanocortin	0	Proopiomelanocortin
UniProtKB|Q9PTH6|POMC-I|Proopiomelanocortin I	0	Proopiomelanocortin I
UniProtKB|B2XQX8|Rln3c|Relaxin 2	0	Relaxin 2	1
UniProtKB|B2XQX9|Rln3a|Relaxin 3a	0	Relaxin 3a
UniProtKB|B2XQX7|Rln3b|Relaxin 3b	0	Relaxin 3b
UniProtKB|E1CJL7|RLN3b|Relaxin 3b	1	Relaxin 3b
UniProtKB|Q90216|-|Somatolactin	0	Somatolactin	0
UniProtKB|P69134|sst1|Somatostatin-1	0	Somatostatin-1	0
UniProtKB|P84489|-|Somatostatin-25	0	Somatostatin-25
UniProtKB|Q9PRV0|-|Somatostatin-related peptide	0	Somatostatin-related peptide
UniProtKB|P08899|gh1|Somatotropin-1	0	Somatotropin-1	0
UniProtKB|P18301|stc|Stanniocalcin	1	Stanniocalcin	1
UniProtKB|Q08127|tshb|Thyrotropin subunit beta	0	Thyrotropin subunit beta	0
UniProtKB|Q7ZZV4|tshb|Thyrotropin subunit beta	0	Thyrotropin subunit beta
UniProtKB|B1Q2B4|UI|Urotensin I	1	Urotensin I	1
UniProtKB|E5RS78|UII|Urotensin-II	0	Urotensin-II
UniProtKB|E5RS79|URP|Urotensin-II related peptide	0	Urotensin-II related peptide
UniProtKB|P22642|vnp|Ventricular natriuretic peptide	1	Ventricular natriuretic peptide	1
	Total reocvery of Uniprot entry		Total reocvery of Uniprot entry
	0.160494		0.3
