# Supplementary material for: Transcriptomic responses of corpuscle of Stannius gland of Japanese eels (Anguilla japonica) to Changes in Water Salinity
Source: Sci Rep. 2015 Apr 24;5:9836. doi: 10.1038/srep09836 (PMC5386212; doi:10.1038/srep09836)
Supplement: Supplementary Information [file srep09836-s4.xls]

## Sheet: readme
Uniprot entries with "hormone activity" function were highlighted in red in next tab

## Sheet: NCBI.anguilla.transcripts
NCBI entry	Species	transcript description	Found (1 indicates found under evalue <1E-6)
gi|9651032|dbj|AB037873.1| Anguilla japonica mRNA for fucolectin-7, complete cds	Anguilla japonica	mRNA for fucolectin-7, complete cds	1
gi|655347222|gb|KJ639930.1| Anguilla australis apolipoprotein E mRNA, partial cds	Anguilla australis	apolipoprotein E mRNA, partial cds	1
gi|226374706|gb|FJ705227.1| Anguilla anguilla retinoblastoma (rb) mRNA, partial cds	Anguilla anguilla	retinoblastoma (rb) mRNA, partial cds	1
gi|20384911|gb|AY082379.1| Anguilla japonica gonadotropin 2 beta subunit precursor, mRNA, complete cds	Anguilla japonica	gonadotropin 2 beta subunit precursor, mRNA, complete cds	0
gi|164470433|gb|EU099536.1| Anguilla japonica relaxin 3c precursor (Rln3c) mRNA, complete cds	Anguilla japonica	relaxin 3c precursor (Rln3c) mRNA, complete cds	1
gi|146395467|gb|AY742794.2| Anguilla japonica follicle stimulating hormone receptor mRNA, partial cds	Anguilla japonica	follicle stimulating hormone receptor mRNA, partial cds	0
gi|301014813|gb|HM364283.1| Anguilla australis androgen receptor alpha mRNA, partial cds	Anguilla australis	androgen receptor alpha mRNA, partial cds	0
gi|655347439|gb|KJ639933.1| Anguilla australis fatty acid transport protein 1 mRNA, complete cds	Anguilla australis	fatty acid transport protein 1 mRNA, complete cds	1
gi|24935272|gb|AY148427.1| Anguilla anguilla follicle-stimulating hormone beta subunit (GTHI) mRNA, partial cds	Anguilla anguilla	follicle-stimulating hormone beta subunit (GTHI) mRNA, partial cds	0
gi|40217950|gb|AY423444.1| Anguilla japonica vitellogenin 2 (VTG2) mRNA, partial cds	Anguilla japonica	vitellogenin 2 (VTG2) mRNA, partial cds	0
gi|212293347|gb|FJ265724.1| Anguilla rostrata large conductance calcium-activated potassium (BK) channel alpha subunit a mRNA, partial cds	Anguilla rostrata	large conductance calcium-activated potassium (BK) channel alpha subunit a mRNA, partial cds	0
gi|693016379|dbj|AB623213.1| Anguilla japonica COL1A1 mRNA for type I collagen proa1 chain, complete cds	Anguilla japonica	COL1A1 mRNA for type I collagen proa1 chain, complete cds	1
gi|40647364|gb|AY498620.1| Anguilla japonica 17b-hydroxysteroid dehydrogenase type I mRNA, complete cds	Anguilla japonica	17b-hydroxysteroid dehydrogenase type I mRNA, complete cds	0
gi|89511866|dbj|AB201844.1| Anguilla japonica Spo11 mRNA, complete cds	Anguilla japonica	Spo11 mRNA, complete cds	0
gi|440919572|gb|JX441988.1| Anguilla anguilla secretogranin III copy 1 (Scg3a) mRNA, complete cds	Anguilla anguilla	secretogranin III copy 1 (Scg3a) mRNA, complete cds	1
gi|507658658|gb|KC236427.1| Anguilla australis bone morphogenetic protein receptor type II (BMPR2) mRNA, partial cds	Anguilla australis	bone morphogenetic protein receptor type II (BMPR2) mRNA, partial cds	1
gi|73852959|emb|AJ564420.1| Anguilla anguilla mRNA for aquaporin 1 (aqp1 gene)	Anguilla anguilla	mRNA for aquaporin 1 (aqp1 gene)	0
gi|229890011|dbj|AB212662.1| Anguilla japonica apoa2 mRNA for apolipoprotein A-II, complete cds	Anguilla japonica	apoa2 mRNA for apolipoprotein A-II, complete cds	0
gi|6273392|gb|AF198357.1| Anguilla japonica cytochrome b mRNA, partial cds; mitochondrial gene for mitochondrial product	Anguilla japonica	cytochrome b mRNA, partial cds; mitochondrial gene for mitochondrial product	1
gi|441415319|dbj|AB689704.1| Anguilla japonica NKCC2a mRNA for putative Na-K-2Cl cotransporter, complete cds	Anguilla japonica	NKCC2a mRNA for putative Na-K-2Cl cotransporter, complete cds	1
gi|402746953|gb|JX310757.1| Anguilla japonica G protein-coupled receptor 54 mRNA, partial cds	Anguilla japonica	G protein-coupled receptor 54 mRNA, partial cds	0
gi|116267594|dbj|AB252646.1| Anguilla japonica 11beta-HSDsf mRNA for 11beta-hydroxysteroid dehydrogenase short form, complete cds	Anguilla japonica	11beta-HSDsf mRNA for 11beta-hydroxysteroid dehydrogenase short form, complete cds	0
gi|194246301|gb|EU635883.1| Anguilla japonica luteinizing hormone receptor mRNA, complete cds	Anguilla japonica	luteinizing hormone receptor mRNA, complete cds	0
gi|301014819|gb|HM364286.1| Anguilla australis Na+, K+, 2Cl- co-transporter-1-alpha subunit mRNA, partial cds	Anguilla australis	Na+, K+, 2Cl- co-transporter-1-alpha subunit mRNA, partial cds	0
gi|281369851|dbj|AB519643.1| Anguilla japonica try mRNA for trypsinogen, complete cds	Anguilla japonica	try mRNA for trypsinogen, complete cds	1
gi|29539241|dbj|AB061225.1| Anguilla japonica e11beta-HSD mRNA for 11beta hydroxysteroid dehydrogenase, complete cds	Anguilla japonica	e11beta-HSD mRNA for 11beta hydroxysteroid dehydrogenase, complete cds	1
gi|129560466|dbj|AB207245.1| Anguilla japonica CNDP1 mRNA for serum carnosinase, complete cds	Anguilla japonica	CNDP1 mRNA for serum carnosinase, complete cds	0
gi|14329831|emb|AJ318071.1| Anguilla anguilla partial mRNA for Pit-1 protein	Anguilla anguilla	partial mRNA for Pit-1 protein	1
gi|73852988|emb|AJ784153.1| Anguilla anguilla mRNA for putative glyceroaquaporin (aqpe gene)	Anguilla anguilla	mRNA for putative glyceroaquaporin (aqpe gene)	0
gi|485459911|emb|HF567915.1| Anguilla anguilla mRNA for inositol monophosphatase (impa2 gene)	Anguilla anguilla	mRNA for inositol monophosphatase (impa2 gene)	1
gi|409108865|gb|JX494230.1| Anguilla anguilla progesterone receptor type 2 (pgr2) mRNA, complete cds	Anguilla anguilla	progesterone receptor type 2 (pgr2) mRNA, complete cds	0
gi|129560468|dbj|AB207246.1| Anguilla japonica ansn mRNA for anserinase, complete cds	Anguilla japonica	ansn mRNA for anserinase, complete cds	0
gi|48473943|dbj|AB111926.1| Anguilla japonica NaSi-1 mRNA for solute carrier family 13 member 1, complete cds	Anguilla japonica	NaSi-1 mRNA for solute carrier family 13 member 1, complete cds	1
gi|308225112|gb|HM775157.1| Anguilla australis lipoprotein lipase-like mRNA, partial sequence	Anguilla australis	lipoprotein lipase-like mRNA, partial sequence	0
gi|350529268|dbj|AB674513.1| Anguilla japonica mRNA for manganese superoxide dismutases, complete cds	Anguilla japonica	mRNA for manganese superoxide dismutases, complete cds	1
gi|108743245|dbj|AB250381.1| Anguilla japonica Ldb4 mRNA for LIM-domain-binding protein 4b (Ldb4b), complete cds	Anguilla japonica	Ldb4 mRNA for LIM-domain-binding protein 4b (Ldb4b), complete cds	1
gi|512374140|dbj|AB731138.1| Anguilla japonica GFP mRNA for green fluorescent protein, complete cds	Anguilla japonica	GFP mRNA for green fluorescent protein, complete cds	1
gi|84619349|emb|AJ564606.1| Anguilla anguilla mRNA for putative Na/Cl cotransporter (nccbeta gene), isoform SLC12a3	Anguilla anguilla	mRNA for putative Na/Cl cotransporter (nccbeta gene), isoform SLC12a3	0
gi|432118090|dbj|AB705412.1| Anguilla japonica slc26a11 mRNA for solute carrier family 26 member 11, partial cds	Anguilla japonica	slc26a11 mRNA for solute carrier family 26 member 11, partial cds	0
gi|156446067|gb|EU018410.1| Anguilla anguilla insulin-like growth factor 1 mRNA, partial cds	Anguilla anguilla	insulin-like growth factor 1 mRNA, partial cds	0
gi|440919578|gb|JX441991.1| Anguilla anguilla neuroendocrine protein 7b2 copy 2 (7b2b) mRNA, complete cds	Anguilla anguilla	neuroendocrine protein 7b2 copy 2 (7b2b) mRNA, complete cds	1
gi|301069073|emb|FR668032.1| Anguilla anguilla mRNA for androgene receptor beta (arb gene)	Anguilla anguilla	mRNA for androgene receptor beta (arb gene)	0
gi|410811862|emb|HE983325.2| Anguilla anguilla partial mRNA for NF-E2-related factor 2 (nrf2 gene)	Anguilla anguilla	partial mRNA for NF-E2-related factor 2 (nrf2 gene)	1
gi|111144714|gb|DQ789976.1| Anguilla anguilla dopamine D2A receptor mRNA, complete cds	Anguilla anguilla	dopamine D2A receptor mRNA, complete cds	0
gi|21955966|dbj|AB075022.1| Anguilla japonica mGnRH mRNA, 5' UTR sequence	Anguilla japonica	mGnRH mRNA, 5' UTR sequence	1
gi|538774577|dbj|AB678206.1| Anguilla japonica TRalphaA mRNA for thyroid hormone receptor alpha A, complete cds	Anguilla japonica	TRalphaA mRNA for thyroid hormone receptor alpha A, complete cds	0
gi|308387032|dbj|AB593812.1| Anguilla japonica mRNA for elongation factor-1 alpha, partial cds	Anguilla japonica	mRNA for elongation factor-1 alpha, partial cds	1
gi|30268598|dbj|AB080641.1| Anguilla japonica renoguanylin mRNA for preprorenoguanylin, complete cds	Anguilla japonica	renoguanylin mRNA for preprorenoguanylin, complete cds	1
gi|284424939|dbj|AB513621.1| Anguilla japonica CNP3 mRNA for C-type natriuretic peptide-3, complete cds	Anguilla japonica	CNP3 mRNA for C-type natriuretic peptide-3, complete cds	1
gi|386642807|emb|HE802272.1| Anguilla anguilla mRNA for Kissr-3 protein, splice variant 1	Anguilla anguilla	mRNA for Kissr-3 protein, splice variant 1	0
gi|353523249|dbj|AB605267.1| Anguilla australis fshr mRNA for follicle stimulating hormone receptor, partial cds	Anguilla australis	fshr mRNA for follicle stimulating hormone receptor, partial cds	0
gi|317413763|dbj|AB571308.1| Anguilla japonica eZPCa mRNA for egg envelope protein, complete cds	Anguilla japonica	eZPCa mRNA for egg envelope protein, complete cds	1
gi|507658626|gb|KC164756.1| Anguilla australis activin receptor-like kinase 5 (ALK5) mRNA, complete cds	Anguilla australis	activin receptor-like kinase 5 (ALK5) mRNA, complete cds	1
gi|76573851|dbj|AB219180.1| Anguilla japonica apoa1 mRNA for apolipoprotein A-I, complete cds	Anguilla japonica	apoa1 mRNA for apolipoprotein A-I, complete cds	0
gi|2597810|emb|AJ000731.1| Anguilla anguilla mRNA for tyrosine hydroxylase	Anguilla anguilla	mRNA for tyrosine hydroxylase	0
gi|353523251|dbj|AB605268.1| Anguilla australis lhr mRNA for luteinizing hormone receptor, partial cds	Anguilla australis	lhr mRNA for luteinizing hormone receptor, partial cds	0
gi|655347318|gb|KJ639932.1| Anguilla australis microsomal triacylglyceride transfer protein mRNA, partial cds	Anguilla australis	microsomal triacylglyceride transfer protein mRNA, partial cds	1
gi|1215783|dbj|D44541.1|ANGNPRTD Anguilla japonica mRNA for natriuretic peptide receptor type-D, complete cds	ANGNPRTD Anguilla	japonica mRNA for natriuretic peptide receptor type-D, complete cds	0
gi|23491577|dbj|AB084425.1| Anguilla japonica SLC26A6 mRNA for solute carrier family 26 member 6, complete cds	Anguilla japonica	SLC26A6 mRNA for solute carrier family 26 member 6, complete cds	0
gi|27530581|dbj|AB049726.1| Anguilla japonica eUT mRNA for gill urea transporter, complete cds	Anguilla japonica	eUT mRNA for gill urea transporter, complete cds	0
gi|15778141|dbj|AB071428.1| Anguilla japonica mRNA for hatching enzyme EHE13, complete cds	Anguilla japonica	mRNA for hatching enzyme EHE13, complete cds	0
gi|154127061|dbj|AB353114.1| Anguilla japonica IGF-I Ea1 mRNA for insulin-like growth factor I Ea1 precursor, complete cds	Anguilla japonica	IGF-I Ea1 mRNA for insulin-like growth factor I Ea1 precursor, complete cds	1
gi|1518039|gb|U62920.1|AAU62920 Anguilla anguilla dopamine D1B receptor (d1B) mRNA, complete cds	AAU62920 Anguilla	anguilla dopamine D1B receptor (d1B) mRNA, complete cds	0
gi|194304442|gb|EU647744.1| Anguilla japonica sodium phosphate cotransporter (SLC34A2) mRNA, partial cds	Anguilla japonica	sodium phosphate cotransporter (SLC34A2) mRNA, partial cds	0
gi|189099189|gb|EU551244.1| Anguilla anguilla clone IgM-b1 immunoglobulin heavy chain (IgM) mRNA, partial cds	Anguilla anguilla	clone IgM-b1 immunoglobulin heavy chain (IgM) mRNA, partial cds	0
gi|253971252|gb|GQ249838.1| Anguilla anguilla clone 3 immunoglobulin heavy chain variable region mRNA, partial cds	Anguilla anguilla	clone 3 immunoglobulin heavy chain variable region mRNA, partial cds	0
gi|4126489|dbj|AB016041.1| Anguilla japonica mRNA for eSRS3, complete cds	Anguilla japonica	mRNA for eSRS3, complete cds	1
gi|94983876|gb|DQ493912.1| Anguilla anguilla 6-phosphogluconate dehydrogenase mRNA, partial cds	Anguilla anguilla	6-phosphogluconate dehydrogenase mRNA, partial cds	1
gi|329754547|gb|HQ436343.1| Anguilla australis cytochrome p450 aromatase (cyp19) mRNA, partial cds	Anguilla australis	cytochrome p450 aromatase (cyp19) mRNA, partial cds	0
gi|38232569|gb|AY444748.1| Anguilla japonica cytochrome P4501C1 (CYP1C1) mRNA, complete cds	Anguilla japonica	cytochrome P4501C1 (CYP1C1) mRNA, complete cds	1
gi|156147408|gb|EU078899.1| Anguilla anguilla glycoprotein alpha subunit mRNA, partial cds	Anguilla anguilla	glycoprotein alpha subunit mRNA, partial cds	0
gi|15778135|dbj|AB071425.1| Anguilla japonica mRNA for hatching enzyme EHE7, complete cds	Anguilla japonica	mRNA for hatching enzyme EHE7, complete cds	0
gi|4760705|dbj|AB025357.1| Anguilla japonica mRNA for proliferating cell nuclear antigen, complete cds	Anguilla japonica	mRNA for proliferating cell nuclear antigen, complete cds	1
gi|4630767|dbj|AB009669.1| Anguilla japonica mRNA for eKir, complete cds	Anguilla japonica	mRNA for eKir, complete cds	1
gi|339830670|gb|HQ833315.1| Anguilla japonica sodium bicarbonate co-exchanger 1 (NBCe1) mRNA, partial cds	Anguilla japonica	sodium bicarbonate co-exchanger 1 (NBCe1) mRNA, partial cds	0
gi|485459906|emb|HF567913.1| Anguilla anguilla mRNA for inositol monophosphatase (impa1.2 gene)	Anguilla anguilla	mRNA for inositol monophosphatase (impa1.2 gene)	1
gi|422898283|dbj|AB762417.1| Anguilla japonica slc15a1 mRNA for peptide transporter 1, complete cds	Anguilla japonica	slc15a1 mRNA for peptide transporter 1, complete cds	1
gi|339639358|emb|HE565353.1| Anguilla anguilla partial mRNA for glutamate-cysteine ligase, catalytic subunit (gclc gene)	Anguilla anguilla	partial mRNA for glutamate-cysteine ligase, catalytic subunit (gclc gene)	1
gi|47716321|dbj|AB180477.1| Anguilla japonica GHR2 mRNA for growth hormone receptor 2, complete cds	Anguilla japonica	GHR2 mRNA for growth hormone receptor 2, complete cds	0
gi|317413765|dbj|AB571309.1| Anguilla japonica eZPCc mRNA for egg envelope protein, complete cds	Anguilla japonica	eZPCc mRNA for egg envelope protein, complete cds	1
gi|55846618|gb|AY654741.1| Anguilla japonica cholesterol side-chain cleavage cytochrome P450 (CYP11A1) mRNA, complete cds	Anguilla japonica	cholesterol side-chain cleavage cytochrome P450 (CYP11A1) mRNA, complete cds	0
gi|77417678|gb|DQ195224.1| Anguilla anguilla Ras (ras) mRNA, complete cds	Anguilla anguilla	Ras (ras) mRNA, complete cds	1
gi|183014161|dbj|AB363987.1| Anguilla japonica AM3 mRNA for adrenomedullin 3, complete cds	Anguilla japonica	AM3 mRNA for adrenomedullin 3, complete cds	1
gi|31322597|gb|AY249411.1| Anguilla japonica ribosomal protein L15 (rpl15) mRNA, complete cds	Anguilla japonica	ribosomal protein L15 (rpl15) mRNA, complete cds	1
gi|242392218|dbj|AB510741.1| Anguilla japonica NKCC2b mRNA for putative Na/K/Cl cotransporter, complete cds	Anguilla japonica	NKCC2b mRNA for putative Na/K/Cl cotransporter, complete cds	0
gi|161347546|gb|EF062515.1| Anguilla anguilla immunoglobulin heavy chain mRNA, partial cds	Anguilla anguilla	immunoglobulin heavy chain mRNA, partial cds	1
gi|496529|emb|X76109.1| A.anguilla mRNA for sodium/potassium ATPase, beta subunit	A.anguilla mRNA	for sodium/potassium ATPase, beta subunit	1
gi|698162858|dbj|LC002778.1| Anguilla australis GFP mRNA for green fluorescent protein, complete cds	Anguilla australis	GFP mRNA for green fluorescent protein, complete cds	0
gi|657184681|dbj|AB823817.1| Anguilla japonica HAS2 mRNA for hyaluronan synthase 2, complete cds	Anguilla japonica	HAS2 mRNA for hyaluronan synthase 2, complete cds	0
gi|73852961|emb|AJ564421.1| Anguilla anguilla mRNA for aquaporin 1 (aqp1dup gene)	Anguilla anguilla	mRNA for aquaporin 1 (aqp1dup gene)	1
gi|156968359|gb|EU073125.1| Anguilla anguilla estradiol receptor alpha mRNA, partial cds	Anguilla anguilla	estradiol receptor alpha mRNA, partial cds	0
gi|407955612|dbj|AB710174.1| Anguilla australis ara mRNA for androgen receptor alpha, partial cds	Anguilla australis	ara mRNA for androgen receptor alpha, partial cds	0
gi|431912|emb|X73493.1| A.anguilla mRNA for thyrotropin beta-subunit	A.anguilla mRNA	for thyrotropin beta-subunit	0
gi|299474279|gb|HM357466.1| Anguilla australis ornithine decarboxylase 1 (odc1) mRNA, partial cds	Anguilla australis	ornithine decarboxylase 1 (odc1) mRNA, partial cds	1
gi|528313544|dbj|AB787290.1| Anguilla japonica NKCC1a mRNA for putative Na-K-2Cl cotransporter, partial cds	Anguilla japonica	NKCC1a mRNA for putative Na-K-2Cl cotransporter, partial cds	0
gi|47716319|dbj|AB180476.1| Anguilla japonica GHR1 mRNA for growth hormone receptor 1, complete cds	Anguilla japonica	GHR1 mRNA for growth hormone receptor 1, complete cds	0
gi|5881240|gb|AF179250.1| Anguilla anguilla vacuolar-type H+ transporting ATPase B1 subunit mRNA, complete cds	Anguilla anguilla	vacuolar-type H+ transporting ATPase B1 subunit mRNA, complete cds	1
gi|585400257|dbj|AB846844.1| Anguilla japonica c-fos2 mRNA for proto-oncogene c-fos2, complete cds	Anguilla japonica	c-fos2 mRNA for proto-oncogene c-fos2, complete cds	0
gi|4514549|dbj|AB023960.1| Anguilla japonica mRNA for androgen receptor alpha, complete cds	Anguilla japonica	mRNA for androgen receptor alpha, complete cds	1
gi|6561898|dbj|AB020414.1| Anguilla japonica CYP1A9 mRNA for cytochrome P450 1A9, complete cds	Anguilla japonica	CYP1A9 mRNA for cytochrome P450 1A9, complete cds	0
gi|3087718|emb|Y17129.1| Anguilla anguilla mRNA for S31 protein	Anguilla anguilla	mRNA for S31 protein	1
gi|218534229|gb|FJ490345.1| Anguilla marmorata gonadotropin alpha subunit mRNA, complete cds	Anguilla marmorata	gonadotropin alpha subunit mRNA, complete cds	0
gi|308913530|gb|HQ259218.1| Anguilla japonica peroxisome proliferator activated receptor alpha mRNA, partial cds	Anguilla japonica	peroxisome proliferator activated receptor alpha mRNA, partial cds	1
gi|6716125|dbj|AB032075.1| Anguilla japonica PR mRNA for progesterone receptor, complete cds	Anguilla japonica	PR mRNA for progesterone receptor, complete cds	0
gi|53693114|gb|AY742795.1| Anguilla japonica luteinizing hormone receptor mRNA, partial cds	Anguilla japonica	luteinizing hormone receptor mRNA, partial cds	0
gi|126253796|gb|EF207373.1| Anguilla japonica PTENb-like protein long form-like mRNA, partial sequence	Anguilla japonica	PTENb-like protein long form-like mRNA, partial sequence	1
gi|440919566|gb|JX441985.1| Anguilla anguilla prohormone convertase 2 copy 2 (Phc2b) mRNA, partial cds	Anguilla anguilla	prohormone convertase 2 copy 2 (Phc2b) mRNA, partial cds	0
gi|27652640|emb|AJ486858.1| Anguilla anguilla mRNA for putative sodium-potassium-chloride cotransporter (nkcc1a gene)	Anguilla anguilla	mRNA for putative sodium-potassium-chloride cotransporter (nkcc1a gene)	0
gi|225008490|gb|FJ769219.1| Anguilla japonica glutathione peroxidase 1 (gpx1) mRNA, complete cds	Anguilla japonica	glutathione peroxidase 1 (gpx1) mRNA, complete cds	1
gi|120561012|gb|EF011738.1| Anguilla anguilla aquaporin 1b mRNA, complete cds	Anguilla anguilla	aquaporin 1b mRNA, complete cds	0
gi|358641025|dbj|AB638838.1| Anguilla japonica CSD mRNA for cysteine sulfinate decarboxylase, complete cds	Anguilla japonica	CSD mRNA for cysteine sulfinate decarboxylase, complete cds	1
gi|5931797|emb|AJ249203.1| Anguilla japonica mRNA for deep-sea type rod opsin (dso gene)	Anguilla japonica	mRNA for deep-sea type rod opsin (dso gene)	0
gi|440919568|gb|JX441986.1| Anguilla anguilla secretogranin IIa (Scg2a) mRNA, partial cds	Anguilla anguilla	secretogranin IIa (Scg2a) mRNA, partial cds	1
gi|291292279|gb|GU332301.1| Anguilla anguilla gonadotropin releasing hormone 1 (GnRH1) mRNA, complete cds	Anguilla anguilla	gonadotropin releasing hormone 1 (GnRH1) mRNA, complete cds	0
gi|6561894|dbj|AB015638.1| Anguilla japonica CYP1A mRNA for cytochrome P450 1A, complete cds	Anguilla japonica	CYP1A mRNA for cytochrome P450 1A, complete cds	1
gi|38198206|dbj|AB109556.1| Anguilla japonica CCK mRNA for cholecystokinin, complete cds	Anguilla japonica	CCK mRNA for cholecystokinin, complete cds	0
gi|257785221|gb|GQ424028.1| Anguilla japonica angiopoietin-1 mRNA, partial cds	Anguilla japonica	angiopoietin-1 mRNA, partial cds	0
gi|5821399|dbj|AB025361.1| Anguilla japonica AR-beta mRNA for androgen receptor-beta, complete cds	Anguilla japonica	AR-beta mRNA for androgen receptor-beta, complete cds	1
gi|57157230|dbj|AB097843.1| Anguilla japonica DNASE1 mRNA for deoxyribonuclease I, complete cds	Anguilla japonica	DNASE1 mRNA for deoxyribonuclease I, complete cds	1
gi|38198208|dbj|AB109557.1| Anguilla japonica PYY mRNA for peptide YY, complete cds	Anguilla japonica	PYY mRNA for peptide YY, complete cds	0
gi|584273266|dbj|AB890133.1| Anguilla japonica PSMB8 mRNA for proteasome subunit beta type 8,F-type, partial cds	Anguilla japonica	PSMB8 mRNA for proteasome subunit beta type 8,F-type, partial cds	1
gi|89145829|gb|DQ396402.1| Anguilla anguilla TrkB recptor mRNA, partial cds	Anguilla anguilla	TrkB recptor mRNA, partial cds	1
gi|157811853|gb|EU145589.1| Anguilla anguilla UDP-glucuronosyltransferase (UDPGT) mRNA, partial cds	Anguilla anguilla	UDP-glucuronosyltransferase (UDPGT) mRNA, partial cds	0
gi|253317481|gb|FJ436091.1| Anguilla japonica rho-class glutathione S-transferase (GSTR) mRNA, partial cds	Anguilla japonica	rho-class glutathione S-transferase (GSTR) mRNA, partial cds	0
gi|212550232|gb|EU715407.1| Anguilla japonica lipoprotein lipase-like mRNA, complete sequence	Anguilla japonica	lipoprotein lipase-like mRNA, complete sequence	1
gi|156968365|gb|EU073128.1| Anguilla anguilla vitellogenin-2 mRNA, partial cds	Anguilla anguilla	vitellogenin-2 mRNA, partial cds	0
gi|409108867|gb|JX868847.1| Anguilla anguilla phospholipase C zeta 1 (plcz1) mRNA, complete cds	Anguilla anguilla	phospholipase C zeta 1 (plcz1) mRNA, complete cds	1
gi|13591611|dbj|AB046209.1| Anguilla japonica mRNA for 14kDa apolipoprotein, complete cds	Anguilla japonica	mRNA for 14kDa apolipoprotein, complete cds	1
gi|667755807|gb|KJ561856.1| Anguilla anguilla myoglobin mRNA, partial cds	Anguilla anguilla	myoglobin mRNA, partial cds	0
gi|73760066|dbj|AB188667.1| Anguilla japonica hdlbp mRNA for high density lipoprotein-binding protein vigilin, complete cds	Anguilla japonica	hdlbp mRNA for high density lipoprotein-binding protein vigilin, complete cds	1
gi|472440876|gb|KC430925.1| Anguilla anguilla myoxvirus resistance protein B (MxB) mRNA, complete cds	Anguilla anguilla	myoxvirus resistance protein B (MxB) mRNA, complete cds	0
gi|432118105|dbj|AB705414.1| Anguilla japonica slc26a10 mRNA for solute carrier family 26 member 10, partial cds	Anguilla japonica	slc26a10 mRNA for solute carrier family 26 member 10, partial cds	0
gi|34013385|dbj|AB094502.1| Anguilla japonica AQP-1S mRNA for aquaporin 1, complete cds	Anguilla japonica	AQP-1S mRNA for aquaporin 1, complete cds	1
gi|317413769|dbj|AB571311.1| Anguilla japonica eZPCe mRNA for egg envelope protein, complete cds	Anguilla japonica	eZPCe mRNA for egg envelope protein, complete cds	1
gi|21955964|dbj|AB075021.1| Anguilla japonica GAPDH mRNA for glyceraldehyde-3-phosphate dehydrogenase, complete cds	Anguilla japonica	GAPDH mRNA for glyceraldehyde-3-phosphate dehydrogenase, complete cds	1
gi|219920732|emb|FM173263.1| Anguilla anguilla mRNA for guanylate cyclase C type 1 (Gucy2c.1 gene)	Anguilla anguilla	mRNA for guanylate cyclase C type 1 (Gucy2c.1 gene)	1
gi|429476604|dbj|AB597930.1| Anguilla japonica GPR54 mRNA for G protein-coupled receptor 54, complete cds	Anguilla japonica	GPR54 mRNA for G protein-coupled receptor 54, complete cds	0
gi|5931795|emb|AJ249202.1| Anguilla japonica mRNA for fresh water type rod opsin (fwo gene)	Anguilla japonica	mRNA for fresh water type rod opsin (fwo gene)	0
gi|354681963|dbj|AB678209.1| Anguilla japonica TRbetaB mRNA for thyroid hormone recptor beta B, complete cds	Anguilla japonica	TRbetaB mRNA for thyroid hormone recptor beta B, complete cds	1
gi|19851885|gb|AF420257.1| Anguilla anguilla CYP1A mRNA, complete cds	Anguilla anguilla	CYP1A mRNA, complete cds	0
gi|336169748|gb|JF894788.1| Anguilla japonica immunoglobulin mu heavy chain mRNA, complete cds	Anguilla japonica	immunoglobulin mu heavy chain mRNA, complete cds	1
gi|77455508|gb|DQ219463.1| Anguilla japonica vascular endothelial growth factor 130 mRNA, partial cds	Anguilla japonica	vascular endothelial growth factor 130 mRNA, partial cds	1
gi|84619345|emb|AJ564604.1| Anguilla anguilla mRNA for putative Na/Cl cotransporter (nccalpha gene), isoform SLC12a3	Anguilla anguilla	mRNA for putative Na/Cl cotransporter (nccalpha gene), isoform SLC12a3	0
gi|322510155|gb|GU726143.1| Anguilla japonica apelin receptor A mRNA, complete cds	Anguilla japonica	apelin receptor A mRNA, complete cds	1
gi|34013383|dbj|AB094501.1| Anguilla japonica AQP-1L mRNA for aquaporin 1, complete cds	Anguilla japonica	AQP-1L mRNA for aquaporin 1, complete cds	0
gi|47607478|gb|AY616117.1| Anguilla japonica neural aromatase mRNA, partial cds	Anguilla japonica	neural aromatase mRNA, partial cds	0
gi|183014163|dbj|AB363988.1| Anguilla japonica AM5 mRNA for adrenomedullin 5, complete cds	Anguilla japonica	AM5 mRNA for adrenomedullin 5, complete cds	0
gi|30268600|dbj|AB080642.1| Anguilla japonica uroguanylin mRNA for preprouroguanylin, complete cds	Anguilla japonica	uroguanylin mRNA for preprouroguanylin, complete cds	1
gi|15778137|dbj|AB071426.1| Anguilla japonica mRNA for hatching enzyme EHE10, complete cds	Anguilla japonica	mRNA for hatching enzyme EHE10, complete cds	1
gi|2689882|gb|M36967.1|ANGCSPA Anguilla australis corpuscles of Stannius protein (CS) mRNA, complete cds	ANGCSPA Anguilla	australis corpuscles of Stannius protein (CS) mRNA, complete cds	1
gi|342731469|gb|JF837185.1| Anguilla japonica immunoglobulin light chain mRNA, complete cds	Anguilla japonica	immunoglobulin light chain mRNA, complete cds	1
gi|325302475|dbj|AB618554.1| Anguilla japonica th mRNA for tyrosine hydroxylase, partial cds	Anguilla japonica	th mRNA for tyrosine hydroxylase, partial cds	0
gi|317413767|dbj|AB571310.1| Anguilla japonica eZPCd mRNA for egg envelope protein, complete cds	Anguilla japonica	eZPCd mRNA for egg envelope protein, complete cds	1
gi|190714208|emb|FM173260.1| Anguilla anguilla mRNA for preproguanylin (Guca2a gene)	Anguilla anguilla	mRNA for preproguanylin (Guca2a gene)	0
gi|171190814|gb|EU407825.1| Anguilla anguilla elongation factor 1 alpha (EF1A) mRNA, partial cds	Anguilla anguilla	elongation factor 1 alpha (EF1A) mRNA, partial cds	1
gi|13591609|dbj|AB046208.1| Anguilla japonica mRNA for 28kDa-1e apolipoprotein, complete cds	Anguilla japonica	mRNA for 28kDa-1e apolipoprotein, complete cds	0
gi|158936889|dbj|AB282685.1| Anguilla anguilla Pgi-1 mRNA for phosphoglucose isomerase-1, complete cds	Anguilla anguilla	Pgi-1 mRNA for phosphoglucose isomerase-1, complete cds	1
gi|346642222|gb|JF719341.1| Anguilla japonica retinoid X receptor alpha short mRNA, partial cds	Anguilla japonica	retinoid X receptor alpha short mRNA, partial cds	0
gi|89145827|gb|DQ396401.1| Anguilla anguilla growth-associated protein 43 mRNA, partial cds	Anguilla anguilla	growth-associated protein 43 mRNA, partial cds	0
gi|94983884|gb|DQ493916.1| Anguilla anguilla triglyceride lipase mRNA, partial cds	Anguilla anguilla	triglyceride lipase mRNA, partial cds	0
gi|84619347|emb|AJ564605.1| Anguilla anguilla mRNA for putative Na/Cl cotransporter (nccalpha truncate gene), isoform SLC12a3	Anguilla anguilla	mRNA for putative Na/Cl cotransporter (nccalpha truncate gene), isoform SLC12a3	0
gi|672351811|gb|KJ462782.1| Anguilla marmorata rod opsin (Rh1F) mRNA, partial cds	Anguilla marmorata	rod opsin (Rh1F) mRNA, partial cds	0
gi|485459909|emb|HF567914.1| Anguilla anguilla mRNA for inositol monophosphatase (impa1.3 gene)	Anguilla anguilla	mRNA for inositol monophosphatase (impa1.3 gene)	1
gi|440919562|gb|JX441983.1| Anguilla anguilla proopiomelanocortin (Pomc) mRNA, complete cds	Anguilla anguilla	proopiomelanocortin (Pomc) mRNA, complete cds	0
gi|572103947|dbj|AB773421.1| Anguilla japonica PRLR mRNA for prolactin receptor, complete cds	Anguilla japonica	PRLR mRNA for prolactin receptor, complete cds	0
gi|340813957|gb|GU269543.3| Anguilla anguilla activin beta B subunit precursor, mRNA, partial cds	Anguilla anguilla	activin beta B subunit precursor, mRNA, partial cds	0
gi|1311519|gb|L78007.1|ANGFROD Anguilla anguilla freshwater rhodopsin mRNA, partial cds	ANGFROD Anguilla	anguilla freshwater rhodopsin mRNA, partial cds	0
gi|472440883|gb|KC430927.1| Anguilla anguilla myoxvirus resistance protein D (MxD) mRNA, complete cds	Anguilla anguilla	myoxvirus resistance protein D (MxD) mRNA, complete cds	0
gi|13591603|dbj|AB046205.1| Anguilla japonica mRNA for 28kDa-1b apolipoprotein, complete cds	Anguilla japonica	mRNA for 28kDa-1b apolipoprotein, complete cds	0
gi|675818877|emb|LM655248.1| Anguilla anguilla mRNA for mRNA (tsh beta 3 gene)	Anguilla anguilla	mRNA for mRNA (tsh beta 3 gene)	0
gi|48473951|dbj|AB111930.1| Anguilla japonica DRA-1 mRNA for solute carrier family 26 member 3, complete cds	Anguilla japonica	DRA-1 mRNA for solute carrier family 26 member 3, complete cds	0
gi|52851361|dbj|AB183429.1| Anguilla japonica mRNA for cyclin B3, complete cds	Anguilla japonica	mRNA for cyclin B3, complete cds	1
gi|106879849|emb|AJ744769.1| Anguilla anguilla mRNA for citrate transporter precursor (ctp gene)	Anguilla anguilla	mRNA for citrate transporter precursor (ctp gene)	1
gi|110666862|gb|DQ784815.1| Anguilla japonica obese protein mRNA, partial cds	Anguilla japonica	obese protein mRNA, partial cds	0
gi|163866751|gb|EU308112.1| Anguilla anguilla glutathione S-trasferase mRNA, complete cds	Anguilla anguilla	glutathione S-trasferase mRNA, complete cds	1
gi|33331384|gb|AF538330.1| Anguilla anguilla RBP mRNA, partial cds	Anguilla anguilla	RBP mRNA, partial cds	0
gi|57282206|emb|AJ486861.1| Anguilla anguilla partial nkcc1b gene, 5' UTR, splice variant 2	Anguilla anguilla	partial nkcc1b gene, 5' UTR, splice variant 2	0
gi|407955614|dbj|AB710175.1| Anguilla australis arb mRNA for androgen receptor beta, partial cds	Anguilla australis	arb mRNA for androgen receptor beta, partial cds	0
gi|94983868|gb|DQ493908.1| Anguilla anguilla catalase mRNA, partial cds	Anguilla anguilla	catalase mRNA, partial cds	1
gi|657184685|dbj|AB901107.1| Anguilla japonica eHAS1 mRNA for hyaluronan synthase type 1, complete cds	Anguilla japonica	eHAS1 mRNA for hyaluronan synthase type 1, complete cds	0
gi|440919576|gb|JX441990.1| Anguilla anguilla neuroendocrine protein 7b2 copy 1 (7b2a) mRNA, complete cds	Anguilla anguilla	neuroendocrine protein 7b2 copy 1 (7b2a) mRNA, complete cds	1
gi|29467637|dbj|AB098064.1| Anguilla japonica ajl-1 mRNA for galectin, complete cds	Anguilla japonica	ajl-1 mRNA for galectin, complete cds	0
gi|15741091|gb|AF302240.1| Anguilla anguilla thyroid hormone receptor alpha (TR-alpha) mRNA, partial cds	Anguilla anguilla	thyroid hormone receptor alpha (TR-alpha) mRNA, partial cds	0
gi|164470432|gb|EU099535.1| Anguilla japonica relaxin 3b precursor (Rln3b) mRNA, complete cds	Anguilla japonica	relaxin 3b precursor (Rln3b) mRNA, complete cds	0
gi|512386540|dbj|AB763906.1| Anguilla japonica UnaG mRNA for bilirubin binding protein, complete cds	Anguilla japonica	UnaG mRNA for bilirubin binding protein, complete cds	0
gi|432118078|dbj|AB705307.1| Anguilla japonica slc4a1 mRNA for anion exchanger 1, partial cds	Anguilla japonica	slc4a1 mRNA for anion exchanger 1, partial cds	1
gi|301069071|emb|FR668031.1| Anguilla anguilla mRNA for androgene receptor alpha (ara gene)	Anguilla anguilla	mRNA for androgene receptor alpha (ara gene)	0
gi|30313579|gb|AY158009.1| Anguilla japonica prolactin precursor, mRNA, complete cds	Anguilla japonica	prolactin precursor, mRNA, complete cds	0
gi|261863636|gb|GU047876.1| Anguilla anguilla palmitoyl-CoA oxidase mRNA, partial cds	Anguilla anguilla	palmitoyl-CoA oxidase mRNA, partial cds	1
gi|967988|dbj|D31928.1|ANGNPRC Anguilla japonica NPR-C mRNA for natriuretic peptide receptor type-C, complete cds	ANGNPRC Anguilla	japonica NPR-C mRNA for natriuretic peptide receptor type-C, complete cds	1
gi|225008492|gb|FJ769220.1| Anguilla japonica glutathione peroxidase 4 (gpx4) mRNA, complete cds	Anguilla japonica	glutathione peroxidase 4 (gpx4) mRNA, complete cds	1
gi|325053270|dbj|AB558958.1| Anguilla japonica sod-1 mRNA for copper/zinc superoxide dismutase, complete cds	Anguilla japonica	sod-1 mRNA for copper/zinc superoxide dismutase, complete cds	1
gi|386642809|emb|HE802273.1| Anguilla anguilla mRNA for Kissr-3 protein, splice variant 2	Anguilla anguilla	mRNA for Kissr-3 protein, splice variant 2	0
gi|158530229|gb|EU191610.1| Anguilla anguilla follicle-stimulating hormone receptor mRNA, partial cds	Anguilla anguilla	follicle-stimulating hormone receptor mRNA, partial cds	0
gi|13591605|dbj|AB046206.1| Anguilla japonica mRNA for 28kDa-1c apolipoprotein, complete cds	Anguilla japonica	mRNA for 28kDa-1c apolipoprotein, complete cds	0
gi|323482074|gb|HQ846970.1| Anguilla australis growth differentiation factor-9 (GDF-9) mRNA, complete cds	Anguilla australis	growth differentiation factor-9 (GDF-9) mRNA, complete cds	0
gi|1518037|gb|U62919.1|AAU62919 Anguilla anguilla dopamine D1A2 receptor (d1A2) mRNA, complete cds	AAU62919 Anguilla	anguilla dopamine D1A2 receptor (d1A2) mRNA, complete cds	0
gi|657184683|dbj|AB901106.1| Anguilla japonica eHAS1L mRNA for hyaluronan synthase type 1 long type, complete cds	Anguilla japonica	eHAS1L mRNA for hyaluronan synthase type 1 long type, complete cds	0
gi|675818883|emb|LM655251.1| Anguilla anguilla partial mRNA for mRNA (tshrb gene)	Anguilla anguilla	partial mRNA for mRNA (tshrb gene)	0
gi|342731471|gb|JF837186.1| Anguilla japonica immunoglobulin heavy chain mRNA, complete cds	Anguilla japonica	immunoglobulin heavy chain mRNA, complete cds	1
gi|16555436|emb|AJ291611.1| Anguilla anguilla partial mRNA for guanylate cyclase C (Type 1), (hser gene)	Anguilla anguilla	partial mRNA for guanylate cyclase C (Type 1), (hser gene)	0
gi|308152235|emb|FN599827.1| Anguilla anguilla mRNA for inositol(myo)-1(or 4)-monophosphatase 1 (impa1 gene), isoform 1.1	Anguilla anguilla	mRNA for inositol(myo)-1(or 4)-monophosphatase 1 (impa1 gene), isoform 1.1	1
gi|410811864|emb|HE983326.2| Anguilla anguilla partial mRNA for Kelch-like ECH-associated protein 1 (keap1 gene)	Anguilla anguilla	partial mRNA for Kelch-like ECH-associated protein 1 (keap1 gene)	1
gi|24850421|gb|AY167576.1| Anguilla anguilla H+/peptide transporter (PepTeel) mRNA, partial cds	Anguilla anguilla	H+/peptide transporter (PepTeel) mRNA, partial cds	0
gi|322510151|gb|GU726141.1| Anguilla japonica angiotensin AT1 receptor mRNA, complete cds	Anguilla japonica	angiotensin AT1 receptor mRNA, complete cds	1
gi|55247980|gb|AY775788.1| Anguilla japonica vitellogenin mRNA, complete cds	Anguilla japonica	vitellogenin mRNA, complete cds	0
gi|431823424|gb|JX913802.1| Anguilla japonica kissr-1 mRNA, partial cds	Anguilla japonica	kissr-1 mRNA, partial cds	0
gi|559147047|gb|KF577784.1| Anguilla anguilla interferon regulatory factor 7 (IRF7) mRNA, complete cds	Anguilla anguilla	interferon regulatory factor 7 (IRF7) mRNA, complete cds	1
gi|54400312|dbj|AB122059.1| Anguilla japonica eFHL5 mRNA for four-and-a-half LIM domain protein 5, complete cds	Anguilla japonica	eFHL5 mRNA for four-and-a-half LIM domain protein 5, complete cds	1
gi|156968367|gb|EU073129.1| Anguilla anguilla follicle stimulating hormone receptor mRNA, partial cds	Anguilla anguilla	follicle stimulating hormone receptor mRNA, partial cds	0
gi|339830672|gb|HQ833316.1| Anguilla japonica sodium proton exchanger 3 (NHE3) mRNA, partial cds	Anguilla japonica	sodium proton exchanger 3 (NHE3) mRNA, partial cds	0
gi|528313542|dbj|AB787289.1| Anguilla japonica NHE3 mRNA for putative sodium hydrogen exchanger3, partial cds	Anguilla japonica	NHE3 mRNA for putative sodium hydrogen exchanger3, partial cds	1
gi|94983870|gb|DQ493909.1| Anguilla anguilla mitochondrial mangenese superoxide dismutase mRNA, complete cds; nuclear gene for mitochondrial product	Anguilla anguilla	mitochondrial mangenese superoxide dismutase mRNA, complete cds; nuclear gene for mitochondrial product	1
gi|169805295|gb|EU267177.1| Anguilla anguilla intestinal BK channel mRNA, partial cds	Anguilla anguilla	intestinal BK channel mRNA, partial cds	0
gi|19851887|gb|AF420258.1| Anguilla anguilla CYP1A9 mRNA, complete cds	Anguilla anguilla	CYP1A9 mRNA, complete cds	0
gi|52851365|dbj|AB183431.1| Anguilla japonica mRNA for cyclin B1, complete cds	Anguilla japonica	mRNA for cyclin B1, complete cds	1
gi|559147045|gb|KF577783.1| Anguilla anguilla interferon regulatory factor 3 (IRF3) mRNA, complete cds	Anguilla anguilla	interferon regulatory factor 3 (IRF3) mRNA, complete cds	1
gi|242392220|dbj|AB510742.1| Anguilla japonica NCCb mRNA for putative Na/Cl cotransporter, complete cds	Anguilla japonica	NCCb mRNA for putative Na/Cl cotransporter, complete cds	0
gi|595583444|gb|KF990052.1| Anguilla anguilla cytochrome P450 family 19 subfamily A polypeptide 1 (CYP19A1) mRNA, complete cds	Anguilla anguilla	cytochrome P450 family 19 subfamily A polypeptide 1 (CYP19A1) mRNA, complete cds	0
gi|655347271|gb|KJ639931.1| Anguilla australis low density lipoprotein receptor mRNA, partial cds	Anguilla australis	low density lipoprotein receptor mRNA, partial cds	0
gi|9651024|dbj|AB037869.1| Anguilla japonica mRNA for fucolectin-3, complete cds	Anguilla japonica	mRNA for fucolectin-3, complete cds	0
gi|421975809|gb|JX567770.1| Anguilla anguilla GnRH receptor 1b mRNA, complete cds	Anguilla anguilla	GnRH receptor 1b mRNA, complete cds	0
gi|13509411|emb|AJ301673.1| Anguilla anguilla mRNA for guanylin precursor (GUCA2II gene), putative splice variant II	Anguilla anguilla	mRNA for guanylin precursor (GUCA2II gene), putative splice variant II	1
gi|212293349|gb|FJ265725.1| Anguilla rostrata large conductance calcium-activated potassium (BK) channel alpha subunit b mRNA, partial cds	Anguilla rostrata	large conductance calcium-activated potassium (BK) channel alpha subunit b mRNA, partial cds	0
gi|21238918|dbj|AB062427.1| Anguilla japonica mRNA for prepro-ghrelin, complete cds	Anguilla japonica	mRNA for prepro-ghrelin, complete cds	0
gi|7406520|emb|AJ239316.1| Anguilla anguilla mRNA for putative Na,K-ATPase beta 3 subunit, partial	Anguilla anguilla	mRNA for putative Na,K-ATPase beta 3 subunit, partial	1
gi|698162860|dbj|LC002779.1| Anguilla bicolor bicolor GFP mRNA for green fluorescent protein, complete cds	Anguilla bicolor	bicolor GFP mRNA for green fluorescent protein, complete cds	0
gi|62395|emb|X61039.1| A. anguilla L. mRNA for type-II gonadotropin beta-subunit	A. anguilla	L. mRNA for type-II gonadotropin beta-subunit	0
gi|432118083|dbj|AB705411.1| Anguilla japonica slc4a8 mRNA for electroneutral sodium bicarbonate exchanger, partial cds	Anguilla japonica	slc4a8 mRNA for electroneutral sodium bicarbonate exchanger, partial cds	0
gi|698162864|dbj|LC002781.1| Anguilla mossambica GFP mRNA for green fluorescent protein, complete cds	Anguilla mossambica	GFP mRNA for green fluorescent protein, complete cds	0
gi|24559818|gb|AY148493.1| Anguilla anguilla growth hormone (GH) mRNA, complete cds	Anguilla anguilla	growth hormone (GH) mRNA, complete cds	0
gi|339830668|gb|HQ833314.1| Anguilla japonica H+ ATPase mRNA, partial cds	Anguilla japonica	H+ ATPase mRNA, partial cds	0
gi|440919574|gb|JX441989.1| Anguilla anguilla secretogranin III copy 2 (Scg3b) mRNA, complete cds	Anguilla anguilla	secretogranin III copy 2 (Scg3b) mRNA, complete cds	1
gi|94983880|gb|DQ493914.1| Anguilla anguilla glucose-6-phosphate 1-dehydrogenase mRNA, partial cds	Anguilla anguilla	glucose-6-phosphate 1-dehydrogenase mRNA, partial cds	0
gi|343174603|gb|JN182215.1| Anguilla anguilla interleukin 10 precursor (IL10) mRNA, complete cds	Anguilla anguilla	interleukin 10 precursor (IL10) mRNA, complete cds	1
gi|44355375|gb|AY540622.1| Anguilla japonica cytochrome P450 aromatase (CYP19) mRNA, complete cds	Anguilla japonica	cytochrome P450 aromatase (CYP19) mRNA, complete cds	0
gi|693016381|dbj|AB623214.1| Anguilla japonica COL1A2 mRNA for type I collagen proa2 chain, complete cds	Anguilla japonica	COL1A2 mRNA for type I collagen proa2 chain, complete cds	1
gi|672351809|gb|KJ462781.1| Anguilla marmorata rod opsin (Rh1D) mRNA, partial cds	Anguilla marmorata	rod opsin (Rh1D) mRNA, partial cds	0
gi|19386567|dbj|AB028024.1| Anguilla japonica mRNA for progestogen receptor type 2, complete cds	Anguilla japonica	mRNA for progestogen receptor type 2, complete cds	0
gi|13591601|dbj|AB046204.1| Anguilla japonica mRNA for 28kDa-1a apolipoprotein, complete cds	Anguilla japonica	mRNA for 28kDa-1a apolipoprotein, complete cds	0
gi|322510153|gb|GU726142.1| Anguilla japonica angiotensin AT2 receptor mRNA, complete cds	Anguilla japonica	angiotensin AT2 receptor mRNA, complete cds	1
gi|5101654|emb|AJ006917.1| Anguilla anguilla NHE1 gene	Anguilla anguilla	NHE1 gene	1
gi|299474276|gb|HM357464.1| Anguilla australis beta-actin (actb) mRNA, partial cds	Anguilla australis	beta-actin (actb) mRNA, partial cds	0
gi|6166166|gb|AF099743.2| Anguilla anguilla vacuolar-type H+ transporting ATPase B2 subunit mRNA, complete cds	Anguilla anguilla	vacuolar-type H+ transporting ATPase B2 subunit mRNA, complete cds	1
gi|46093515|dbj|AB175835.1| Anguilla japonica mRNA for luteinizing hormone beta subunit, complete cds	Anguilla japonica	mRNA for luteinizing hormone beta subunit, complete cds	0
gi|396083817|gb|JX070034.1| Anguilla japonica neuropeptide Y (NPY) mRNA, complete cds	Anguilla japonica	neuropeptide Y (NPY) mRNA, complete cds	0
gi|170181140|gb|EU519826.1| Anguilla anguilla putative spinal cord injury and regeneration protein mRNA, 3' UTR	Anguilla anguilla	putative spinal cord injury and regeneration protein mRNA, 3' UTR	1
gi|218534231|gb|FJ490346.1| Anguilla marmorata FSH-beta mRNA, complete cds	Anguilla marmorata	FSH-beta mRNA, complete cds	0
gi|339639360|emb|HE565354.1| Anguilla anguilla partial mRNA for glutathione peroxidase 1 (gpx1 gene)	Anguilla anguilla	partial mRNA for glutathione peroxidase 1 (gpx1 gene)	0
gi|16226044|gb|AF420278.1| Anguilla japonica carbonyl reductase mRNA, complete cds	Anguilla japonica	carbonyl reductase mRNA, complete cds	1
gi|262092332|gb|GU057054.1| Anguilla japonica podocalyxin-like protein mRNA, partial cds	Anguilla japonica	podocalyxin-like protein mRNA, partial cds	1
gi|675818879|emb|LM655249.1| Anguilla anguilla partial mRNA for mRNA (tshra gene), clone 1	Anguilla anguilla	partial mRNA for mRNA (tshra gene), clone 1	0
gi|94467209|dbj|AB235425.1| Anguilla japonica GC-C2 mRNA for guanylyl cyclase C-2, complete cds	Anguilla japonica	GC-C2 mRNA for guanylyl cyclase C-2, complete cds	1
gi|8176556|dbj|AB038695.3| Anguilla japonica H-FABP mRNA for heart fatty acid binding protein, complete cds	Anguilla japonica	H-FABP mRNA for heart fatty acid binding protein, complete cds	1
gi|57282205|emb|AJ486860.1| Anguilla anguilla partial nkcc1b gene, 5' UTR, splice variant 1	Anguilla anguilla	partial nkcc1b gene, 5' UTR, splice variant 1	0
gi|255291801|dbj|AB378502.1| Anguilla japonica AQP8 mRNA for aquaporin-8, complete cds	Anguilla japonica	AQP8 mRNA for aquaporin-8, complete cds	0
gi|620689733|gb|KJ182968.1| Anguilla japonica fatty acid desaturase 2 mRNA, complete cds	Anguilla japonica	fatty acid desaturase 2 mRNA, complete cds	0
gi|565412052|dbj|AB894248.1| Anguilla japonica mRNA for vasa, partial cds	Anguilla japonica	mRNA for vasa, partial cds	1
gi|255291803|dbj|AB378503.1| Anguilla japonica AQP10 mRNA for aquaporin-10, complete cds	Anguilla japonica	AQP10 mRNA for aquaporin-10, complete cds	0
gi|94983874|gb|DQ493911.1| Anguilla anguilla aromatase mRNA, partial cds	Anguilla anguilla	aromatase mRNA, partial cds	0
gi|84619343|emb|AJ564603.1| Anguilla anguilla mRNA for putative Na/K/2Cl cotransporter (nkcc2beta/BSC1beta gene), isoform SLC12a1	Anguilla anguilla	mRNA for putative Na/K/2Cl cotransporter (nkcc2beta/BSC1beta gene), isoform SLC12a1	0
gi|440919564|gb|JX441984.1| Anguilla anguilla prohormone convertase 2 copy 1 (Phc2a) mRNA, complete cds	Anguilla anguilla	prohormone convertase 2 copy 1 (Phc2a) mRNA, complete cds	0
gi|190714212|emb|FM173262.1| Anguilla anguilla mRNA for preprorenoguanylin (Guca2c gene)	Anguilla anguilla	mRNA for preprorenoguanylin (Guca2c gene)	0
gi|620689732|gb|KJ182967.1| UNVERIFIED: Anguilla japonica fatty acid elongase Elovl5-like mRNA, complete sequence	UNVERIFIED: Anguilla	japonica fatty acid elongase Elovl5-like mRNA, complete sequence	0
gi|15425718|dbj|AB059833.1| Anguilla japonica mRNA for vitellogenin receptor, partial cds	Anguilla japonica	mRNA for vitellogenin receptor, partial cds	1
gi|376319196|dbj|AB219567.1| Anguilla japonica CNDP2 mRNA for cytosolic nonspecific dipeptidase, complete cds	Anguilla japonica	CNDP2 mRNA for cytosolic nonspecific dipeptidase, complete cds	1
gi|238684426|gb|EF031085.2| Anguilla anguilla immunoglobulin light chain mRNA, complete cds	Anguilla anguilla	immunoglobulin light chain mRNA, complete cds	1
gi|226374625|gb|FJ438472.1| Anguilla anguilla RAD1-like protein (rad1) mRNA, complete cds	Anguilla anguilla	RAD1-like protein (rad1) mRNA, complete cds	1
gi|386642805|emb|HE802271.1| Anguilla anguilla mRNA for Kissr-1 protein	Anguilla anguilla	mRNA for Kissr-1 protein	0
gi|313767027|gb|HQ454301.1| Anguilla australis vitellogenin receptor (vtgr) mRNA, partial cds	Anguilla australis	vitellogenin receptor (vtgr) mRNA, partial cds	0
gi|1183000|dbj|D25417.1|ANGNPRB Anguilla japonica NPR-B mRNA for natriuretic peptide receptor B, complete cds	ANGNPRB Anguilla	japonica NPR-B mRNA for natriuretic peptide receptor B, complete cds	1
gi|156446069|gb|EU018411.1| Anguilla anguilla hemoglobin alpha chain mRNA, partial cds	Anguilla anguilla	hemoglobin alpha chain mRNA, partial cds	1
gi|82798415|gb|DQ286836.1| Anguilla anguilla beta-actin mRNA, partial cds	Anguilla anguilla	beta-actin mRNA, partial cds	0
gi|383210709|dbj|AB691085.1| Anguilla japonica IgM mRNA for immunoglobulin mu heavy chain, partial cds	Anguilla japonica	IgM mRNA for immunoglobulin mu heavy chain, partial cds	0
gi|405794523|gb|JX305467.1| Anguilla japonica dopamine receptor D2B mRNA, partial cds	Anguilla japonica	dopamine receptor D2B mRNA, partial cds	0
gi|386642811|emb|HE802274.1| Anguilla anguilla mRNA for Kissr-3 protein, splice variant 3	Anguilla anguilla	mRNA for Kissr-3 protein, splice variant 3	0
gi|308913528|gb|HQ259217.1| Anguilla japonica peroxisome proliferator activated receptor gamma mRNA, partial cds	Anguilla japonica	peroxisome proliferator activated receptor gamma mRNA, partial cds	0
gi|19032296|dbj|AB070722.1| Anguilla japonica lip mRNA for triglyceride lipase, complete cds	Anguilla japonica	lip mRNA for triglyceride lipase, complete cds	0
gi|46093513|dbj|AB175834.1| Anguilla japonica mRNA for pituitary glycoprotein hormone alpha subunit, complete cds	Anguilla japonica	mRNA for pituitary glycoprotein hormone alpha subunit, complete cds	0
gi|84619351|emb|AJ564607.1| Anguilla anguilla partial mRNA for putative Na/Cl cotransporter (nccbeta splicoform gene), isoform SLC12a3	Anguilla anguilla	partial mRNA for putative Na/Cl cotransporter (nccbeta splicoform gene), isoform SLC12a3	0
gi|301014817|gb|HM364285.1| Anguilla australis Na+, K+, -ATPase alpha subunit isoform 1 mRNA, partial cds	Anguilla australis	Na+, K+, -ATPase alpha subunit isoform 1 mRNA, partial cds	0
gi|154127067|dbj|AB353117.1| Anguilla japonica IGF-II-2 mRNA for insulin-like growth factor II-2, complete cds	Anguilla japonica	IGF-II-2 mRNA for insulin-like growth factor II-2, complete cds	1
gi|164612183|gb|EU348825.1| Anguilla anguilla luteinizing hormone receptor mRNA, partial cds	Anguilla anguilla	luteinizing hormone receptor mRNA, partial cds	0
gi|15778131|dbj|AB071423.1| Anguilla japonica mRNA for hatching enzyme EHE4, complete cds	Anguilla japonica	mRNA for hatching enzyme EHE4, complete cds	0
gi|342722675|gb|HQ113367.1| Anguilla anguilla myoxvirus resistance 1 protein (Mx1) mRNA, complete cds	Anguilla anguilla	myoxvirus resistance 1 protein (Mx1) mRNA, complete cds	1
gi|365919334|gb|JN558592.1| Anguilla japonica hemoglobin alpha mRNA, complete cds	Anguilla japonica	hemoglobin alpha mRNA, complete cds	1
gi|82798417|gb|DQ286837.1| Anguilla anguilla CYP1A1 mRNA, partial cds	Anguilla anguilla	CYP1A1 mRNA, partial cds	0
gi|54300419|gb|AY763793.1| Anguilla anguilla acidic ribosomal phosphoprotein P0 (ARP) mRNA, partial cds	Anguilla anguilla	acidic ribosomal phosphoprotein P0 (ARP) mRNA, partial cds	1
gi|584273264|dbj|AB890132.1| Anguilla japonica PSMB8 mRNA for proteasome subunit beta type 8,A-type, partial cds	Anguilla japonica	PSMB8 mRNA for proteasome subunit beta type 8,A-type, partial cds	0
gi|164470434|gb|EU099537.1| Anguilla japonica relaxin 3a precursor (Rln3a) mRNA, complete cds	Anguilla japonica	relaxin 3a precursor (Rln3a) mRNA, complete cds	0
gi|384080874|dbj|AB674328.1| Anguilla japonica mRNA for nanos, complete cds	Anguilla japonica	mRNA for nanos, complete cds	0
gi|5821397|dbj|AB025356.1| Anguilla japonica mRNA for activin B, complete cds	Anguilla japonica	mRNA for activin B, complete cds	1
gi|15778139|dbj|AB071427.1| Anguilla japonica mRNA for hatching enzyme EHE12, complete cds	Anguilla japonica	mRNA for hatching enzyme EHE12, complete cds	0
gi|9651020|dbj|AB037867.1| Anguilla japonica mRNA for fucolectin-1, complete cds	Anguilla japonica	mRNA for fucolectin-1, complete cds	1
gi|190714210|emb|FM173261.1| Anguilla anguilla mRNA for preprouroguanylin (Guca2b gene)	Anguilla anguilla	mRNA for preprouroguanylin (Guca2b gene)	0
gi|157073845|dbj|AB360713.1| Anguilla japonica fshr mRNA for follicle-stimulating hormone receptor, complete cds	Anguilla japonica	fshr mRNA for follicle-stimulating hormone receptor, complete cds	1
gi|301014815|gb|HM364284.1| Anguilla australis androgen receptor beta mRNA, partial cds	Anguilla australis	androgen receptor beta mRNA, partial cds	0
gi|41387381|gb|AY530199.1| Anguilla anguilla Pi-class glutathione S-trasferase mRNA, complete cds	Anguilla anguilla	Pi-class glutathione S-trasferase mRNA, complete cds	1
gi|672351813|gb|KJ462783.1| Anguilla marmorata green sensitive opsin (Rh2) mRNA, complete cds	Anguilla marmorata	green sensitive opsin (Rh2) mRNA, complete cds	0
gi|15741093|gb|AF302241.1| Anguilla anguilla thyroid hormone receptor beta (TR-beta) mRNA, partial cds	Anguilla anguilla	thyroid hormone receptor beta (TR-beta) mRNA, partial cds	0
gi|472440874|gb|KC430924.1| Anguilla anguilla myoxvirus resistance protein A (MxA) mRNA, complete cds	Anguilla anguilla	myoxvirus resistance protein A (MxA) mRNA, complete cds	1
gi|74100044|gb|DQ141338.1| Anguilla rostrata prodynorphin precursor, mRNA, complete cds	Anguilla rostrata	prodynorphin precursor, mRNA, complete cds	0
gi|46093511|dbj|AB175833.1| Anguilla japonica mRNA for thyroid-stimulating hormone beta subunit, complete cds	Anguilla japonica	mRNA for thyroid-stimulating hormone beta subunit, complete cds	0
gi|48473945|dbj|AB111927.1| Anguilla japonica Sat-1 mRNA for solute carrier family 26 meber 1, complete cds	Anguilla japonica	Sat-1 mRNA for solute carrier family 26 meber 1, complete cds	1
gi|27530676|dbj|AB060539.1| Anguilla japonica eCL-1 mRNA for C-type lectin 1, complete cds	Anguilla japonica	eCL-1 mRNA for C-type lectin 1, complete cds	0
gi|384080908|dbj|AB674512.1| Anguilla japonica mRNA for solute carrier family 6 (neurotransmitter transporter, taurine), member 6, complete cds	Anguilla japonica	mRNA for solute carrier family 6 (neurotransmitter transporter, taurine), member 6, complete cds	1
gi|255291799|dbj|AB378501.1| Anguilla japonica AQP3 mRNA for aquaporin-3, complete cds	Anguilla japonica	AQP3 mRNA for aquaporin-3, complete cds	1
gi|538774581|dbj|AB678207.1| Anguilla japonica TRalphaB mRNA for thyroid hormone receptor alpha B, complete cds	Anguilla japonica	TRalphaB mRNA for thyroid hormone receptor alpha B, complete cds	1
gi|341573591|dbj|AB586029.1| Anguilla japonica aqp1b mRNA for aquaporin-1b, complete cds	Anguilla japonica	aqp1b mRNA for aquaporin-1b, complete cds	0
gi|308913532|gb|HQ259219.1| Anguilla japonica acetyl-CoA carboxylase 2 mRNA, partial cds	Anguilla japonica	acetyl-CoA carboxylase 2 mRNA, partial cds	1
gi|239582561|dbj|AB506765.1| Anguilla japonica GR mRNA for glucocorticoid receptor, complete cds	Anguilla japonica	GR mRNA for glucocorticoid receptor, complete cds	1
gi|253740117|gb|FJ515778.1| Anguilla anguilla green sensitive opsin mRNA, complete cds	Anguilla anguilla	green sensitive opsin mRNA, complete cds	0
gi|698162862|dbj|LC002780.1| Anguilla bicolor pacifica GFP mRNA for green fluorescent protein, complete cds	Anguilla bicolor	pacifica GFP mRNA for green fluorescent protein, complete cds	0
gi|253740119|gb|FJ515779.1| Anguilla anguilla blue cone opsin mRNA, complete cds	Anguilla anguilla	blue cone opsin mRNA, complete cds	0
gi|165909395|gb|EU246978.1| Anguilla anguilla clone H-19 immunoglobulin mu heavy chain variable region mRNA, complete cds	Anguilla anguilla	clone H-19 immunoglobulin mu heavy chain variable region mRNA, complete cds	0
gi|544690688|dbj|AB854064.1| Anguilla japonica CDK2 mRNA for cyclin-dependent kinase 2, partial cds	Anguilla japonica	CDK2 mRNA for cyclin-dependent kinase 2, partial cds	1
gi|62393|emb|X61038.1| A.anguilla mRNA for glycoprotein hormone alpha subunit precursor	A.anguilla mRNA	for glycoprotein hormone alpha subunit precursor	0
gi|409108863|gb|JX494229.1| Anguilla anguilla progesterone receptor type 1 (pgr1) mRNA, complete cds	Anguilla anguilla	progesterone receptor type 1 (pgr1) mRNA, complete cds	0
gi|6651500|gb|AF194969.1| Anguilla rostrata proopiomelanocortin I (POMC-I) mRNA, complete cds	Anguilla rostrata	proopiomelanocortin I (POMC-I) mRNA, complete cds	0
gi|432118107|dbj|AB705415.1| Anguilla japonica slc4a2 mRNA for anion exchanger 2, partial cds	Anguilla japonica	slc4a2 mRNA for anion exchanger 2, partial cds	0
gi|30313581|gb|AY158010.1| Anguilla japonica proopiomelanocortin mRNA, complete cds	Anguilla japonica	proopiomelanocortin mRNA, complete cds	0
gi|307148822|gb|HM545084.1| Anguilla japonica estrogen receptor alpha mRNA, partial cds	Anguilla japonica	estrogen receptor alpha mRNA, partial cds	0
gi|212550230|gb|EU715406.1| Anguilla japonica hepatic lipase mRNA, complete cds	Anguilla japonica	hepatic lipase mRNA, complete cds	1
gi|3821814|dbj|AB019371.1| Anguilla japonica mRNA for ventricular natriuretic peptide, complete cds	Anguilla japonica	mRNA for ventricular natriuretic peptide, complete cds	1
gi|5596355|dbj|AB026990.1| Anguilla japonica mRNA for prepro-cGnRH-II, complete cds	Anguilla japonica	mRNA for prepro-cGnRH-II, complete cds	0
gi|15778133|dbj|AB071424.1| Anguilla japonica mRNA for hatching enzyme EHE6, complete cds	Anguilla japonica	mRNA for hatching enzyme EHE6, complete cds	0
gi|346642221|gb|JF719340.1| UNVERIFIED: Anguilla japonica retnoid X receptor alpha long-like mRNA, partial sequence	UNVERIFIED: Anguilla	japonica retnoid X receptor alpha long-like mRNA, partial sequence	0
gi|374346991|dbj|AB675637.1| Anguilla japonica lck mRNA for lymphocyte-specific protein tyrosine kinase, complete cds	Anguilla japonica	lck mRNA for lymphocyte-specific protein tyrosine kinase, complete cds	1
gi|358641023|dbj|AB638837.1| Anguilla japonica CDO mRNA for cysteine dioxygenase, complete cds	Anguilla japonica	CDO mRNA for cysteine dioxygenase, complete cds	1
gi|20196238|dbj|AB050703.2| Anguilla japonica mRNA for skin mucus 31.7 kDa lectin AJL-2, complete cds	Anguilla japonica	mRNA for skin mucus 31.7 kDa lectin AJL-2, complete cds	1
gi|19032294|dbj|AB070721.1| Anguilla japonica amy mRNA for alpha amylase, complete cds	Anguilla japonica	amy mRNA for alpha amylase, complete cds	0
gi|210956|gb|M24066.1|ANGGROHOR Anguilla japonica growth hormone mRNA, complete cds	ANGGROHOR Anguilla	japonica growth hormone mRNA, complete cds	0
gi|528313540|dbj|AB787288.1| Anguilla japonica V-ATPaseA mRNA for putative V-ATPase A-subunit, complete cds	Anguilla japonica	V-ATPaseA mRNA for putative V-ATPase A-subunit, complete cds	1
gi|158936891|dbj|AB282686.1| Anguilla anguilla Pgi-2 mRNA for phosphoglucose isomerase-2, complete cds	Anguilla anguilla	Pgi-2 mRNA for phosphoglucose isomerase-2, complete cds	1
gi|585400255|dbj|AB846843.1| Anguilla japonica c-fos1 mRNA for proto-oncogene c-fos1, complete cds	Anguilla japonica	c-fos1 mRNA for proto-oncogene c-fos1, complete cds	1
gi|308913534|gb|HQ259220.1| Anguilla japonica peroxisome proliferator activated receptor beta mRNA, partial cds	Anguilla japonica	peroxisome proliferator activated receptor beta mRNA, partial cds	1
gi|604558430|gb|KF111560.1| Anguilla japonica kininogen precursor (kng1) mRNA, complete cds	Anguilla japonica	kininogen precursor (kng1) mRNA, complete cds	1
gi|421975811|gb|JX567771.1| Anguilla anguilla GnRH receptor 2 mRNA, partial cds	Anguilla anguilla	GnRH receptor 2 mRNA, partial cds	0
gi|329754549|gb|HQ436344.1| Anguilla australis follicle-stimulating hormone beta subunit (fshb) mRNA, partial cds	Anguilla australis	follicle-stimulating hormone beta subunit (fshb) mRNA, partial cds	0
gi|156968361|gb|EU073126.1| Anguilla anguilla estradiol receptor beta mRNA, partial cds	Anguilla anguilla	estradiol receptor beta mRNA, partial cds	0
gi|218534233|gb|FJ490347.1| Anguilla marmorata LH-beta mRNA, complete cds	Anguilla marmorata	LH-beta mRNA, complete cds	0
gi|27652642|emb|AJ486859.1| Anguilla anguilla mRNA for putative sodium-potassium-chloride cotransporter (nkcc1b gene)	Anguilla anguilla	mRNA for putative sodium-potassium-chloride cotransporter (nkcc1b gene)	1
gi|165909391|gb|EU246976.1| Anguilla anguilla clone H-1 immunoglobulin mu heavy chain variable region mRNA, complete cds	Anguilla anguilla	clone H-1 immunoglobulin mu heavy chain variable region mRNA, complete cds	0
gi|154127065|dbj|AB353116.1| Anguilla japonica IGF-II-1 mRNA for insulin-like growth factor II-1 precursor, complete cds	Anguilla japonica	IGF-II-1 mRNA for insulin-like growth factor II-1 precursor, complete cds	0
gi|404415011|gb|JN903912.1| Anguilla anguilla isolate ancona2011 melatonin receptor (MTNR1A) mRNA, partial cds	Anguilla anguilla	isolate ancona2011 melatonin receptor (MTNR1A) mRNA, partial cds	0
gi|440919570|gb|JX441987.1| Anguilla anguilla secretogranin IIb (Scg2b) mRNA, complete cds	Anguilla anguilla	secretogranin IIb (Scg2b) mRNA, complete cds	0
gi|54288133|gb|AY762996.1| Anguilla anguilla brain derived neurotrophic factor (BDNF) mRNA, partial cds	Anguilla anguilla	brain derived neurotrophic factor (BDNF) mRNA, partial cds	0
gi|432118098|dbj|AB705413.1| Anguilla japonica slc26a9 mRNA for solute carrier family 26 member 9, partial cds	Anguilla japonica	slc26a9 mRNA for solute carrier family 26 member 9, partial cds	0
gi|208970874|gb|EU719615.1| Anguilla japonica fatty acid desaturase mRNA, complete cds	Anguilla japonica	fatty acid desaturase mRNA, complete cds	1
gi|29165284|gb|AY219884.1| Anguilla anguilla glyceraldehyde-3-phosphate dehydrogenase mRNA, partial cds	Anguilla anguilla	glyceraldehyde-3-phosphate dehydrogenase mRNA, partial cds	0
gi|341864980|emb|FR839633.2| Anguilla anguilla partial mRNA for follistatin (fst gene)	Anguilla anguilla	partial mRNA for follistatin (fst gene)	0
gi|9651022|dbj|AB037868.1| Anguilla japonica mRNA for fucolectin-2, complete cds	Anguilla japonica	mRNA for fucolectin-2, complete cds	1
gi|30268596|dbj|AB080640.1| Anguilla japonica guanylin mRNA for preproguanylin, complete cds	Anguilla japonica	guanylin mRNA for preproguanylin, complete cds	0
gi|440919580|gb|JX441992.1| Anguilla anguilla carboxypeptidase E mRNA, partial cds	Anguilla anguilla	carboxypeptidase E mRNA, partial cds	1
gi|94467207|dbj|AB235424.1| Anguilla japonica GC-C1 mRNA for guanylyl cyclase C-1, complete cds	Anguilla japonica	GC-C1 mRNA for guanylyl cyclase C-1, complete cds	1
gi|253971250|gb|GQ249837.1| Anguilla anguilla clone 1 immunoglobulin heavy chain variable region mRNA, partial cds	Anguilla anguilla	clone 1 immunoglobulin heavy chain variable region mRNA, partial cds	0
gi|343468137|gb|JN087500.1| Anguilla japonica Mx protein mRNA, complete cds	Anguilla japonica	Mx protein mRNA, complete cds	1
gi|441231915|gb|KC261630.1| Anguilla australis steroidogenic acute regulatory protein mRNA, complete cds	Anguilla australis	steroidogenic acute regulatory protein mRNA, complete cds	0
gi|28804293|dbj|AB086259.1| Anguilla japonica eRBCC mRNA for probable RING-B-box-coiled coil protein, complete cds	Anguilla japonica	eRBCC mRNA for probable RING-B-box-coiled coil protein, complete cds	0
gi|544690686|dbj|AB854063.1| Anguilla japonica CTSD mRNA for cathepsin D, partial cds	Anguilla japonica	CTSD mRNA for cathepsin D, partial cds	1
gi|13591599|dbj|AB046203.1| Anguilla japonica mRNA for 28kDa-2 apolipoprotein, complete cds	Anguilla japonica	mRNA for 28kDa-2 apolipoprotein, complete cds	0
gi|219920734|emb|FM173264.1| Anguilla anguilla mRNA for guanylate cyclase C type 2 (Gucy2c.2 gene)	Anguilla anguilla	mRNA for guanylate cyclase C type 2 (Gucy2c.2 gene)	0
gi|3721600|dbj|AB012869.1| Anguilla japonica mRNA for natriuretic peptide receptor-A, complete cds	Anguilla japonica	mRNA for natriuretic peptide receptor-A, complete cds	1
gi|83758433|dbj|AB199797.1| Anguilla japonica D2 mRNA for type II iodothyronine deiodinase, partial cds	Anguilla japonica	D2 mRNA for type II iodothyronine deiodinase, partial cds	0
gi|2073112|dbj|AB003356.1| Anguilla japonica mRNA for estrogen receptor, complete cds	Anguilla japonica	mRNA for estrogen receptor, complete cds	1
gi|90403221|dbj|AB201845.1| Anguilla japonica Dmc1 mRNA, complete cds	Anguilla japonica	Dmc1 mRNA, complete cds	1
gi|332806934|gb|JF681369.1| Anguilla japonica follistatin mRNA, partial cds	Anguilla japonica	follistatin mRNA, partial cds	0
gi|28207811|emb|AJ319533.1| Anguilla anguilla mRNA for aquaporin 3 (aqp3 gene)	Anguilla anguilla	mRNA for aquaporin 3 (aqp3 gene)	0
gi|538774585|dbj|AB678208.1| Anguilla japonica TRbetaA mRNA for thyroid hormone receptor beta A, complete cds	Anguilla japonica	TRbetaA mRNA for thyroid hormone receptor beta A, complete cds	1
gi|693016383|dbj|AB623215.1| Anguilla japonica COL1A3 mRNA for type I collagen proa3 chain, complete cds	Anguilla japonica	COL1A3 mRNA for type I collagen proa3 chain, complete cds	1
gi|165909393|gb|EU246977.1| Anguilla anguilla clone H-2 immunoglobulin mu heavy chain variable region mRNA, complete cds	Anguilla anguilla	clone H-2 immunoglobulin mu heavy chain variable region mRNA, complete cds	0
gi|94983882|gb|DQ493915.1| Anguilla anguilla acetyl-CoA carboxylase mRNA, partial cds	Anguilla anguilla	acetyl-CoA carboxylase mRNA, partial cds	0
gi|261286855|gb|GU001950.1| Anguilla japonica beta actin mRNA, partial cds	Anguilla japonica	beta actin mRNA, partial cds	1
gi|40647362|gb|AY498619.1| Anguilla japonica P450c17 (CYP17) mRNA, complete cds	Anguilla japonica	P450c17 (CYP17) mRNA, complete cds	1
gi|40217952|gb|AY423445.1| Anguilla japonica vitellogenin 1 (VTG1) mRNA, complete cds	Anguilla japonica	vitellogenin 1 (VTG1) mRNA, complete cds	0
gi|27530674|dbj|AB060538.1| Anguilla japonica eCL-2 mRNA for C-type lectin 2, complete cds	Anguilla japonica	eCL-2 mRNA for C-type lectin 2, complete cds	0
gi|57282207|emb|AJ486862.1| Anguilla anguilla partial nkcc1b gene, 5' UTR, splice variant 3	Anguilla anguilla	partial nkcc1b gene, 5' UTR, splice variant 3	0
gi|441415317|dbj|AB689703.1| Anguilla japonica NHE3 mRNA for putative sodium hydrogen exchanger 3, partial cds	Anguilla japonica	NHE3 mRNA for putative sodium hydrogen exchanger 3, partial cds	0
gi|299474281|gb|HM357467.1| Anguilla australis 60S ribosomal protein L36 (rpl36) mRNA, partial cds	Anguilla australis	60S ribosomal protein L36 (rpl36) mRNA, partial cds	1
gi|25528802|gb|AY169722.1| Anguilla anguilla follicle stimulating hormone beta subunit (FSH beta) mRNA, complete cds	Anguilla anguilla	follicle stimulating hormone beta subunit (FSH beta) mRNA, complete cds	0
gi|315258128|gb|HM991727.1| Anguilla rostrata proorphanin mRNA, complete cds	Anguilla rostrata	proorphanin mRNA, complete cds	0
gi|585400259|dbj|AB846845.1| Anguilla japonica FosLa mRNA for fos like protein a, complete cds	Anguilla japonica	FosLa mRNA for fos like protein a, complete cds	1
gi|189099193|gb|EU551246.1| Anguilla anguilla clone IgM-b3 immunoglobulin heavy chain (IgM) mRNA, partial cds	Anguilla anguilla	clone IgM-b3 immunoglobulin heavy chain (IgM) mRNA, partial cds	0
gi|183014157|dbj|AB363985.1| Anguilla japonica AM1 mRNA for adrenomedullin 1, complete cds	Anguilla japonica	AM1 mRNA for adrenomedullin 1, complete cds	1
gi|284424943|dbj|AB513623.1| Anguilla japonica CNP4 mRNA for C-type natriuretic peptide-4, complete cds	Anguilla japonica	CNP4 mRNA for C-type natriuretic peptide-4, complete cds	0
gi|431823426|gb|JX913803.1| Anguilla japonica kissr-3 mRNA, partial cds	Anguilla japonica	kissr-3 mRNA, partial cds	0
gi|73759750|emb|AM076793.1| Anguilla anguilla partial mRNA for vitellogenin (vtg gene)	Anguilla anguilla	partial mRNA for vitellogenin (vtg gene)	0
gi|126253797|gb|EF207374.1| Anguilla japonica PTENb-like protein short form-like mRNA, partial sequence	Anguilla japonica	PTENb-like protein short form-like mRNA, partial sequence	1
gi|154127063|dbj|AB353115.1| Anguilla japonica IGF-I Ea2 mRNA for insulin-like growth factor I Ea2 precursor, complete cds	Anguilla japonica	IGF-I Ea2 mRNA for insulin-like growth factor I Ea2 precursor, complete cds	1
gi|372100273|gb|JN982278.1| Anguilla anguilla ZPB mRNA, complete cds	Anguilla anguilla	ZPB mRNA, complete cds	1
gi|16555438|emb|AJ291612.1| Anguilla anguilla partial guanylate cyclase-C (Type 2), (hser gene)	Anguilla anguilla	partial guanylate cyclase-C (Type 2), (hser gene)	0
gi|54400325|dbj|AB181944.1| Anguilla japonica eUT-C mRNA for eel urea transporter UT-C, complete cds	Anguilla japonica	eUT-C mRNA for eel urea transporter UT-C, complete cds	0
gi|425873403|gb|JQ793636.1| Anguilla japonica tumor necrosis factor alpha mRNA, complete cds	Anguilla japonica	tumor necrosis factor alpha mRNA, complete cds	0
gi|42528331|gb|AY445636.1| Anguilla rostrata prodynorphin mRNA, complete cds	Anguilla rostrata	prodynorphin mRNA, complete cds	0
gi|9651026|dbj|AB037870.1| Anguilla japonica mRNA for fucolectin-4, complete cds	Anguilla japonica	mRNA for fucolectin-4, complete cds	1
gi|9651030|dbj|AB037872.1| Anguilla japonica mRNA for fucolectin-6, complete cds	Anguilla japonica	mRNA for fucolectin-6, complete cds	1
gi|329754545|gb|HQ436342.1| Anguilla australis cytochrome p450 11-beta-hydroxylase (cyp11b) mRNA, partial cds, alternatively spliced	Anguilla australis	cytochrome p450 11-beta-hydroxylase (cyp11b) mRNA, partial cds, alternatively spliced	1
gi|396080211|dbj|AB700600.1| Anguilla anguilla fshr mRNA for follicle-stimulating hormone receptor, complete cds	Anguilla anguilla	fshr mRNA for follicle-stimulating hormone receptor, complete cds	0
gi|346642219|gb|JF719339.1| Anguilla japonica endothelial differentiation-related factor 1 (EDF-1) mRNA, partial cds	Anguilla japonica	endothelial differentiation-related factor 1 (EDF-1) mRNA, partial cds	1
gi|63852079|dbj|AB182645.1| Anguilla japonica eDmc1 mRNA for RecA homolog DMC1, complete cds	Anguilla japonica	eDmc1 mRNA for RecA homolog DMC1, complete cds	0
gi|373425612|gb|JQ066790.1| Anguilla australis prolactin (prl) mRNA, partial cds	Anguilla australis	prolactin (prl) mRNA, partial cds	0
gi|6906730|dbj|AB030741.1| Anguilla japonica EWT1 mRNA for Wilms' tumor protein, complete cds	Anguilla japonica	EWT1 mRNA for Wilms' tumor protein, complete cds	1
gi|48473949|dbj|AB111929.1| Anguilla japonica Slc26A6c mRNA for solute carrier family 26 member 6 c, complete cds	Anguilla japonica	Slc26A6c mRNA for solute carrier family 26 member 6 c, complete cds	0
gi|257785229|gb|GQ422802.1| Anguilla marmorata mGnRH precursor, mRNA, complete cds	Anguilla marmorata	mGnRH precursor, mRNA, complete cds	0
gi|300807052|emb|FR667382.1| Anguilla anguilla mRNA for G protein-coupled receptor 54 (gpr54 gene)	Anguilla anguilla	mRNA for G protein-coupled receptor 54 (gpr54 gene)	0
gi|165905302|dbj|AB375263.1| Anguilla japonica Ang j 1 mRNA for parvalbumin, complete cds	Anguilla japonica	Ang j 1 mRNA for parvalbumin, complete cds	0
gi|62397|emb|X69149.1| A.anguilla mRNA for prolactin	A.anguilla mRNA	for prolactin	0
gi|253971254|gb|GQ249839.1| Anguilla anguilla clone 4 immunoglobulin heavy chain variable region mRNA, partial cds	Anguilla anguilla	clone 4 immunoglobulin heavy chain variable region mRNA, partial cds	0
gi|21068890|dbj|AB074569.1| Anguilla japonica esrs21c19 mRNA for spermatogenesis-preventing substance, complete cds	Anguilla japonica	esrs21c19 mRNA for spermatogenesis-preventing substance, complete cds	0
gi|72496502|dbj|AB179820.1| Anguilla japonica nppb mRNA for B-type natriuretic peptide, complete cds	Anguilla japonica	nppb mRNA for B-type natriuretic peptide, complete cds	0
gi|111144716|gb|DQ789977.1| Anguilla anguilla dopamine D2B receptor mRNA, complete cds	Anguilla anguilla	dopamine D2B receptor mRNA, complete cds	0
gi|189099183|gb|EU551241.1| Anguilla anguilla clone IgM-a1 immunoglobulin heavy chain (IgM) mRNA, partial cds	Anguilla anguilla	clone IgM-a1 immunoglobulin heavy chain (IgM) mRNA, partial cds	0
gi|10567304|dbj|AB049458.1| Anguilla japonica GAPDH mRNA for glyceraldehyde-3-phosphate dehydrogenase, partial cds	Anguilla japonica	GAPDH mRNA for glyceraldehyde-3-phosphate dehydrogenase, partial cds	1
gi|312451745|gb|HQ423374.1| Anguilla australis luteinizing hormone-beta subunit (lh-b) mRNA, partial cds	Anguilla australis	luteinizing hormone-beta subunit (lh-b) mRNA, partial cds	0
gi|432118130|dbj|AB705416.1| Anguilla japonica CFTR mRNA for cystic fibrosis transmembrane conductance regulator, partial cds	Anguilla japonica	CFTR mRNA for cystic fibrosis transmembrane conductance regulator, partial cds	0
gi|189099187|gb|EU551243.1| Anguilla anguilla clone IgM-a3 immunoglobulin heavy chain (IgM) mRNA, partial cds	Anguilla anguilla	clone IgM-a3 immunoglobulin heavy chain (IgM) mRNA, partial cds	0
gi|291292264|gb|GU332293.1| Anguilla anguilla gonadotropin releasing hormone 2 (GnRH2) mRNA, complete cds	Anguilla anguilla	gonadotropin releasing hormone 2 (GnRH2) mRNA, complete cds	0
gi|4321146|gb|U21850.1|ARU21850 Anguilla rostrata lactate dehydrogenase (ldh) mRNA, complete cds	ARU21850 Anguilla	rostrata lactate dehydrogenase (ldh) mRNA, complete cds	1
gi|1480923|gb|U63884.1|AAU63884 Anguilla anguilla somatolactin precursor mRNA, complete cds	AAU63884 Anguilla	anguilla somatolactin precursor mRNA, complete cds	0
gi|299474283|gb|HM357468.1| Anguilla australis nucleolar protein 14 (nop14) mRNA, partial cds	Anguilla australis	nucleolar protein 14 (nop14) mRNA, partial cds	1
gi|558549860|gb|KC608866.1| Anguilla anguilla alpha-1d adrenergic receptor (ADRA1d) mRNA, partial cds	Anguilla anguilla	alpha-1d adrenergic receptor (ADRA1d) mRNA, partial cds	0
gi|472440878|gb|KC430926.1| Anguilla anguilla myoxvirus resistance protein C (MxC) mRNA, complete cds	Anguilla anguilla	myoxvirus resistance protein C (MxC) mRNA, complete cds	0
gi|19032292|dbj|AB070720.1| Anguilla japonica try mRNA for trypsinogen, complete cds	Anguilla japonica	try mRNA for trypsinogen, complete cds	0
gi|9857656|dbj|AB041327.1| Anguilla japonica GnRH receptor mRNA for gonadotropin-releasing hormone receptor, complete cds	Anguilla japonica	GnRH receptor mRNA for gonadotropin-releasing hormone receptor, complete cds	0
gi|183014159|dbj|AB363986.1| Anguilla japonica AM2 mRNA for adrenomedullin 2, complete cds	Anguilla japonica	AM2 mRNA for adrenomedullin 2, complete cds	0
gi|336093145|gb|JF919617.1| Anguilla japonica growth differentiation factor 9 (gdf9) mRNA, complete cds	Anguilla japonica	growth differentiation factor 9 (gdf9) mRNA, complete cds	0
gi|189099191|gb|EU551245.1| Anguilla anguilla clone IgM-b2 immunoglobulin heavy chain (IgM) mRNA, partial cds	Anguilla anguilla	clone IgM-b2 immunoglobulin heavy chain (IgM) mRNA, partial cds	0
gi|3757732|emb|Y18193.1| Anguilla anguilla mRNA for thyrotropin beta subunit, variant P22, 3' UTR	Anguilla anguilla	mRNA for thyrotropin beta subunit, variant P22, 3' UTR	0
gi|421975807|gb|JX567769.1| Anguilla anguilla GnRH receptor 1a mRNA, complete cds	Anguilla anguilla	GnRH receptor 1a mRNA, complete cds	0
gi|388556218|dbj|AB685192.1| Anguilla japonica Spo11 mRNA, complete cds	Anguilla japonica	Spo11 mRNA, complete cds	0
gi|7406522|emb|AJ239317.1| Anguilla anguilla mRNA for Na,K-ATPase beta 1 isoform b233	Anguilla anguilla	mRNA for Na,K-ATPase beta 1 isoform b233	1
gi|20373020|dbj|AB073744.1| Anguilla japonica mRNA for histoneH1, complete cds	Anguilla japonica	mRNA for histoneH1, complete cds	0
gi|698162856|dbj|LC002777.1| Anguilla anguilla GFP mRNA for green fluorescent protein, complete cds	Anguilla anguilla	GFP mRNA for green fluorescent protein, complete cds	0
gi|563354871|gb|KF646119.1| Anguilla australis apolipoprotein B (apob) mRNA, partial cds	Anguilla australis	apolipoprotein B (apob) mRNA, partial cds	0
gi|3821816|dbj|AB019372.1| Anguilla japonica mRNA for atrial natriuretic peptide, complete cds	Anguilla japonica	mRNA for atrial natriuretic peptide, complete cds	0
gi|13509409|emb|AJ301672.1| Anguilla anguilla mRNA for guanylin precursor (GUCA2I gene), putative splice variant I	Anguilla anguilla	mRNA for guanylin precursor (GUCA2I gene), putative splice variant I	0
gi|13591607|dbj|AB046207.1| Anguilla japonica mRNA for 28kDa-1d apolipoprotein, complete cds	Anguilla japonica	mRNA for 28kDa-1d apolipoprotein, complete cds	0
gi|157811855|gb|EU145590.1| Anguilla anguilla cytochrome P450 3A (CYP3A) mRNA, partial cds	Anguilla anguilla	cytochrome P450 3A (CYP3A) mRNA, partial cds	0
gi|34330118|dbj|AB097149.1| Anguilla japonica esrs34e10-5 mRNA for spermatogonial stem-cell renewal factor, complete cds	Anguilla japonica	esrs34e10-5 mRNA for spermatogonial stem-cell renewal factor, complete cds	1
gi|84619341|emb|AJ564602.1| Anguilla anguilla mRNA for putative Na/K/2Cl cotransporter (nkcc2alpha/BSC1alpha gene), isoform SLC12a1	Anguilla anguilla	mRNA for putative Na/K/2Cl cotransporter (nkcc2alpha/BSC1alpha gene), isoform SLC12a1	1
gi|1311517|gb|L78008.1|ANGDSROD Anguilla anguilla deep-sea rhodopsin mRNA, partial cds	ANGDSROD Anguilla	anguilla deep-sea rhodopsin mRNA, partial cds	0
gi|15778143|dbj|AB071429.1| Anguilla japonica mRNA for hatching enzyme EHE14, complete cds	Anguilla japonica	mRNA for hatching enzyme EHE14, complete cds	1
gi|441415321|dbj|AB689705.1| Anguilla japonica NCCa mRNA for putative Na-Cl cotransporter, complete cds	Anguilla japonica	NCCa mRNA for putative Na-Cl cotransporter, complete cds	0
gi|21218037|dbj|AB074846.1| Anguilla japonica b-act mRNA for beta-actin, partial cds	Anguilla japonica	b-act mRNA for beta-actin, partial cds	0
gi|399893032|gb|JX101676.1| Anguilla anguilla PLCXD-like protein mRNA, complete cds	Anguilla anguilla	PLCXD-like protein mRNA, complete cds	0
gi|94983872|gb|DQ493910.1| Anguilla anguilla metallothionein 1 mRNA, complete cds	Anguilla anguilla	metallothionein 1 mRNA, complete cds	1
gi|372100275|gb|JN982279.1| Anguilla anguilla ZPC mRNA, complete cds	Anguilla anguilla	ZPC mRNA, complete cds	1
gi|94983866|gb|DQ493907.1| Anguilla anguilla beta-actin mRNA, partial cds	Anguilla anguilla	beta-actin mRNA, partial cds	0
gi|329754543|gb|HQ436341.1| Anguilla australis growth hormone (gh) mRNA, partial cds	Anguilla australis	growth hormone (gh) mRNA, partial cds	0
gi|208970872|gb|EU719614.1| Anguilla japonica fatty acid elongase mRNA, complete cds	Anguilla japonica	fatty acid elongase mRNA, complete cds	1
gi|405794521|gb|JX305466.1| Anguilla japonica dopamine receptor D2A mRNA, partial cds	Anguilla japonica	dopamine receptor D2A mRNA, partial cds	0
gi|48473947|dbj|AB111928.1| Anguilla japonica Slc26A6b mRNA for solute carrier family 26 member 6 b, complete cds	Anguilla japonica	Slc26A6b mRNA for solute carrier family 26 member 6 b, complete cds	1
gi|5596353|dbj|AB026989.1| Anguilla japonica mRNA for prepro-mGnRH, complete cds	Anguilla japonica	mRNA for prepro-mGnRH, complete cds	0
gi|68525461|gb|AY870141.1| Anguilla japonica pituitary adenylate cyclase activating protein precursor-like (PACAP) mRNA, partial sequence	Anguilla japonica	pituitary adenylate cyclase activating protein precursor-like (PACAP) mRNA, partial sequence	0
gi|672351815|gb|KJ462784.1| Anguilla marmorata blue sensitive opsin (SWS2) mRNA, complete cds	Anguilla marmorata	blue sensitive opsin (SWS2) mRNA, complete cds	0
gi|675818881|emb|LM655250.1| Anguilla anguilla partial mRNA for mRNA (tshra gene), clone 2	Anguilla anguilla	partial mRNA for mRNA (tshra gene), clone 2	0
gi|315518899|dbj|AB569618.1| Anguilla japonica URP mRNA for urotensin-II related peptide, complete cds	Anguilla japonica	URP mRNA for urotensin-II related peptide, complete cds	0
gi|3757735|emb|Y18196.1| Anguilla anguilla mRNA for thyrotropin beta subunit, variant A14, 3' UTR	Anguilla anguilla	mRNA for thyrotropin beta subunit, variant A14, 3' UTR	0
gi|388252956|gb|JQ867188.1| Anguilla japonica FXYD11 mRNA, complete cds	Anguilla japonica	FXYD11 mRNA, complete cds	0
gi|4115811|dbj|AB016169.1| Anguilla japonica mRNA for gonadotropin I beta subunit, complete cds	Anguilla japonica	mRNA for gonadotropin I beta subunit, complete cds	0
gi|270124456|dbj|AB506077.1| Anguilla japonica PEP mRNA for pepsinogen, complete cds	Anguilla japonica	PEP mRNA for pepsinogen, complete cds	0
gi|29243193|dbj|AB095110.1| Anguilla japonica StAR mRNA for steroidogenic acute regulatory protein, complete cds	Anguilla japonica	StAR mRNA for steroidogenic acute regulatory protein, complete cds	1
gi|257785231|gb|GQ422803.1| Anguilla marmorata cGnRH2 precursor, mRNA, complete cds	Anguilla marmorata	cGnRH2 precursor, mRNA, complete cds	0
gi|41059675|gb|AY518340.1| Anguilla japonica cytochrome P4501B (CYP1B) mRNA, complete cds	Anguilla japonica	cytochrome P4501B (CYP1B) mRNA, complete cds	1
gi|52851367|dbj|AB183432.1| Anguilla japonica mRNA for cyclin B2, complete cds	Anguilla japonica	mRNA for cyclin B2, complete cds	1
gi|581985730|gb|KJ021893.1| Anguilla anguilla beta-actin mRNA, partial cds	Anguilla anguilla	beta-actin mRNA, partial cds	1
gi|9651028|dbj|AB037871.1| Anguilla japonica mRNA for fucolectin-5, complete cds	Anguilla japonica	mRNA for fucolectin-5, complete cds	1
gi|57282214|emb|AJ487475.1| Anguilla anguilla partial mRNA for putative sodium-potassium-chloride cotransporter (nkcc1 gene), splice variant	Anguilla anguilla	partial mRNA for putative sodium-potassium-chloride cotransporter (nkcc1 gene), splice variant	0
gi|509405|emb|X76108.1| A.anguilla mRNA for sodium/potassium ATPase, alpha subunit	A.anguilla mRNA	for sodium/potassium ATPase, alpha subunit	1
gi|156968363|gb|EU073127.1| Anguilla anguilla vitellogenin-1 mRNA, partial cds	Anguilla anguilla	vitellogenin-1 mRNA, partial cds	0
gi|4585667|emb|AJ005132.1| Anguilla anguilla mRNA for angiotensin receptor	Anguilla anguilla	mRNA for angiotensin receptor	0
gi|558549858|gb|KC503765.1| Anguilla anguilla beta 2 adrenergic receptor (ADRB2) mRNA, partial cds	Anguilla anguilla	beta 2 adrenergic receptor (ADRB2) mRNA, partial cds	1
gi|315518897|dbj|AB569617.1| Anguilla japonica UII mRNA for urotensin-II, complete cds	Anguilla japonica	UII mRNA for urotensin-II, complete cds	0
gi|94983878|gb|DQ493913.1| Anguilla anguilla estrogen receptor beta mRNA, partial cds	Anguilla anguilla	estrogen receptor beta mRNA, partial cds	0
gi|30314488|dbj|AB095111.1| Anguilla japonica CYP21 mRNA for cytochrome P450 21-hydroxylase, complete cds	Anguilla japonica	CYP21 mRNA for cytochrome P450 21-hydroxylase, complete cds	1
gi|189099185|gb|EU551242.1| Anguilla anguilla clone IgM-a2 immunoglobulin heavy chain (IgM) mRNA, partial cds	Anguilla anguilla	clone IgM-a2 immunoglobulin heavy chain (IgM) mRNA, partial cds	0
gi|262092330|gb|GU057053.1| Anguilla japonica receptor tyrosine kinase flk-1/VEGFR-2 mRNA, partial cds	Anguilla japonica	receptor tyrosine kinase flk-1/VEGFR-2 mRNA, partial cds	1
gi|1638811|dbj|D88022.1| Anguilla japonica mRNA for eel C-type natriuretic peptide, complete cds	Anguilla japonica	mRNA for eel C-type natriuretic peptide, complete cds	0
gi|342722677|gb|HQ113368.1| Anguilla anguilla myoxvirus resistance 3 protein (Mx3) mRNA, complete cds	Anguilla anguilla	myoxvirus resistance 3 protein (Mx3) mRNA, complete cds	0
			0.391667
