# Supplementary material for: Transcriptomic responses of corpuscle of Stannius gland of Japanese eels (Anguilla japonica) to Changes in Water Salinity
Source: Sci Rep. 2015 Apr 24;5:9836. doi: 10.1038/srep09836 (PMC5386212; doi:10.1038/srep09836)
Supplement: Supplementary Information [file srep09836-s5.xls]

## Sheet: readme
Uniprot entries with "hormone activity" function were highlighted in red in next tab

## Sheet: UniProt.Trembl.anguilla
Entry in UniProt	UniprotID	Species	Gene Description	Found (1 indicates found under evalue <1E-6)
tr|Q801X5|Q801X5_ANGJA 11beta hydroxysteroid dehydrogenase OS=Anguilla japonica GN=e11beta-HSD PE=2 SV=1	Q801X5	ANGJA	11beta hydroxysteroid dehydrogenase	1
tr|Q05KC1|Q05KC1_ANGJA 11beta-hydroxysteroid dehydrogenase short form OS=Anguilla japonica GN=11beta-HSDsf PE=2 SV=1	Q05KC1	ANGJA	11beta-hydroxysteroid dehydrogenase short form	1
tr|Q98TG0|Q98TG0_ANGJA 14kDa apolipoprotein OS=Anguilla japonica GN=apoa2 PE=2 SV=1	Q98TG0	ANGJA	14kDa apolipoprotein	1
tr|Q6RH38|Q6RH38_ANGJA 17b-hydroxysteroid dehydrogenase type I OS=Anguilla japonica PE=2 SV=1	Q6RH38	ANGJA	17b-hydroxysteroid dehydrogenase type I	1
tr|Q98TG5|Q98TG5_ANGJA 28kDa-1a apolipoprotein OS=Anguilla japonica PE=2 SV=1	Q98TG5	ANGJA	28kDa-1a apolipoprotein	0
tr|Q98TG4|Q98TG4_ANGJA 28kDa-1b apolipoprotein OS=Anguilla japonica PE=2 SV=1	Q98TG4	ANGJA	28kDa-1b apolipoprotein	0
tr|Q98TG3|Q98TG3_ANGJA 28kDa-1c apolipoprotein OS=Anguilla japonica PE=2 SV=1	Q98TG3	ANGJA	28kDa-1c apolipoprotein	0
tr|Q98TG2|Q98TG2_ANGJA 28kDa-1d apolipoprotein OS=Anguilla japonica PE=2 SV=1	Q98TG2	ANGJA	28kDa-1d apolipoprotein	0
tr|Q98TG1|Q98TG1_ANGJA 28kDa-1e apolipoprotein OS=Anguilla japonica PE=2 SV=1	Q98TG1	ANGJA	28kDa-1e apolipoprotein	0
tr|Q98TG6|Q98TG6_ANGJA 28kDa-2 apolipoprotein OS=Anguilla japonica GN=apoa1 PE=2 SV=1	Q98TG6	ANGJA	28kDa-2 apolipoprotein	1
tr|Q7LZT0|Q7LZT0_ANGJA 3(or 17)beta-hydroxysteroid dehydrogenase I OS=Anguilla japonica PE=3 SV=1	Q7LZT0	ANGJA	3(or 17)beta-hydroxysteroid dehydrogenase I	1
sp|Q7T3P1|RL15_ANGJA 60S ribosomal protein L15 OS=Anguilla japonica GN=rpl15 PE=2 SV=3	RL15	ANGJA	60S ribosomal protein L15	1
tr|D9J2J3|D9J2J3_ANGAU 60S ribosomal protein L36 (Fragment) OS=Anguilla australis GN=rpl36 PE=2 SV=1	D9J2J3	ANGAU	60S ribosomal protein L36 (Fragment)	1
tr|Q1HEB3|Q1HEB3_ANGAN 6-phosphogluconate dehydrogenase (Fragment) OS=Anguilla anguilla PE=2 SV=1	Q1HEB3	ANGAN	6-phosphogluconate dehydrogenase (Fragment)	1
tr|Q1HEB0|Q1HEB0_ANGAN Acetyl-CoA carboxylase (Fragment) OS=Anguilla anguilla PE=2 SV=1	Q1HEB0	ANGAN	Acetyl-CoA carboxylase (Fragment)	0
tr|E3VVQ5|E3VVQ5_ANGJA Acetyl-CoA carboxylase 2 (Fragment) OS=Anguilla japonica PE=2 SV=1	E3VVQ5	ANGJA	Acetyl-CoA carboxylase 2 (Fragment)	1
tr|Q5UBX0|Q5UBX0_ANGAN Acidic ribosomal phosphoprotein P0 (Fragment) OS=Anguilla anguilla GN=ARP PE=2 SV=1	Q5UBX0	ANGAN	Acidic ribosomal phosphoprotein P0 (Fragment)	1
tr|Q9PWG6|Q9PWG6_ANGJA Activin B OS=Anguilla japonica PE=2 SV=1	Q9PWG6	ANGJA	Activin B	1
tr|D2XZ56|D2XZ56_ANGAN Activin beta B subunit (Fragment) OS=Anguilla anguilla PE=2 SV=3	D2XZ56	ANGAN	Activin beta B subunit (Fragment)	0
tr|V5JF99|V5JF99_ANGAU Activin receptor-like kinase 5 OS=Anguilla australis GN=ALK5 PE=2 SV=1	V5JF99	ANGAU	Activin receptor-like kinase 5	1
tr|B2DCR4|B2DCR4_ANGJA Adrenomedullin 1 OS=Anguilla japonica GN=AM1 PE=2 SV=1	B2DCR4	ANGJA	Adrenomedullin 1	1
tr|B2DCR5|B2DCR5_ANGJA Adrenomedullin 2 OS=Anguilla japonica GN=AM2 PE=2 SV=1	B2DCR5	ANGJA	Adrenomedullin 2	0
tr|B2DCR6|B2DCR6_ANGJA Adrenomedullin 3 OS=Anguilla japonica GN=AM3 PE=2 SV=1	B2DCR6	ANGJA	Adrenomedullin 3	1
tr|B2DCR7|B2DCR7_ANGJA Adrenomedullin 5 OS=Anguilla japonica GN=AM5 PE=2 SV=1	B2DCR7	ANGJA	Adrenomedullin 5	0
tr|A0A023IUL5|A0A023IUL5_ANGAN Alpha-1d adrenergic receptor (Fragment) OS=Anguilla anguilla GN=ADRA1d PE=2 SV=1	A0A023IUL5	ANGAN	Alpha-1d adrenergic receptor (Fragment)	1
tr|Q8QGW2|Q8QGW2_ANGJA Alpha-amylase OS=Anguilla japonica GN=amy PE=2 SV=1	Q8QGW2	ANGJA	Alpha-amylase	1
tr|Q9YGV9|Q9YGV9_ANGJA Androgen receptor alpha OS=Anguilla japonica PE=2 SV=1	Q9YGV9	ANGJA	Androgen receptor alpha	0
tr|E2GK24|E2GK24_ANGAU Androgen receptor alpha (Fragment) OS=Anguilla australis PE=2 SV=1	E2GK24	ANGAU	Androgen receptor alpha (Fragment)	0
tr|K0J8D3|K0J8D3_ANGAU Androgen receptor alpha (Fragment) OS=Anguilla australis GN=ara PE=2 SV=1	K0J8D3	ANGAU	Androgen receptor alpha (Fragment)	1
tr|E2GK25|E2GK25_ANGAU Androgen receptor beta (Fragment) OS=Anguilla australis PE=2 SV=1	E2GK25	ANGAU	Androgen receptor beta (Fragment)	0
tr|K0J299|K0J299_ANGAU Androgen receptor beta (Fragment) OS=Anguilla australis GN=arb PE=2 SV=1	K0J299	ANGAU	Androgen receptor beta (Fragment)	1
tr|Q9PWG5|Q9PWG5_ANGJA Androgen receptor-beta OS=Anguilla japonica GN=AR-beta PE=2 SV=1	Q9PWG5	ANGJA	Androgen receptor-beta	0
tr|E1XUC8|E1XUC8_ANGAN Androgene receptor alpha OS=Anguilla anguilla GN=ara PE=2 SV=1	E1XUC8	ANGAN	Androgene receptor alpha	0
tr|E1XUC9|E1XUC9_ANGAN Androgene receptor beta OS=Anguilla anguilla GN=arb PE=2 SV=1	E1XUC9	ANGAN	Androgene receptor beta	0
tr|C9DRX9|C9DRX9_ANGJA Angiopoietin-1 (Fragment) OS=Anguilla japonica PE=2 SV=1	C9DRX9	ANGJA	Angiopoietin-1 (Fragment)	1
tr|K9JUQ7|K9JUQ7_ANGJA Angiotensin AT1 receptor OS=Anguilla japonica PE=2 SV=1	K9JUQ7	ANGJA	Angiotensin AT1 receptor	1
tr|K9JVH9|K9JVH9_ANGJA Angiotensin AT2 receptor OS=Anguilla japonica PE=2 SV=1	K9JVH9	ANGJA	Angiotensin AT2 receptor	1
tr|Q9PVY7|Q9PVY7_ANGAN Angiotensin receptor OS=Anguilla anguilla PE=2 SV=1	Q9PVY7	ANGAN	Angiotensin receptor	1
tr|L0N420|L0N420_ANGJA Anion exchanger 1 (Fragment) OS=Anguilla japonica GN=slc4a1 PE=2 SV=1	L0N420	ANGJA	Anion exchanger 1 (Fragment)	1
tr|L0N425|L0N425_ANGJA Anion exchanger 2 (Fragment) OS=Anguilla japonica GN=slc4a2 PE=2 SV=1	L0N425	ANGJA	Anion exchanger 2 (Fragment)	1
tr|A4F1S8|A4F1S8_ANGJA Anserinase OS=Anguilla japonica GN=ansn PE=2 SV=1	A4F1S8	ANGJA	Anserinase	0
sp|P0DJ30|AJN10_ANGJA Antimicrobial peptide AJN-10 (Fragment) OS=Anguilla japonica PE=1 SV=1	AJN10	ANGJA	Antimicrobial peptide AJN-10 (Fragment)	0
tr|K9JV69|K9JV69_ANGJA Apelin receptor A OS=Anguilla japonica PE=2 SV=1	K9JV69	ANGJA	Apelin receptor A	1
tr|V5SIZ5|V5SIZ5_ANGAU Apolipoprotein B (Fragment) OS=Anguilla australis GN=apob PE=2 SV=1	V5SIZ5	ANGAU	Apolipoprotein B (Fragment)	0
tr|A0A068BFN5|A0A068BFN5_ANGAU Apolipoprotein E (Fragment) OS=Anguilla australis PE=2 SV=1	A0A068BFN5	ANGAU	Apolipoprotein E (Fragment)	1
tr|F1SWD6|F1SWD6_ANGJA Apolipoprotein IA-I1 OS=Anguilla japonica GN=apoia-I1 PE=4 SV=1	F1SWD6	ANGJA	Apolipoprotein IA-I1	0
tr|F1SWE5|F1SWE5_ANGJA Apolipoprotein IA-I10 OS=Anguilla japonica GN=apoia-I10 PE=4 SV=1	F1SWE5	ANGJA	Apolipoprotein IA-I10	1
tr|F1SWE6|F1SWE6_ANGJA Apolipoprotein IA-I11 OS=Anguilla japonica GN=apoia-I11 PE=4 SV=1	F1SWE6	ANGJA	Apolipoprotein IA-I11	0
tr|F1SWD7|F1SWD7_ANGJA Apolipoprotein IA-I2 OS=Anguilla japonica GN=apoia-I2 PE=4 SV=1	F1SWD7	ANGJA	Apolipoprotein IA-I2	0
tr|F1SWD8|F1SWD8_ANGJA Apolipoprotein IA-I3 OS=Anguilla japonica GN=apoia-I3 PE=4 SV=1	F1SWD8	ANGJA	Apolipoprotein IA-I3	0
tr|F1SWD9|F1SWD9_ANGJA Apolipoprotein IA-I4 OS=Anguilla japonica GN=apoia-I4 PE=4 SV=1	F1SWD9	ANGJA	Apolipoprotein IA-I4	0
tr|F1SWE0|F1SWE0_ANGJA Apolipoprotein IA-I5 OS=Anguilla japonica GN=apoia-I5 PE=4 SV=1	F1SWE0	ANGJA	Apolipoprotein IA-I5	0
tr|F1SWE1|F1SWE1_ANGJA Apolipoprotein IA-I6 OS=Anguilla japonica GN=apoia-I6 PE=4 SV=1	F1SWE1	ANGJA	Apolipoprotein IA-I6	0
tr|F1SWE2|F1SWE2_ANGJA Apolipoprotein IA-I7 OS=Anguilla japonica GN=apoia-I7 PE=4 SV=1	F1SWE2	ANGJA	Apolipoprotein IA-I7	0
tr|F1SWE3|F1SWE3_ANGJA Apolipoprotein IA-I8 OS=Anguilla japonica GN=apoia-I8 PE=4 SV=1	F1SWE3	ANGJA	Apolipoprotein IA-I8	0
tr|F1SWE4|F1SWE4_ANGJA Apolipoprotein IA-I9 (Fragment) OS=Anguilla japonica GN=apoia-I9 PE=4 SV=1	F1SWE4	ANGJA	Apolipoprotein IA-I9 (Fragment)	0
tr|Q400J9|Q400J9_ANGAN Aquaporin 1 OS=Anguilla anguilla GN=aqp1 PE=2 SV=1	Q400J9	ANGAN	Aquaporin 1	0
tr|Q400J8|Q400J8_ANGAN Aquaporin 1 OS=Anguilla anguilla GN=aqp1dup PE=2 SV=1	Q400J8	ANGAN	Aquaporin 1	1
tr|Q76K60|Q76K60_ANGJA Aquaporin 1 OS=Anguilla japonica GN=AQP-1L PE=2 SV=1	Q76K60	ANGJA	Aquaporin 1	0
tr|Q76K59|Q76K59_ANGJA Aquaporin 1 OS=Anguilla japonica GN=AQP-1S PE=2 SV=1	Q76K59	ANGJA	Aquaporin 1	1
tr|Q7ZTH2|Q7ZTH2_ANGAN Aquaporin 3 OS=Anguilla anguilla GN=aqp3 PE=2 SV=1	Q7ZTH2	ANGAN	Aquaporin 3	0
tr|D5MCV9|D5MCV9_ANGJA Aquaporin-10 OS=Anguilla japonica GN=AQP10 PE=2 SV=1	D5MCV9	ANGJA	Aquaporin-10	0
tr|F8WLE8|F8WLE8_ANGJA Aquaporin-1b OS=Anguilla japonica GN=aqp1b PE=2 SV=1	F8WLE8	ANGJA	Aquaporin-1b	0
tr|D5MCV7|D5MCV7_ANGJA Aquaporin-3 OS=Anguilla japonica GN=AQP3 PE=2 SV=1	D5MCV7	ANGJA	Aquaporin-3	1
tr|D5MCV8|D5MCV8_ANGJA Aquaporin-8 OS=Anguilla japonica GN=AQP8 PE=2 SV=1	D5MCV8	ANGJA	Aquaporin-8	1
sp|Q6QHT9|CP19A_ANGJA Aromatase OS=Anguilla japonica GN=cyp19a1 PE=2 SV=1	CP19A	ANGJA	Aromatase	0
tr|Q1HEB4|Q1HEB4_ANGAN Aromatase (Fragment) OS=Anguilla anguilla PE=2 SV=1	Q1HEB4	ANGAN	Aromatase (Fragment)	0
tr|Q5N6D6|Q5N6D6_9TELE ATP synthase protein 8 OS=Anguilla bengalensis labiata GN=ATPase 8 PE=3 SV=1	Q5N6D6	9TELE	ATP synthase protein 8	0
tr|C0A001|C0A001_9TELE ATP synthase protein 8 OS=Anguilla luzonensis GN=ATPase 8 PE=3 SV=1	C0A001	9TELE	ATP synthase protein 8	0
tr|Q5N6S9|Q5N6S9_ANGAU ATP synthase protein 8 OS=Anguilla australis australis GN=ATPase 8 PE=3 SV=1	Q5N6S9	ANGAU	ATP synthase protein 8	0
tr|X2FUH8|X2FUH8_ANGAN ATP synthase protein 8 OS=Anguilla anguilla GN=ATP8 PE=3 SV=1	X2FUH8	ANGAN	ATP synthase protein 8	0
tr|Q5N684|Q5N684_ANGRO ATP synthase protein 8 OS=Anguilla rostrata GN=ATPase 8 PE=3 SV=1	Q5N684	ANGRO	ATP synthase protein 8	0
tr|Q5N6B0|Q5N6B0_9TELE ATP synthase protein 8 OS=Anguilla obscura GN=ATPase 8 PE=3 SV=1	Q5N6B0	9TELE	ATP synthase protein 8	0
tr|Q5N6P0|Q5N6P0_9TELE ATP synthase protein 8 OS=Anguilla bicolor pacifica GN=ATPase 8 PE=3 SV=1	Q5N6P0	9TELE	ATP synthase protein 8	0
tr|Q5N6L4|Q5N6L4_9TELE ATP synthase protein 8 OS=Anguilla celebesensis GN=ATPase 8 PE=3 SV=1	Q5N6L4	9TELE	ATP synthase protein 8	0
tr|Q5N6G2|Q5N6G2_9TELE ATP synthase protein 8 OS=Anguilla megastoma GN=ATPase 8 PE=3 SV=1	Q5N6G2	9TELE	ATP synthase protein 8	0
tr|Q5N6U2|Q5N6U2_ANGAN ATP synthase protein 8 OS=Anguilla anguilla GN=ATPase 8 PE=3 SV=1	Q5N6U2	ANGAN	ATP synthase protein 8	0
tr|Q5N6M7|Q5N6M7_9TELE ATP synthase protein 8 OS=Anguilla malgumora GN=ATPase 8 PE=3 SV=1	Q5N6M7	9TELE	ATP synthase protein 8	0
tr|Q5N6R6|Q5N6R6_ANGAU ATP synthase protein 8 OS=Anguilla australis schmidti GN=ATPase 8 PE=3 SV=1	Q5N6R6	ANGAU	ATP synthase protein 8	0
tr|Q9B631|Q9B631_ANGJA ATP synthase protein 8 OS=Anguilla japonica GN=ATPase8 PE=3 SV=1	Q9B631	ANGJA	ATP synthase protein 8	0
tr|Q5N6I8|Q5N6I8_ANGIN ATP synthase protein 8 OS=Anguilla interioris GN=ATPase 8 PE=3 SV=1	Q5N6I8	ANGIN	ATP synthase protein 8	0
tr|Q5N6K1|Q5N6K1_ANGDI ATP synthase protein 8 OS=Anguilla dieffenbachii GN=ATPase 8 PE=3 SV=1	Q5N6K1	ANGDI	ATP synthase protein 8	0
tr|Q5N697|Q5N697_ANGRE ATP synthase protein 8 OS=Anguilla reinhardtii GN=ATPase 8 PE=3 SV=1	Q5N697	ANGRE	ATP synthase protein 8	0
tr|Q5N6Q3|Q5N6Q3_9TELE ATP synthase protein 8 OS=Anguilla bicolor bicolor GN=ATPase 8 PE=3 SV=1	Q5N6Q3	9TELE	ATP synthase protein 8	0
tr|Q5N6C3|Q5N6C3_9TELE ATP synthase protein 8 OS=Anguilla nebulosa nebulosa GN=ATPase 8 PE=3 SV=1	Q5N6C3	9TELE	ATP synthase protein 8	0
tr|Q5N6E9|Q5N6E9_ANGMO ATP synthase protein 8 OS=Anguilla mossambica GN=ATPase 8 PE=3 SV=1	Q5N6E9	ANGMO	ATP synthase protein 8	0
tr|Q5N6H5|Q5N6H5_ANGMA ATP synthase protein 8 OS=Anguilla marmorata GN=ATPase 8 PE=3 SV=1	Q5N6H5	ANGMA	ATP synthase protein 8	0
tr|Q5N6R5|Q5N6R5_ANGAU ATP synthase subunit a OS=Anguilla australis schmidti GN=ATPase 6 PE=4 SV=1	Q5N6R5	ANGAU	ATP synthase subunit a	0
tr|Q5N6N9|Q5N6N9_9TELE ATP synthase subunit a OS=Anguilla bicolor pacifica GN=ATPase 6 PE=4 SV=1	Q5N6N9	9TELE	ATP synthase subunit a	0
tr|Q5N6U1|Q5N6U1_ANGAN ATP synthase subunit a OS=Anguilla anguilla GN=ATPase 6 PE=4 SV=1	Q5N6U1	ANGAN	ATP synthase subunit a	0
tr|Q5N6E8|Q5N6E8_ANGMO ATP synthase subunit a OS=Anguilla mossambica GN=ATPase 6 PE=4 SV=1	Q5N6E8	ANGMO	ATP synthase subunit a	0
tr|X2FUU5|X2FUU5_ANGAN ATP synthase subunit a OS=Anguilla anguilla GN=ATP6 PE=4 SV=1	X2FUU5	ANGAN	ATP synthase subunit a	0
tr|Q5N6I7|Q5N6I7_ANGIN ATP synthase subunit a OS=Anguilla interioris GN=ATPase 6 PE=4 SV=1	Q5N6I7	ANGIN	ATP synthase subunit a	0
tr|Q5N6A9|Q5N6A9_9TELE ATP synthase subunit a OS=Anguilla obscura GN=ATPase 6 PE=4 SV=1	Q5N6A9	9TELE	ATP synthase subunit a	0
tr|Q5N6M6|Q5N6M6_9TELE ATP synthase subunit a OS=Anguilla malgumora GN=ATPase 6 PE=4 SV=1	Q5N6M6	9TELE	ATP synthase subunit a	0
tr|X2FNC6|X2FNC6_ANGRO ATP synthase subunit a OS=Anguilla rostrata GN=ATP6 PE=4 SV=1	X2FNC6	ANGRO	ATP synthase subunit a	0
tr|X2FXK2|X2FXK2_ANGAN ATP synthase subunit a OS=Anguilla anguilla GN=ATP6 PE=4 SV=1	X2FXK2	ANGAN	ATP synthase subunit a	0
tr|X2FPJ9|X2FPJ9_ANGAN ATP synthase subunit a OS=Anguilla anguilla GN=ATP6 PE=4 SV=1	X2FPJ9	ANGAN	ATP synthase subunit a	0
tr|Q5N696|Q5N696_ANGRE ATP synthase subunit a OS=Anguilla reinhardtii GN=ATPase 6 PE=4 SV=1	Q5N696	ANGRE	ATP synthase subunit a	0
tr|Q5N6Q2|Q5N6Q2_9TELE ATP synthase subunit a OS=Anguilla bicolor bicolor GN=ATPase 6 PE=4 SV=1	Q5N6Q2	9TELE	ATP synthase subunit a	0
tr|Q9B630|Q9B630_ANGJA ATP synthase subunit a OS=Anguilla japonica GN=ATPase6 PE=4 SV=1	Q9B630	ANGJA	ATP synthase subunit a	0
tr|X2FLG9|X2FLG9_ANGRO ATP synthase subunit a OS=Anguilla rostrata GN=ATP6 PE=4 SV=1	X2FLG9	ANGRO	ATP synthase subunit a	0
tr|Q5N6H4|Q5N6H4_ANGMA ATP synthase subunit a OS=Anguilla marmorata GN=ATPase 6 PE=4 SV=1	Q5N6H4	ANGMA	ATP synthase subunit a	0
tr|Q5N683|Q5N683_ANGRO ATP synthase subunit a OS=Anguilla rostrata GN=ATPase 6 PE=4 SV=1	Q5N683	ANGRO	ATP synthase subunit a	0
tr|C0A002|C0A002_9TELE ATP synthase subunit a OS=Anguilla luzonensis GN=ATPase 6 PE=4 SV=1	C0A002	9TELE	ATP synthase subunit a	0
tr|X2FTZ5|X2FTZ5_ANGRO ATP synthase subunit a OS=Anguilla rostrata GN=ATP6 PE=4 SV=1	X2FTZ5	ANGRO	ATP synthase subunit a	0
tr|Q5N6G1|Q5N6G1_9TELE ATP synthase subunit a OS=Anguilla megastoma GN=ATPase 6 PE=4 SV=1	Q5N6G1	9TELE	ATP synthase subunit a	0
tr|Q5N6C2|Q5N6C2_9TELE ATP synthase subunit a OS=Anguilla nebulosa nebulosa GN=ATPase 6 PE=4 SV=1	Q5N6C2	9TELE	ATP synthase subunit a	0
tr|Q5N6S8|Q5N6S8_ANGAU ATP synthase subunit a OS=Anguilla australis australis GN=ATPase 6 PE=4 SV=1	Q5N6S8	ANGAU	ATP synthase subunit a	0
tr|Q5N6D5|Q5N6D5_9TELE ATP synthase subunit a OS=Anguilla bengalensis labiata GN=ATPase 6 PE=4 SV=1	Q5N6D5	9TELE	ATP synthase subunit a	0
tr|Q5N6L3|Q5N6L3_9TELE ATP synthase subunit a OS=Anguilla celebesensis GN=ATPase 6 PE=4 SV=1	Q5N6L3	9TELE	ATP synthase subunit a	0
tr|Q5N6K0|Q5N6K0_ANGDI ATP synthase subunit a OS=Anguilla dieffenbachii GN=ATPase 6 PE=4 SV=1	Q5N6K0	ANGDI	ATP synthase subunit a	0
tr|X2FUS4|X2FUS4_ANGRO ATP synthase subunit a OS=Anguilla rostrata GN=ATP6 PE=4 SV=1	X2FUS4	ANGRO	ATP synthase subunit a	0
tr|H6SSQ9|H6SSQ9_ANGRE ATP synthase subunit a (Fragment) OS=Anguilla reinhardtii GN=ATP6 PE=4 SV=1	H6SSQ9	ANGRE	ATP synthase subunit a (Fragment)	0
sp|P55202|ANPRB_ANGJA Atrial natriuretic peptide receptor 2 OS=Anguilla japonica GN=npr2 PE=2 SV=1	ANPRB	ANGJA	Atrial natriuretic peptide receptor 2	1
tr|A0A023IUI0|A0A023IUI0_ANGAN Beta 2 adrenergic receptor (Fragment) OS=Anguilla anguilla GN=ADRB2 PE=2 SV=1	A0A023IUI0	ANGAN	Beta 2 adrenergic receptor (Fragment)	1
tr|D0FHC2|D0FHC2_ANGJA Beta actin (Fragment) OS=Anguilla japonica PE=2 SV=1	D0FHC2	ANGJA	Beta actin (Fragment)	1
tr|Q1HEB8|Q1HEB8_ANGAN Beta-actin (Fragment) OS=Anguilla anguilla PE=2 SV=1	Q1HEB8	ANGAN	Beta-actin (Fragment)	0
tr|Q8JIQ2|Q8JIQ2_ANGJA Beta-actin (Fragment) OS=Anguilla japonica GN=b-act PE=2 SV=1	Q8JIQ2	ANGJA	Beta-actin (Fragment)	0
tr|W5XPL1|W5XPL1_ANGAN Beta-actin (Fragment) OS=Anguilla anguilla PE=2 SV=1	W5XPL1	ANGAN	Beta-actin (Fragment)	0
tr|D9J2J1|D9J2J1_ANGAU Beta-actin (Fragment) OS=Anguilla australis GN=actb PE=2 SV=1	D9J2J1	ANGAU	Beta-actin (Fragment)	0
tr|A9X3M4|A9X3M4_ANGAN Beta-actin (Fragment) OS=Anguilla anguilla PE=2 SV=1	A9X3M4	ANGAN	Beta-actin (Fragment)	1
sp|P0DM59|UNAG_ANGJA Bilirubin-inducible fluorescent protein UnaG OS=Anguilla japonica PE=1 SV=1	UNAG	ANGJA	Bilirubin-inducible fluorescent protein UnaG	0
tr|D2DEL6|D2DEL6_ANGAN Blue cone opsin OS=Anguilla anguilla PE=2 SV=1	D2DEL6	ANGAN	Blue cone opsin	1
tr|A0A076MKA6|A0A076MKA6_ANGMA Blue sensitive opsin OS=Anguilla marmorata GN=SWS2 PE=2 SV=1	A0A076MKA6	ANGMA	Blue sensitive opsin	0
tr|V5JFE3|V5JFE3_ANGAU Bone morphogenetic protein receptor type II (Fragment) OS=Anguilla australis GN=BMPR2 PE=2 SV=1	V5JFE3	ANGAU	Bone morphogenetic protein receptor type II (Fragment)	1
tr|Q5UBZ8|Q5UBZ8_ANGAN Brain derived neurotrophic factor (Fragment) OS=Anguilla anguilla GN=BDNF PE=2 SV=1	Q5UBZ8	ANGAN	Brain derived neurotrophic factor (Fragment)	0
sp|P01262|CALC_ANGJA Calcitonin OS=Anguilla japonica PE=1 SV=1	CALC	ANGJA	Calcitonin	1
tr|Q90X71|Q90X71_ANGJA Carbonyl reductase OS=Anguilla japonica PE=2 SV=1	Q90X71	ANGJA	Carbonyl reductase	1
tr|L7T0R6|L7T0R6_ANGAN Carboxypeptidase E (Fragment) OS=Anguilla anguilla PE=2 SV=1	L7T0R6	ANGAN	Carboxypeptidase E (Fragment)	1
tr|S4SWZ6|S4SWZ6_ANGJA Cardiac muscle myosin heavy chain 6 alpha (Fragment) OS=Anguilla japonica GN=Myh6 PE=4 SV=1	S4SWZ6	ANGJA	Cardiac muscle myosin heavy chain 6 alpha (Fragment)	1
tr|B3SVL3|B3SVL3_ANGRO Cardiac muscle myosin heavy chain 6 alpha (Fragment) OS=Anguilla rostrata GN=myh6 PE=4 SV=1	B3SVL3	ANGRO	Cardiac muscle myosin heavy chain 6 alpha (Fragment)	1
tr|Q1HEB7|Q1HEB7_ANGAN Catalase (Fragment) OS=Anguilla anguilla PE=2 SV=1	Q1HEB7	ANGAN	Catalase (Fragment)	1
tr|J7GIU8|J7GIU8_ANGJA Cathelicidin 1 (Fragment) OS=Anguilla japonica PE=4 SV=1	J7GIU8	ANGJA	Cathelicidin 1 (Fragment)	1
tr|J7GRA0|J7GRA0_ANGJA Cathelicidin 2 (Fragment) OS=Anguilla japonica PE=4 SV=1	J7GRA0	ANGJA	Cathelicidin 2 (Fragment)	1
tr|T2HW29|T2HW29_ANGJA Cathepsin D (Fragment) OS=Anguilla japonica GN=CTSD PE=2 SV=1	T2HW29	ANGJA	Cathepsin D (Fragment)	1
tr|Q76CL3|Q76CL3_ANGJA Cholecystokinin OS=Anguilla japonica GN=CCK PE=2 SV=1	Q76CL3	ANGJA	Cholecystokinin	0
tr|Q4KYY5|Q4KYY5_ANGJA Cholesterol side-chain cleavage cytochrome P450 OS=Anguilla japonica GN=CYP11A1 PE=2 SV=1	Q4KYY5	ANGJA	Cholesterol side-chain cleavage cytochrome P450	1
tr|Q1ENH3|Q1ENH3_ANGAN Citrate transporter OS=Anguilla anguilla GN=ctp PE=2 SV=2	Q1ENH3	ANGAN	Citrate transporter	1
tr|Q8AXR7|Q8AXR7_ANGJA C-type lectin 1 OS=Anguilla japonica GN=eCL-1 PE=2 SV=1	Q8AXR7	ANGJA	C-type lectin 1	1
tr|Q8AXR8|Q8AXR8_ANGJA C-type lectin 2 OS=Anguilla japonica GN=eCL-2 PE=2 SV=1	Q8AXR8	ANGJA	C-type lectin 2	1
sp|P18145|ANFC_ANGJA C-type natriuretic peptide OS=Anguilla japonica GN=cnp PE=1 SV=2	ANFC	ANGJA	C-type natriuretic peptide	0
tr|Q60FY2|Q60FY2_ANGJA Cyclin B3 OS=Anguilla japonica PE=2 SV=1	Q60FY2	ANGJA	Cyclin B3	1
tr|T2HWV6|T2HWV6_ANGJA Cyclin-dependent kinase 2 (Fragment) OS=Anguilla japonica GN=CDK2 PE=2 SV=1	T2HWV6	ANGJA	Cyclin-dependent kinase 2 (Fragment)	1
tr|G9M9N2|G9M9N2_ANGJA Cysteine dioxygenase OS=Anguilla japonica GN=CDO PE=2 SV=1	G9M9N2	ANGJA	Cysteine dioxygenase	1
tr|G9M9N3|G9M9N3_ANGJA Cysteine sulfinate decarboxylase OS=Anguilla japonica GN=CSD PE=2 SV=1	G9M9N3	ANGJA	Cysteine sulfinate decarboxylase	1
tr|L0N701|L0N701_ANGJA Cystic fibrosis transmembrane conductance regulator (Fragment) OS=Anguilla japonica GN=CFTR PE=2 SV=1	L0N701	ANGJA	Cystic fibrosis transmembrane conductance regulator (Fragment)	1
tr|B3IU45|B3IU45_ANGMA Cytochrome b OS=Anguilla marmorata GN=cyt b PE=3 SV=1	B3IU45	ANGMA	Cytochrome b	0
tr|B3IU53|B3IU53_ANGMA Cytochrome b OS=Anguilla marmorata GN=cyt b PE=3 SV=1	B3IU53	ANGMA	Cytochrome b	0
tr|W0SJQ0|W0SJQ0_9TELE Cytochrome b OS=Anguilla bicolor pacifica GN=cyt b PE=3 SV=1	W0SJQ0	9TELE	Cytochrome b	0
tr|Q9ZXQ7|Q9ZXQ7_9TELE Cytochrome b OS=Anguilla bicolor pacifica GN=cytb PE=3 SV=1	Q9ZXQ7	9TELE	Cytochrome b	0
tr|W0SKL7|W0SKL7_9TELE Cytochrome b OS=Anguilla bicolor bicolor GN=cyt b PE=3 SV=1	W0SKL7	9TELE	Cytochrome b	0
tr|X2FJJ8|X2FJJ8_ANGRO Cytochrome b OS=Anguilla rostrata GN=CYTB PE=3 SV=1	X2FJJ8	ANGRO	Cytochrome b	0
tr|B3IU05|B3IU05_ANGMA Cytochrome b OS=Anguilla marmorata GN=cyt b PE=3 SV=1	B3IU05	ANGMA	Cytochrome b	0
tr|X2FXU4|X2FXU4_ANGRO Cytochrome b OS=Anguilla rostrata GN=CYTB PE=3 SV=1	X2FXU4	ANGRO	Cytochrome b	0
tr|W0SKJ6|W0SKJ6_9TELE Cytochrome b OS=Anguilla bicolor pacifica GN=cyt b PE=3 SV=1	W0SKJ6	9TELE	Cytochrome b	0
tr|Q37022|Q37022_ANGJA Cytochrome b OS=Anguilla japonica GN=cytb PE=3 SV=2	Q37022	ANGJA	Cytochrome b	0
tr|B3IU48|B3IU48_ANGMA Cytochrome b OS=Anguilla marmorata GN=cyt b PE=3 SV=1	B3IU48	ANGMA	Cytochrome b	0
tr|Q5N6K6|Q5N6K6_9TELE Cytochrome b OS=Anguilla celebesensis GN=cyt b PE=3 SV=1	Q5N6K6	9TELE	Cytochrome b	1
tr|W0SJT1|W0SJT1_9TELE Cytochrome b OS=Anguilla bicolor bicolor GN=cyt b PE=3 SV=1	W0SJT1	9TELE	Cytochrome b	0
tr|W0SKK4|W0SKK4_9TELE Cytochrome b OS=Anguilla bicolor bicolor GN=cyt b PE=3 SV=1	W0SKK4	9TELE	Cytochrome b	0
sp|Q33645|CYB_ANGAN Cytochrome b OS=Anguilla anguilla GN=mt-cyb PE=3 SV=2	CYB	ANGAN	Cytochrome b	0
tr|Q9ZXM9|Q9ZXM9_9TELE Cytochrome b OS=Anguilla bengalensis labiata GN=cytb PE=3 SV=1	Q9ZXM9	9TELE	Cytochrome b	0
sp|P34861|CYB_ANGRO Cytochrome b OS=Anguilla rostrata GN=mt-cyb PE=3 SV=2	CYB	ANGRO	Cytochrome b	0
tr|V9HWN4|V9HWN4_9TELE Cytochrome b OS=Anguilla luzonensis GN=cytb PE=3 SV=1	V9HWN4	9TELE	Cytochrome b	0
tr|Q8SGB1|Q8SGB1_ANGJA Cytochrome b OS=Anguilla japonica GN=cytb PE=3 SV=1	Q8SGB1	ANGJA	Cytochrome b	0
tr|Q33646|Q33646_ANGAU Cytochrome b OS=Anguilla australis GN=cytb PE=3 SV=2	Q33646	ANGAU	Cytochrome b	0
tr|W0SJM6|W0SJM6_ANGAU Cytochrome b OS=Anguilla australis schmidti GN=cyt b PE=3 SV=1	W0SJM6	ANGAU	Cytochrome b	0
tr|W0SLI4|W0SLI4_9TELE Cytochrome b OS=Anguilla bicolor bicolor GN=cyt b PE=3 SV=1	W0SLI4	9TELE	Cytochrome b	0
tr|B3ITY3|B3ITY3_ANGMA Cytochrome b OS=Anguilla marmorata GN=cyt b PE=3 SV=1	B3ITY3	ANGMA	Cytochrome b	0
tr|W0SKL9|W0SKL9_9TELE Cytochrome b OS=Anguilla bicolor bicolor GN=cyt b PE=3 SV=1	W0SKL9	9TELE	Cytochrome b	0
tr|W0SKJ8|W0SKJ8_9TELE Cytochrome b OS=Anguilla bicolor pacifica GN=cyt b PE=3 SV=1	W0SKJ8	9TELE	Cytochrome b	0
tr|W0SJS8|W0SJS8_9TELE Cytochrome b OS=Anguilla bicolor bicolor GN=cyt b PE=3 SV=1	W0SJS8	9TELE	Cytochrome b	0
sp|P68534|CYB_ANGMA Cytochrome b OS=Anguilla marmorata GN=mt-cyb PE=3 SV=1	CYB	ANGMA	Cytochrome b	0
tr|B3IU28|B3IU28_ANGMA Cytochrome b OS=Anguilla marmorata GN=cyt b PE=3 SV=1	B3IU28	ANGMA	Cytochrome b	0
tr|W0SKI7|W0SKI7_ANGAU Cytochrome b OS=Anguilla australis australis GN=cyt b PE=3 SV=1	W0SKI7	ANGAU	Cytochrome b	0
tr|Q5N6F4|Q5N6F4_9TELE Cytochrome b OS=Anguilla megastoma GN=cyt b PE=3 SV=1	Q5N6F4	9TELE	Cytochrome b	0
tr|Q7J7S8|Q7J7S8_9TELE Cytochrome b OS=Anguilla malgumora GN=cytb PE=3 SV=1	Q7J7S8	9TELE	Cytochrome b	0
tr|B3ITZ2|B3ITZ2_ANGMA Cytochrome b OS=Anguilla marmorata GN=cyt b PE=3 SV=1	B3ITZ2	ANGMA	Cytochrome b	0
tr|B3IU16|B3IU16_ANGMA Cytochrome b OS=Anguilla marmorata GN=cyt b PE=3 SV=1	B3IU16	ANGMA	Cytochrome b	0
tr|W0SNY5|W0SNY5_ANGJA Cytochrome b OS=Anguilla japonica GN=cyt b PE=3 SV=1	W0SNY5	ANGJA	Cytochrome b	1
tr|Q9G6T9|Q9G6T9_9TELE Cytochrome b OS=Anguilla malgumora GN=cytb PE=3 SV=1	Q9G6T9	9TELE	Cytochrome b	0
tr|X2FRN1|X2FRN1_ANGRO Cytochrome b OS=Anguilla rostrata GN=CYTB PE=3 SV=1	X2FRN1	ANGRO	Cytochrome b	0
tr|Q7JEP0|Q7JEP0_9TELE Cytochrome b OS=Anguilla nebulosa nebulosa GN=cytb PE=3 SV=1	Q7JEP0	9TELE	Cytochrome b	0
tr|Q9G6U0|Q9G6U0_9TELE Cytochrome b OS=Anguilla celebesensis GN=cytb PE=3 SV=1	Q9G6U0	9TELE	Cytochrome b	0
tr|B3IU61|B3IU61_ANGMA Cytochrome b OS=Anguilla marmorata GN=cyt b PE=3 SV=1	B3IU61	ANGMA	Cytochrome b	0
tr|Q9G6U2|Q9G6U2_ANGJA Cytochrome b OS=Anguilla japonica GN=cytb PE=3 SV=1	Q9G6U2	ANGJA	Cytochrome b	1
tr|W0SNX6|W0SNX6_ANGJA Cytochrome b OS=Anguilla japonica GN=cyt b PE=3 SV=1	W0SNX6	ANGJA	Cytochrome b	0
tr|W0SNU5|W0SNU5_9TELE Cytochrome b OS=Anguilla bicolor bicolor GN=cyt b PE=3 SV=1	W0SNU5	9TELE	Cytochrome b	0
tr|Q7JEP2|Q7JEP2_9TELE Cytochrome b OS=Anguilla obscura GN=cytb PE=3 SV=1	Q7JEP2	9TELE	Cytochrome b	0
tr|A7LAC5|A7LAC5_ANGMA Cytochrome b OS=Anguilla marmorata GN=cytb PE=3 SV=1	A7LAC5	ANGMA	Cytochrome b	0
tr|Q9G6U3|Q9G6U3_9TELE Cytochrome b OS=Anguilla megastoma GN=cytb PE=3 SV=1	Q9G6U3	9TELE	Cytochrome b	0
tr|A4GT56|A4GT56_ANGAN Cytochrome b OS=Anguilla anguilla GN=cytb PE=3 SV=1	A4GT56	ANGAN	Cytochrome b	0
tr|Q9T5F5|Q9T5F5_ANGMO Cytochrome b OS=Anguilla mossambica GN=cytb PE=3 SV=1	Q9T5F5	ANGMO	Cytochrome b	0
sp|O99240|CYB_ANGDI Cytochrome b OS=Anguilla dieffenbachii GN=mt-cyb PE=3 SV=1	CYB	ANGDI	Cytochrome b	0
tr|B3IU60|B3IU60_ANGMA Cytochrome b OS=Anguilla marmorata GN=cyt b PE=3 SV=1	B3IU60	ANGMA	Cytochrome b	0
tr|X2FUB6|X2FUB6_ANGAN Cytochrome b OS=Anguilla anguilla GN=CYTB PE=3 SV=1	X2FUB6	ANGAN	Cytochrome b	0
tr|W0SLE7|W0SLE7_9TELE Cytochrome b OS=Anguilla bicolor pacifica GN=cyt b PE=3 SV=1	W0SLE7	9TELE	Cytochrome b	0
tr|W0SLH6|W0SLH6_9TELE Cytochrome b OS=Anguilla bicolor bicolor GN=cyt b PE=3 SV=1	W0SLH6	9TELE	Cytochrome b	0
tr|W0SLG6|W0SLG6_9TELE Cytochrome b OS=Anguilla bicolor pacifica GN=cyt b PE=3 SV=1	W0SLG6	9TELE	Cytochrome b	0
sp|P68533|CYB_ANGIN Cytochrome b OS=Anguilla interioris GN=mt-cyb PE=3 SV=1	CYB	ANGIN	Cytochrome b	0
tr|Q5N6P5|Q5N6P5_9TELE Cytochrome b OS=Anguilla bicolor bicolor GN=cyt b PE=3 SV=1	Q5N6P5	9TELE	Cytochrome b	0
tr|B3ITY9|B3ITY9_ANGMA Cytochrome b OS=Anguilla marmorata GN=cyt b PE=3 SV=1	B3ITY9	ANGMA	Cytochrome b	0
tr|W0SNP0|W0SNP0_ANGAU Cytochrome b OS=Anguilla australis australis GN=cyt b PE=3 SV=1	W0SNP0	ANGAU	Cytochrome b	0
tr|Q5N6S1|Q5N6S1_ANGAU Cytochrome b OS=Anguilla australis australis GN=cyt b PE=3 SV=1	Q5N6S1	ANGAU	Cytochrome b	0
tr|B3IU39|B3IU39_ANGMA Cytochrome b OS=Anguilla marmorata GN=cyt b PE=3 SV=1	B3IU39	ANGMA	Cytochrome b	0
tr|B3IU54|B3IU54_ANGMA Cytochrome b OS=Anguilla marmorata GN=cyt b PE=3 SV=1	B3IU54	ANGMA	Cytochrome b	0
tr|C0A009|C0A009_9TELE Cytochrome b OS=Anguilla luzonensis GN=cyt b PE=3 SV=1	C0A009	9TELE	Cytochrome b	0
tr|Q9G6U1|Q9G6U1_ANGAU Cytochrome b OS=Anguilla australis australis GN=cytb PE=3 SV=1	Q9G6U1	ANGAU	Cytochrome b	0
tr|Q5N6I0|Q5N6I0_ANGIN Cytochrome b OS=Anguilla interioris GN=cyt b PE=3 SV=1	Q5N6I0	ANGIN	Cytochrome b	0
tr|W0SKK9|W0SKK9_9TELE Cytochrome b OS=Anguilla bicolor bicolor GN=cyt b PE=3 SV=1	W0SKK9	9TELE	Cytochrome b	0
tr|W0SKN2|W0SKN2_9TELE Cytochrome b OS=Anguilla bicolor bicolor GN=cyt b PE=3 SV=1	W0SKN2	9TELE	Cytochrome b	0
tr|Q5N676|Q5N676_ANGRO Cytochrome b OS=Anguilla rostrata GN=cyt b PE=3 SV=1	Q5N676	ANGRO	Cytochrome b	0
tr|O99239|O99239_9TELE Cytochrome b OS=Anguilla bicolor bicolor GN=cytb PE=3 SV=1	O99239	9TELE	Cytochrome b	0
sp|Q33842|CYB_ANGRE Cytochrome b OS=Anguilla reinhardtii GN=mt-cyb PE=3 SV=2	CYB	ANGRE	Cytochrome b	0
tr|B3IU35|B3IU35_ANGMA Cytochrome b OS=Anguilla marmorata GN=cyt b PE=3 SV=1	B3IU35	ANGMA	Cytochrome b	0
tr|Q9G6T8|Q9G6T8_9TELE Cytochrome b OS=Anguilla bicolor bicolor GN=cytb PE=3 SV=1	Q9G6T8	9TELE	Cytochrome b	0
tr|Q7JEP6|Q7JEP6_ANGAU Cytochrome b OS=Anguilla australis schmidti GN=cytb PE=3 SV=1	Q7JEP6	ANGAU	Cytochrome b	0
tr|Q5XTP7|Q5XTP7_ANGMA Cytochrome b OS=Anguilla marmorata GN=cytb PE=3 SV=1	Q5XTP7	ANGMA	Cytochrome b	0
tr|W0SKI5|W0SKI5_ANGAU Cytochrome b OS=Anguilla australis australis GN=cyt b PE=3 SV=1	W0SKI5	ANGAU	Cytochrome b	0
tr|V9HWM9|V9HWM9_9TELE Cytochrome b OS=Anguilla luzonensis GN=cytb PE=3 SV=1	V9HWM9	9TELE	Cytochrome b	0
tr|W0SKQ0|W0SKQ0_ANGJA Cytochrome b OS=Anguilla japonica GN=cyt b PE=3 SV=1	W0SKQ0	ANGJA	Cytochrome b	0
tr|W0SNT1|W0SNT1_9TELE Cytochrome b OS=Anguilla bicolor bicolor GN=cyt b PE=3 SV=1	W0SNT1	9TELE	Cytochrome b	0
sp|Q33772|CYB_ANGMO Cytochrome b OS=Anguilla mossambica GN=mt-cyb PE=3 SV=2	CYB	ANGMO	Cytochrome b	0
tr|W0SKN6|W0SKN6_9TELE Cytochrome b OS=Anguilla bicolor bicolor GN=cyt b PE=3 SV=1	W0SKN6	9TELE	Cytochrome b	0
tr|B3IU52|B3IU52_ANGMA Cytochrome b OS=Anguilla marmorata GN=cyt b PE=3 SV=1	B3IU52	ANGMA	Cytochrome b	0
tr|Q5XVR9|Q5XVR9_ANGMA Cytochrome b OS=Anguilla marmorata GN=cytb PE=3 SV=1	Q5XVR9	ANGMA	Cytochrome b	0
tr|Q33687|Q33687_9TELE Cytochrome b (Fragment) OS=Anguilla celebesensis PE=4 SV=1	Q33687	9TELE	Cytochrome b (Fragment)	0
tr|R4H2R0|R4H2R0_ANGRE Cytochrome b (Fragment) OS=Anguilla reinhardtii GN=CYTB PE=4 SV=1	R4H2R0	ANGRE	Cytochrome b (Fragment)	0
tr|H9CHE8|H9CHE8_ANGRO Cytochrome b (Fragment) OS=Anguilla rostrata GN=Cytb PE=4 SV=1	H9CHE8	ANGRO	Cytochrome b (Fragment)	0
tr|R4WHH2|R4WHH2_9TELE Cytochrome b (Fragment) OS=Anguilla luzonensis GN=cytb PE=3 SV=1	R4WHH2	9TELE	Cytochrome b (Fragment)	0
tr|J7EZ63|J7EZ63_ANGMA Cytochrome b (Fragment) OS=Anguilla marmorata GN=cytb PE=4 SV=1	J7EZ63	ANGMA	Cytochrome b (Fragment)	0
tr|B2C7W1|B2C7W1_ANGRO Cytochrome b (Fragment) OS=Anguilla rostrata GN=cytb PE=4 SV=1	B2C7W1	ANGRO	Cytochrome b (Fragment)	0
tr|H9CHD1|H9CHD1_ANGDI Cytochrome b (Fragment) OS=Anguilla dieffenbachii GN=Cytb PE=4 SV=1	H9CHD1	ANGDI	Cytochrome b (Fragment)	0
tr|Q4JGP4|Q4JGP4_9TELE Cytochrome b (Fragment) OS=Anguilla bicolor pacifica GN=cytb PE=3 SV=1	Q4JGP4	9TELE	Cytochrome b (Fragment)	0
tr|Q33733|Q33733_ANGJA Cytochrome b (Fragment) OS=Anguilla japonica GN=cyt b PE=4 SV=1	Q33733	ANGJA	Cytochrome b (Fragment)	0
tr|H9CHD6|H9CHD6_ANGMA Cytochrome b (Fragment) OS=Anguilla marmorata GN=Cytb PE=4 SV=1	H9CHD6	ANGMA	Cytochrome b (Fragment)	0
tr|R4WCA4|R4WCA4_9TELE Cytochrome b (Fragment) OS=Anguilla luzonensis GN=cytb PE=3 SV=1	R4WCA4	9TELE	Cytochrome b (Fragment)	0
tr|Q7GIN6|Q7GIN6_ANGJA Cytochrome b (Fragment) OS=Anguilla japonica PE=4 SV=1	Q7GIN6	ANGJA	Cytochrome b (Fragment)	0
tr|Q7GI64|Q7GI64_ANGJA Cytochrome b (Fragment) OS=Anguilla japonica GN=cyto b PE=4 SV=1	Q7GI64	ANGJA	Cytochrome b (Fragment)	0
tr|H9CHD3|H9CHD3_ANGJA Cytochrome b (Fragment) OS=Anguilla japonica GN=Cytb PE=4 SV=1	H9CHD3	ANGJA	Cytochrome b (Fragment)	0
tr|Q8SG16|Q8SG16_ANGRO Cytochrome b (Fragment) OS=Anguilla rostrata PE=3 SV=1	Q8SG16	ANGRO	Cytochrome b (Fragment)	0
tr|Q33640|Q33640_ANGAN Cytochrome b (Fragment) OS=Anguilla anguilla PE=4 SV=1	Q33640	ANGAN	Cytochrome b (Fragment)	0
tr|Q33792|Q33792_ANGMA Cytochrome b (Fragment) OS=Anguilla marmorata GN=cyt b PE=4 SV=1	Q33792	ANGMA	Cytochrome b (Fragment)	0
tr|H9CHC4|H9CHC4_9TELE Cytochrome b (Fragment) OS=Anguilla bicolor GN=Cytb PE=4 SV=1	H9CHC4	9TELE	Cytochrome b (Fragment)	0
tr|H9CHE1|H9CHE1_9TELE Cytochrome b (Fragment) OS=Anguilla nebulosa GN=Cytb PE=4 SV=1	H9CHE1	9TELE	Cytochrome b (Fragment)	0
tr|R4WCB3|R4WCB3_9TELE Cytochrome b (Fragment) OS=Anguilla luzonensis GN=cytb PE=3 SV=1	R4WCB3	9TELE	Cytochrome b (Fragment)	0
tr|H9CHC8|H9CHC8_9TELE Cytochrome b (Fragment) OS=Anguilla celebesensis GN=Cytb PE=4 SV=1	H9CHC8	9TELE	Cytochrome b (Fragment)	0
tr|Q4JGP3|Q4JGP3_ANGMA Cytochrome b (Fragment) OS=Anguilla marmorata GN=cytb PE=3 SV=1	Q4JGP3	ANGMA	Cytochrome b (Fragment)	0
tr|H9CHD5|H9CHD5_9TELE Cytochrome b (Fragment) OS=Anguilla malgumora GN=Cytb PE=4 SV=1	H9CHD5	9TELE	Cytochrome b (Fragment)	0
tr|R4WCB1|R4WCB1_9TELE Cytochrome b (Fragment) OS=Anguilla luzonensis GN=cytb PE=3 SV=1	R4WCB1	9TELE	Cytochrome b (Fragment)	0
tr|Q8SG14|Q8SG14_ANGMA Cytochrome b (Fragment) OS=Anguilla marmorata PE=3 SV=1	Q8SG14	ANGMA	Cytochrome b (Fragment)	0
tr|Q33730|Q33730_ANGJA Cytochrome b (Fragment) OS=Anguilla japonica PE=4 SV=1	Q33730	ANGJA	Cytochrome b (Fragment)	0
tr|Q8W7M3|Q8W7M3_ANGAN Cytochrome b (Fragment) OS=Anguilla anguilla GN=cytb PE=4 SV=1	Q8W7M3	ANGAN	Cytochrome b (Fragment)	0
tr|R4WCI4|R4WCI4_9TELE Cytochrome b (Fragment) OS=Anguilla luzonensis GN=cytb PE=3 SV=1	R4WCI4	9TELE	Cytochrome b (Fragment)	0
tr|Q7GIJ8|Q7GIJ8_ANGMO Cytochrome b (Fragment) OS=Anguilla mossambica PE=4 SV=1	Q7GIJ8	ANGMO	Cytochrome b (Fragment)	0
tr|J7EZ64|J7EZ64_ANGMA Cytochrome b (Fragment) OS=Anguilla marmorata GN=cytb PE=4 SV=1	J7EZ64	ANGMA	Cytochrome b (Fragment)	0
tr|H9CHC7|H9CHC7_9TELE Cytochrome b (Fragment) OS=Anguilla bicolor GN=Cytb PE=4 SV=1	H9CHC7	9TELE	Cytochrome b (Fragment)	0
tr|Q7GIN2|Q7GIN2_ANGMA Cytochrome b (Fragment) OS=Anguilla marmorata PE=4 SV=1	Q7GIN2	ANGMA	Cytochrome b (Fragment)	0
tr|Q4JGP6|Q4JGP6_9TELE Cytochrome b (Fragment) OS=Anguilla bicolor bicolor GN=cytb PE=3 SV=1	Q4JGP6	9TELE	Cytochrome b (Fragment)	0
tr|Q9TBN8|Q9TBN8_ANGAN Cytochrome b (Fragment) OS=Anguilla anguilla PE=4 SV=1	Q9TBN8	ANGAN	Cytochrome b (Fragment)	0
tr|X2L6M9|X2L6M9_ANGRO Cytochrome b (Fragment) OS=Anguilla rostrata GN=cytB PE=4 SV=1	X2L6M9	ANGRO	Cytochrome b (Fragment)	0
tr|R4WM57|R4WM57_9TELE Cytochrome b (Fragment) OS=Anguilla luzonensis GN=cytb PE=3 SV=1	R4WM57	9TELE	Cytochrome b (Fragment)	0
tr|B2C7V8|B2C7V8_ANGRO Cytochrome b (Fragment) OS=Anguilla rostrata GN=cytb PE=4 SV=1	B2C7V8	ANGRO	Cytochrome b (Fragment)	0
tr|Q7GIJ7|Q7GIJ7_ANGRE Cytochrome b (Fragment) OS=Anguilla reinhardtii PE=4 SV=1	Q7GIJ7	ANGRE	Cytochrome b (Fragment)	0
tr|Q33771|Q33771_ANGMA Cytochrome b (Fragment) OS=Anguilla marmorata PE=4 SV=1	Q33771	ANGMA	Cytochrome b (Fragment)	0
tr|Q7GIJ6|Q7GIJ6_ANGAN Cytochrome b (Fragment) OS=Anguilla anguilla PE=4 SV=1	Q7GIJ6	ANGAN	Cytochrome b (Fragment)	0
tr|H9CHB8|H9CHB8_ANGAN Cytochrome b (Fragment) OS=Anguilla anguilla GN=Cytb PE=4 SV=1	H9CHB8	ANGAN	Cytochrome b (Fragment)	0
tr|C0MQA5|C0MQA5_ANGAN Cytochrome b (Fragment) OS=Anguilla anguilla GN=cytb PE=4 SV=1	C0MQA5	ANGAN	Cytochrome b (Fragment)	0
tr|Q4JGP2|Q4JGP2_ANGMA Cytochrome b (Fragment) OS=Anguilla marmorata GN=cytb PE=3 SV=1	Q4JGP2	ANGMA	Cytochrome b (Fragment)	0
tr|Q9TEP6|Q9TEP6_ANGAN Cytochrome b (Fragment) OS=Anguilla anguilla PE=4 SV=1	Q9TEP6	ANGAN	Cytochrome b (Fragment)	0
tr|H9CHC1|H9CHC1_ANGAN Cytochrome b (Fragment) OS=Anguilla anguilla GN=Cytb PE=4 SV=1	H9CHC1	ANGAN	Cytochrome b (Fragment)	0
tr|R4WHG9|R4WHG9_9TELE Cytochrome b (Fragment) OS=Anguilla luzonensis GN=cytb PE=3 SV=1	R4WHG9	9TELE	Cytochrome b (Fragment)	0
tr|H9CHE3|H9CHE3_ANGRE Cytochrome b (Fragment) OS=Anguilla reinhardtii GN=Cytb PE=4 SV=1	H9CHE3	ANGRE	Cytochrome b (Fragment)	0
tr|Q8WD46|Q8WD46_ANGAN Cytochrome b (Fragment) OS=Anguilla anguilla GN=cytb PE=4 SV=1	Q8WD46	ANGAN	Cytochrome b (Fragment)	0
tr|R4WM36|R4WM36_9TELE Cytochrome b (Fragment) OS=Anguilla luzonensis GN=cytb PE=3 SV=1	R4WM36	9TELE	Cytochrome b (Fragment)	0
tr|Q8SED1|Q8SED1_ANGRO Cytochrome b (Fragment) OS=Anguilla rostrata PE=3 SV=1	Q8SED1	ANGRO	Cytochrome b (Fragment)	0
tr|B2C7V4|B2C7V4_ANGAN Cytochrome b (Fragment) OS=Anguilla anguilla GN=cytb PE=4 SV=1	B2C7V4	ANGAN	Cytochrome b (Fragment)	0
tr|A8WCV8|A8WCV8_ANGAN Cytochrome b (Fragment) OS=Anguilla anguilla GN=cytb PE=3 SV=1	A8WCV8	ANGAN	Cytochrome b (Fragment)	0
tr|Q8WD45|Q8WD45_ANGAN Cytochrome b (Fragment) OS=Anguilla anguilla GN=cytb PE=4 SV=1	Q8WD45	ANGAN	Cytochrome b (Fragment)	0
tr|R4WPQ7|R4WPQ7_9TELE Cytochrome b (Fragment) OS=Anguilla luzonensis GN=cytb PE=3 SV=1	R4WPQ7	9TELE	Cytochrome b (Fragment)	0
tr|Q9TAA1|Q9TAA1_ANGJA Cytochrome b (Fragment) OS=Anguilla japonica PE=2 SV=1	Q9TAA1	ANGJA	Cytochrome b (Fragment)	0
tr|Q8SG15|Q8SG15_ANGJA Cytochrome b (Fragment) OS=Anguilla japonica PE=3 SV=1	Q8SG15	ANGJA	Cytochrome b (Fragment)	0
tr|H9CHE0|H9CHE0_9TELE Cytochrome b (Fragment) OS=Anguilla megastoma GN=Cytb PE=4 SV=1	H9CHE0	9TELE	Cytochrome b (Fragment)	0
tr|Q7GIJ5|Q7GIJ5_ANGAU Cytochrome b (Fragment) OS=Anguilla australis PE=4 SV=1	Q7GIJ5	ANGAU	Cytochrome b (Fragment)	1
tr|H9CHC2|H9CHC2_ANGAU Cytochrome b (Fragment) OS=Anguilla australis GN=Cytb PE=4 SV=1	H9CHC2	ANGAU	Cytochrome b (Fragment)	0
tr|R4WM42|R4WM42_9TELE Cytochrome b (Fragment) OS=Anguilla luzonensis GN=cytb PE=3 SV=1	R4WM42	9TELE	Cytochrome b (Fragment)	0
tr|R4WPP0|R4WPP0_9TELE Cytochrome b (Fragment) OS=Anguilla luzonensis GN=cytb PE=3 SV=1	R4WPP0	9TELE	Cytochrome b (Fragment)	0
tr|R4WCI0|R4WCI0_9TELE Cytochrome b (Fragment) OS=Anguilla luzonensis GN=cytb PE=3 SV=1	R4WCI0	9TELE	Cytochrome b (Fragment)	0
tr|Q5N6J0|Q5N6J0_ANGIN Cytochrome c oxidase subunit 1 OS=Anguilla interioris GN=COI PE=3 SV=1	Q5N6J0	ANGIN	Cytochrome c oxidase subunit 1	0
tr|Q5N6T1|Q5N6T1_ANGAU Cytochrome c oxidase subunit 1 OS=Anguilla australis australis GN=COI PE=3 SV=1	Q5N6T1	ANGAU	Cytochrome c oxidase subunit 1	0
tr|Q5N6U4|Q5N6U4_ANGAN Cytochrome c oxidase subunit 1 OS=Anguilla anguilla GN=COI PE=3 SV=1	Q5N6U4	ANGAN	Cytochrome c oxidase subunit 1	0
tr|Q5N6F1|Q5N6F1_ANGMO Cytochrome c oxidase subunit 1 OS=Anguilla mossambica GN=COI PE=3 SV=1	Q5N6F1	ANGMO	Cytochrome c oxidase subunit 1	0
tr|Q5N6R8|Q5N6R8_ANGAU Cytochrome c oxidase subunit 1 OS=Anguilla australis schmidti GN=COI PE=3 SV=1	Q5N6R8	ANGAU	Cytochrome c oxidase subunit 1	0
tr|Q5N6B2|Q5N6B2_9TELE Cytochrome c oxidase subunit 1 OS=Anguilla obscura GN=COI PE=3 SV=1	Q5N6B2	9TELE	Cytochrome c oxidase subunit 1	0
tr|G3CQY5|G3CQY5_ANGMA Cytochrome c oxidase subunit 1 OS=Anguilla marmorata GN=COI PE=3 SV=1	G3CQY5	ANGMA	Cytochrome c oxidase subunit 1	0
tr|Q5N6C5|Q5N6C5_9TELE Cytochrome c oxidase subunit 1 OS=Anguilla nebulosa nebulosa GN=COI PE=3 SV=1	Q5N6C5	9TELE	Cytochrome c oxidase subunit 1	0
tr|B9ZZZ9|B9ZZZ9_9TELE Cytochrome c oxidase subunit 1 OS=Anguilla luzonensis GN=COI PE=3 SV=1	B9ZZZ9	9TELE	Cytochrome c oxidase subunit 1	0
tr|Q5N6L6|Q5N6L6_9TELE Cytochrome c oxidase subunit 1 OS=Anguilla celebesensis GN=COI PE=3 SV=1	Q5N6L6	9TELE	Cytochrome c oxidase subunit 1	0
tr|Q5N6D8|Q5N6D8_9TELE Cytochrome c oxidase subunit 1 OS=Anguilla bengalensis labiata GN=COI PE=3 SV=1	Q5N6D8	9TELE	Cytochrome c oxidase subunit 1	0
tr|X2FPX6|X2FPX6_ANGRO Cytochrome c oxidase subunit 1 OS=Anguilla rostrata GN=COX1 PE=3 SV=1	X2FPX6	ANGRO	Cytochrome c oxidase subunit 1	0
tr|C9W146|C9W146_9TELE Cytochrome c oxidase subunit 1 OS=Anguilla luzonensis GN=COX1 PE=3 SV=1	C9W146	9TELE	Cytochrome c oxidase subunit 1	0
tr|Q5N6H7|Q5N6H7_ANGMA Cytochrome c oxidase subunit 1 OS=Anguilla marmorata GN=COI PE=3 SV=1	Q5N6H7	ANGMA	Cytochrome c oxidase subunit 1	0
tr|X2FR42|X2FR42_ANGRO Cytochrome c oxidase subunit 1 OS=Anguilla rostrata GN=COX1 PE=3 SV=1	X2FR42	ANGRO	Cytochrome c oxidase subunit 1	0
tr|Q5N6M9|Q5N6M9_9TELE Cytochrome c oxidase subunit 1 OS=Anguilla malgumora GN=COI PE=3 SV=1	Q5N6M9	9TELE	Cytochrome c oxidase subunit 1	0
tr|Q5N6K3|Q5N6K3_ANGDI Cytochrome c oxidase subunit 1 OS=Anguilla dieffenbachii GN=COI PE=3 SV=1	Q5N6K3	ANGDI	Cytochrome c oxidase subunit 1	1
tr|Q5N6P2|Q5N6P2_9TELE Cytochrome c oxidase subunit 1 OS=Anguilla bicolor pacifica GN=COI PE=3 SV=1	Q5N6P2	9TELE	Cytochrome c oxidase subunit 1	0
tr|Q5N6Q5|Q5N6Q5_9TELE Cytochrome c oxidase subunit 1 OS=Anguilla bicolor bicolor GN=COI PE=3 SV=1	Q5N6Q5	9TELE	Cytochrome c oxidase subunit 1	0
tr|Q5N6G4|Q5N6G4_9TELE Cytochrome c oxidase subunit 1 OS=Anguilla megastoma GN=COI PE=3 SV=1	Q5N6G4	9TELE	Cytochrome c oxidase subunit 1	0
tr|Q5N686|Q5N686_ANGRO Cytochrome c oxidase subunit 1 OS=Anguilla rostrata GN=COI PE=3 SV=2	Q5N686	ANGRO	Cytochrome c oxidase subunit 1	0
tr|Q5N699|Q5N699_ANGRE Cytochrome c oxidase subunit 1 OS=Anguilla reinhardtii GN=COI PE=3 SV=1	Q5N699	ANGRE	Cytochrome c oxidase subunit 1	0
tr|Q9B633|Q9B633_ANGJA Cytochrome c oxidase subunit 1 OS=Anguilla japonica GN=COI PE=3 SV=1	Q9B633	ANGJA	Cytochrome c oxidase subunit 1	1
tr|Q0N3W8|Q0N3W8_ANGMA Cytochrome c oxidase subunit 1 (Fragment) OS=Anguilla marmorata GN=COI PE=3 SV=1	Q0N3W8	ANGMA	Cytochrome c oxidase subunit 1 (Fragment)	0
tr|G1E6M5|G1E6M5_ANGAN Cytochrome c oxidase subunit 1 (Fragment) OS=Anguilla anguilla GN=COI PE=3 SV=1	G1E6M5	ANGAN	Cytochrome c oxidase subunit 1 (Fragment)	0
tr|A8SAK5|A8SAK5_ANGRE Cytochrome c oxidase subunit 1 (Fragment) OS=Anguilla reinhardtii GN=COI PE=3 SV=1	A8SAK5	ANGRE	Cytochrome c oxidase subunit 1 (Fragment)	0
tr|E2GDI2|E2GDI2_ANGMA Cytochrome c oxidase subunit 1 (Fragment) OS=Anguilla marmorata GN=COI PE=3 SV=1	E2GDI2	ANGMA	Cytochrome c oxidase subunit 1 (Fragment)	0
tr|E9NAC2|E9NAC2_ANGAN Cytochrome c oxidase subunit 1 (Fragment) OS=Anguilla anguilla GN=COI PE=3 SV=1	E9NAC2	ANGAN	Cytochrome c oxidase subunit 1 (Fragment)	0
tr|G1E6N0|G1E6N0_ANGAN Cytochrome c oxidase subunit 1 (Fragment) OS=Anguilla anguilla GN=COI PE=3 SV=1	G1E6N0	ANGAN	Cytochrome c oxidase subunit 1 (Fragment)	0
tr|H9T8P2|H9T8P2_ANGMA Cytochrome c oxidase subunit 1 (Fragment) OS=Anguilla marmorata GN=COI PE=3 SV=1	H9T8P2	ANGMA	Cytochrome c oxidase subunit 1 (Fragment)	0
tr|G1E6M8|G1E6M8_ANGAN Cytochrome c oxidase subunit 1 (Fragment) OS=Anguilla anguilla GN=COI PE=3 SV=1	G1E6M8	ANGAN	Cytochrome c oxidase subunit 1 (Fragment)	0
tr|G3DTM7|G3DTM7_ANGRO Cytochrome c oxidase subunit 1 (Fragment) OS=Anguilla rostrata GN=COI PE=3 SV=1	G3DTM7	ANGRO	Cytochrome c oxidase subunit 1 (Fragment)	0
tr|G1E6N3|G1E6N3_ANGAN Cytochrome c oxidase subunit 1 (Fragment) OS=Anguilla anguilla GN=COI PE=3 SV=1	G1E6N3	ANGAN	Cytochrome c oxidase subunit 1 (Fragment)	0
tr|A8SAK1|A8SAK1_ANGAU Cytochrome c oxidase subunit 1 (Fragment) OS=Anguilla australis GN=COI PE=3 SV=1	A8SAK1	ANGAU	Cytochrome c oxidase subunit 1 (Fragment)	0
tr|G1E6M6|G1E6M6_ANGAN Cytochrome c oxidase subunit 1 (Fragment) OS=Anguilla anguilla GN=COI PE=3 SV=1	G1E6M6	ANGAN	Cytochrome c oxidase subunit 1 (Fragment)	0
tr|X5EWD0|X5EWD0_ANGAN Cytochrome c oxidase subunit 1 (Fragment) OS=Anguilla anguilla PE=3 SV=1	X5EWD0	ANGAN	Cytochrome c oxidase subunit 1 (Fragment)	0
tr|R4J3M9|R4J3M9_ANGAN Cytochrome c oxidase subunit 1 (Fragment) OS=Anguilla anguilla GN=COI PE=3 SV=1	R4J3M9	ANGAN	Cytochrome c oxidase subunit 1 (Fragment)	0
tr|U3LDB6|U3LDB6_9TELE Cytochrome c oxidase subunit 1 (Fragment) OS=Anguilla bengalensis bengalensis GN=COI PE=3 SV=1	U3LDB6	9TELE	Cytochrome c oxidase subunit 1 (Fragment)	0
tr|H9T8P5|H9T8P5_9TELE Cytochrome c oxidase subunit 1 (Fragment) OS=Anguilla megastoma GN=COI PE=3 SV=1	H9T8P5	9TELE	Cytochrome c oxidase subunit 1 (Fragment)	0
tr|G1DVU1|G1DVU1_ANGRO Cytochrome c oxidase subunit 1 (Fragment) OS=Anguilla rostrata GN=COI PE=3 SV=1	G1DVU1	ANGRO	Cytochrome c oxidase subunit 1 (Fragment)	0
tr|F1H9U7|F1H9U7_ANGAN Cytochrome c oxidase subunit 1 (Fragment) OS=Anguilla anguilla GN=COI PE=3 SV=1	F1H9U7	ANGAN	Cytochrome c oxidase subunit 1 (Fragment)	0
tr|G1E6N2|G1E6N2_ANGAN Cytochrome c oxidase subunit 1 (Fragment) OS=Anguilla anguilla GN=COI PE=3 SV=1	G1E6N2	ANGAN	Cytochrome c oxidase subunit 1 (Fragment)	0
tr|S4SML0|S4SML0_9TELE Cytochrome c oxidase subunit 1 (Fragment) OS=Anguilla bengalensis bengalensis GN=COI PE=3 SV=1	S4SML0	9TELE	Cytochrome c oxidase subunit 1 (Fragment)	0
tr|S4SPG2|S4SPG2_9TELE Cytochrome c oxidase subunit 1 (Fragment) OS=Anguilla bengalensis bengalensis GN=COI PE=3 SV=1	S4SPG2	9TELE	Cytochrome c oxidase subunit 1 (Fragment)	0
tr|U3LED7|U3LED7_9TELE Cytochrome c oxidase subunit 1 (Fragment) OS=Anguilla bengalensis bengalensis GN=COI PE=3 SV=1	U3LED7	9TELE	Cytochrome c oxidase subunit 1 (Fragment)	0
tr|H9T8P3|H9T8P3_ANGMA Cytochrome c oxidase subunit 1 (Fragment) OS=Anguilla marmorata GN=COI PE=3 SV=1	H9T8P3	ANGMA	Cytochrome c oxidase subunit 1 (Fragment)	0
tr|G1E6N5|G1E6N5_ANGAN Cytochrome c oxidase subunit 1 (Fragment) OS=Anguilla anguilla GN=COI PE=3 SV=1	G1E6N5	ANGAN	Cytochrome c oxidase subunit 1 (Fragment)	0
tr|B2LHZ9|B2LHZ9_ANGRO Cytochrome c oxidase subunit 1 (Fragment) OS=Anguilla rostrata GN=COI PE=3 SV=1	B2LHZ9	ANGRO	Cytochrome c oxidase subunit 1 (Fragment)	0
tr|D5GQQ5|D5GQQ5_ANGRO Cytochrome c oxidase subunit 1 (Fragment) OS=Anguilla rostrata GN=COI PE=3 SV=1	D5GQQ5	ANGRO	Cytochrome c oxidase subunit 1 (Fragment)	0
tr|S4SMF3|S4SMF3_9TELE Cytochrome c oxidase subunit 1 (Fragment) OS=Anguilla bengalensis bengalensis GN=COI PE=3 SV=1	S4SMF3	9TELE	Cytochrome c oxidase subunit 1 (Fragment)	0
tr|H9T8P4|H9T8P4_9TELE Cytochrome c oxidase subunit 1 (Fragment) OS=Anguilla megastoma GN=COI PE=3 SV=1	H9T8P4	9TELE	Cytochrome c oxidase subunit 1 (Fragment)	0
tr|H9U2U0|H9U2U0_ANGMA Cytochrome c oxidase subunit 1 (Fragment) OS=Anguilla marmorata GN=COI PE=3 SV=1	H9U2U0	ANGMA	Cytochrome c oxidase subunit 1 (Fragment)	0
tr|S4SNW0|S4SNW0_9TELE Cytochrome c oxidase subunit 1 (Fragment) OS=Anguilla bengalensis bengalensis GN=COI PE=3 SV=1	S4SNW0	9TELE	Cytochrome c oxidase subunit 1 (Fragment)	0
tr|B4Y0L8|B4Y0L8_ANGJA Cytochrome c oxidase subunit 1 (Fragment) OS=Anguilla japonica GN=COI PE=3 SV=1	B4Y0L8	ANGJA	Cytochrome c oxidase subunit 1 (Fragment)	0
tr|G3DTN3|G3DTN3_ANGJA Cytochrome c oxidase subunit 1 (Fragment) OS=Anguilla japonica GN=COI PE=3 SV=1	G3DTN3	ANGJA	Cytochrome c oxidase subunit 1 (Fragment)	0
tr|E7CG28|E7CG28_ANGRE Cytochrome c oxidase subunit 1 (Fragment) OS=Anguilla reinhardtii GN=COI PE=3 SV=1	E7CG28	ANGRE	Cytochrome c oxidase subunit 1 (Fragment)	0
tr|S4SMU6|S4SMU6_9TELE Cytochrome c oxidase subunit 1 (Fragment) OS=Anguilla bengalensis bengalensis GN=COI PE=3 SV=1	S4SMU6	9TELE	Cytochrome c oxidase subunit 1 (Fragment)	0
tr|F1H9U8|F1H9U8_ANGAN Cytochrome c oxidase subunit 1 (Fragment) OS=Anguilla anguilla GN=COI PE=3 SV=1	F1H9U8	ANGAN	Cytochrome c oxidase subunit 1 (Fragment)	0
tr|Q5N698|Q5N698_ANGRE Cytochrome c oxidase subunit 2 OS=Anguilla reinhardtii GN=COII PE=3 SV=1	Q5N698	ANGRE	Cytochrome c oxidase subunit 2	0
tr|Q5N6H6|Q5N6H6_ANGMA Cytochrome c oxidase subunit 2 OS=Anguilla marmorata GN=COII PE=3 SV=1	Q5N6H6	ANGMA	Cytochrome c oxidase subunit 2	0
tr|Q5N6G3|Q5N6G3_9TELE Cytochrome c oxidase subunit 2 OS=Anguilla megastoma GN=COII PE=3 SV=1	Q5N6G3	9TELE	Cytochrome c oxidase subunit 2	0
tr|C0A000|C0A000_9TELE Cytochrome c oxidase subunit 2 OS=Anguilla luzonensis GN=COII PE=3 SV=1	C0A000	9TELE	Cytochrome c oxidase subunit 2	0
tr|Q5N6F0|Q5N6F0_ANGMO Cytochrome c oxidase subunit 2 OS=Anguilla mossambica GN=COII PE=3 SV=1	Q5N6F0	ANGMO	Cytochrome c oxidase subunit 2	0
tr|Q5N6T0|Q5N6T0_ANGAU Cytochrome c oxidase subunit 2 OS=Anguilla australis australis GN=COII PE=3 SV=1	Q5N6T0	ANGAU	Cytochrome c oxidase subunit 2	0
tr|Q5N6L5|Q5N6L5_9TELE Cytochrome c oxidase subunit 2 OS=Anguilla celebesensis GN=COII PE=3 SV=1	Q5N6L5	9TELE	Cytochrome c oxidase subunit 2	1
tr|Q5N6I9|Q5N6I9_ANGIN Cytochrome c oxidase subunit 2 OS=Anguilla interioris GN=COII PE=3 SV=1	Q5N6I9	ANGIN	Cytochrome c oxidase subunit 2	0
tr|Q5N6Q4|Q5N6Q4_9TELE Cytochrome c oxidase subunit 2 OS=Anguilla bicolor bicolor GN=COII PE=3 SV=1	Q5N6Q4	9TELE	Cytochrome c oxidase subunit 2	0
tr|Q5N6R7|Q5N6R7_ANGAU Cytochrome c oxidase subunit 2 OS=Anguilla australis schmidti GN=COII PE=3 SV=1	Q5N6R7	ANGAU	Cytochrome c oxidase subunit 2	0
tr|Q5N685|Q5N685_ANGRO Cytochrome c oxidase subunit 2 OS=Anguilla rostrata GN=COII PE=3 SV=1	Q5N685	ANGRO	Cytochrome c oxidase subunit 2	0
tr|Q5N6M8|Q5N6M8_9TELE Cytochrome c oxidase subunit 2 OS=Anguilla malgumora GN=COII PE=3 SV=1	Q5N6M8	9TELE	Cytochrome c oxidase subunit 2	0
tr|Q5N6P1|Q5N6P1_9TELE Cytochrome c oxidase subunit 2 OS=Anguilla bicolor pacifica GN=COII PE=3 SV=1	Q5N6P1	9TELE	Cytochrome c oxidase subunit 2	1
tr|Q5N6B1|Q5N6B1_9TELE Cytochrome c oxidase subunit 2 OS=Anguilla obscura GN=COII PE=3 SV=1	Q5N6B1	9TELE	Cytochrome c oxidase subunit 2	0
tr|Q5N6K2|Q5N6K2_ANGDI Cytochrome c oxidase subunit 2 OS=Anguilla dieffenbachii GN=COII PE=3 SV=1	Q5N6K2	ANGDI	Cytochrome c oxidase subunit 2	0
tr|Q9B632|Q9B632_ANGJA Cytochrome c oxidase subunit 2 OS=Anguilla japonica GN=CO2 PE=3 SV=1	Q9B632	ANGJA	Cytochrome c oxidase subunit 2	0
tr|X2FUZ8|X2FUZ8_ANGRO Cytochrome c oxidase subunit 2 OS=Anguilla rostrata GN=COX2 PE=3 SV=1	X2FUZ8	ANGRO	Cytochrome c oxidase subunit 2	0
tr|Q5N6C4|Q5N6C4_9TELE Cytochrome c oxidase subunit 2 OS=Anguilla nebulosa nebulosa GN=COII PE=3 SV=1	Q5N6C4	9TELE	Cytochrome c oxidase subunit 2	0
tr|Q5N6D7|Q5N6D7_9TELE Cytochrome c oxidase subunit 2 OS=Anguilla bengalensis labiata GN=COII PE=3 SV=1	Q5N6D7	9TELE	Cytochrome c oxidase subunit 2	0
tr|X2FRT8|X2FRT8_ANGAN Cytochrome c oxidase subunit 2 OS=Anguilla anguilla GN=COX2 PE=3 SV=1	X2FRT8	ANGAN	Cytochrome c oxidase subunit 2	0
tr|Q5N6U3|Q5N6U3_ANGAN Cytochrome c oxidase subunit 2 OS=Anguilla anguilla GN=COII PE=3 SV=1	Q5N6U3	ANGAN	Cytochrome c oxidase subunit 2	0
tr|Q5N6Q1|Q5N6Q1_9TELE Cytochrome c oxidase subunit 3 OS=Anguilla bicolor bicolor GN=COIII PE=3 SV=1	Q5N6Q1	9TELE	Cytochrome c oxidase subunit 3	0
tr|Q5N6H3|Q5N6H3_ANGMA Cytochrome c oxidase subunit 3 OS=Anguilla marmorata GN=COIII PE=3 SV=1	Q5N6H3	ANGMA	Cytochrome c oxidase subunit 3	0
tr|Q5N6R4|Q5N6R4_ANGAU Cytochrome c oxidase subunit 3 OS=Anguilla australis schmidti GN=COIII PE=3 SV=1	Q5N6R4	ANGAU	Cytochrome c oxidase subunit 3	1
tr|Q5N6D4|Q5N6D4_9TELE Cytochrome c oxidase subunit 3 OS=Anguilla bengalensis labiata GN=COIII PE=3 SV=1	Q5N6D4	9TELE	Cytochrome c oxidase subunit 3	0
tr|Q5N6U0|Q5N6U0_ANGAN Cytochrome c oxidase subunit 3 OS=Anguilla anguilla GN=COIII PE=3 SV=1	Q5N6U0	ANGAN	Cytochrome c oxidase subunit 3	0
tr|Q5N6G0|Q5N6G0_9TELE Cytochrome c oxidase subunit 3 OS=Anguilla megastoma GN=COIII PE=3 SV=1	Q5N6G0	9TELE	Cytochrome c oxidase subunit 3	0
tr|Q5N6M5|Q5N6M5_9TELE Cytochrome c oxidase subunit 3 OS=Anguilla malgumora GN=COIII PE=3 SV=1	Q5N6M5	9TELE	Cytochrome c oxidase subunit 3	0
tr|Q5N695|Q5N695_ANGRE Cytochrome c oxidase subunit 3 OS=Anguilla reinhardtii GN=COIII PE=3 SV=1	Q5N695	ANGRE	Cytochrome c oxidase subunit 3	0
tr|Q5N6I6|Q5N6I6_ANGIN Cytochrome c oxidase subunit 3 OS=Anguilla interioris GN=COIII PE=3 SV=1	Q5N6I6	ANGIN	Cytochrome c oxidase subunit 3	0
tr|Q5N6A8|Q5N6A8_9TELE Cytochrome c oxidase subunit 3 OS=Anguilla obscura GN=COIII PE=3 SV=1	Q5N6A8	9TELE	Cytochrome c oxidase subunit 3	0
tr|Q5N6J9|Q5N6J9_ANGDI Cytochrome c oxidase subunit 3 OS=Anguilla dieffenbachii GN=COIII PE=3 SV=1	Q5N6J9	ANGDI	Cytochrome c oxidase subunit 3	0
tr|X2FPX8|X2FPX8_ANGRO Cytochrome c oxidase subunit 3 OS=Anguilla rostrata GN=COX3 PE=3 SV=1	X2FPX8	ANGRO	Cytochrome c oxidase subunit 3	0
tr|Q5N682|Q5N682_ANGRO Cytochrome c oxidase subunit 3 OS=Anguilla rostrata GN=COIII PE=3 SV=1	Q5N682	ANGRO	Cytochrome c oxidase subunit 3	0
tr|Q5N6C1|Q5N6C1_9TELE Cytochrome c oxidase subunit 3 OS=Anguilla nebulosa nebulosa GN=COIII PE=3 SV=1	Q5N6C1	9TELE	Cytochrome c oxidase subunit 3	0
tr|C0A003|C0A003_9TELE Cytochrome c oxidase subunit 3 OS=Anguilla luzonensis GN=COIII PE=3 SV=1	C0A003	9TELE	Cytochrome c oxidase subunit 3	0
tr|Q5N6L2|Q5N6L2_9TELE Cytochrome c oxidase subunit 3 OS=Anguilla celebesensis GN=COIII PE=3 SV=1	Q5N6L2	9TELE	Cytochrome c oxidase subunit 3	0
tr|Q9B629|Q9B629_ANGJA Cytochrome c oxidase subunit 3 OS=Anguilla japonica GN=COIII PE=3 SV=1	Q9B629	ANGJA	Cytochrome c oxidase subunit 3	1
tr|Q5N6E7|Q5N6E7_ANGMO Cytochrome c oxidase subunit 3 OS=Anguilla mossambica GN=COIII PE=3 SV=1	Q5N6E7	ANGMO	Cytochrome c oxidase subunit 3	0
tr|Q5N6N8|Q5N6N8_9TELE Cytochrome c oxidase subunit 3 OS=Anguilla bicolor pacifica GN=COIII PE=3 SV=1	Q5N6N8	9TELE	Cytochrome c oxidase subunit 3	0
tr|Q5N6S7|Q5N6S7_ANGAU Cytochrome c oxidase subunit 3 OS=Anguilla australis australis GN=COIII PE=3 SV=1	Q5N6S7	ANGAU	Cytochrome c oxidase subunit 3	0
tr|A0A067XS36|A0A067XS36_9TELE Cytochrome oxidase subunit I (Fragment) OS=Anguilla bengalensis bengalensis GN=COI PE=4 SV=1	A0A067XS36	9TELE	Cytochrome oxidase subunit I (Fragment)	0
tr|A0A067XSP3|A0A067XSP3_9TELE Cytochrome oxidase subunit I (Fragment) OS=Anguilla bengalensis bengalensis GN=COI PE=4 SV=1	A0A067XSP3	9TELE	Cytochrome oxidase subunit I (Fragment)	0
tr|A0A067XTL5|A0A067XTL5_9TELE Cytochrome oxidase subunit I (Fragment) OS=Anguilla bicolor bicolor GN=COI PE=4 SV=1	A0A067XTL5	9TELE	Cytochrome oxidase subunit I (Fragment)	0
tr|A0A068B417|A0A068B417_ANGAN Cytochrome oxidase subunit I (Fragment) OS=Anguilla anguilla GN=COI PE=4 SV=1	A0A068B417	ANGAN	Cytochrome oxidase subunit I (Fragment)	0
tr|Q8QGI8|Q8QGI8_ANGAN Cytochrome P450 OS=Anguilla anguilla PE=2 SV=1	Q8QGI8	ANGAN	Cytochrome P450	1
tr|Q6R2J0|Q6R2J0_ANGJA Cytochrome P450 OS=Anguilla japonica GN=CYP1B PE=2 SV=1	Q6R2J0	ANGJA	Cytochrome P450	1
tr|Q8QGI7|Q8QGI7_ANGAN Cytochrome P450 OS=Anguilla anguilla PE=2 SV=1	Q8QGI7	ANGAN	Cytochrome P450	1
tr|Q9PTY4|Q9PTY4_ANGJA Cytochrome P450 OS=Anguilla japonica GN=CYP1A9 PE=2 SV=1	Q9PTY4	ANGJA	Cytochrome P450	0
tr|Q9PTY7|Q9PTY7_ANGJA Cytochrome P450 OS=Anguilla japonica GN=CYP1A PE=2 SV=1	Q9PTY7	ANGJA	Cytochrome P450	1
tr|Q9PTY6|Q9PTY6_ANGJA Cytochrome P450 OS=Anguilla japonica GN=CYP1A PE=3 SV=1	Q9PTY6	ANGJA	Cytochrome P450	0
tr|A9X3M5|A9X3M5_ANGAN Cytochrome P450 (Fragment) OS=Anguilla anguilla PE=2 SV=1	A9X3M5	ANGAN	Cytochrome P450 (Fragment)	0
tr|F5ANG9|F5ANG9_ANGAU Cytochrome p450 11-beta-hydroxylase (Fragment) OS=Anguilla australis GN=cyp11b PE=2 SV=1	F5ANG9	ANGAU	Cytochrome p450 11-beta-hydroxylase (Fragment)	1
tr|Q9DEG9|Q9DEG9_ANGJA Cytochrome P450 1A9 (Fragment) OS=Anguilla japonica GN=CYP1A9 PE=4 SV=1	Q9DEG9	ANGJA	Cytochrome P450 1A9 (Fragment)	0
tr|Q7ZZR9|Q7ZZR9_ANGJA Cytochrome P450 21-hydroxylase OS=Anguilla japonica GN=CYP21 PE=2 SV=1	Q7ZZR9	ANGJA	Cytochrome P450 21-hydroxylase	1
tr|A8HTL4|A8HTL4_ANGAN Cytochrome P450 3A (Fragment) OS=Anguilla anguilla GN=CYP3A PE=2 SV=1	A8HTL4	ANGAN	Cytochrome P450 3A (Fragment)	0
tr|F5ANH0|F5ANH0_ANGAU Cytochrome p450 aromatase (Fragment) OS=Anguilla australis GN=cyp19 PE=2 SV=1	F5ANH0	ANGAU	Cytochrome p450 aromatase (Fragment)	0
tr|X2EXH1|X2EXH1_ANGAN Cytochrome P450 family 19 subfamily A polypeptide 1 OS=Anguilla anguilla GN=CYP19A1 PE=2 SV=1	X2EXH1	ANGAN	Cytochrome P450 family 19 subfamily A polypeptide 1	0
tr|Q6SZ93|Q6SZ93_ANGJA Cytochrome P4501C1 OS=Anguilla japonica GN=CYP1C1 PE=2 SV=1	Q6SZ93	ANGJA	Cytochrome P4501C1	1
tr|H3JR83|H3JR83_ANGJA Cytosolic nonspecific dipeptidase OS=Anguilla japonica GN=CNDP2 PE=2 SV=1	H3JR83	ANGJA	Cytosolic nonspecific dipeptidase	1
tr|Q5KTT1|Q5KTT1_ANGJA Deoxyribonuclease OS=Anguilla japonica GN=DNASE1 PE=2 SV=1	Q5KTT1	ANGJA	Deoxyribonuclease	1
tr|Q50LF7|Q50LF7_ANGJA Dmc1 protein OS=Anguilla japonica GN=eDmc1 PE=2 SV=1	Q50LF7	ANGJA	Dmc1 protein	1
tr|Q98841|Q98841_ANGAN Dopamine D1A1 receptor OS=Anguilla anguilla GN=d1A1 PE=3 SV=1	Q98841	ANGAN	Dopamine D1A1 receptor	1
tr|Q98842|Q98842_ANGAN Dopamine D1A2 receptor OS=Anguilla anguilla GN=d1A2 PE=2 SV=1	Q98842	ANGAN	Dopamine D1A2 receptor	1
tr|Q98843|Q98843_ANGAN Dopamine D1B receptor OS=Anguilla anguilla GN=d1B PE=2 SV=1	Q98843	ANGAN	Dopamine D1B receptor	1
tr|Q98844|Q98844_ANGAN Dopamine D1C receptor OS=Anguilla anguilla GN=d1C PE=3 SV=1	Q98844	ANGAN	Dopamine D1C receptor	1
tr|A1XYV7|A1XYV7_ANGAN Dopamine D2A receptor OS=Anguilla anguilla PE=2 SV=1	A1XYV7	ANGAN	Dopamine D2A receptor	1
tr|A1XYV8|A1XYV8_ANGAN Dopamine D2B receptor OS=Anguilla anguilla PE=2 SV=1	A1XYV8	ANGAN	Dopamine D2B receptor	1
tr|J9XML8|J9XML8_ANGJA Dopamine receptor D2A (Fragment) OS=Anguilla japonica PE=2 SV=1	J9XML8	ANGJA	Dopamine receptor D2A (Fragment)	0
tr|J9XMP8|J9XMP8_ANGJA Dopamine receptor D2B (Fragment) OS=Anguilla japonica PE=2 SV=1	J9XMP8	ANGJA	Dopamine receptor D2B (Fragment)	0
tr|Q9PV84|Q9PV84_9TELE Dystrophin (Fragment) OS=Anguilla sp. GN=Dyst PE=4 SV=1	Q9PV84	9TELE	Dystrophin (Fragment)	1
tr|Q9PV33|Q9PV33_9TELE Dystrophin (Fragment) OS=Anguilla sp. GN=Dyst PE=4 SV=1	Q9PV33	9TELE	Dystrophin (Fragment)	0
tr|K7PET4|K7PET4_ANGAN Early growth response 1 (Fragment) OS=Anguilla anguilla GN=EGR1 PE=4 SV=1	K7PET4	ANGAN	Early growth response 1 (Fragment)	1
tr|U3Q011|U3Q011_ANGJA Early growth response 2B (Fragment) OS=Anguilla japonica GN=EGR2B PE=4 SV=1	U3Q011	ANGJA	Early growth response 2B (Fragment)	0
tr|K7PF67|K7PF67_ANGAN Early growth response 2B (Fragment) OS=Anguilla anguilla GN=EGR2B PE=4 SV=1	K7PF67	ANGAN	Early growth response 2B (Fragment)	1
tr|K7PE71|K7PE71_ANGAN Early growth response 3 (Fragment) OS=Anguilla anguilla GN=EGR3 PE=4 SV=1	K7PE71	ANGAN	Early growth response 3 (Fragment)	1
tr|U3PZI6|U3PZI6_ANGJA Early growth response 3 (Fragment) OS=Anguilla japonica GN=EGR3 PE=4 SV=1	U3PZI6	ANGJA	Early growth response 3 (Fragment)	1
tr|B3SVX3|B3SVX3_ANGRO Ectodermal-neural cortex 1-like protein (Fragment) OS=Anguilla rostrata GN=ENC1 PE=4 SV=1	B3SVX3	ANGRO	Ectodermal-neural cortex 1-like protein (Fragment)	1
tr|E5RSS5|E5RSS5_ANGJA Egg envelope protein OS=Anguilla japonica GN=eZPCc PE=2 SV=1	E5RSS5	ANGJA	Egg envelope protein	1
tr|E5RSS7|E5RSS7_ANGJA Egg envelope protein OS=Anguilla japonica GN=eZPCe PE=2 SV=1	E5RSS7	ANGJA	Egg envelope protein	1
tr|E5RSS4|E5RSS4_ANGJA Egg envelope protein OS=Anguilla japonica GN=eZPCa PE=2 SV=1	E5RSS4	ANGJA	Egg envelope protein	1
tr|E5RSS6|E5RSS6_ANGJA Egg envelope protein OS=Anguilla japonica GN=eZPCd PE=2 SV=1	E5RSS6	ANGJA	Egg envelope protein	1
tr|Q9W608|Q9W608_ANGJA EKir OS=Anguilla japonica PE=2 SV=1	Q9W608	ANGJA	EKir	1
tr|L0N6Z8|L0N6Z8_ANGJA Electroneutral sodium bicarbonate exchanger (Fragment) OS=Anguilla japonica GN=slc4a8 PE=2 SV=1	L0N6Z8	ANGJA	Electroneutral sodium bicarbonate exchanger (Fragment)	1
tr|B3TZ49|B3TZ49_ANGAN Elongation factor 1 alpha (Fragment) OS=Anguilla anguilla GN=EF1A PE=2 SV=1	B3TZ49	ANGAN	Elongation factor 1 alpha (Fragment)	0
tr|E2GLN7|E2GLN7_ANGAU Elongation factor 1-alpha (Fragment) OS=Anguilla australis GN=eef1 PE=3 SV=1	E2GLN7	ANGAU	Elongation factor 1-alpha (Fragment)	1
tr|E2S035|E2S035_ANGJA Elongation factor-1 alpha (Fragment) OS=Anguilla japonica PE=2 SV=1	E2S035	ANGJA	Elongation factor-1 alpha (Fragment)	0
tr|D3TJK6|D3TJK6_ANGJA Elongation of very long chain fatty acids protein OS=Anguilla japonica PE=2 SV=1	D3TJK6	ANGJA	Elongation of very long chain fatty acids protein	1
tr|G3FHC6|G3FHC6_ANGJA Endothelial differentiation-related factor 1 (Fragment) OS=Anguilla japonica GN=EDF-1 PE=2 SV=1	G3FHC6	ANGJA	Endothelial differentiation-related factor 1 (Fragment)	1
tr|Q9YIB2|Q9YIB2_ANGJA ESRS3 OS=Anguilla japonica GN=eSRS3-17 PE=2 SV=1	Q9YIB2	ANGJA	ESRS3	1
tr|Q9YIB1|Q9YIB1_ANGJA ESRS4 OS=Anguilla japonica GN=eSRS4-18 PE=2 SV=1	Q9YIB1	ANGJA	ESRS4	1
tr|A7XAM8|A7XAM8_ANGAN Estradiol receptor alpha (Fragment) OS=Anguilla anguilla PE=2 SV=1	A7XAM8	ANGAN	Estradiol receptor alpha (Fragment)	1
tr|A7XAM9|A7XAM9_ANGAN Estradiol receptor beta (Fragment) OS=Anguilla anguilla PE=2 SV=1	A7XAM9	ANGAN	Estradiol receptor beta (Fragment)	0
tr|E2II02|E2II02_ANGJA Estrogen receptor alpha (Fragment) OS=Anguilla japonica PE=2 SV=1	E2II02	ANGJA	Estrogen receptor alpha (Fragment)	0
sp|O13012|ESR2_ANGJA Estrogen receptor beta OS=Anguilla japonica GN=esr2 PE=2 SV=1	ESR2	ANGJA	Estrogen receptor beta	1
tr|Q1HEB2|Q1HEB2_ANGAN Estrogen receptor beta (Fragment) OS=Anguilla anguilla PE=2 SV=1	Q1HEB2	ANGAN	Estrogen receptor beta (Fragment)	1
tr|Q8AV72|Q8AV72_ANGAN Exo-rhodopsin (Fragment) OS=Anguilla anguilla GN=exorh PE=4 SV=1	Q8AV72	ANGAN	Exo-rhodopsin (Fragment)	0
tr|S4S1W6|S4S1W6_ANGJA Fatty acid binding protein-like OS=Anguilla japonica PE=1 SV=1	S4S1W6	ANGJA	Fatty acid binding protein-like	0
tr|S4S1W7|S4S1W7_ANGJA Fatty acid binding protein-like OS=Anguilla japonica PE=1 SV=1	S4S1W7	ANGJA	Fatty acid binding protein-like	0
tr|D3TJK7|D3TJK7_ANGJA Fatty acid desaturase OS=Anguilla japonica PE=2 SV=1	D3TJK7	ANGJA	Fatty acid desaturase	1
tr|A0A023W0K9|A0A023W0K9_ANGJA Fatty acid desaturase 2 OS=Anguilla japonica PE=2 SV=1	A0A023W0K9	ANGJA	Fatty acid desaturase 2	1
tr|A0A068BGN3|A0A068BGN3_ANGAU Fatty acid transport protein 1 OS=Anguilla australis PE=2 SV=1	A0A068BGN3	ANGAU	Fatty acid transport protein 1	1
tr|Q8AXW3|Q8AXW3_ANGAN Follicle stimulating hormone beta subunit OS=Anguilla anguilla GN=FSH beta PE=2 SV=1	Q8AXW3	ANGAN	Follicle stimulating hormone beta subunit	0
tr|A7XAN2|A7XAN2_ANGAN Follicle stimulating hormone receptor (Fragment) OS=Anguilla anguilla PE=2 SV=1	A7XAN2	ANGAN	Follicle stimulating hormone receptor (Fragment)	0
tr|G5EKJ7|G5EKJ7_ANGAU Follicle stimulating hormone receptor (Fragment) OS=Anguilla australis GN=fshr PE=2 SV=1	G5EKJ7	ANGAU	Follicle stimulating hormone receptor (Fragment)	1
tr|Q5XPV4|Q5XPV4_ANGJA Follicle stimulating hormone receptor (Fragment) OS=Anguilla japonica PE=2 SV=2	Q5XPV4	ANGJA	Follicle stimulating hormone receptor (Fragment)	0
tr|F5ANH1|F5ANH1_ANGAU Follicle-stimulating hormone beta subunit (Fragment) OS=Anguilla australis GN=fshb PE=2 SV=1	F5ANH1	ANGAU	Follicle-stimulating hormone beta subunit (Fragment)	0
tr|Q8AXY0|Q8AXY0_ANGAN Follicle-stimulating hormone beta subunit (Fragment) OS=Anguilla anguilla GN=GTHI PE=2 SV=1	Q8AXY0	ANGAN	Follicle-stimulating hormone beta subunit (Fragment)	0
tr|A7VN04|A7VN04_ANGJA Follicle-stimulating hormone receptor OS=Anguilla japonica GN=fshr PE=2 SV=1	A7VN04	ANGJA	Follicle-stimulating hormone receptor	1
tr|I7H6G6|I7H6G6_ANGAN Follicle-stimulating hormone receptor OS=Anguilla anguilla GN=fshr PE=2 SV=1	I7H6G6	ANGAN	Follicle-stimulating hormone receptor	1
tr|A8W607|A8W607_ANGAN Follicle-stimulating hormone receptor (Fragment) OS=Anguilla anguilla PE=2 SV=1	A8W607	ANGAN	Follicle-stimulating hormone receptor (Fragment)	0
tr|F6M1Q8|F6M1Q8_ANGJA Follistatin (Fragment) OS=Anguilla japonica PE=2 SV=1	F6M1Q8	ANGJA	Follistatin (Fragment)	0
tr|F4NAR4|F4NAR4_ANGAN Follistatin (Fragment) OS=Anguilla anguilla GN=fst PE=2 SV=2	F4NAR4	ANGAN	Follistatin (Fragment)	1
tr|W6JQF3|W6JQF3_ANGJA Fos like protein a OS=Anguilla japonica GN=FosLa PE=2 SV=1	W6JQF3	ANGJA	Fos like protein a	1
tr|Q5WA31|Q5WA31_ANGJA Four-and-a-half LIM domain protein 5 OS=Anguilla japonica GN=eFHL5 PE=2 SV=1	Q5WA31	ANGJA	Four-and-a-half LIM domain protein 5	1
tr|B8Y6D7|B8Y6D7_ANGMA FSH-beta OS=Anguilla marmorata PE=2 SV=1	B8Y6D7	ANGMA	FSH-beta	0
sp|Q7SIC1|FUCL_ANGAN Fucolectin OS=Anguilla anguilla PE=1 SV=1	FUCL	ANGAN	Fucolectin	0
sp|Q9I931|FUCL1_ANGJA Fucolectin-1 OS=Anguilla japonica PE=2 SV=1	FUCL1	ANGJA	Fucolectin-1	1
sp|Q9I930|FUCL2_ANGJA Fucolectin-2 OS=Anguilla japonica PE=2 SV=1	FUCL2	ANGJA	Fucolectin-2	0
sp|Q9I929|FUCL3_ANGJA Fucolectin-3 OS=Anguilla japonica PE=2 SV=1	FUCL3	ANGJA	Fucolectin-3	1
sp|Q9I928|FUCL4_ANGJA Fucolectin-4 OS=Anguilla japonica PE=2 SV=1	FUCL4	ANGJA	Fucolectin-4	1
sp|Q9I927|FUCL5_ANGJA Fucolectin-5 OS=Anguilla japonica PE=2 SV=1	FUCL5	ANGJA	Fucolectin-5	0
sp|Q9I926|FUCL6_ANGJA Fucolectin-6 OS=Anguilla japonica PE=2 SV=1	FUCL6	ANGJA	Fucolectin-6	1
sp|Q9I925|FUCL7_ANGJA Fucolectin-7 OS=Anguilla japonica PE=2 SV=1	FUCL7	ANGJA	Fucolectin-7	1
tr|I3RJK7|I3RJK7_ANGJA FXYD11 OS=Anguilla japonica PE=2 SV=1	I3RJK7	ANGJA	FXYD11	1
tr|D8PJS9|D8PJS9_ANGAN G protein-coupled receptor 54 OS=Anguilla anguilla GN=GPR54 PE=2 SV=1	D8PJS9	ANGAN	G protein-coupled receptor 54	1
tr|L0MZH2|L0MZH2_ANGJA G protein-coupled receptor 54 OS=Anguilla japonica GN=GPR54 PE=2 SV=1	L0MZH2	ANGJA	G protein-coupled receptor 54	1
tr|J7KCB0|J7KCB0_ANGJA G protein-coupled receptor 54 (Fragment) OS=Anguilla japonica PE=2 SV=1	J7KCB0	ANGJA	G protein-coupled receptor 54 (Fragment)	0
sp|Q60FY0|CCNB1_ANGJA G2/mitotic-specific cyclin-B1 OS=Anguilla japonica GN=ccnb1 PE=2 SV=1	CCNB1	ANGJA	G2/mitotic-specific cyclin-B1	1
sp|Q60FX9|CCNB2_ANGJA G2/mitotic-specific cyclin-B2 OS=Anguilla japonica GN=ccnb2 PE=2 SV=1	CCNB2	ANGJA	G2/mitotic-specific cyclin-B2	1
sp|Q801X7|AJL1_ANGJA Galactose-binding lectin l-1 OS=Anguilla japonica GN=l-1 PE=1 SV=1	AJL1	ANGJA	Galactose-binding lectin l-1	1
sp|Q8JFY4|GHRL_ANGJA Ghrelin OS=Anguilla japonica GN=ghrl PE=1 SV=1	GHRL	ANGJA	Ghrelin	0
tr|Q8AXS1|Q8AXS1_ANGJA Gill urea transporter OS=Anguilla japonica GN=eUT PE=2 SV=1	Q8AXS1	ANGJA	Gill urea transporter	1
tr|Q8AXS0|Q8AXS0_ANGJA Gill urea transporter (Fragment) OS=Anguilla japonica GN=eUT PE=4 SV=1	Q8AXS0	ANGJA	Gill urea transporter (Fragment)	0
sp|P63294|GLUCL_ANGAN Glucagon-like peptide OS=Anguilla anguilla PE=1 SV=1	GLUCL	ANGAN	Glucagon-like peptide	0
sp|P63295|GLUCL_ANGRO Glucagon-like peptide OS=Anguilla rostrata PE=1 SV=1	GLUCL	ANGRO	Glucagon-like peptide	0
tr|C4TP30|C4TP30_ANGJA Glucocorticoid receptor OS=Anguilla japonica GN=GR PE=2 SV=1	C4TP30	ANGJA	Glucocorticoid receptor	1
tr|Q1HEB1|Q1HEB1_ANGAN Glucose-6-phosphate 1-dehydrogenase (Fragment) OS=Anguilla anguilla PE=2 SV=1	Q1HEB1	ANGAN	Glucose-6-phosphate 1-dehydrogenase (Fragment)	1
tr|A8QXK7|A8QXK7_ANGAN Glucose-6-phosphate isomerase OS=Anguilla anguilla GN=Pgi-1 PE=2 SV=1	A8QXK7	ANGAN	Glucose-6-phosphate isomerase	1
tr|A8QXK9|A8QXK9_ANGAN Glucose-6-phosphate isomerase OS=Anguilla anguilla GN=Pgi-2 PE=2 SV=1	A8QXK9	ANGAN	Glucose-6-phosphate isomerase	1
tr|G0TES4|G0TES4_ANGAN Glutamate-cysteine ligase, catalytic subunit (Fragment) OS=Anguilla anguilla GN=gclc PE=2 SV=1	G0TES4	ANGAN	Glutamate-cysteine ligase, catalytic subunit (Fragment)	1
tr|C0LU10|C0LU10_ANGJA Glutathione peroxidase OS=Anguilla japonica GN=gpx1 PE=2 SV=1	C0LU10	ANGJA	Glutathione peroxidase	1
tr|C0LU11|C0LU11_ANGJA Glutathione peroxidase OS=Anguilla japonica GN=gpx4 PE=2 SV=1	C0LU11	ANGJA	Glutathione peroxidase	1
tr|G0TES5|G0TES5_ANGAN Glutathione peroxidase 1 (Fragment) OS=Anguilla anguilla GN=gpx1 PE=2 SV=1	G0TES5	ANGAN	Glutathione peroxidase 1 (Fragment)	0
tr|A9YX62|A9YX62_ANGAN Glutathione S-trasferase OS=Anguilla anguilla PE=2 SV=1	A9YX62	ANGAN	Glutathione S-trasferase	1
tr|Q8JIQ0|Q8JIQ0_ANGJA Glyceraldehyde-3-phosphate dehydrogenase OS=Anguilla japonica GN=GAPDH PE=2 SV=1	Q8JIQ0	ANGJA	Glyceraldehyde-3-phosphate dehydrogenase	1
tr|Q800Q7|Q800Q7_ANGAN Glyceraldehyde-3-phosphate dehydrogenase (Fragment) OS=Anguilla anguilla PE=2 SV=1	Q800Q7	ANGAN	Glyceraldehyde-3-phosphate dehydrogenase (Fragment)	0
tr|Q9DGA8|Q9DGA8_ANGJA Glyceraldehyde-3-phosphate dehydrogenase (Fragment) OS=Anguilla japonica GN=GAPDH PE=2 SV=1	Q9DGA8	ANGJA	Glyceraldehyde-3-phosphate dehydrogenase (Fragment)	1
tr|A7ULH5|A7ULH5_ANGAN Glycoprotein alpha subunit (Fragment) OS=Anguilla anguilla PE=2 SV=1	A7ULH5	ANGAN	Glycoprotein alpha subunit (Fragment)	0
sp|P27794|GLHA_ANGAN Glycoprotein hormones alpha chain OS=Anguilla anguilla GN=cga PE=3 SV=1	GLHA	ANGAN	Glycoprotein hormones alpha chain	0
tr|S4SVW7|S4SVW7_ANGJA Glycosyltransferase (Fragment) OS=Anguilla japonica GN=Glyt PE=4 SV=1	S4SVW7	ANGJA	Glycosyltransferase (Fragment)	0
tr|J7H2C2|J7H2C2_ANGRO Glycosyltransferase (Fragment) OS=Anguilla rostrata GN=glyt PE=4 SV=1	J7H2C2	ANGRO	Glycosyltransferase (Fragment)	1
tr|K7X7J9|K7X7J9_ANGAN GnRH receptor 1a OS=Anguilla anguilla PE=2 SV=1	K7X7J9	ANGAN	GnRH receptor 1a	0
tr|K7X0R4|K7X0R4_ANGAN GnRH receptor 1b OS=Anguilla anguilla PE=2 SV=1	K7X0R4	ANGAN	GnRH receptor 1b	1
tr|K7XWV4|K7XWV4_ANGAN GnRH receptor 2 (Fragment) OS=Anguilla anguilla PE=2 SV=1	K7XWV4	ANGAN	GnRH receptor 2 (Fragment)	0
tr|Q9PRI3|Q9PRI3_ANGJA Gonadoliberin OS=Anguilla japonica PE=2 SV=1	Q9PRI3	ANGJA	Gonadoliberin	0
tr|C9DRQ6|C9DRQ6_ANGMA Gonadoliberin OS=Anguilla marmorata PE=2 SV=1	C9DRQ6	ANGMA	Gonadoliberin	0
tr|C9DRQ5|C9DRQ5_ANGMA Gonadoliberin OS=Anguilla marmorata PE=2 SV=1	C9DRQ5	ANGMA	Gonadoliberin	0
tr|Q9PRH0|Q9PRH0_ANGJA Gonadoliberin OS=Anguilla japonica PE=2 SV=1	Q9PRH0	ANGJA	Gonadoliberin	0
tr|D5JGT0|D5JGT0_ANGAN Gonadoliberin OS=Anguilla anguilla GN=GnRH1 PE=2 SV=1	D5JGT0	ANGAN	Gonadoliberin	0
tr|D5JGS3|D5JGS3_ANGAN Gonadoliberin OS=Anguilla anguilla GN=GnRH2 PE=2 SV=1	D5JGS3	ANGAN	Gonadoliberin	0
tr|Q6YN96|Q6YN96_ANGJA Gonadotropin 2 beta subunit OS=Anguilla japonica PE=2 SV=1	Q6YN96	ANGJA	Gonadotropin 2 beta subunit	0
tr|B8Y6D6|B8Y6D6_ANGMA Gonadotropin alpha subunit OS=Anguilla marmorata PE=2 SV=1	B8Y6D6	ANGMA	Gonadotropin alpha subunit	0
tr|Q8UVS7|Q8UVS7_ANGRO Gonadotropin II-beta subunit (Fragment) OS=Anguilla rostrata PE=3 SV=1	Q8UVS7	ANGRO	Gonadotropin II-beta subunit (Fragment)	0
tr|Q8UVT0|Q8UVT0_ANGJA Gonadotropin II-beta subunit (Fragment) OS=Anguilla japonica PE=3 SV=1	Q8UVT0	ANGJA	Gonadotropin II-beta subunit (Fragment)	0
tr|Q8UVT4|Q8UVT4_9TELE Gonadotropin II-beta subunit (Fragment) OS=Anguilla bicolor bicolor PE=3 SV=1	Q8UVT4	9TELE	Gonadotropin II-beta subunit (Fragment)	0
tr|Q8UVT3|Q8UVT3_ANGRE Gonadotropin II-beta subunit (Fragment) OS=Anguilla reinhardtii PE=3 SV=1	Q8UVT3	ANGRE	Gonadotropin II-beta subunit (Fragment)	0
tr|Q8UVT1|Q8UVT1_9TELE Gonadotropin II-beta subunit (Fragment) OS=Anguilla celebesensis PE=3 SV=1	Q8UVT1	9TELE	Gonadotropin II-beta subunit (Fragment)	0
tr|Q8UVT2|Q8UVT2_ANGAU Gonadotropin II-beta subunit (Fragment) OS=Anguilla australis australis PE=3 SV=1	Q8UVT2	ANGAU	Gonadotropin II-beta subunit (Fragment)	0
tr|Q8UVT5|Q8UVT5_ANGAN Gonadotropin II-beta subunit (Fragment) OS=Anguilla anguilla PE=3 SV=1	Q8UVT5	ANGAN	Gonadotropin II-beta subunit (Fragment)	0
tr|Q8UVS9|Q8UVS9_ANGMA Gonadotropin II-beta subunit type 1 (Fragment) OS=Anguilla marmorata PE=3 SV=1	Q8UVS9	ANGMA	Gonadotropin II-beta subunit type 1 (Fragment)	0
tr|Q8UVS8|Q8UVS8_ANGMA Gonadotropin II-beta subunit type 2 (Fragment) OS=Anguilla marmorata PE=3 SV=1	Q8UVS8	ANGMA	Gonadotropin II-beta subunit type 2 (Fragment)	0
sp|Q9YGK3|GTHB1_ANGJA Gonadotropin subunit beta-1 OS=Anguilla japonica GN=cgba PE=2 SV=1	GTHB1	ANGJA	Gonadotropin subunit beta-1	0
sp|P27767|GTHB2_ANGAN Gonadotropin subunit beta-2 OS=Anguilla anguilla GN=cgbb PE=2 SV=1	GTHB2	ANGAN	Gonadotropin subunit beta-2	0
tr|Q9DGQ9|Q9DGQ9_ANGJA Gonadotropin-releasing hormone receptor OS=Anguilla japonica GN=GnRH receptor PE=2 SV=1	Q9DGQ9	ANGJA	Gonadotropin-releasing hormone receptor	0
tr|Q6XCC2|Q6XCC2_ANGAN G-protein-coupled receptor GPR34 type 1 (Fragment) OS=Anguilla anguilla PE=4 SV=1	Q6XCC2	ANGAN	G-protein-coupled receptor GPR34 type 1 (Fragment)	0
tr|Q6XCC1|Q6XCC1_ANGAN G-protein-coupled receptor GPR34 type 2 (Fragment) OS=Anguilla anguilla PE=3 SV=1	Q6XCC1	ANGAN	G-protein-coupled receptor GPR34 type 2 (Fragment)	1
tr|A0A060N2E9|A0A060N2E9_ANGJA Green fluorescent protein OS=Anguilla japonica GN=GFP PE=2 SV=1	A0A060N2E9	ANGJA	Green fluorescent protein	1
tr|A0A076MKM6|A0A076MKM6_ANGMA Green sensitive opsin OS=Anguilla marmorata GN=Rh2 PE=2 SV=1	A0A076MKM6	ANGMA	Green sensitive opsin	0
tr|F8UV79|F8UV79_ANGJA Growth differentiation factor 9 OS=Anguilla japonica GN=gdf9 PE=2 SV=1	F8UV79	ANGJA	Growth differentiation factor 9	0
tr|F1DH66|F1DH66_ANGAU Growth differentiation factor-9 OS=Anguilla australis GN=GDF-9 PE=2 SV=1	F1DH66	ANGAU	Growth differentiation factor-9	0
tr|Q6IWK5|Q6IWK5_ANGAN Growth hormone OS=Anguilla anguilla GN=gh PE=3 SV=1	Q6IWK5	ANGAN	Growth hormone	0
tr|Q8AXX9|Q8AXX9_ANGAN Growth hormone OS=Anguilla anguilla GN=GH PE=2 SV=1	Q8AXX9	ANGAN	Growth hormone	0
tr|F5ANG8|F5ANG8_ANGAU Growth hormone (Fragment) OS=Anguilla australis GN=gh PE=2 SV=1	F5ANG8	ANGAU	Growth hormone (Fragment)	0
tr|Q6L631|Q6L631_ANGJA Growth hormone receptor 1 OS=Anguilla japonica GN=GHR1 PE=2 SV=1	Q6L631	ANGJA	Growth hormone receptor 1	0
tr|Q6L630|Q6L630_ANGJA Growth hormone receptor 2 OS=Anguilla japonica GN=GHR2 PE=2 SV=1	Q6L630	ANGJA	Growth hormone receptor 2	0
tr|Q27J73|Q27J73_ANGAN Growth-associated protein 43 (Fragment) OS=Anguilla anguilla PE=2 SV=1	Q27J73	ANGAN	Growth-associated protein 43 (Fragment)	0
tr|Q1MX21|Q1MX21_ANGJA Guanylate cyclase OS=Anguilla japonica GN=GC-C1 PE=2 SV=1	Q1MX21	ANGJA	Guanylate cyclase	1
tr|B8ZHI6|B8ZHI6_ANGAN Guanylate cyclase OS=Anguilla anguilla GN=Gucy2c.2 PE=2 SV=1	B8ZHI6	ANGAN	Guanylate cyclase	0
tr|O93490|O93490_ANGJA Guanylate cyclase OS=Anguilla japonica PE=2 SV=1	O93490	ANGJA	Guanylate cyclase	1
tr|Q1MX20|Q1MX20_ANGJA Guanylate cyclase OS=Anguilla japonica GN=GC-C2 PE=2 SV=1	Q1MX20	ANGJA	Guanylate cyclase	1
tr|B8ZHI5|B8ZHI5_ANGAN Guanylate cyclase OS=Anguilla anguilla GN=Gucy2c.1 PE=2 SV=1	B8ZHI5	ANGAN	Guanylate cyclase	1
tr|Q90YD3|Q90YD3_ANGAN Guanylate cyclase (Fragment) OS=Anguilla anguilla GN=hser PE=2 SV=1	Q90YD3	ANGAN	Guanylate cyclase (Fragment)	1
tr|Q90YD4|Q90YD4_ANGAN Guanylate cyclase C (Type 1) (Fragment) OS=Anguilla anguilla GN=hser PE=2 SV=1	Q90YD4	ANGAN	Guanylate cyclase C (Type 1) (Fragment)	0
tr|Q98TI0|Q98TI0_ANGAN Guanylin OS=Anguilla anguilla GN=GUCA2I PE=2 SV=1	Q98TI0	ANGAN	Guanylin	0
tr|Q98TH9|Q98TH9_ANGAN Guanylin OS=Anguilla anguilla GN=GUCA2II PE=2 SV=1	Q98TH9	ANGAN	Guanylin	1
tr|G0YVJ5|G0YVJ5_ANGJA H+ ATPase (Fragment) OS=Anguilla japonica PE=2 SV=1	G0YVJ5	ANGJA	H+ ATPase (Fragment)	0
tr|Q8AXW4|Q8AXW4_ANGAN H+/peptide transporter (Fragment) OS=Anguilla anguilla GN=PepTeel PE=2 SV=1	Q8AXW4	ANGAN	H+/peptide transporter (Fragment)	0
tr|Q9I896|Q9I896_ANGJA Heart fatty acid binding protein OS=Anguilla japonica GN=H-FABP PE=2 SV=1	Q9I896	ANGJA	Heart fatty acid binding protein	1
tr|T1P4R7|T1P4R7_ANGJA Hemoglobin alpha OS=Anguilla japonica PE=2 SV=1	T1P4R7	ANGJA	Hemoglobin alpha	1
tr|H9MER3|H9MER3_ANGJA Hemoglobin alpha (Fragment) OS=Anguilla japonica PE=3 SV=1	H9MER3	ANGJA	Hemoglobin alpha (Fragment)	0
tr|A7U8A9|A7U8A9_ANGAN Hemoglobin alpha chain (Fragment) OS=Anguilla anguilla PE=2 SV=1	A7U8A9	ANGAN	Hemoglobin alpha chain (Fragment)	0
sp|P80945|HBAA_ANGAN Hemoglobin anodic subunit alpha OS=Anguilla anguilla GN=hba PE=1 SV=2	HBAA	ANGAN	Hemoglobin anodic subunit alpha	1
sp|P80946|HBBA_ANGAN Hemoglobin anodic subunit beta OS=Anguilla anguilla GN=hbb1 PE=1 SV=1	HBBA	ANGAN	Hemoglobin anodic subunit beta	1
sp|P80726|HBAC_ANGAN Hemoglobin cathodic subunit alpha OS=Anguilla anguilla PE=1 SV=2	HBAC	ANGAN	Hemoglobin cathodic subunit alpha	0
sp|P80727|HBBC_ANGAN Hemoglobin cathodic subunit beta OS=Anguilla anguilla GN=hbb2 PE=1 SV=1	HBBC	ANGAN	Hemoglobin cathodic subunit beta	1
tr|D3TJK5|D3TJK5_ANGJA Hepatic lipase OS=Anguilla japonica PE=2 SV=1	D3TJK5	ANGJA	Hepatic lipase	1
tr|Q402G0|Q402G0_ANGJA High density lipoprotein-binding protein vigilin OS=Anguilla japonica GN=hdlbp PE=2 SV=1	Q402G0	ANGJA	High density lipoprotein-binding protein vigilin	1
tr|Q8JJC4|Q8JJC4_ANGJA HistoneH1 OS=Anguilla japonica PE=2 SV=1	Q8JJC4	ANGJA	HistoneH1	1
tr|F6MY83|F6MY83_ANGAN Homeobox A10a OS=Anguilla anguilla GN=HoxA10a PE=4 SV=1	F6MY83	ANGAN	Homeobox A10a	0
tr|F6MY90|F6MY90_ANGAN Homeobox A10b OS=Anguilla anguilla GN=HoxA10b PE=4 SV=1	F6MY90	ANGAN	Homeobox A10b	0
tr|F6MY82|F6MY82_ANGAN Homeobox A11a OS=Anguilla anguilla GN=HoxA11a PE=4 SV=1	F6MY82	ANGAN	Homeobox A11a	0
tr|F6MY89|F6MY89_ANGAN Homeobox A11b OS=Anguilla anguilla GN=HoxA11b PE=4 SV=1	F6MY89	ANGAN	Homeobox A11b	0
tr|F6MY80|F6MY80_ANGAN Homeobox A13a (Fragment) OS=Anguilla anguilla GN=HoxA13a PE=4 SV=1	F6MY80	ANGAN	Homeobox A13a (Fragment)	0
tr|F6MY81|F6MY81_ANGAN Homeobox A13a (Fragment) OS=Anguilla anguilla GN=HoxA13a PE=4 SV=1	F6MY81	ANGAN	Homeobox A13a (Fragment)	0
tr|F6MY88|F6MY88_ANGAN Homeobox A13b OS=Anguilla anguilla GN=HoxA13b PE=4 SV=1	F6MY88	ANGAN	Homeobox A13b	0
tr|F6MY79|F6MY79_ANGAN Homeobox A1a OS=Anguilla anguilla GN=HoxA1a PE=4 SV=1	F6MY79	ANGAN	Homeobox A1a	0
tr|F6MY94|F6MY94_ANGAN Homeobox A1b OS=Anguilla anguilla GN=HoxA1b PE=4 SV=1	F6MY94	ANGAN	Homeobox A1b	0
tr|F6MY78|F6MY78_ANGAN Homeobox A2a OS=Anguilla anguilla GN=HoxA2a PE=4 SV=1	F6MY78	ANGAN	Homeobox A2a	0
tr|F6MY93|F6MY93_ANGAN Homeobox A2b OS=Anguilla anguilla GN=HoxA2b PE=4 SV=1	F6MY93	ANGAN	Homeobox A2b	1
tr|F6MY77|F6MY77_ANGAN Homeobox A3a (Fragment) OS=Anguilla anguilla GN=HoxA3a PE=4 SV=1	F6MY77	ANGAN	Homeobox A3a (Fragment)	1
tr|F6MY92|F6MY92_ANGAN Homeobox A3b OS=Anguilla anguilla GN=HoxA3b PE=4 SV=1	F6MY92	ANGAN	Homeobox A3b	1
tr|F6MY87|F6MY87_ANGAN Homeobox A4a OS=Anguilla anguilla GN=HoxA4a PE=3 SV=1	F6MY87	ANGAN	Homeobox A4a	0
tr|F6MY86|F6MY86_ANGAN Homeobox A5a OS=Anguilla anguilla GN=HoxA5a PE=3 SV=1	F6MY86	ANGAN	Homeobox A5a	1
tr|F6MY85|F6MY85_ANGAN Homeobox A7a OS=Anguilla anguilla GN=HoxA7a PE=3 SV=1	F6MY85	ANGAN	Homeobox A7a	1
tr|F6MY84|F6MY84_ANGAN Homeobox A9a OS=Anguilla anguilla GN=HoxA9a PE=4 SV=1	F6MY84	ANGAN	Homeobox A9a	0
tr|F6MY91|F6MY91_ANGAN Homeobox A9b OS=Anguilla anguilla GN=HoxA9b PE=4 SV=1	F6MY91	ANGAN	Homeobox A9b	0
tr|F6MY96|F6MY96_ANGAN Homeobox B10a OS=Anguilla anguilla GN=HoxB10a PE=4 SV=1	F6MY96	ANGAN	Homeobox B10a	0
tr|F6MY95|F6MY95_ANGAN Homeobox B13a OS=Anguilla anguilla GN=HoxB13a PE=4 SV=1	F6MY95	ANGAN	Homeobox B13a	0
tr|F6MYA5|F6MYA5_ANGAN Homeobox B1a OS=Anguilla anguilla GN=HoxB1a PE=4 SV=1	F6MYA5	ANGAN	Homeobox B1a	1
tr|F6MYB4|F6MYB4_ANGAN Homeobox B1b OS=Anguilla anguilla GN=HoxB1b PE=4 SV=1	F6MYB4	ANGAN	Homeobox B1b	1
tr|F6MYA4|F6MYA4_ANGAN Homeobox B2a OS=Anguilla anguilla GN=HoxB2a PE=4 SV=1	F6MYA4	ANGAN	Homeobox B2a	0
tr|F6MYB3|F6MYB3_ANGAN Homeobox B2b OS=Anguilla anguilla GN=HoxB2b PE=4 SV=1	F6MYB3	ANGAN	Homeobox B2b	1
tr|F6MYA3|F6MYA3_ANGAN Homeobox B3a OS=Anguilla anguilla GN=HoxB3a PE=4 SV=1	F6MYA3	ANGAN	Homeobox B3a	1
tr|F6MYB2|F6MYB2_ANGAN Homeobox B3b OS=Anguilla anguilla GN=HoxB3b PE=4 SV=1	F6MYB2	ANGAN	Homeobox B3b	1
tr|F6MYA2|F6MYA2_ANGAN Homeobox B4a OS=Anguilla anguilla GN=HoxB4a PE=3 SV=1	F6MYA2	ANGAN	Homeobox B4a	0
tr|F6MYB1|F6MYB1_ANGAN Homeobox B4b OS=Anguilla anguilla GN=HoxB4b PE=3 SV=1	F6MYB1	ANGAN	Homeobox B4b	1
tr|F6MYA1|F6MYA1_ANGAN Homeobox B5a OS=Anguilla anguilla GN=HoxB5a PE=3 SV=1	F6MYA1	ANGAN	Homeobox B5a	1
tr|F6MYB0|F6MYB0_ANGAN Homeobox B5b OS=Anguilla anguilla GN=HoxB5b PE=3 SV=1	F6MYB0	ANGAN	Homeobox B5b	1
tr|F6MYA0|F6MYA0_ANGAN Homeobox B6a OS=Anguilla anguilla GN=HoxB6a PE=3 SV=1	F6MYA0	ANGAN	Homeobox B6a	0
tr|F6MYA9|F6MYA9_ANGAN Homeobox B6b OS=Anguilla anguilla GN=HoxB6b PE=3 SV=1	F6MYA9	ANGAN	Homeobox B6b	1
tr|F6MY99|F6MY99_ANGAN Homeobox B7a OS=Anguilla anguilla GN=HoxB7a PE=3 SV=1	F6MY99	ANGAN	Homeobox B7a	1
tr|F6MYA8|F6MYA8_ANGAN Homeobox B7b OS=Anguilla anguilla GN=HoxB7b PE=3 SV=1	F6MYA8	ANGAN	Homeobox B7b	1
tr|F6MY98|F6MY98_ANGAN Homeobox B8a OS=Anguilla anguilla GN=HoxB8a PE=4 SV=1	F6MY98	ANGAN	Homeobox B8a	0
tr|F6MYA7|F6MYA7_ANGAN Homeobox B8b OS=Anguilla anguilla GN=HoxB8b PE=4 SV=1	F6MYA7	ANGAN	Homeobox B8b	1
tr|F6MY97|F6MY97_ANGAN Homeobox B9a OS=Anguilla anguilla GN=HoxB9a PE=4 SV=1	F6MY97	ANGAN	Homeobox B9a	0
tr|F6MYA6|F6MYA6_ANGAN Homeobox B9b OS=Anguilla anguilla GN=HoxB9b PE=4 SV=1	F6MYA6	ANGAN	Homeobox B9b	1
tr|F6MYB8|F6MYB8_ANGAN Homeobox C10a OS=Anguilla anguilla GN=HoxC10a PE=4 SV=1	F6MYB8	ANGAN	Homeobox C10a	0
tr|F6MYC8|F6MYC8_ANGAN Homeobox C10b OS=Anguilla anguilla GN=HoxC10b PE=4 SV=1	F6MYC8	ANGAN	Homeobox C10b	0
tr|F6MYB7|F6MYB7_ANGAN Homeobox C11a OS=Anguilla anguilla GN=HoxC11a PE=4 SV=1	F6MYB7	ANGAN	Homeobox C11a	0
tr|F6MYC7|F6MYC7_ANGAN Homeobox C11b OS=Anguilla anguilla GN=HoxC11b PE=4 SV=1	F6MYC7	ANGAN	Homeobox C11b	0
tr|F6MYB6|F6MYB6_ANGAN Homeobox C12a OS=Anguilla anguilla GN=HoxC12a PE=4 SV=1	F6MYB6	ANGAN	Homeobox C12a	0
tr|F6MYC6|F6MYC6_ANGAN Homeobox C12b OS=Anguilla anguilla GN=HoxC12b PE=4 SV=1	F6MYC6	ANGAN	Homeobox C12b	0
tr|F6MYB5|F6MYB5_ANGAN Homeobox C13a OS=Anguilla anguilla GN=HoxC13a PE=4 SV=1	F6MYB5	ANGAN	Homeobox C13a	0
tr|F6MYC5|F6MYC5_ANGAN Homeobox C13b OS=Anguilla anguilla GN=HoxC13b PE=4 SV=1	F6MYC5	ANGAN	Homeobox C13b	0
tr|F6MYC4|F6MYC4_ANGAN Homeobox C1a OS=Anguilla anguilla GN=HoxC1a PE=4 SV=1	F6MYC4	ANGAN	Homeobox C1a	1
tr|F6MYC3|F6MYC3_ANGAN Homeobox C4a OS=Anguilla anguilla GN=HoxC4a PE=3 SV=1	F6MYC3	ANGAN	Homeobox C4a	1
tr|F6MYD3|F6MYD3_ANGAN Homeobox C4b OS=Anguilla anguilla GN=HoxC4b PE=3 SV=1	F6MYD3	ANGAN	Homeobox C4b	0
tr|F6MYC2|F6MYC2_ANGAN Homeobox C5a OS=Anguilla anguilla GN=HoxC5a PE=3 SV=1	F6MYC2	ANGAN	Homeobox C5a	0
tr|F6MYD2|F6MYD2_ANGAN Homeobox C5b OS=Anguilla anguilla GN=HoxC5b PE=3 SV=1	F6MYD2	ANGAN	Homeobox C5b	0
tr|F6MYC1|F6MYC1_ANGAN Homeobox C6a OS=Anguilla anguilla GN=HoxC6a PE=4 SV=1	F6MYC1	ANGAN	Homeobox C6a	1
tr|F6MYD1|F6MYD1_ANGAN Homeobox C6b OS=Anguilla anguilla GN=HoxC6b PE=4 SV=1	F6MYD1	ANGAN	Homeobox C6b	1
tr|F6MYC0|F6MYC0_ANGAN Homeobox C8a OS=Anguilla anguilla GN=HoxC8a PE=4 SV=1	F6MYC0	ANGAN	Homeobox C8a	1
tr|F6MYD0|F6MYD0_ANGAN Homeobox C8b OS=Anguilla anguilla GN=HoxC8b PE=4 SV=1	F6MYD0	ANGAN	Homeobox C8b	1
tr|F6MYB9|F6MYB9_ANGAN Homeobox C9a OS=Anguilla anguilla GN=HoxC9a PE=4 SV=1	F6MYB9	ANGAN	Homeobox C9a	1
tr|F6MYC9|F6MYC9_ANGAN Homeobox C9b OS=Anguilla anguilla GN=HoxC9b PE=4 SV=1	F6MYC9	ANGAN	Homeobox C9b	0
tr|F6MYD7|F6MYD7_ANGAN Homeobox D10a OS=Anguilla anguilla GN=HoxD10a PE=4 SV=1	F6MYD7	ANGAN	Homeobox D10a	1
tr|F6MYE5|F6MYE5_ANGAN Homeobox D10b OS=Anguilla anguilla GN=HoxD10b PE=4 SV=1	F6MYE5	ANGAN	Homeobox D10b	0
tr|F6MYD6|F6MYD6_ANGAN Homeobox D11a OS=Anguilla anguilla GN=HoxD11a PE=4 SV=1	F6MYD6	ANGAN	Homeobox D11a	1
tr|F6MYE4|F6MYE4_ANGAN Homeobox D11b OS=Anguilla anguilla GN=HoxD11b PE=4 SV=1	F6MYE4	ANGAN	Homeobox D11b	0
tr|F6MYD5|F6MYD5_ANGAN Homeobox D12a OS=Anguilla anguilla GN=HoxD12a PE=4 SV=1	F6MYD5	ANGAN	Homeobox D12a	1
tr|F6MYE3|F6MYE3_ANGAN Homeobox D12b OS=Anguilla anguilla GN=HoxD12b PE=4 SV=1	F6MYE3	ANGAN	Homeobox D12b	0
tr|F6MYD4|F6MYD4_ANGAN Homeobox D13a OS=Anguilla anguilla GN=HoxD13a PE=4 SV=1	F6MYD4	ANGAN	Homeobox D13a	0
tr|F6MYE2|F6MYE2_ANGAN Homeobox D1a OS=Anguilla anguilla GN=HoxD1a PE=4 SV=1	F6MYE2	ANGAN	Homeobox D1a	0
tr|F6MYE1|F6MYE1_ANGAN Homeobox D3a OS=Anguilla anguilla GN=HoxD3a PE=4 SV=1	F6MYE1	ANGAN	Homeobox D3a	1
tr|F6MYE0|F6MYE0_ANGAN Homeobox D4a OS=Anguilla anguilla GN=HoxD4a PE=3 SV=1	F6MYE0	ANGAN	Homeobox D4a	1
tr|F6MYE7|F6MYE7_ANGAN Homeobox D4b OS=Anguilla anguilla GN=HoxD4b PE=3 SV=1	F6MYE7	ANGAN	Homeobox D4b	0
tr|F6MYD9|F6MYD9_ANGAN Homeobox D8a OS=Anguilla anguilla GN=HoxD8a PE=4 SV=1	F6MYD9	ANGAN	Homeobox D8a	1
tr|F6MYD8|F6MYD8_ANGAN Homeobox D9a OS=Anguilla anguilla GN=HoxD9a PE=4 SV=1	F6MYD8	ANGAN	Homeobox D9a	0
tr|F6MYE6|F6MYE6_ANGAN Homeobox D9b OS=Anguilla anguilla GN=HoxD9b PE=4 SV=1	F6MYE6	ANGAN	Homeobox D9b	0
tr|D2DIG9|D2DIG9_ANGJA Homeobox protein A10a (Fragment) OS=Anguilla japonica GN=HoxA10a PE=4 SV=1	D2DIG9	ANGJA	Homeobox protein A10a (Fragment)	0
tr|Q30E66|Q30E66_ANGRO Homeobox protein A11 (Fragment) OS=Anguilla rostrata GN=HoxA11 PE=4 SV=1	Q30E66	ANGRO	Homeobox protein A11 (Fragment)	0
tr|Q30E67|Q30E67_ANGRO Homeobox protein A11 (Fragment) OS=Anguilla rostrata GN=HoxA11 PE=4 SV=1	Q30E67	ANGRO	Homeobox protein A11 (Fragment)	0
tr|D2DIC3|D2DIC3_ANGJA Homeobox protein A11a (Fragment) OS=Anguilla japonica GN=HoxA11a PE=4 SV=1	D2DIC3	ANGJA	Homeobox protein A11a (Fragment)	0
tr|D2DIC2|D2DIC2_ANGJA Homeobox protein A11b (Fragment) OS=Anguilla japonica GN=HoxA11b PE=4 SV=1	D2DIC2	ANGJA	Homeobox protein A11b (Fragment)	0
tr|D2DIC4|D2DIC4_ANGJA Homeobox protein A11b (Fragment) OS=Anguilla japonica GN=HoxA11b PE=4 SV=1	D2DIC4	ANGJA	Homeobox protein A11b (Fragment)	0
tr|D2DIH4|D2DIH4_ANGJA Homeobox protein A13a (Fragment) OS=Anguilla japonica GN=HoxA13a PE=4 SV=1	D2DIH4	ANGJA	Homeobox protein A13a (Fragment)	0
tr|D2DIH5|D2DIH5_ANGJA Homeobox protein A13a (Fragment) OS=Anguilla japonica GN=HoxA13a PE=4 SV=1	D2DIH5	ANGJA	Homeobox protein A13a (Fragment)	0
tr|D2DIE3|D2DIE3_ANGJA Homeobox protein A1a (Fragment) OS=Anguilla japonica GN=HoxA1a PE=4 SV=1	D2DIE3	ANGJA	Homeobox protein A1a (Fragment)	0
tr|D2DIC1|D2DIC1_ANGJA Homeobox protein A1a (Fragment) OS=Anguilla japonica GN=HoxA1a PE=4 SV=1	D2DIC1	ANGJA	Homeobox protein A1a (Fragment)	0
tr|D2DIE2|D2DIE2_ANGJA Homeobox protein A1b (Fragment) OS=Anguilla japonica GN=HoxA1b PE=4 SV=1	D2DIE2	ANGJA	Homeobox protein A1b (Fragment)	0
tr|D2DIC0|D2DIC0_ANGJA Homeobox protein A1b (Fragment) OS=Anguilla japonica GN=HoxA1b PE=4 SV=1	D2DIC0	ANGJA	Homeobox protein A1b (Fragment)	0
tr|D2DIE8|D2DIE8_ANGJA Homeobox protein A2b (Fragment) OS=Anguilla japonica GN=HoxA2b PE=4 SV=1	D2DIE8	ANGJA	Homeobox protein A2b (Fragment)	0
tr|D2DIG6|D2DIG6_ANGJA Homeobox protein A9b (Fragment) OS=Anguilla japonica GN=HoxA9b PE=4 SV=1	D2DIG6	ANGJA	Homeobox protein A9b (Fragment)	0
tr|D2DIC5|D2DIC5_ANGJA Homeobox protein B1a (Fragment) OS=Anguilla japonica GN=HoxB1a PE=4 SV=1	D2DIC5	ANGJA	Homeobox protein B1a (Fragment)	0
tr|D2DIC6|D2DIC6_ANGJA Homeobox protein B1a (Fragment) OS=Anguilla japonica GN=HoxB1a PE=4 SV=1	D2DIC6	ANGJA	Homeobox protein B1a (Fragment)	0
tr|D2DIE4|D2DIE4_ANGJA Homeobox protein B1a (Fragment) OS=Anguilla japonica GN=HoxB1a PE=4 SV=1	D2DIE4	ANGJA	Homeobox protein B1a (Fragment)	0
tr|D2DIE5|D2DIE5_ANGJA Homeobox protein B1a (Fragment) OS=Anguilla japonica GN=HoxB1a PE=4 SV=1	D2DIE5	ANGJA	Homeobox protein B1a (Fragment)	0
tr|D2DIE6|D2DIE6_ANGJA Homeobox protein B1b (Fragment) OS=Anguilla japonica GN=HoxB1b PE=4 SV=1	D2DIE6	ANGJA	Homeobox protein B1b (Fragment)	0
tr|D2DIE7|D2DIE7_ANGJA Homeobox protein B1b (Fragment) OS=Anguilla japonica GN=HoxB1b PE=4 SV=1	D2DIE7	ANGJA	Homeobox protein B1b (Fragment)	0
tr|D2DIC7|D2DIC7_ANGJA Homeobox protein B1b (Fragment) OS=Anguilla japonica GN=HoxB1b PE=4 SV=1	D2DIC7	ANGJA	Homeobox protein B1b (Fragment)	0
tr|D2DIF1|D2DIF1_ANGJA Homeobox protein B3a (Fragment) OS=Anguilla japonica GN=HoxB3a PE=4 SV=1	D2DIF1	ANGJA	Homeobox protein B3a (Fragment)	0
tr|D2DIE9|D2DIE9_ANGJA Homeobox protein B3b (Fragment) OS=Anguilla japonica GN=HoxB3b PE=4 SV=1	D2DIE9	ANGJA	Homeobox protein B3b (Fragment)	0
tr|D2DIF0|D2DIF0_ANGJA Homeobox protein B3b (Fragment) OS=Anguilla japonica GN=HoxB3b PE=4 SV=1	D2DIF0	ANGJA	Homeobox protein B3b (Fragment)	0
tr|D2DIF4|D2DIF4_ANGJA Homeobox protein B4a (Fragment) OS=Anguilla japonica GN=HoxB4a PE=4 SV=1	D2DIF4	ANGJA	Homeobox protein B4a (Fragment)	0
tr|Q30E52|Q30E52_ANGRO Homeobox protein B5 (Fragment) OS=Anguilla rostrata GN=HoxB5 PE=4 SV=1	Q30E52	ANGRO	Homeobox protein B5 (Fragment)	0
tr|Q30E53|Q30E53_ANGRO Homeobox protein B5 (Fragment) OS=Anguilla rostrata GN=HoxB5 PE=4 SV=1	Q30E53	ANGRO	Homeobox protein B5 (Fragment)	0
tr|D2DIC8|D2DIC8_ANGJA Homeobox protein B5a (Fragment) OS=Anguilla japonica GN=HoxB5a PE=3 SV=1	D2DIC8	ANGJA	Homeobox protein B5a (Fragment)	0
tr|D2DIG4|D2DIG4_ANGJA Homeobox protein B5a (Fragment) OS=Anguilla japonica GN=HoxB5a PE=4 SV=1	D2DIG4	ANGJA	Homeobox protein B5a (Fragment)	0
tr|D2DIC9|D2DIC9_ANGJA Homeobox protein B5b (Fragment) OS=Anguilla japonica GN=HoxB5b PE=3 SV=1	D2DIC9	ANGJA	Homeobox protein B5b (Fragment)	0
tr|D2DID1|D2DID1_ANGJA Homeobox protein B6b (Fragment) OS=Anguilla japonica GN=HoxB6b PE=4 SV=1	D2DID1	ANGJA	Homeobox protein B6b (Fragment)	0
tr|D2DID0|D2DID0_ANGJA Homeobox protein B6b (Fragment) OS=Anguilla japonica GN=HoxB6b PE=3 SV=1	D2DID0	ANGJA	Homeobox protein B6b (Fragment)	0
tr|D2DIH1|D2DIH1_ANGJA Homeobox protein C10a (Fragment) OS=Anguilla japonica GN=HoxC10a PE=4 SV=1	D2DIH1	ANGJA	Homeobox protein C10a (Fragment)	0
tr|D2DIH0|D2DIH0_ANGJA Homeobox protein C10a (Fragment) OS=Anguilla japonica GN=HoxC10a PE=4 SV=1	D2DIH0	ANGJA	Homeobox protein C10a (Fragment)	0
tr|D2DIH2|D2DIH2_ANGJA Homeobox protein C10a (Fragment) OS=Anguilla japonica GN=HoxC10a PE=4 SV=1	D2DIH2	ANGJA	Homeobox protein C10a (Fragment)	0
tr|D2DIH3|D2DIH3_ANGJA Homeobox protein C10b (Fragment) OS=Anguilla japonica GN=HoxC10b PE=4 SV=1	D2DIH3	ANGJA	Homeobox protein C10b (Fragment)	0
tr|Q30E46|Q30E46_ANGRO Homeobox protein C11 (Fragment) OS=Anguilla rostrata GN=HoxC11 PE=4 SV=1	Q30E46	ANGRO	Homeobox protein C11 (Fragment)	0
tr|D2DID9|D2DID9_ANGJA Homeobox protein C11a (Fragment) OS=Anguilla japonica GN=HoxC11a PE=4 SV=1	D2DID9	ANGJA	Homeobox protein C11a (Fragment)	0
tr|D2DID8|D2DID8_ANGJA Homeobox protein C11b (Fragment) OS=Anguilla japonica GN=HoxC11b PE=4 SV=1	D2DID8	ANGJA	Homeobox protein C11b (Fragment)	0
tr|D2DIH6|D2DIH6_ANGJA Homeobox protein C13a (Fragment) OS=Anguilla japonica GN=HoxC13a PE=4 SV=1	D2DIH6	ANGJA	Homeobox protein C13a (Fragment)	0
tr|D2DIH7|D2DIH7_ANGJA Homeobox protein C13b (Fragment) OS=Anguilla japonica GN=HoxC13b PE=4 SV=1	D2DIH7	ANGJA	Homeobox protein C13b (Fragment)	0
tr|D2DIG0|D2DIG0_ANGJA Homeobox protein C4a (Fragment) OS=Anguilla japonica GN=HoxC4a PE=4 SV=1	D2DIG0	ANGJA	Homeobox protein C4a (Fragment)	0
tr|D2DID5|D2DID5_ANGJA Homeobox protein C4a (Fragment) OS=Anguilla japonica GN=HoxC4a PE=3 SV=1	D2DID5	ANGJA	Homeobox protein C4a (Fragment)	0
tr|D2DIF8|D2DIF8_ANGJA Homeobox protein C4a (Fragment) OS=Anguilla japonica GN=HoxC4a PE=4 SV=1	D2DIF8	ANGJA	Homeobox protein C4a (Fragment)	0
tr|D2DID4|D2DID4_ANGJA Homeobox protein C4a (Fragment) OS=Anguilla japonica GN=HoxC4a PE=3 SV=1	D2DID4	ANGJA	Homeobox protein C4a (Fragment)	0
tr|D2DIF9|D2DIF9_ANGJA Homeobox protein C4a (Fragment) OS=Anguilla japonica GN=HoxC4a PE=4 SV=1	D2DIF9	ANGJA	Homeobox protein C4a (Fragment)	0
tr|D2DID3|D2DID3_ANGJA Homeobox protein C4b (Fragment) OS=Anguilla japonica GN=HoxC4b PE=3 SV=1	D2DID3	ANGJA	Homeobox protein C4b (Fragment)	0
tr|D2DID2|D2DID2_ANGJA Homeobox protein C4b (Fragment) OS=Anguilla japonica GN=HoxC4b PE=3 SV=1	D2DID2	ANGJA	Homeobox protein C4b (Fragment)	0
tr|D2DIF6|D2DIF6_ANGJA Homeobox protein C4b (Fragment) OS=Anguilla japonica GN=HoxC4b PE=4 SV=1	D2DIF6	ANGJA	Homeobox protein C4b (Fragment)	0
tr|D2DIF7|D2DIF7_ANGJA Homeobox protein C4b (Fragment) OS=Anguilla japonica GN=HoxC4b PE=4 SV=1	D2DIF7	ANGJA	Homeobox protein C4b (Fragment)	0
tr|D2DIF5|D2DIF5_ANGJA Homeobox protein C4b (Fragment) OS=Anguilla japonica GN=HoxC4b PE=4 SV=1	D2DIF5	ANGJA	Homeobox protein C4b (Fragment)	0
tr|D2DIG2|D2DIG2_ANGJA Homeobox protein C5a (Fragment) OS=Anguilla japonica GN=HoxC5a PE=4 SV=1	D2DIG2	ANGJA	Homeobox protein C5a (Fragment)	0
tr|D2DIG1|D2DIG1_ANGJA Homeobox protein C5a (Fragment) OS=Anguilla japonica GN=HoxC5a PE=4 SV=1	D2DIG1	ANGJA	Homeobox protein C5a (Fragment)	0
tr|D2DIG3|D2DIG3_ANGJA Homeobox protein C5b (Fragment) OS=Anguilla japonica GN=HoxC5b PE=4 SV=1	D2DIG3	ANGJA	Homeobox protein C5b (Fragment)	0
tr|D2DID7|D2DID7_ANGJA Homeobox protein C6a (Fragment) OS=Anguilla japonica GN=HoxC6a PE=3 SV=1	D2DID7	ANGJA	Homeobox protein C6a (Fragment)	0
tr|D2DIG5|D2DIG5_ANGJA Homeobox protein C6a (Fragment) OS=Anguilla japonica GN=HoxC6a PE=4 SV=1	D2DIG5	ANGJA	Homeobox protein C6a (Fragment)	0
tr|D2DID6|D2DID6_ANGJA Homeobox protein C6b (Fragment) OS=Anguilla japonica GN=HoxC6b PE=3 SV=1	D2DID6	ANGJA	Homeobox protein C6b (Fragment)	0
tr|D2DIG7|D2DIG7_ANGJA Homeobox protein C9a (Fragment) OS=Anguilla japonica GN=HoxC9a PE=4 SV=1	D2DIG7	ANGJA	Homeobox protein C9a (Fragment)	0
tr|D2DIF2|D2DIF2_ANGJA Homeobox protein D3a (Fragment) OS=Anguilla japonica GN=HoxD3a PE=4 SV=1	D2DIF2	ANGJA	Homeobox protein D3a (Fragment)	0
tr|D2DIF3|D2DIF3_ANGJA Homeobox protein D3a (Fragment) OS=Anguilla japonica GN=HoxD3a PE=4 SV=1	D2DIF3	ANGJA	Homeobox protein D3a (Fragment)	0
tr|Q30E35|Q30E35_ANGRO Homeobox protein D4 (Fragment) OS=Anguilla rostrata GN=HoxD4 PE=4 SV=1	Q30E35	ANGRO	Homeobox protein D4 (Fragment)	0
tr|Q30E36|Q30E36_ANGRO Homeobox protein D4 (Fragment) OS=Anguilla rostrata GN=HoxD4 PE=4 SV=1	Q30E36	ANGRO	Homeobox protein D4 (Fragment)	0
tr|D2DIB9|D2DIB9_ANGJA Homeobox protein D4a (Fragment) OS=Anguilla japonica GN=HoxD4a PE=4 SV=1	D2DIB9	ANGJA	Homeobox protein D4a (Fragment)	0
tr|D2DIE1|D2DIE1_ANGJA Homeobox protein D4b (Fragment) OS=Anguilla japonica GN=HoxD4b PE=3 SV=1	D2DIE1	ANGJA	Homeobox protein D4b (Fragment)	0
tr|D2DIE0|D2DIE0_ANGJA Homeobox protein D4b (Fragment) OS=Anguilla japonica GN=HoxD4b PE=3 SV=1	D2DIE0	ANGJA	Homeobox protein D4b (Fragment)	0
tr|D2DIG8|D2DIG8_ANGJA Homeobox protein D9a (Fragment) OS=Anguilla japonica GN=HoxD9a PE=4 SV=1	D2DIG8	ANGJA	Homeobox protein D9a (Fragment)	0
tr|I1W6X6|I1W6X6_ANGJA Hox-A10a OS=Anguilla japonica GN=HOXA10A PE=4 SV=1	I1W6X6	ANGJA	Hox-A10a	0
tr|I1W6Y8|I1W6Y8_ANGJA Hox-A10b OS=Anguilla japonica GN=HOXA10B PE=4 SV=1	I1W6Y8	ANGJA	Hox-A10b	0
tr|I1W6X5|I1W6X5_ANGJA Hox-A11a OS=Anguilla japonica GN=HOXA11A PE=4 SV=1	I1W6X5	ANGJA	Hox-A11a	0
tr|I1W6Y7|I1W6Y7_ANGJA Hox-A11b OS=Anguilla japonica GN=HOXA11B PE=4 SV=1	I1W6Y7	ANGJA	Hox-A11b	0
tr|B9VVE3|B9VVE3_ANGRO HoxA13 (Fragment) OS=Anguilla rostrata GN=HoxA13b PE=4 SV=1	B9VVE3	ANGRO	HoxA13 (Fragment)	0
tr|I1W6X4|I1W6X4_ANGJA Hox-A13a OS=Anguilla japonica GN=HOXA13A PE=4 SV=1	I1W6X4	ANGJA	Hox-A13a	0
tr|I1W6Y6|I1W6Y6_ANGJA Hox-A13b OS=Anguilla japonica GN=HOXA13B PE=4 SV=1	I1W6Y6	ANGJA	Hox-A13b	0
tr|I1W6Y5|I1W6Y5_ANGJA Hox-A1a OS=Anguilla japonica GN=HOXA1A PE=4 SV=1	I1W6Y5	ANGJA	Hox-A1a	0
tr|I1W6Z2|I1W6Z2_ANGJA Hox-A1b OS=Anguilla japonica GN=HOXA1B PE=4 SV=1	I1W6Z2	ANGJA	Hox-A1b	0
tr|I1W6Y4|I1W6Y4_ANGJA Hox-A2a OS=Anguilla japonica GN=HOXA2A PE=4 SV=1	I1W6Y4	ANGJA	Hox-A2a	1
tr|I1W6Z1|I1W6Z1_ANGJA Hox-A2b OS=Anguilla japonica GN=HOXA2B PE=4 SV=1	I1W6Z1	ANGJA	Hox-A2b	0
tr|I1W6Y3|I1W6Y3_ANGJA Hox-A3a (Fragment) OS=Anguilla japonica GN=HOXA3A PE=4 SV=1	I1W6Y3	ANGJA	Hox-A3a (Fragment)	0
tr|I1W6Y2|I1W6Y2_ANGJA Hox-A3a (Fragment) OS=Anguilla japonica GN=HOXA3A PE=4 SV=1	I1W6Y2	ANGJA	Hox-A3a (Fragment)	1
tr|I1W6Z0|I1W6Z0_ANGJA Hox-A3b OS=Anguilla japonica GN=HOXA3B PE=4 SV=1	I1W6Z0	ANGJA	Hox-A3b	0
tr|I1W6Y1|I1W6Y1_ANGJA Hox-A4a OS=Anguilla japonica GN=HOXA4A PE=3 SV=1	I1W6Y1	ANGJA	Hox-A4a	0
tr|I1W6Y0|I1W6Y0_ANGJA Hox-A5a OS=Anguilla japonica GN=HOXA5A PE=3 SV=1	I1W6Y0	ANGJA	Hox-A5a	1
tr|I1W6X8|I1W6X8_ANGJA Hox-A7a (Fragment) OS=Anguilla japonica GN=HOXA7A PE=4 SV=1	I1W6X8	ANGJA	Hox-A7a (Fragment)	0
tr|I1W6X9|I1W6X9_ANGJA Hox-A7a (Fragment) OS=Anguilla japonica GN=HOXA7A PE=4 SV=1	I1W6X9	ANGJA	Hox-A7a (Fragment)	0
tr|I1W6X7|I1W6X7_ANGJA Hox-A9a OS=Anguilla japonica GN=HOXA9A PE=4 SV=1	I1W6X7	ANGJA	Hox-A9a	0
tr|I1W6Y9|I1W6Y9_ANGJA Hox-A9b OS=Anguilla japonica GN=HOXA9B PE=4 SV=1	I1W6Y9	ANGJA	Hox-A9b	0
tr|I1W6Z4|I1W6Z4_ANGJA Hox-B10a OS=Anguilla japonica GN=HOXB10A PE=4 SV=1	I1W6Z4	ANGJA	Hox-B10a	0
tr|I1W6Z3|I1W6Z3_ANGJA Hox-B13a OS=Anguilla japonica GN=HOXB13A PE=4 SV=1	I1W6Z3	ANGJA	Hox-B13a	0
tr|I1W703|I1W703_ANGJA Hox-B1a OS=Anguilla japonica GN=HOXB1A PE=4 SV=1	I1W703	ANGJA	Hox-B1a	0
tr|I1W704|I1W704_ANGJA Hox-B1b OS=Anguilla japonica GN=HOXB1B PE=4 SV=1	I1W704	ANGJA	Hox-B1b	0
tr|I1W702|I1W702_ANGJA Hox-B2a OS=Anguilla japonica GN=HOXB2A PE=4 SV=1	I1W702	ANGJA	Hox-B2a	0
tr|I1W713|I1W713_ANGJA Hox-B2b OS=Anguilla japonica GN=HOXB2B PE=4 SV=1	I1W713	ANGJA	Hox-B2b	1
tr|I1W701|I1W701_ANGJA Hox-B3a OS=Anguilla japonica GN=HOXB3A PE=4 SV=1	I1W701	ANGJA	Hox-B3a	0
tr|I1W712|I1W712_ANGJA Hox-B3b OS=Anguilla japonica GN=HOXB3B PE=4 SV=1	I1W712	ANGJA	Hox-B3b	1
tr|I1W700|I1W700_ANGJA Hox-B4a OS=Anguilla japonica GN=HOXB4A PE=3 SV=1	I1W700	ANGJA	Hox-B4a	0
tr|I1W710|I1W710_ANGJA Hox-B4b OS=Anguilla japonica GN=HOXB4B PE=3 SV=1	I1W710	ANGJA	Hox-B4b	1
tr|I1W6Z9|I1W6Z9_ANGJA Hox-B5a OS=Anguilla japonica GN=HOXB5A PE=3 SV=1	I1W6Z9	ANGJA	Hox-B5a	0
tr|I1W709|I1W709_ANGJA Hox-B5b OS=Anguilla japonica GN=HOXB5B PE=3 SV=1	I1W709	ANGJA	Hox-B5b	0
tr|I1W6Z8|I1W6Z8_ANGJA Hox-B6a OS=Anguilla japonica GN=HOXB6A PE=3 SV=1	I1W6Z8	ANGJA	Hox-B6a	0
tr|I1W708|I1W708_ANGJA Hox-B6b OS=Anguilla japonica GN=HOXB6B PE=3 SV=1	I1W708	ANGJA	Hox-B6b	1
tr|I1W6Z7|I1W6Z7_ANGJA Hox-B7a OS=Anguilla japonica GN=HOXB7A PE=3 SV=1	I1W6Z7	ANGJA	Hox-B7a	1
tr|I1W707|I1W707_ANGJA Hox-B7b OS=Anguilla japonica GN=HOXB7B PE=3 SV=1	I1W707	ANGJA	Hox-B7b	1
tr|I1W6Z6|I1W6Z6_ANGJA Hox-B8a OS=Anguilla japonica GN=HOXB8A PE=4 SV=1	I1W6Z6	ANGJA	Hox-B8a	0
tr|I1W706|I1W706_ANGJA Hox-B8b OS=Anguilla japonica GN=HOXB8B PE=4 SV=1	I1W706	ANGJA	Hox-B8b	0
tr|I1W6Z5|I1W6Z5_ANGJA Hox-B9a OS=Anguilla japonica GN=HOXB9A PE=4 SV=1	I1W6Z5	ANGJA	Hox-B9a	0
tr|I1W705|I1W705_ANGJA Hox-B9b (Fragment) OS=Anguilla japonica GN=HOXB9B PE=4 SV=1	I1W705	ANGJA	Hox-B9b (Fragment)	1
tr|I1W717|I1W717_ANGJA Hox-C10a OS=Anguilla japonica GN=HOXC10A PE=4 SV=1	I1W717	ANGJA	Hox-C10a	1
tr|I1W727|I1W727_ANGJA Hox-C10b OS=Anguilla japonica GN=HOXC10B PE=4 SV=1	I1W727	ANGJA	Hox-C10b	0
tr|I1W716|I1W716_ANGJA Hox-C11a OS=Anguilla japonica GN=HOXC11A PE=4 SV=1	I1W716	ANGJA	Hox-C11a	0
tr|I1W726|I1W726_ANGJA Hox-C11b OS=Anguilla japonica GN=HOXC11B PE=4 SV=1	I1W726	ANGJA	Hox-C11b	0
tr|I1W715|I1W715_ANGJA Hox-C12a OS=Anguilla japonica GN=HOXC12A PE=4 SV=1	I1W715	ANGJA	Hox-C12a	0
tr|I1W725|I1W725_ANGJA Hox-C12b OS=Anguilla japonica GN=HOXC12B PE=4 SV=1	I1W725	ANGJA	Hox-C12b	0
tr|I1W714|I1W714_ANGJA Hox-C13a OS=Anguilla japonica GN=HOXC13A PE=4 SV=1	I1W714	ANGJA	Hox-C13a	0
tr|I1W724|I1W724_ANGJA Hox-C13b OS=Anguilla japonica GN=HOXC13B PE=4 SV=1	I1W724	ANGJA	Hox-C13b	0
tr|I1W723|I1W723_ANGJA Hox-C1a OS=Anguilla japonica GN=HOXC1A PE=4 SV=1	I1W723	ANGJA	Hox-C1a	0
tr|I1W733|I1W733_ANGJA Hox-C3b (Fragment) OS=Anguilla japonica GN=HOXC3B PE=4 SV=1	I1W733	ANGJA	Hox-C3b (Fragment)	1
tr|I1W735|I1W735_ANGJA Hox-C3b (Fragment) OS=Anguilla japonica GN=HOXC3B PE=4 SV=1	I1W735	ANGJA	Hox-C3b (Fragment)	1
tr|I1W722|I1W722_ANGJA Hox-C4a OS=Anguilla japonica GN=HOXC4A PE=3 SV=1	I1W722	ANGJA	Hox-C4a	0
tr|I1W732|I1W732_ANGJA Hox-C4b OS=Anguilla japonica GN=HOXC4B PE=3 SV=1	I1W732	ANGJA	Hox-C4b	0
tr|I1W721|I1W721_ANGJA Hox-C5a OS=Anguilla japonica GN=HOXC5A PE=3 SV=1	I1W721	ANGJA	Hox-C5a	0
tr|I1W731|I1W731_ANGJA Hox-C5b OS=Anguilla japonica GN=HOXC5B PE=3 SV=1	I1W731	ANGJA	Hox-C5b	1
tr|I1W720|I1W720_ANGJA Hox-C6a OS=Anguilla japonica GN=HOXC6A PE=4 SV=1	I1W720	ANGJA	Hox-C6a	0
tr|I1W730|I1W730_ANGJA Hox-C6b OS=Anguilla japonica GN=HOXC6B PE=4 SV=1	I1W730	ANGJA	Hox-C6b	0
tr|I1W719|I1W719_ANGJA Hox-C8a OS=Anguilla japonica GN=HOXC8A PE=4 SV=1	I1W719	ANGJA	Hox-C8a	0
tr|I1W729|I1W729_ANGJA Hox-C8b OS=Anguilla japonica GN=HOXC8B PE=4 SV=1	I1W729	ANGJA	Hox-C8b	0
tr|I1W718|I1W718_ANGJA Hox-C9a OS=Anguilla japonica GN=HOXC9A PE=4 SV=1	I1W718	ANGJA	Hox-C9a	0
tr|I1W728|I1W728_ANGJA Hox-C9b (Fragment) OS=Anguilla japonica GN=HOXC9B PE=4 SV=1	I1W728	ANGJA	Hox-C9b (Fragment)	1
tr|I1W734|I1W734_ANGJA Hox-C9b (Fragment) OS=Anguilla japonica GN=HOXC9B PE=4 SV=1	I1W734	ANGJA	Hox-C9b (Fragment)	0
tr|I1W739|I1W739_ANGJA Hox-D10a OS=Anguilla japonica GN=HOXD10A PE=4 SV=1	I1W739	ANGJA	Hox-D10a	1
tr|I1W747|I1W747_ANGJA Hox-D10b OS=Anguilla japonica GN=HOXD10B PE=4 SV=1	I1W747	ANGJA	Hox-D10b	0
tr|I1W738|I1W738_ANGJA Hox-D11a OS=Anguilla japonica GN=HOXD11A PE=4 SV=1	I1W738	ANGJA	Hox-D11a	0
tr|I1W746|I1W746_ANGJA Hox-D11b OS=Anguilla japonica GN=HOXD11B PE=4 SV=1	I1W746	ANGJA	Hox-D11b	0
tr|I1W737|I1W737_ANGJA Hox-D12a OS=Anguilla japonica GN=HOXD12A PE=4 SV=1	I1W737	ANGJA	Hox-D12a	1
tr|I1W745|I1W745_ANGJA Hox-D12b OS=Anguilla japonica GN=HOXD12B PE=4 SV=1	I1W745	ANGJA	Hox-D12b	0
tr|I1W736|I1W736_ANGJA Hox-D13a OS=Anguilla japonica GN=HOXD13A PE=4 SV=1	I1W736	ANGJA	Hox-D13a	1
tr|I1W744|I1W744_ANGJA Hox-D1a OS=Anguilla japonica GN=HOXD1A PE=4 SV=1	I1W744	ANGJA	Hox-D1a	1
tr|I1W743|I1W743_ANGJA Hox-D3a OS=Anguilla japonica GN=HOXD3A PE=4 SV=1	I1W743	ANGJA	Hox-D3a	0
tr|I1W742|I1W742_ANGJA Hox-D4a OS=Anguilla japonica GN=HOXD4A PE=3 SV=1	I1W742	ANGJA	Hox-D4a	0
tr|I1W749|I1W749_ANGJA Hox-D4b OS=Anguilla japonica GN=HOXD4B PE=3 SV=1	I1W749	ANGJA	Hox-D4b	1
tr|I1W741|I1W741_ANGJA Hox-D8a OS=Anguilla japonica GN=HOXD8A PE=4 SV=1	I1W741	ANGJA	Hox-D8a	0
tr|I1W740|I1W740_ANGJA Hox-D9a OS=Anguilla japonica GN=HOXD9A PE=4 SV=1	I1W740	ANGJA	Hox-D9a	1
tr|I1W748|I1W748_ANGJA Hox-D9b OS=Anguilla japonica GN=HOXD9B PE=4 SV=1	I1W748	ANGJA	Hox-D9b	0
tr|A0A068P0V8|A0A068P0V8_ANGJA Hyaluronan synthase 2 OS=Anguilla japonica GN=HAS2 PE=2 SV=1	A0A068P0V8	ANGJA	Hyaluronan synthase 2	0
tr|A0A068P1B8|A0A068P1B8_ANGJA Hyaluronan synthase type 1 OS=Anguilla japonica GN=eHAS1 PE=2 SV=1	A0A068P1B8	ANGJA	Hyaluronan synthase type 1	0
tr|A0A068P3T3|A0A068P3T3_ANGJA Hyaluronan synthase type 1 long type OS=Anguilla japonica GN=eHAS1L PE=2 SV=1	A0A068P3T3	ANGJA	Hyaluronan synthase type 1 long type	0
tr|N0GTM5|N0GTM5_ANGAN Inositol monophosphatase OS=Anguilla anguilla GN=impa2 PE=2 SV=1	N0GTM5	ANGAN	Inositol monophosphatase	1
tr|N0GRS1|N0GRS1_ANGAN Inositol monophosphatase OS=Anguilla anguilla GN=impa1.2 PE=2 SV=1	N0GRS1	ANGAN	Inositol monophosphatase	1
tr|N0GRX6|N0GRX6_ANGAN Inositol monophosphatase OS=Anguilla anguilla GN=impa1.3 PE=2 SV=1	N0GRX6	ANGAN	Inositol monophosphatase	1
tr|E1UVK7|E1UVK7_ANGAN Inositol(Myo)-1(Or 4)-monophosphatase 1 OS=Anguilla anguilla GN=impa1 PE=2 SV=1	E1UVK7	ANGAN	Inositol(Myo)-1(Or 4)-monophosphatase 1	1
sp|P42633|INS_ANGRO Insulin OS=Anguilla rostrata GN=ins PE=1 SV=1	INS	ANGRO	Insulin	0
sp|P41522|INS_ANGAN Insulin (Fragment) OS=Anguilla anguilla GN=ins PE=1 SV=1	INS	ANGAN	Insulin (Fragment)	0
tr|A7U8A8|A7U8A8_ANGAN Insulin-like growth factor 1 (Fragment) OS=Anguilla anguilla PE=2 SV=1	A7U8A8	ANGAN	Insulin-like growth factor 1 (Fragment)	0
tr|A7BK19|A7BK19_ANGJA Insulin-like growth factor I Ea1 OS=Anguilla japonica GN=IGF-I Ea1 PE=2 SV=1	A7BK19	ANGJA	Insulin-like growth factor I Ea1	1
tr|A7BK20|A7BK20_ANGJA Insulin-like growth factor I Ea2 OS=Anguilla japonica GN=IGF-I Ea2 PE=2 SV=1	A7BK20	ANGJA	Insulin-like growth factor I Ea2	1
tr|A7BK21|A7BK21_ANGJA Insulin-like growth factor II-1 OS=Anguilla japonica GN=IGF-II-1 PE=2 SV=1	A7BK21	ANGJA	Insulin-like growth factor II-1	0
tr|A7BK22|A7BK22_ANGJA Insulin-like growth factor II-2 OS=Anguilla japonica GN=IGF-II-2 PE=2 SV=1	A7BK22	ANGJA	Insulin-like growth factor II-2	1
tr|V5P7J0|V5P7J0_ANGAN Interferon regulatory factor 3 OS=Anguilla anguilla GN=IRF3 PE=2 SV=1	V5P7J0	ANGAN	Interferon regulatory factor 3	1
tr|V5P6C0|V5P6C0_ANGAN Interferon regulatory factor 7 OS=Anguilla anguilla GN=IRF7 PE=2 SV=1	V5P6C0	ANGAN	Interferon regulatory factor 7	1
tr|G1FEW9|G1FEW9_ANGAN Interleukin 10 OS=Anguilla anguilla GN=IL10 PE=2 SV=1	G1FEW9	ANGAN	Interleukin 10	1
tr|G1FEW8|G1FEW8_ANGAN Interleukin 10 (Fragment) OS=Anguilla anguilla GN=IL10 PE=4 SV=1	G1FEW8	ANGAN	Interleukin 10 (Fragment)	0
tr|B2XWW5|B2XWW5_ANGAN Intestinal BK channel (Fragment) OS=Anguilla anguilla PE=2 SV=1	B2XWW5	ANGAN	Intestinal BK channel (Fragment)	0
tr|Q2V1U3|Q2V1U3_ANGJA Iodothyronine deiodinase (Fragment) OS=Anguilla japonica GN=D2 PE=2 SV=2	Q2V1U3	ANGJA	Iodothyronine deiodinase (Fragment)	1
tr|K0NYX8|K0NYX8_ANGAN Kelch-like ECH-associated protein 1 (Fragment) OS=Anguilla anguilla GN=keap1 PE=2 SV=2	K0NYX8	ANGAN	Kelch-like ECH-associated protein 1 (Fragment)	1
tr|X4Y827|X4Y827_ANGJA Kininogen OS=Anguilla japonica GN=kng1 PE=2 SV=1	X4Y827	ANGJA	Kininogen	1
tr|L0GD01|L0GD01_ANGJA Kissr-1 (Fragment) OS=Anguilla japonica PE=2 SV=1	L0GD01	ANGJA	Kissr-1 (Fragment)	0
tr|I2G9F4|I2G9F4_ANGAN Kissr-1 protein OS=Anguilla anguilla GN=Kissr-1 PE=2 SV=1	I2G9F4	ANGAN	Kissr-1 protein	0
tr|L0GGZ2|L0GGZ2_ANGJA Kissr-3 (Fragment) OS=Anguilla japonica PE=2 SV=1	L0GGZ2	ANGJA	Kissr-3 (Fragment)	1
tr|I2G9F5|I2G9F5_ANGAN Kissr-3 protein, splice variant 1 OS=Anguilla anguilla GN=Kissr-3 PE=2 SV=1	I2G9F5	ANGAN	Kissr-3 protein, splice variant 1	1
tr|I2G9F6|I2G9F6_ANGAN Kissr-3 protein, splice variant 2 OS=Anguilla anguilla GN=Kissr-3 PE=2 SV=1	I2G9F6	ANGAN	Kissr-3 protein, splice variant 2	0
tr|I2G9F7|I2G9F7_ANGAN Kissr-3 protein, splice variant 3 OS=Anguilla anguilla GN=Kissr-3 PE=2 SV=1	I2G9F7	ANGAN	Kissr-3 protein, splice variant 3	0
sp|Q90WJ8|AJL2_ANGJA Lactose-binding lectin l-2 OS=Anguilla japonica GN=l-2 PE=1 SV=2	AJL2	ANGJA	Lactose-binding lectin l-2	1
tr|B7TKC3|B7TKC3_ANGRO Large conductance calcium-activated potassium (BK) channel alpha subunit a (Fragment) OS=Anguilla rostrata PE=2 SV=1	B7TKC3	ANGRO	Large conductance calcium-activated potassium (BK) channel alpha subunit a (Fragment)	0
tr|B7TKC4|B7TKC4_ANGRO Large conductance calcium-activated potassium (BK) channel alpha subunit b (Fragment) OS=Anguilla rostrata PE=2 SV=1	B7TKC4	ANGRO	Large conductance calcium-activated potassium (BK) channel alpha subunit b (Fragment)	0
tr|B8Y6D8|B8Y6D8_ANGMA LH-beta OS=Anguilla marmorata PE=2 SV=1	B8Y6D8	ANGMA	LH-beta	0
tr|Q1EQX4|Q1EQX4_ANGJA LIM-domain-binding protein 4b OS=Anguilla japonica GN=Ldb4 PE=2 SV=1	Q1EQX4	ANGJA	LIM-domain-binding protein 4b	1
sp|Q9YGL2|LDHB_ANGRO L-lactate dehydrogenase B chain OS=Anguilla rostrata GN=ldhb PE=2 SV=3	LDHB	ANGRO	L-lactate dehydrogenase B chain	1
tr|A0A068BEL1|A0A068BEL1_ANGAU Low density lipoprotein receptor (Fragment) OS=Anguilla australis PE=2 SV=1	A0A068BEL1	ANGAU	Low density lipoprotein receptor (Fragment)	1
tr|Q75NP7|Q75NP7_ANGJA Luteinizing hormone beta subunit OS=Anguilla japonica GN=LH beta PE=2 SV=1	Q75NP7	ANGJA	Luteinizing hormone beta subunit	0
tr|B6CZV9|B6CZV9_ANGJA Luteinizing hormone receptor OS=Anguilla japonica PE=2 SV=1	B6CZV9	ANGJA	Luteinizing hormone receptor	0
tr|B0FSM2|B0FSM2_ANGAN Luteinizing hormone receptor (Fragment) OS=Anguilla anguilla PE=2 SV=1	B0FSM2	ANGAN	Luteinizing hormone receptor (Fragment)	0
tr|Q5XPV3|Q5XPV3_ANGJA Luteinizing hormone receptor (Fragment) OS=Anguilla japonica PE=2 SV=1	Q5XPV3	ANGJA	Luteinizing hormone receptor (Fragment)	0
tr|G5EKJ8|G5EKJ8_ANGAU Luteinizing hormone receptor (Fragment) OS=Anguilla australis GN=lhr PE=2 SV=1	G5EKJ8	ANGAU	Luteinizing hormone receptor (Fragment)	0
tr|E5LCP8|E5LCP8_ANGAU Luteinizing hormone-beta subunit (Fragment) OS=Anguilla australis GN=lh-b PE=2 SV=1	E5LCP8	ANGAU	Luteinizing hormone-beta subunit (Fragment)	0
tr|H3K2C7|H3K2C7_ANGJA Lymphocyte-specific protein tyrosine kinase OS=Anguilla japonica GN=lck PE=2 SV=1	H3K2C7	ANGJA	Lymphocyte-specific protein tyrosine kinase	1
tr|J9UAD2|J9UAD2_ANGAN Melatonin receptor (Fragment) OS=Anguilla anguilla GN=MTNR1A PE=2 SV=1	J9UAD2	ANGAN	Melatonin receptor (Fragment)	0
tr|Q90Y87|Q90Y87_ANGJA Metalloendopeptidase OS=Anguilla japonica GN=EHE7 PE=2 SV=1	Q90Y87	ANGJA	Metalloendopeptidase	0
tr|Q90Y83|Q90Y83_ANGJA Metalloendopeptidase OS=Anguilla japonica GN=EHE14 PE=2 SV=1	Q90Y83	ANGJA	Metalloendopeptidase	1
tr|Q90Y85|Q90Y85_ANGJA Metalloendopeptidase OS=Anguilla japonica GN=EHE12 PE=2 SV=1	Q90Y85	ANGJA	Metalloendopeptidase	0
tr|Q90Y88|Q90Y88_ANGJA Metalloendopeptidase OS=Anguilla japonica GN=EHE6 PE=2 SV=1	Q90Y88	ANGJA	Metalloendopeptidase	1
tr|Q90Y86|Q90Y86_ANGJA Metalloendopeptidase OS=Anguilla japonica GN=EHE10 PE=2 SV=1	Q90Y86	ANGJA	Metalloendopeptidase	1
tr|Q90Y84|Q90Y84_ANGJA Metalloendopeptidase OS=Anguilla japonica GN=EHE13 PE=2 SV=1	Q90Y84	ANGJA	Metalloendopeptidase	1
tr|Q90Y89|Q90Y89_ANGJA Metalloendopeptidase OS=Anguilla japonica GN=EHE4 PE=2 SV=1	Q90Y89	ANGJA	Metalloendopeptidase	0
tr|Q1HEB5|Q1HEB5_ANGAN Metallothionein OS=Anguilla anguilla PE=2 SV=1	Q1HEB5	ANGAN	Metallothionein	1
tr|Q9TPJ8|Q9TPJ8_9TELE MHC class II antigen (Fragment) OS=Anguilla sp. PE=4 SV=1	Q9TPJ8	9TELE	MHC class II antigen (Fragment)	1
tr|A0A068BIP1|A0A068BIP1_ANGAU Microsomal triacylglyceride transfer protein (Fragment) OS=Anguilla australis PE=2 SV=1	A0A068BIP1	ANGAU	Microsomal triacylglyceride transfer protein (Fragment)	1
tr|Q9PUY6|Q9PUY6_9TELE Mixed lineage leukemia-like protein (Fragment) OS=Anguilla sp. GN=Mll PE=4 SV=1	Q9PUY6	9TELE	Mixed lineage leukemia-like protein (Fragment)	1
tr|A0A078BQH3|A0A078BQH3_ANGAN mRNA OS=Anguilla anguilla GN=tsh beta 3 PE=2 SV=1	A0A078BQH3	ANGAN	mRNA	0
tr|A0A078BPE9|A0A078BPE9_ANGAN mRNA (Fragment) OS=Anguilla anguilla GN=tshrb PE=2 SV=1	A0A078BPE9	ANGAN	mRNA (Fragment)	0
tr|A0A078BTI2|A0A078BTI2_ANGAN mRNA (Fragment) OS=Anguilla anguilla GN=tshra PE=2 SV=1	A0A078BTI2	ANGAN	mRNA (Fragment)	0
tr|A0A078BS10|A0A078BS10_ANGAN mRNA (Fragment) OS=Anguilla anguilla GN=tshra PE=2 SV=1	A0A078BS10	ANGAN	mRNA (Fragment)	0
tr|A0A059P1V0|A0A059P1V0_ANGJA Mx protein OS=Anguilla japonica PE=2 SV=1	A0A059P1V0	ANGJA	Mx protein	1
tr|A0A075W2G8|A0A075W2G8_ANGAN Myoglobin (Fragment) OS=Anguilla anguilla PE=2 SV=1	A0A075W2G8	ANGAN	Myoglobin (Fragment)	0
tr|K7NBZ6|K7NBZ6_ANGAN Myoxvirus resistance 1 protein OS=Anguilla anguilla GN=Mx1 PE=2 SV=1	K7NBZ6	ANGAN	Myoxvirus resistance 1 protein	1
tr|K7NBK2|K7NBK2_ANGAN Myoxvirus resistance 3 protein OS=Anguilla anguilla GN=Mx3 PE=2 SV=1	K7NBK2	ANGAN	Myoxvirus resistance 3 protein	0
tr|M4YBP0|M4YBP0_ANGAN Myoxvirus resistance protein A OS=Anguilla anguilla GN=MxA PE=2 SV=1	M4YBP0	ANGAN	Myoxvirus resistance protein A	1
tr|M4YC53|M4YC53_ANGAN Myoxvirus resistance protein B OS=Anguilla anguilla GN=MxB PE=2 SV=1	M4YC53	ANGAN	Myoxvirus resistance protein B	1
tr|M4YSI7|M4YSI7_ANGAN Myoxvirus resistance protein C OS=Anguilla anguilla GN=MxC PE=2 SV=1	M4YSI7	ANGAN	Myoxvirus resistance protein C	0
tr|M4YDT5|M4YDT5_ANGAN Myoxvirus resistance protein D OS=Anguilla anguilla GN=MxD PE=2 SV=1	M4YDT5	ANGAN	Myoxvirus resistance protein D	1
tr|E2GK27|E2GK27_ANGAU Na+, K+, 2Cl-co-transporter-1-alpha subunit (Fragment) OS=Anguilla australis PE=2 SV=1	E2GK27	ANGAU	Na+, K+, 2Cl-co-transporter-1-alpha subunit (Fragment)	0
tr|E2GK26|E2GK26_ANGAU Na+, K+,-ATPase alpha subunit isoform 1 (Fragment) OS=Anguilla australis PE=2 SV=1	E2GK26	ANGAU	Na+, K+,-ATPase alpha subunit isoform 1 (Fragment)	1
tr|X2FQH8|X2FQH8_ANGRO NADH-ubiquinone oxidoreductase chain 1 OS=Anguilla rostrata GN=ND1 PE=3 SV=1	X2FQH8	ANGRO	NADH-ubiquinone oxidoreductase chain 1	0
tr|Q5N6B4|Q5N6B4_9TELE NADH-ubiquinone oxidoreductase chain 1 OS=Anguilla obscura GN=ND1 PE=3 SV=1	Q5N6B4	9TELE	NADH-ubiquinone oxidoreductase chain 1	0
tr|Q5N6S0|Q5N6S0_ANGAU NADH-ubiquinone oxidoreductase chain 1 OS=Anguilla australis schmidti GN=ND1 PE=3 SV=1	Q5N6S0	ANGAU	NADH-ubiquinone oxidoreductase chain 1	0
tr|X2FSX5|X2FSX5_ANGRO NADH-ubiquinone oxidoreductase chain 1 OS=Anguilla rostrata GN=ND1 PE=3 SV=1	X2FSX5	ANGRO	NADH-ubiquinone oxidoreductase chain 1	0
tr|Q5N6T3|Q5N6T3_ANGAU NADH-ubiquinone oxidoreductase chain 1 OS=Anguilla australis australis GN=ND1 PE=3 SV=1	Q5N6T3	ANGAU	NADH-ubiquinone oxidoreductase chain 1	0
tr|Q5N6U6|Q5N6U6_ANGAN NADH-ubiquinone oxidoreductase chain 1 OS=Anguilla anguilla GN=ND1 PE=3 SV=1	Q5N6U6	ANGAN	NADH-ubiquinone oxidoreductase chain 1	0
tr|X2FSF8|X2FSF8_ANGRO NADH-ubiquinone oxidoreductase chain 1 OS=Anguilla rostrata GN=ND1 PE=3 SV=1	X2FSF8	ANGRO	NADH-ubiquinone oxidoreductase chain 1	0
tr|Q5N688|Q5N688_ANGRO NADH-ubiquinone oxidoreductase chain 1 OS=Anguilla rostrata GN=ND1 PE=3 SV=1	Q5N688	ANGRO	NADH-ubiquinone oxidoreductase chain 1	0
tr|Q5N6A1|Q5N6A1_ANGRE NADH-ubiquinone oxidoreductase chain 1 OS=Anguilla reinhardtii GN=ND1 PE=3 SV=1	Q5N6A1	ANGRE	NADH-ubiquinone oxidoreductase chain 1	0
tr|Q5N6F3|Q5N6F3_ANGMO NADH-ubiquinone oxidoreductase chain 1 OS=Anguilla mossambica GN=ND1 PE=3 SV=1	Q5N6F3	ANGMO	NADH-ubiquinone oxidoreductase chain 1	0
tr|Q5N6H9|Q5N6H9_ANGMA NADH-ubiquinone oxidoreductase chain 1 OS=Anguilla marmorata GN=ND1 PE=3 SV=1	Q5N6H9	ANGMA	NADH-ubiquinone oxidoreductase chain 1	0
tr|X2FTZ1|X2FTZ1_ANGRO NADH-ubiquinone oxidoreductase chain 1 OS=Anguilla rostrata GN=ND1 PE=3 SV=1	X2FTZ1	ANGRO	NADH-ubiquinone oxidoreductase chain 1	0
tr|B9ZZZ7|B9ZZZ7_9TELE NADH-ubiquinone oxidoreductase chain 1 OS=Anguilla luzonensis GN=ND1 PE=3 SV=1	B9ZZZ7	9TELE	NADH-ubiquinone oxidoreductase chain 1	0
tr|Q9B635|Q9B635_ANGJA NADH-ubiquinone oxidoreductase chain 1 OS=Anguilla japonica GN=ND1 PE=3 SV=1	Q9B635	ANGJA	NADH-ubiquinone oxidoreductase chain 1	0
tr|Q5N6C7|Q5N6C7_9TELE NADH-ubiquinone oxidoreductase chain 1 OS=Anguilla nebulosa nebulosa GN=ND1 PE=3 SV=1	Q5N6C7	9TELE	NADH-ubiquinone oxidoreductase chain 1	0
tr|Q5N6P4|Q5N6P4_9TELE NADH-ubiquinone oxidoreductase chain 1 OS=Anguilla bicolor pacifica GN=ND1 PE=3 SV=1	Q5N6P4	9TELE	NADH-ubiquinone oxidoreductase chain 1	0
tr|Q5N6Q7|Q5N6Q7_9TELE NADH-ubiquinone oxidoreductase chain 1 OS=Anguilla bicolor bicolor GN=ND1 PE=3 SV=1	Q5N6Q7	9TELE	NADH-ubiquinone oxidoreductase chain 1	0
tr|Q5N6E0|Q5N6E0_9TELE NADH-ubiquinone oxidoreductase chain 1 OS=Anguilla bengalensis labiata GN=ND1 PE=3 SV=1	Q5N6E0	9TELE	NADH-ubiquinone oxidoreductase chain 1	0
tr|X2FRF9|X2FRF9_ANGRO NADH-ubiquinone oxidoreductase chain 1 OS=Anguilla rostrata GN=ND1 PE=3 SV=1	X2FRF9	ANGRO	NADH-ubiquinone oxidoreductase chain 1	0
tr|Q5N6G6|Q5N6G6_9TELE NADH-ubiquinone oxidoreductase chain 1 OS=Anguilla megastoma GN=ND1 PE=3 SV=1	Q5N6G6	9TELE	NADH-ubiquinone oxidoreductase chain 1	0
tr|Q5N6K5|Q5N6K5_ANGDI NADH-ubiquinone oxidoreductase chain 1 OS=Anguilla dieffenbachii GN=ND1 PE=3 SV=1	Q5N6K5	ANGDI	NADH-ubiquinone oxidoreductase chain 1	0
tr|C9W144|C9W144_9TELE NADH-ubiquinone oxidoreductase chain 1 OS=Anguilla luzonensis GN=ND1 PE=3 SV=1	C9W144	9TELE	NADH-ubiquinone oxidoreductase chain 1	0
tr|Q5N6L8|Q5N6L8_9TELE NADH-ubiquinone oxidoreductase chain 1 OS=Anguilla celebesensis GN=ND1 PE=3 SV=1	Q5N6L8	9TELE	NADH-ubiquinone oxidoreductase chain 1	1
tr|Q5N6J2|Q5N6J2_ANGIN NADH-ubiquinone oxidoreductase chain 1 OS=Anguilla interioris GN=ND1 PE=3 SV=1	Q5N6J2	ANGIN	NADH-ubiquinone oxidoreductase chain 1	0
tr|Q5N6N1|Q5N6N1_9TELE NADH-ubiquinone oxidoreductase chain 1 OS=Anguilla malgumora GN=ND1 PE=3 SV=1	Q5N6N1	9TELE	NADH-ubiquinone oxidoreductase chain 1	0
tr|X2FNB7|X2FNB7_ANGRO NADH-ubiquinone oxidoreductase chain 1 OS=Anguilla rostrata GN=ND1 PE=3 SV=1	X2FNB7	ANGRO	NADH-ubiquinone oxidoreductase chain 1	0
tr|Q5N6A0|Q5N6A0_ANGRE NADH-ubiquinone oxidoreductase chain 2 OS=Anguilla reinhardtii GN=ND2 PE=3 SV=1	Q5N6A0	ANGRE	NADH-ubiquinone oxidoreductase chain 2	0
tr|X2FLZ5|X2FLZ5_ANGAN NADH-ubiquinone oxidoreductase chain 2 OS=Anguilla anguilla GN=ND2 PE=3 SV=1	X2FLZ5	ANGAN	NADH-ubiquinone oxidoreductase chain 2	0
tr|Q5N6G5|Q5N6G5_9TELE NADH-ubiquinone oxidoreductase chain 2 OS=Anguilla megastoma GN=ND2 PE=3 SV=1	Q5N6G5	9TELE	NADH-ubiquinone oxidoreductase chain 2	0
tr|Q5N6C6|Q5N6C6_9TELE NADH-ubiquinone oxidoreductase chain 2 OS=Anguilla nebulosa nebulosa GN=ND2 PE=3 SV=1	Q5N6C6	9TELE	NADH-ubiquinone oxidoreductase chain 2	0
tr|X2FPX2|X2FPX2_ANGRO NADH-ubiquinone oxidoreductase chain 2 OS=Anguilla rostrata GN=ND2 PE=3 SV=1	X2FPX2	ANGRO	NADH-ubiquinone oxidoreductase chain 2	0
tr|X2FUI8|X2FUI8_ANGAN NADH-ubiquinone oxidoreductase chain 2 OS=Anguilla anguilla GN=ND2 PE=3 SV=1	X2FUI8	ANGAN	NADH-ubiquinone oxidoreductase chain 2	0
tr|Q5N6H8|Q5N6H8_ANGMA NADH-ubiquinone oxidoreductase chain 2 OS=Anguilla marmorata GN=ND2 PE=3 SV=1	Q5N6H8	ANGMA	NADH-ubiquinone oxidoreductase chain 2	0
tr|B9ZZZ8|B9ZZZ8_9TELE NADH-ubiquinone oxidoreductase chain 2 OS=Anguilla luzonensis GN=ND2 PE=3 SV=1	B9ZZZ8	9TELE	NADH-ubiquinone oxidoreductase chain 2	0
tr|X2FTV2|X2FTV2_ANGAN NADH-ubiquinone oxidoreductase chain 2 OS=Anguilla anguilla GN=ND2 PE=3 SV=1	X2FTV2	ANGAN	NADH-ubiquinone oxidoreductase chain 2	0
tr|X2FT54|X2FT54_ANGAN NADH-ubiquinone oxidoreductase chain 2 OS=Anguilla anguilla GN=ND2 PE=3 SV=1	X2FT54	ANGAN	NADH-ubiquinone oxidoreductase chain 2	0
tr|X2FTG7|X2FTG7_ANGAN NADH-ubiquinone oxidoreductase chain 2 OS=Anguilla anguilla GN=ND2 PE=3 SV=1	X2FTG7	ANGAN	NADH-ubiquinone oxidoreductase chain 2	0
tr|X2FLN9|X2FLN9_ANGAN NADH-ubiquinone oxidoreductase chain 2 OS=Anguilla anguilla GN=ND2 PE=3 SV=1	X2FLN9	ANGAN	NADH-ubiquinone oxidoreductase chain 2	0
tr|Q5N6R9|Q5N6R9_ANGAU NADH-ubiquinone oxidoreductase chain 2 OS=Anguilla australis schmidti GN=ND2 PE=3 SV=1	Q5N6R9	ANGAU	NADH-ubiquinone oxidoreductase chain 2	0
tr|X2FUR4|X2FUR4_ANGAN NADH-ubiquinone oxidoreductase chain 2 OS=Anguilla anguilla GN=ND2 PE=3 SV=1	X2FUR4	ANGAN	NADH-ubiquinone oxidoreductase chain 2	0
tr|Q5N6J1|Q5N6J1_ANGIN NADH-ubiquinone oxidoreductase chain 2 OS=Anguilla interioris GN=ND2 PE=3 SV=1	Q5N6J1	ANGIN	NADH-ubiquinone oxidoreductase chain 2	0
tr|Q5N687|Q5N687_ANGRO NADH-ubiquinone oxidoreductase chain 2 OS=Anguilla rostrata GN=ND2 PE=3 SV=1	Q5N687	ANGRO	NADH-ubiquinone oxidoreductase chain 2	0
tr|X2FP35|X2FP35_ANGAN NADH-ubiquinone oxidoreductase chain 2 OS=Anguilla anguilla GN=ND2 PE=3 SV=1	X2FP35	ANGAN	NADH-ubiquinone oxidoreductase chain 2	0
tr|Q5N6F2|Q5N6F2_ANGMO NADH-ubiquinone oxidoreductase chain 2 OS=Anguilla mossambica GN=ND2 PE=3 SV=1	Q5N6F2	ANGMO	NADH-ubiquinone oxidoreductase chain 2	1
tr|Q5N6K4|Q5N6K4_ANGDI NADH-ubiquinone oxidoreductase chain 2 OS=Anguilla dieffenbachii GN=ND2 PE=3 SV=1	Q5N6K4	ANGDI	NADH-ubiquinone oxidoreductase chain 2	0
tr|Q5N6B3|Q5N6B3_9TELE NADH-ubiquinone oxidoreductase chain 2 OS=Anguilla obscura GN=ND2 PE=3 SV=1	Q5N6B3	9TELE	NADH-ubiquinone oxidoreductase chain 2	0
tr|X2FUC9|X2FUC9_ANGAN NADH-ubiquinone oxidoreductase chain 2 OS=Anguilla anguilla GN=ND2 PE=3 SV=1	X2FUC9	ANGAN	NADH-ubiquinone oxidoreductase chain 2	0
tr|Q5N6N0|Q5N6N0_9TELE NADH-ubiquinone oxidoreductase chain 2 OS=Anguilla malgumora GN=ND2 PE=3 SV=1	Q5N6N0	9TELE	NADH-ubiquinone oxidoreductase chain 2	0
tr|Q5N6Q6|Q5N6Q6_9TELE NADH-ubiquinone oxidoreductase chain 2 OS=Anguilla bicolor bicolor GN=ND2 PE=3 SV=1	Q5N6Q6	9TELE	NADH-ubiquinone oxidoreductase chain 2	0
tr|X2FSA8|X2FSA8_ANGAN NADH-ubiquinone oxidoreductase chain 2 OS=Anguilla anguilla GN=ND2 PE=3 SV=1	X2FSA8	ANGAN	NADH-ubiquinone oxidoreductase chain 2	0
tr|X2FXG8|X2FXG8_ANGAN NADH-ubiquinone oxidoreductase chain 2 OS=Anguilla anguilla GN=ND2 PE=3 SV=1	X2FXG8	ANGAN	NADH-ubiquinone oxidoreductase chain 2	0
tr|X2FNT1|X2FNT1_ANGAN NADH-ubiquinone oxidoreductase chain 2 OS=Anguilla anguilla GN=ND2 PE=3 SV=1	X2FNT1	ANGAN	NADH-ubiquinone oxidoreductase chain 2	0
tr|C9W145|C9W145_9TELE NADH-ubiquinone oxidoreductase chain 2 OS=Anguilla luzonensis GN=ND2 PE=3 SV=1	C9W145	9TELE	NADH-ubiquinone oxidoreductase chain 2	0
tr|Q5N6P3|Q5N6P3_9TELE NADH-ubiquinone oxidoreductase chain 2 OS=Anguilla bicolor pacifica GN=ND2 PE=3 SV=2	Q5N6P3	9TELE	NADH-ubiquinone oxidoreductase chain 2	0
tr|X2FN70|X2FN70_ANGAN NADH-ubiquinone oxidoreductase chain 2 OS=Anguilla anguilla GN=ND2 PE=3 SV=1	X2FN70	ANGAN	NADH-ubiquinone oxidoreductase chain 2	0
tr|X2FSX8|X2FSX8_ANGAN NADH-ubiquinone oxidoreductase chain 2 OS=Anguilla anguilla GN=ND2 PE=3 SV=1	X2FSX8	ANGAN	NADH-ubiquinone oxidoreductase chain 2	0
tr|X2FP99|X2FP99_ANGAN NADH-ubiquinone oxidoreductase chain 2 OS=Anguilla anguilla GN=ND2 PE=3 SV=1	X2FP99	ANGAN	NADH-ubiquinone oxidoreductase chain 2	0
tr|Q9B634|Q9B634_ANGJA NADH-ubiquinone oxidoreductase chain 2 OS=Anguilla japonica GN=ND2 PE=3 SV=1	Q9B634	ANGJA	NADH-ubiquinone oxidoreductase chain 2	0
tr|X2FMZ7|X2FMZ7_ANGAN NADH-ubiquinone oxidoreductase chain 2 OS=Anguilla anguilla GN=ND2 PE=3 SV=1	X2FMZ7	ANGAN	NADH-ubiquinone oxidoreductase chain 2	0
tr|X2FMF1|X2FMF1_ANGRO NADH-ubiquinone oxidoreductase chain 2 OS=Anguilla rostrata GN=ND2 PE=3 SV=1	X2FMF1	ANGRO	NADH-ubiquinone oxidoreductase chain 2	0
tr|X2FW55|X2FW55_ANGAN NADH-ubiquinone oxidoreductase chain 2 OS=Anguilla anguilla GN=ND2 PE=3 SV=1	X2FW55	ANGAN	NADH-ubiquinone oxidoreductase chain 2	0
tr|Q5N6U5|Q5N6U5_ANGAN NADH-ubiquinone oxidoreductase chain 2 OS=Anguilla anguilla GN=ND2 PE=3 SV=1	Q5N6U5	ANGAN	NADH-ubiquinone oxidoreductase chain 2	0
tr|X2FUW6|X2FUW6_ANGRO NADH-ubiquinone oxidoreductase chain 2 OS=Anguilla rostrata GN=ND2 PE=3 SV=1	X2FUW6	ANGRO	NADH-ubiquinone oxidoreductase chain 2	0
tr|X2FMA0|X2FMA0_ANGRO NADH-ubiquinone oxidoreductase chain 2 OS=Anguilla rostrata GN=ND2 PE=3 SV=1	X2FMA0	ANGRO	NADH-ubiquinone oxidoreductase chain 2	0
tr|X2FT94|X2FT94_ANGAN NADH-ubiquinone oxidoreductase chain 2 OS=Anguilla anguilla GN=ND2 PE=3 SV=1	X2FT94	ANGAN	NADH-ubiquinone oxidoreductase chain 2	0
tr|Q5N6T2|Q5N6T2_ANGAU NADH-ubiquinone oxidoreductase chain 2 OS=Anguilla australis australis GN=ND2 PE=3 SV=1	Q5N6T2	ANGAU	NADH-ubiquinone oxidoreductase chain 2	0
tr|X2FWD3|X2FWD3_ANGAN NADH-ubiquinone oxidoreductase chain 2 OS=Anguilla anguilla GN=ND2 PE=3 SV=1	X2FWD3	ANGAN	NADH-ubiquinone oxidoreductase chain 2	0
tr|X2FX92|X2FX92_ANGAN NADH-ubiquinone oxidoreductase chain 2 OS=Anguilla anguilla GN=ND2 PE=3 SV=1	X2FX92	ANGAN	NADH-ubiquinone oxidoreductase chain 2	0
tr|Q5N6L7|Q5N6L7_9TELE NADH-ubiquinone oxidoreductase chain 2 OS=Anguilla celebesensis GN=ND2 PE=3 SV=1	Q5N6L7	9TELE	NADH-ubiquinone oxidoreductase chain 2	0
tr|Q5N6D9|Q5N6D9_9TELE NADH-ubiquinone oxidoreductase chain 2 OS=Anguilla bengalensis labiata GN=ND2 PE=3 SV=1	Q5N6D9	9TELE	NADH-ubiquinone oxidoreductase chain 2	0
tr|Q5N6M4|Q5N6M4_9TELE NADH-ubiquinone oxidoreductase chain 3 OS=Anguilla malgumora GN=ND3 PE=3 SV=1	Q5N6M4	9TELE	NADH-ubiquinone oxidoreductase chain 3	0
tr|X2FQZ8|X2FQZ8_ANGRO NADH-ubiquinone oxidoreductase chain 3 OS=Anguilla rostrata GN=ND3 PE=3 SV=1	X2FQZ8	ANGRO	NADH-ubiquinone oxidoreductase chain 3	0
tr|Q5N6S6|Q5N6S6_ANGAU NADH-ubiquinone oxidoreductase chain 3 OS=Anguilla australis australis GN=ND3 PE=3 SV=1	Q5N6S6	ANGAU	NADH-ubiquinone oxidoreductase chain 3	0
tr|C0A004|C0A004_9TELE NADH-ubiquinone oxidoreductase chain 3 OS=Anguilla luzonensis GN=ND3 PE=3 SV=1	C0A004	9TELE	NADH-ubiquinone oxidoreductase chain 3	0
tr|Q5N6I5|Q5N6I5_ANGIN NADH-ubiquinone oxidoreductase chain 3 OS=Anguilla interioris GN=ND3 PE=3 SV=1	Q5N6I5	ANGIN	NADH-ubiquinone oxidoreductase chain 3	0
tr|Q9B628|Q9B628_ANGJA NADH-ubiquinone oxidoreductase chain 3 OS=Anguilla japonica GN=ND3 PE=3 SV=2	Q9B628	ANGJA	NADH-ubiquinone oxidoreductase chain 3	0
tr|Q5N681|Q5N681_ANGRO NADH-ubiquinone oxidoreductase chain 3 OS=Anguilla rostrata GN=ND3 PE=3 SV=1	Q5N681	ANGRO	NADH-ubiquinone oxidoreductase chain 3	0
tr|Q5N694|Q5N694_ANGRE NADH-ubiquinone oxidoreductase chain 3 OS=Anguilla reinhardtii GN=ND3 PE=3 SV=1	Q5N694	ANGRE	NADH-ubiquinone oxidoreductase chain 3	0
tr|Q5N6Q0|Q5N6Q0_9TELE NADH-ubiquinone oxidoreductase chain 3 OS=Anguilla bicolor bicolor GN=ND3 PE=3 SV=1	Q5N6Q0	9TELE	NADH-ubiquinone oxidoreductase chain 3	0
tr|Q5N6J8|Q5N6J8_ANGDI NADH-ubiquinone oxidoreductase chain 3 OS=Anguilla dieffenbachii GN=ND3 PE=3 SV=1	Q5N6J8	ANGDI	NADH-ubiquinone oxidoreductase chain 3	0
tr|Q5N6F9|Q5N6F9_9TELE NADH-ubiquinone oxidoreductase chain 3 OS=Anguilla megastoma GN=ND3 PE=3 SV=1	Q5N6F9	9TELE	NADH-ubiquinone oxidoreductase chain 3	0
tr|Q5N6R3|Q5N6R3_ANGAU NADH-ubiquinone oxidoreductase chain 3 OS=Anguilla australis schmidti GN=ND3 PE=3 SV=1	Q5N6R3	ANGAU	NADH-ubiquinone oxidoreductase chain 3	0
tr|Q5N6C0|Q5N6C0_9TELE NADH-ubiquinone oxidoreductase chain 3 OS=Anguilla nebulosa nebulosa GN=ND3 PE=3 SV=1	Q5N6C0	9TELE	NADH-ubiquinone oxidoreductase chain 3	0
tr|Q5N6E6|Q5N6E6_ANGMO NADH-ubiquinone oxidoreductase chain 3 OS=Anguilla mossambica GN=ND3 PE=3 SV=1	Q5N6E6	ANGMO	NADH-ubiquinone oxidoreductase chain 3	0
tr|Q5N6T9|Q5N6T9_ANGAN NADH-ubiquinone oxidoreductase chain 3 OS=Anguilla anguilla GN=ND3 PE=3 SV=1	Q5N6T9	ANGAN	NADH-ubiquinone oxidoreductase chain 3	0
tr|X2FNR6|X2FNR6_ANGAN NADH-ubiquinone oxidoreductase chain 3 OS=Anguilla anguilla GN=ND3 PE=3 SV=1	X2FNR6	ANGAN	NADH-ubiquinone oxidoreductase chain 3	0
tr|Q5N6D3|Q5N6D3_9TELE NADH-ubiquinone oxidoreductase chain 3 OS=Anguilla bengalensis labiata GN=ND3 PE=3 SV=1	Q5N6D3	9TELE	NADH-ubiquinone oxidoreductase chain 3	0
tr|Q5N6L1|Q5N6L1_9TELE NADH-ubiquinone oxidoreductase chain 3 OS=Anguilla celebesensis GN=ND3 PE=3 SV=1	Q5N6L1	9TELE	NADH-ubiquinone oxidoreductase chain 3	0
tr|Q5N6N7|Q5N6N7_9TELE NADH-ubiquinone oxidoreductase chain 3 OS=Anguilla bicolor pacifica GN=ND3 PE=3 SV=1	Q5N6N7	9TELE	NADH-ubiquinone oxidoreductase chain 3	0
tr|Q5N6A7|Q5N6A7_9TELE NADH-ubiquinone oxidoreductase chain 3 OS=Anguilla obscura GN=ND3 PE=3 SV=1	Q5N6A7	9TELE	NADH-ubiquinone oxidoreductase chain 3	0
tr|Q5N6H2|Q5N6H2_ANGMA NADH-ubiquinone oxidoreductase chain 3 OS=Anguilla marmorata GN=ND3 PE=3 SV=1	Q5N6H2	ANGMA	NADH-ubiquinone oxidoreductase chain 3	0
tr|X2FMD6|X2FMD6_ANGRO NADH-ubiquinone oxidoreductase chain 3 OS=Anguilla rostrata GN=ND3 PE=3 SV=1	X2FMD6	ANGRO	NADH-ubiquinone oxidoreductase chain 3	0
tr|X2FKV8|X2FKV8_ANGRO NADH-ubiquinone oxidoreductase chain 3 OS=Anguilla rostrata GN=ND3 PE=3 SV=1	X2FKV8	ANGRO	NADH-ubiquinone oxidoreductase chain 3	0
tr|Q5N6L0|Q5N6L0_9TELE NADH-ubiquinone oxidoreductase chain 4 OS=Anguilla celebesensis GN=ND4L PE=3 SV=1	Q5N6L0	9TELE	NADH-ubiquinone oxidoreductase chain 4	0
tr|Q5N6E5|Q5N6E5_ANGMO NADH-ubiquinone oxidoreductase chain 4 OS=Anguilla mossambica GN=ND4L PE=3 SV=1	Q5N6E5	ANGMO	NADH-ubiquinone oxidoreductase chain 4	0
tr|X2FR08|X2FR08_ANGRO NADH-ubiquinone oxidoreductase chain 4 OS=Anguilla rostrata GN=ND4 PE=3 SV=1	X2FR08	ANGRO	NADH-ubiquinone oxidoreductase chain 4	0
tr|Q5N6N5|Q5N6N5_9TELE NADH-ubiquinone oxidoreductase chain 4 OS=Anguilla bicolor pacifica GN=ND4 PE=3 SV=1	Q5N6N5	9TELE	NADH-ubiquinone oxidoreductase chain 4	0
tr|X2FXN3|X2FXN3_ANGAN NADH-ubiquinone oxidoreductase chain 4 OS=Anguilla anguilla GN=ND4 PE=3 SV=1	X2FXN3	ANGAN	NADH-ubiquinone oxidoreductase chain 4	0
tr|Q5N6R1|Q5N6R1_ANGAU NADH-ubiquinone oxidoreductase chain 4 OS=Anguilla australis schmidti GN=ND4 PE=3 SV=1	Q5N6R1	ANGAU	NADH-ubiquinone oxidoreductase chain 4	0
tr|Q5N6K9|Q5N6K9_9TELE NADH-ubiquinone oxidoreductase chain 4 OS=Anguilla celebesensis GN=ND4 PE=3 SV=1	Q5N6K9	9TELE	NADH-ubiquinone oxidoreductase chain 4	0
tr|Q5N6T7|Q5N6T7_ANGAN NADH-ubiquinone oxidoreductase chain 4 OS=Anguilla anguilla GN=ND4 PE=3 SV=1	Q5N6T7	ANGAN	NADH-ubiquinone oxidoreductase chain 4	0
tr|Q5N6S5|Q5N6S5_ANGAU NADH-ubiquinone oxidoreductase chain 4 OS=Anguilla australis australis GN=ND4L PE=3 SV=1	Q5N6S5	ANGAU	NADH-ubiquinone oxidoreductase chain 4	0
tr|C0A005|C0A005_9TELE NADH-ubiquinone oxidoreductase chain 4 OS=Anguilla luzonensis GN=ND4L PE=3 SV=1	C0A005	9TELE	NADH-ubiquinone oxidoreductase chain 4	0
tr|Q5N679|Q5N679_ANGRO NADH-ubiquinone oxidoreductase chain 4 OS=Anguilla rostrata GN=ND4 PE=3 SV=1	Q5N679	ANGRO	NADH-ubiquinone oxidoreductase chain 4	0
tr|X2FRR6|X2FRR6_ANGRO NADH-ubiquinone oxidoreductase chain 4 OS=Anguilla rostrata GN=ND4L PE=3 SV=1	X2FRR6	ANGRO	NADH-ubiquinone oxidoreductase chain 4	0
tr|Q5N693|Q5N693_ANGRE NADH-ubiquinone oxidoreductase chain 4 OS=Anguilla reinhardtii GN=ND4L PE=3 SV=1	Q5N693	ANGRE	NADH-ubiquinone oxidoreductase chain 4	0
tr|Q5N6I3|Q5N6I3_ANGIN NADH-ubiquinone oxidoreductase chain 4 OS=Anguilla interioris GN=ND4 PE=3 SV=1	Q5N6I3	ANGIN	NADH-ubiquinone oxidoreductase chain 4	0
tr|Q5N6D2|Q5N6D2_9TELE NADH-ubiquinone oxidoreductase chain 4 OS=Anguilla bengalensis labiata GN=ND4L PE=3 SV=1	Q5N6D2	9TELE	NADH-ubiquinone oxidoreductase chain 4	0
tr|Q5N6M3|Q5N6M3_9TELE NADH-ubiquinone oxidoreductase chain 4 OS=Anguilla malgumora GN=ND4L PE=3 SV=1	Q5N6M3	9TELE	NADH-ubiquinone oxidoreductase chain 4	0
tr|X2FV35|X2FV35_ANGRO NADH-ubiquinone oxidoreductase chain 4 OS=Anguilla rostrata GN=ND4 PE=3 SV=1	X2FV35	ANGRO	NADH-ubiquinone oxidoreductase chain 4	0
tr|Q9B626|Q9B626_ANGJA NADH-ubiquinone oxidoreductase chain 4 OS=Anguilla japonica GN=ND4 PE=3 SV=1	Q9B626	ANGJA	NADH-ubiquinone oxidoreductase chain 4	1
tr|Q5N6J7|Q5N6J7_ANGDI NADH-ubiquinone oxidoreductase chain 4 OS=Anguilla dieffenbachii GN=ND4L PE=3 SV=1	Q5N6J7	ANGDI	NADH-ubiquinone oxidoreductase chain 4	0
tr|Q9B627|Q9B627_ANGJA NADH-ubiquinone oxidoreductase chain 4 OS=Anguilla japonica GN=ND4L PE=3 SV=1	Q9B627	ANGJA	NADH-ubiquinone oxidoreductase chain 4	0
tr|Q5N6B8|Q5N6B8_9TELE NADH-ubiquinone oxidoreductase chain 4 OS=Anguilla nebulosa nebulosa GN=ND4 PE=3 SV=1	Q5N6B8	9TELE	NADH-ubiquinone oxidoreductase chain 4	0
tr|Q5N692|Q5N692_ANGRE NADH-ubiquinone oxidoreductase chain 4 OS=Anguilla reinhardtii GN=ND4 PE=3 SV=1	Q5N692	ANGRE	NADH-ubiquinone oxidoreductase chain 4	0
tr|X2FKM6|X2FKM6_ANGRO NADH-ubiquinone oxidoreductase chain 4 OS=Anguilla rostrata GN=ND4 PE=3 SV=1	X2FKM6	ANGRO	NADH-ubiquinone oxidoreductase chain 4	0
tr|Q5N6T8|Q5N6T8_ANGAN NADH-ubiquinone oxidoreductase chain 4 OS=Anguilla anguilla GN=ND4L PE=3 SV=1	Q5N6T8	ANGAN	NADH-ubiquinone oxidoreductase chain 4	0
tr|X2FMZ1|X2FMZ1_ANGAN NADH-ubiquinone oxidoreductase chain 4 OS=Anguilla anguilla GN=ND4 PE=3 SV=1	X2FMZ1	ANGAN	NADH-ubiquinone oxidoreductase chain 4	0
tr|C0A006|C0A006_9TELE NADH-ubiquinone oxidoreductase chain 4 OS=Anguilla luzonensis GN=ND4 PE=3 SV=1	C0A006	9TELE	NADH-ubiquinone oxidoreductase chain 4	0
tr|Q5N680|Q5N680_ANGRO NADH-ubiquinone oxidoreductase chain 4 OS=Anguilla rostrata GN=ND4L PE=3 SV=1	Q5N680	ANGRO	NADH-ubiquinone oxidoreductase chain 4	0
tr|Q5N6E4|Q5N6E4_ANGMO NADH-ubiquinone oxidoreductase chain 4 OS=Anguilla mossambica GN=ND4 PE=3 SV=1	Q5N6E4	ANGMO	NADH-ubiquinone oxidoreductase chain 4	0
tr|Q5N6N6|Q5N6N6_9TELE NADH-ubiquinone oxidoreductase chain 4 OS=Anguilla bicolor pacifica GN=ND4L PE=3 SV=1	Q5N6N6	9TELE	NADH-ubiquinone oxidoreductase chain 4	0
tr|Q5N6R2|Q5N6R2_ANGAU NADH-ubiquinone oxidoreductase chain 4 OS=Anguilla australis schmidti GN=ND4L PE=3 SV=1	Q5N6R2	ANGAU	NADH-ubiquinone oxidoreductase chain 4	0
tr|Q5N6D1|Q5N6D1_9TELE NADH-ubiquinone oxidoreductase chain 4 OS=Anguilla bengalensis labiata GN=ND4 PE=3 SV=1	Q5N6D1	9TELE	NADH-ubiquinone oxidoreductase chain 4	0
tr|Q5N6A5|Q5N6A5_9TELE NADH-ubiquinone oxidoreductase chain 4 OS=Anguilla obscura GN=ND4 PE=3 SV=1	Q5N6A5	9TELE	NADH-ubiquinone oxidoreductase chain 4	0
tr|X2FRP2|X2FRP2_ANGRO NADH-ubiquinone oxidoreductase chain 4 OS=Anguilla rostrata GN=ND4 PE=3 SV=1	X2FRP2	ANGRO	NADH-ubiquinone oxidoreductase chain 4	0
tr|Q5N6P8|Q5N6P8_9TELE NADH-ubiquinone oxidoreductase chain 4 OS=Anguilla bicolor bicolor GN=ND4 PE=3 SV=1	Q5N6P8	9TELE	NADH-ubiquinone oxidoreductase chain 4	0
tr|Q5N6P9|Q5N6P9_9TELE NADH-ubiquinone oxidoreductase chain 4 OS=Anguilla bicolor bicolor GN=ND4L PE=3 SV=1	Q5N6P9	9TELE	NADH-ubiquinone oxidoreductase chain 4	0
tr|Q5N6S4|Q5N6S4_ANGAU NADH-ubiquinone oxidoreductase chain 4 OS=Anguilla australis australis GN=ND4 PE=3 SV=1	Q5N6S4	ANGAU	NADH-ubiquinone oxidoreductase chain 4	0
tr|Q5N6H1|Q5N6H1_ANGMA NADH-ubiquinone oxidoreductase chain 4 OS=Anguilla marmorata GN=ND4L PE=3 SV=1	Q5N6H1	ANGMA	NADH-ubiquinone oxidoreductase chain 4	0
tr|Q5N6F7|Q5N6F7_9TELE NADH-ubiquinone oxidoreductase chain 4 OS=Anguilla megastoma GN=ND4 PE=3 SV=1	Q5N6F7	9TELE	NADH-ubiquinone oxidoreductase chain 4	0
tr|Q5N6F8|Q5N6F8_9TELE NADH-ubiquinone oxidoreductase chain 4 OS=Anguilla megastoma GN=ND4L PE=3 SV=1	Q5N6F8	9TELE	NADH-ubiquinone oxidoreductase chain 4	0
tr|Q5N6I4|Q5N6I4_ANGIN NADH-ubiquinone oxidoreductase chain 4 OS=Anguilla interioris GN=ND4L PE=3 SV=1	Q5N6I4	ANGIN	NADH-ubiquinone oxidoreductase chain 4	0
tr|Q5N6H0|Q5N6H0_ANGMA NADH-ubiquinone oxidoreductase chain 4 OS=Anguilla marmorata GN=ND4 PE=3 SV=1	Q5N6H0	ANGMA	NADH-ubiquinone oxidoreductase chain 4	0
tr|Q5N6M2|Q5N6M2_9TELE NADH-ubiquinone oxidoreductase chain 4 OS=Anguilla malgumora GN=ND4 PE=3 SV=1	Q5N6M2	9TELE	NADH-ubiquinone oxidoreductase chain 4	0
tr|Q5N6B9|Q5N6B9_9TELE NADH-ubiquinone oxidoreductase chain 4 OS=Anguilla nebulosa nebulosa GN=ND4L PE=3 SV=1	Q5N6B9	9TELE	NADH-ubiquinone oxidoreductase chain 4	0
tr|Q5N6A6|Q5N6A6_9TELE NADH-ubiquinone oxidoreductase chain 4 OS=Anguilla obscura GN=ND4L PE=3 SV=1	Q5N6A6	9TELE	NADH-ubiquinone oxidoreductase chain 4	0
tr|Q5N6J6|Q5N6J6_ANGDI NADH-ubiquinone oxidoreductase chain 4 OS=Anguilla dieffenbachii GN=ND4 PE=3 SV=1	Q5N6J6	ANGDI	NADH-ubiquinone oxidoreductase chain 4	0
tr|Q5N6F6|Q5N6F6_9TELE NADH-ubiquinone oxidoreductase chain 5 OS=Anguilla megastoma GN=ND5 PE=3 SV=1	Q5N6F6	9TELE	NADH-ubiquinone oxidoreductase chain 5	0
tr|X2FU59|X2FU59_ANGRO NADH-ubiquinone oxidoreductase chain 5 OS=Anguilla rostrata GN=ND5 PE=3 SV=1	X2FU59	ANGRO	NADH-ubiquinone oxidoreductase chain 5	0
tr|C9W154|C9W154_9TELE NADH-ubiquinone oxidoreductase chain 5 OS=Anguilla luzonensis GN=ND5 PE=3 SV=1	C9W154	9TELE	NADH-ubiquinone oxidoreductase chain 5	0
tr|X2FLU4|X2FLU4_ANGAN NADH-ubiquinone oxidoreductase chain 5 OS=Anguilla anguilla GN=ND5 PE=3 SV=1	X2FLU4	ANGAN	NADH-ubiquinone oxidoreductase chain 5	0
tr|X2FNI1|X2FNI1_ANGAN NADH-ubiquinone oxidoreductase chain 5 OS=Anguilla anguilla GN=ND5 PE=3 SV=1	X2FNI1	ANGAN	NADH-ubiquinone oxidoreductase chain 5	0
tr|X2FT62|X2FT62_ANGAN NADH-ubiquinone oxidoreductase chain 5 OS=Anguilla anguilla GN=ND5 PE=3 SV=1	X2FT62	ANGAN	NADH-ubiquinone oxidoreductase chain 5	0
tr|Q5N6P7|Q5N6P7_9TELE NADH-ubiquinone oxidoreductase chain 5 OS=Anguilla bicolor bicolor GN=ND5 PE=3 SV=1	Q5N6P7	9TELE	NADH-ubiquinone oxidoreductase chain 5	0
tr|Q5N6J5|Q5N6J5_ANGDI NADH-ubiquinone oxidoreductase chain 5 OS=Anguilla dieffenbachii GN=ND5 PE=3 SV=1	Q5N6J5	ANGDI	NADH-ubiquinone oxidoreductase chain 5	0
tr|X2FLX3|X2FLX3_ANGRO NADH-ubiquinone oxidoreductase chain 5 OS=Anguilla rostrata GN=ND5 PE=3 SV=1	X2FLX3	ANGRO	NADH-ubiquinone oxidoreductase chain 5	0
tr|X2FTZ9|X2FTZ9_ANGRO NADH-ubiquinone oxidoreductase chain 5 OS=Anguilla rostrata GN=ND5 PE=3 SV=1	X2FTZ9	ANGRO	NADH-ubiquinone oxidoreductase chain 5	0
tr|X2FSC1|X2FSC1_ANGRO NADH-ubiquinone oxidoreductase chain 5 OS=Anguilla rostrata GN=ND5 PE=3 SV=1	X2FSC1	ANGRO	NADH-ubiquinone oxidoreductase chain 5	0
tr|X2FN35|X2FN35_ANGAN NADH-ubiquinone oxidoreductase chain 5 OS=Anguilla anguilla GN=ND5 PE=3 SV=1	X2FN35	ANGAN	NADH-ubiquinone oxidoreductase chain 5	0
tr|Q5N6K8|Q5N6K8_9TELE NADH-ubiquinone oxidoreductase chain 5 OS=Anguilla celebesensis GN=ND5 PE=3 SV=1	Q5N6K8	9TELE	NADH-ubiquinone oxidoreductase chain 5	0
tr|X2FRP6|X2FRP6_ANGAN NADH-ubiquinone oxidoreductase chain 5 OS=Anguilla anguilla GN=ND5 PE=3 SV=1	X2FRP6	ANGAN	NADH-ubiquinone oxidoreductase chain 5	0
tr|X2FUS9|X2FUS9_ANGRO NADH-ubiquinone oxidoreductase chain 5 OS=Anguilla rostrata GN=ND5 PE=3 SV=1	X2FUS9	ANGRO	NADH-ubiquinone oxidoreductase chain 5	0
tr|Q5N691|Q5N691_ANGRE NADH-ubiquinone oxidoreductase chain 5 OS=Anguilla reinhardtii GN=ND5 PE=3 SV=1	Q5N691	ANGRE	NADH-ubiquinone oxidoreductase chain 5	0
tr|Q5N6N4|Q5N6N4_9TELE NADH-ubiquinone oxidoreductase chain 5 OS=Anguilla bicolor pacifica GN=ND5 PE=3 SV=1	Q5N6N4	9TELE	NADH-ubiquinone oxidoreductase chain 5	0
tr|C0A007|C0A007_9TELE NADH-ubiquinone oxidoreductase chain 5 OS=Anguilla luzonensis GN=ND5 PE=3 SV=1	C0A007	9TELE	NADH-ubiquinone oxidoreductase chain 5	0
tr|Q5N6E3|Q5N6E3_ANGMO NADH-ubiquinone oxidoreductase chain 5 OS=Anguilla mossambica GN=ND5 PE=3 SV=1	Q5N6E3	ANGMO	NADH-ubiquinone oxidoreductase chain 5	0
tr|Q5N6S3|Q5N6S3_ANGAU NADH-ubiquinone oxidoreductase chain 5 OS=Anguilla australis australis GN=ND5 PE=3 SV=1	Q5N6S3	ANGAU	NADH-ubiquinone oxidoreductase chain 5	0
tr|Q5N6R0|Q5N6R0_ANGAU NADH-ubiquinone oxidoreductase chain 5 OS=Anguilla australis schmidti GN=ND5 PE=3 SV=1	Q5N6R0	ANGAU	NADH-ubiquinone oxidoreductase chain 5	0
tr|Q5N6B7|Q5N6B7_9TELE NADH-ubiquinone oxidoreductase chain 5 OS=Anguilla nebulosa nebulosa GN=ND5 PE=3 SV=1	Q5N6B7	9TELE	NADH-ubiquinone oxidoreductase chain 5	0
tr|X2FM23|X2FM23_ANGAN NADH-ubiquinone oxidoreductase chain 5 OS=Anguilla anguilla GN=ND5 PE=3 SV=1	X2FM23	ANGAN	NADH-ubiquinone oxidoreductase chain 5	0
tr|X2FNB1|X2FNB1_ANGAN NADH-ubiquinone oxidoreductase chain 5 OS=Anguilla anguilla GN=ND5 PE=3 SV=1	X2FNB1	ANGAN	NADH-ubiquinone oxidoreductase chain 5	0
tr|Q5N678|Q5N678_ANGRO NADH-ubiquinone oxidoreductase chain 5 OS=Anguilla rostrata GN=ND5 PE=3 SV=1	Q5N678	ANGRO	NADH-ubiquinone oxidoreductase chain 5	0
tr|X2FSG2|X2FSG2_ANGRO NADH-ubiquinone oxidoreductase chain 5 OS=Anguilla rostrata GN=ND5 PE=3 SV=1	X2FSG2	ANGRO	NADH-ubiquinone oxidoreductase chain 5	0
tr|Q5N6G9|Q5N6G9_ANGMA NADH-ubiquinone oxidoreductase chain 5 OS=Anguilla marmorata GN=ND5 PE=3 SV=1	Q5N6G9	ANGMA	NADH-ubiquinone oxidoreductase chain 5	0
tr|Q5N6I2|Q5N6I2_ANGIN NADH-ubiquinone oxidoreductase chain 5 OS=Anguilla interioris GN=ND5 PE=3 SV=1	Q5N6I2	ANGIN	NADH-ubiquinone oxidoreductase chain 5	0
tr|X2FP08|X2FP08_ANGAN NADH-ubiquinone oxidoreductase chain 5 OS=Anguilla anguilla GN=ND5 PE=3 SV=1	X2FP08	ANGAN	NADH-ubiquinone oxidoreductase chain 5	0
tr|X2FUF7|X2FUF7_ANGAN NADH-ubiquinone oxidoreductase chain 5 OS=Anguilla anguilla GN=ND5 PE=3 SV=1	X2FUF7	ANGAN	NADH-ubiquinone oxidoreductase chain 5	0
tr|Q5N6T6|Q5N6T6_ANGAN NADH-ubiquinone oxidoreductase chain 5 OS=Anguilla anguilla GN=ND5 PE=3 SV=1	Q5N6T6	ANGAN	NADH-ubiquinone oxidoreductase chain 5	0
tr|X2FLH2|X2FLH2_ANGRO NADH-ubiquinone oxidoreductase chain 5 OS=Anguilla rostrata GN=ND5 PE=3 SV=1	X2FLH2	ANGRO	NADH-ubiquinone oxidoreductase chain 5	0
tr|Q5N6A4|Q5N6A4_9TELE NADH-ubiquinone oxidoreductase chain 5 OS=Anguilla obscura GN=ND5 PE=3 SV=1	Q5N6A4	9TELE	NADH-ubiquinone oxidoreductase chain 5	0
tr|X2FQI9|X2FQI9_ANGRO NADH-ubiquinone oxidoreductase chain 5 OS=Anguilla rostrata GN=ND5 PE=3 SV=1	X2FQI9	ANGRO	NADH-ubiquinone oxidoreductase chain 5	0
tr|Q5N6D0|Q5N6D0_9TELE NADH-ubiquinone oxidoreductase chain 5 OS=Anguilla bengalensis labiata GN=ND5 PE=3 SV=1	Q5N6D0	9TELE	NADH-ubiquinone oxidoreductase chain 5	0
tr|Q9B625|Q9B625_ANGJA NADH-ubiquinone oxidoreductase chain 5 OS=Anguilla japonica GN=ND5 PE=3 SV=1	Q9B625	ANGJA	NADH-ubiquinone oxidoreductase chain 5	1
tr|X2FRV6|X2FRV6_ANGAN NADH-ubiquinone oxidoreductase chain 5 OS=Anguilla anguilla GN=ND5 PE=3 SV=1	X2FRV6	ANGAN	NADH-ubiquinone oxidoreductase chain 5	0
tr|X2FW18|X2FW18_ANGAN NADH-ubiquinone oxidoreductase chain 5 OS=Anguilla anguilla GN=ND5 PE=3 SV=1	X2FW18	ANGAN	NADH-ubiquinone oxidoreductase chain 5	0
tr|X2FXD0|X2FXD0_ANGAN NADH-ubiquinone oxidoreductase chain 5 OS=Anguilla anguilla GN=ND5 PE=3 SV=1	X2FXD0	ANGAN	NADH-ubiquinone oxidoreductase chain 5	0
tr|Q5N6M1|Q5N6M1_9TELE NADH-ubiquinone oxidoreductase chain 5 OS=Anguilla malgumora GN=ND5 PE=3 SV=1	Q5N6M1	9TELE	NADH-ubiquinone oxidoreductase chain 5	0
tr|X2FM70|X2FM70_ANGAN NADH-ubiquinone oxidoreductase chain 5 OS=Anguilla anguilla GN=ND5 PE=3 SV=1	X2FM70	ANGAN	NADH-ubiquinone oxidoreductase chain 5	0
tr|X2FND2|X2FND2_ANGRO NADH-ubiquinone oxidoreductase chain 5 OS=Anguilla rostrata GN=ND5 PE=3 SV=1	X2FND2	ANGRO	NADH-ubiquinone oxidoreductase chain 5	0
tr|X2FPK7|X2FPK7_ANGAN NADH-ubiquinone oxidoreductase chain 5 OS=Anguilla anguilla GN=ND5 PE=3 SV=1	X2FPK7	ANGAN	NADH-ubiquinone oxidoreductase chain 5	0
tr|X2FUZ3|X2FUZ3_ANGAN NADH-ubiquinone oxidoreductase chain 6 OS=Anguilla anguilla GN=ND6 PE=3 SV=1	X2FUZ3	ANGAN	NADH-ubiquinone oxidoreductase chain 6	0
tr|Q5N6E2|Q5N6E2_ANGMO NADH-ubiquinone oxidoreductase chain 6 OS=Anguilla mossambica GN=ND6 PE=3 SV=1	Q5N6E2	ANGMO	NADH-ubiquinone oxidoreductase chain 6	0
tr|Q5N6G8|Q5N6G8_ANGMA NADH-ubiquinone oxidoreductase chain 6 OS=Anguilla marmorata GN=ND6 PE=3 SV=1	Q5N6G8	ANGMA	NADH-ubiquinone oxidoreductase chain 6	0
tr|Q5N6T5|Q5N6T5_ANGAN NADH-ubiquinone oxidoreductase chain 6 OS=Anguilla anguilla GN=ND6 PE=3 SV=1	Q5N6T5	ANGAN	NADH-ubiquinone oxidoreductase chain 6	0
tr|Q5N6J4|Q5N6J4_ANGDI NADH-ubiquinone oxidoreductase chain 6 OS=Anguilla dieffenbachii GN=ND6 PE=3 SV=1	Q5N6J4	ANGDI	NADH-ubiquinone oxidoreductase chain 6	0
tr|X2FPA9|X2FPA9_ANGAN NADH-ubiquinone oxidoreductase chain 6 OS=Anguilla anguilla GN=ND6 PE=3 SV=1	X2FPA9	ANGAN	NADH-ubiquinone oxidoreductase chain 6	0
tr|Q5N677|Q5N677_ANGRO NADH-ubiquinone oxidoreductase chain 6 OS=Anguilla rostrata GN=ND6 PE=3 SV=1	Q5N677	ANGRO	NADH-ubiquinone oxidoreductase chain 6	0
tr|Q5N6K7|Q5N6K7_9TELE NADH-ubiquinone oxidoreductase chain 6 OS=Anguilla celebesensis GN=ND6 PE=3 SV=1	Q5N6K7	9TELE	NADH-ubiquinone oxidoreductase chain 6	0
tr|Q5N6A3|Q5N6A3_9TELE NADH-ubiquinone oxidoreductase chain 6 OS=Anguilla obscura GN=ND6 PE=3 SV=1	Q5N6A3	9TELE	NADH-ubiquinone oxidoreductase chain 6	0
tr|Q5N6I1|Q5N6I1_ANGIN NADH-ubiquinone oxidoreductase chain 6 OS=Anguilla interioris GN=ND6 PE=3 SV=1	Q5N6I1	ANGIN	NADH-ubiquinone oxidoreductase chain 6	0
tr|Q5N6Q9|Q5N6Q9_ANGAU NADH-ubiquinone oxidoreductase chain 6 OS=Anguilla australis schmidti GN=ND6 PE=3 SV=1	Q5N6Q9	ANGAU	NADH-ubiquinone oxidoreductase chain 6	0
tr|Q5N6F5|Q5N6F5_9TELE NADH-ubiquinone oxidoreductase chain 6 OS=Anguilla megastoma GN=ND6 PE=3 SV=1	Q5N6F5	9TELE	NADH-ubiquinone oxidoreductase chain 6	0
tr|Q9B624|Q9B624_ANGJA NADH-ubiquinone oxidoreductase chain 6 OS=Anguilla japonica GN=ND6 PE=3 SV=1	Q9B624	ANGJA	NADH-ubiquinone oxidoreductase chain 6	0
tr|Q5N6S2|Q5N6S2_ANGAU NADH-ubiquinone oxidoreductase chain 6 OS=Anguilla australis australis GN=ND6 PE=3 SV=1	Q5N6S2	ANGAU	NADH-ubiquinone oxidoreductase chain 6	0
tr|X2FRW9|X2FRW9_ANGRO NADH-ubiquinone oxidoreductase chain 6 OS=Anguilla rostrata GN=ND6 PE=3 SV=1	X2FRW9	ANGRO	NADH-ubiquinone oxidoreductase chain 6	0
tr|Q5N6P6|Q5N6P6_9TELE NADH-ubiquinone oxidoreductase chain 6 OS=Anguilla bicolor bicolor GN=ND6 PE=3 SV=1	Q5N6P6	9TELE	NADH-ubiquinone oxidoreductase chain 6	0
tr|Q5N690|Q5N690_ANGRE NADH-ubiquinone oxidoreductase chain 6 OS=Anguilla reinhardtii GN=ND6 PE=3 SV=1	Q5N690	ANGRE	NADH-ubiquinone oxidoreductase chain 6	0
tr|Q5N6B6|Q5N6B6_9TELE NADH-ubiquinone oxidoreductase chain 6 OS=Anguilla nebulosa nebulosa GN=ND6 PE=3 SV=1	Q5N6B6	9TELE	NADH-ubiquinone oxidoreductase chain 6	0
tr|X2FPY3|X2FPY3_ANGRO NADH-ubiquinone oxidoreductase chain 6 OS=Anguilla rostrata GN=ND6 PE=3 SV=1	X2FPY3	ANGRO	NADH-ubiquinone oxidoreductase chain 6	0
tr|Q5N6N3|Q5N6N3_9TELE NADH-ubiquinone oxidoreductase chain 6 OS=Anguilla bicolor pacifica GN=ND6 PE=3 SV=1	Q5N6N3	9TELE	NADH-ubiquinone oxidoreductase chain 6	0
tr|Q5N6M0|Q5N6M0_9TELE NADH-ubiquinone oxidoreductase chain 6 OS=Anguilla malgumora GN=ND6 PE=3 SV=1	Q5N6M0	9TELE	NADH-ubiquinone oxidoreductase chain 6	0
tr|C0A008|C0A008_9TELE NADH-ubiquinone oxidoreductase chain 6 OS=Anguilla luzonensis GN=ND6 PE=3 SV=1	C0A008	9TELE	NADH-ubiquinone oxidoreductase chain 6	0
tr|Q5N6C9|Q5N6C9_9TELE NADH-ubiquinone oxidoreductase chain 6 OS=Anguilla bengalensis labiata GN=ND6 PE=3 SV=1	Q5N6C9	9TELE	NADH-ubiquinone oxidoreductase chain 6	0
tr|I0J0H7|I0J0H7_ANGJA Nanos OS=Anguilla japonica PE=2 SV=1	I0J0H7	ANGJA	Nanos	0
tr|D2KXA5|D2KXA5_ANGJA Natriuretic peptide OS=Anguilla japonica GN=CNP4 PE=2 SV=1	D2KXA5	ANGJA	Natriuretic peptide	1
tr|Q4AEE1|Q4AEE1_ANGJA Natriuretic peptide OS=Anguilla japonica GN=nppb PE=2 SV=1	Q4AEE1	ANGJA	Natriuretic peptide	0
tr|D2KXA3|D2KXA3_ANGJA Natriuretic peptide OS=Anguilla japonica GN=CNP3 PE=2 SV=1	D2KXA3	ANGJA	Natriuretic peptide	1
tr|Q9PSV1|Q9PSV1_ANGJA Natriuretic peptide OS=Anguilla japonica PE=2 SV=1	Q9PSV1	ANGJA	Natriuretic peptide	0
tr|Q98845|Q98845_ANGJA Natriuretic peptide receptor type-C OS=Anguilla japonica GN=NPR-C PE=2 SV=1	Q98845	ANGJA	Natriuretic peptide receptor type-C	1
tr|Q90223|Q90223_ANGJA Natriuretic peptide receptor type-D OS=Anguilla japonica PE=2 SV=1	Q90223	ANGJA	Natriuretic peptide receptor type-D	0
sp|P18144|ANF_ANGJA Natriuretic peptides A OS=Anguilla japonica GN=nppa PE=1 SV=1	ANF	ANGJA	Natriuretic peptides A	0
tr|Q6XXL0|Q6XXL0_ANGAN Nerve growth factor-like protein (Fragment) OS=Anguilla anguilla PE=4 SV=1	Q6XXL0	ANGAN	Nerve growth factor-like protein (Fragment)	0
tr|Q6IWP6|Q6IWP6_ANGJA Neural aromatase (Fragment) OS=Anguilla japonica PE=2 SV=1	Q6IWP6	ANGJA	Neural aromatase (Fragment)	0
tr|L7SXQ5|L7SXQ5_ANGAN Neuroendocrine protein 7b2 copy 1 OS=Anguilla anguilla GN=7b2a PE=2 SV=1	L7SXQ5	ANGAN	Neuroendocrine protein 7b2 copy 1	1
tr|L7SV39|L7SV39_ANGAN Neuroendocrine protein 7b2 copy 2 OS=Anguilla anguilla GN=7b2b PE=2 SV=1	L7SV39	ANGAN	Neuroendocrine protein 7b2 copy 2	1
tr|I7ARE5|I7ARE5_ANGJA Neuropeptide Y OS=Anguilla japonica GN=NPY PE=2 SV=1	I7ARE5	ANGJA	Neuropeptide Y	0
tr|K0NZY2|K0NZY2_ANGAN NF-E2-related factor 2 (Fragment) OS=Anguilla anguilla GN=nrf2 PE=2 SV=2	K0NZY2	ANGAN	NF-E2-related factor 2 (Fragment)	1
tr|A7UDB2|A7UDB2_ANGAN Npy1r protein (Fragment) OS=Anguilla anguilla GN=Npy1r PE=4 SV=1	A7UDB2	ANGAN	Npy1r protein (Fragment)	1
tr|A7UDB1|A7UDB1_ANGAN Npy1r protein (Fragment) OS=Anguilla anguilla GN=Npy1r PE=3 SV=1	A7UDB1	ANGAN	Npy1r protein (Fragment)	1
tr|D9J2J4|D9J2J4_ANGAU Nucleolar protein 14 (Fragment) OS=Anguilla australis GN=nop14 PE=2 SV=1	D9J2J4	ANGAU	Nucleolar protein 14 (Fragment)	1
tr|Q0PPS9|Q0PPS9_ANGJA Obese protein (Fragment) OS=Anguilla japonica PE=2 SV=1	Q0PPS9	ANGJA	Obese protein (Fragment)	0
tr|D9J2J2|D9J2J2_ANGAU Ornithine decarboxylase 1 (Fragment) OS=Anguilla australis GN=odc1 PE=2 SV=1	D9J2J2	ANGAU	Ornithine decarboxylase 1 (Fragment)	1
tr|Q6RH39|Q6RH39_ANGJA P450c17 OS=Anguilla japonica GN=CYP17 PE=2 SV=1	Q6RH39	ANGJA	P450c17	1
tr|D0V7C4|D0V7C4_ANGAN Palmitoyl-CoA oxidase (Fragment) OS=Anguilla anguilla PE=2 SV=1	D0V7C4	ANGAN	Palmitoyl-CoA oxidase (Fragment)	1
tr|A9ZTE9|A9ZTE9_ANGJA Parvalbumin OS=Anguilla japonica GN=Ang j 1 PE=2 SV=1	A9ZTE9	ANGJA	Parvalbumin	1
tr|D1MX84|D1MX84_ANGJA Pepsinogen OS=Anguilla japonica GN=PEP PE=2 SV=1	D1MX84	ANGJA	Pepsinogen	1
tr|K7ZRZ0|K7ZRZ0_ANGJA Peptide transporter 1 OS=Anguilla japonica GN=slc15a1 PE=2 SV=1	K7ZRZ0	ANGJA	Peptide transporter 1	1
sp|Q76CL2|PYY_ANGJA Peptide YY OS=Anguilla japonica GN=pyy PE=3 SV=1	PYY	ANGJA	Peptide YY	0
tr|E3VVQ4|E3VVQ4_ANGJA Peroxisome proliferator activated receptor alpha (Fragment) OS=Anguilla japonica PE=2 SV=1	E3VVQ4	ANGJA	Peroxisome proliferator activated receptor alpha (Fragment)	1
tr|E3VVQ6|E3VVQ6_ANGJA Peroxisome proliferator activated receptor beta (Fragment) OS=Anguilla japonica PE=2 SV=1	E3VVQ6	ANGJA	Peroxisome proliferator activated receptor beta (Fragment)	1
tr|E3VVQ3|E3VVQ3_ANGJA Peroxisome proliferator activated receptor gamma (Fragment) OS=Anguilla japonica PE=2 SV=1	E3VVQ3	ANGJA	Peroxisome proliferator activated receptor gamma (Fragment)	1
tr|K4LMW6|K4LMW6_ANGAN Phosphoinositide phospholipase C OS=Anguilla anguilla GN=plcz1 PE=2 SV=1	K4LMW6	ANGAN	Phosphoinositide phospholipase C	1
tr|Q6QQD9|Q6QQD9_ANGAN Pi-class glutathione S-trasferase OS=Anguilla anguilla PE=2 SV=1	Q6QQD9	ANGAN	Pi-class glutathione S-trasferase	1
tr|Q75NP8|Q75NP8_ANGJA Pituitary glycoprotein hormone alpha subunit OS=Anguilla japonica GN=GPH alpha PE=2 SV=1	Q75NP8	ANGJA	Pituitary glycoprotein hormone alpha subunit	0
tr|J7FUT3|J7FUT3_ANGAN PLCXD-like protein OS=Anguilla anguilla PE=2 SV=1	J7FUT3	ANGAN	PLCXD-like protein	0
tr|S4SVN7|S4SVN7_ANGJA Pleiomorphic adenoma protein-like 2 protein (Fragment) OS=Anguilla japonica GN=Plagl2 PE=4 SV=1	S4SVN7	ANGJA	Pleiomorphic adenoma protein-like 2 protein (Fragment)	1
tr|D0V9L5|D0V9L5_ANGJA Podocalyxin-like protein (Fragment) OS=Anguilla japonica PE=2 SV=1	D0V9L5	ANGJA	Podocalyxin-like protein (Fragment)	1
tr|Q90WG8|Q90WG8_ANGAN POU domain protein (Fragment) OS=Anguilla anguilla GN=pit-1 PE=2 SV=1	Q90WG8	ANGAN	POU domain protein (Fragment)	1
tr|Q7ZZS2|Q7ZZS2_ANGJA Preproguanylin OS=Anguilla japonica GN=guanylin PE=2 SV=1	Q7ZZS2	ANGJA	Preproguanylin	0
tr|B3W6N0|B3W6N0_ANGAN Preproguanylin OS=Anguilla anguilla GN=Guca2a PE=2 SV=1	B3W6N0	ANGAN	Preproguanylin	0
tr|Q7ZZS1|Q7ZZS1_ANGJA Preprorenoguanylin OS=Anguilla japonica GN=renoguanylin PE=2 SV=1	Q7ZZS1	ANGJA	Preprorenoguanylin	1
tr|B3W6N2|B3W6N2_ANGAN Preprorenoguanylin OS=Anguilla anguilla GN=Guca2c PE=2 SV=1	B3W6N2	ANGAN	Preprorenoguanylin	0
tr|Q7ZZS0|Q7ZZS0_ANGJA Preprouroguanylin OS=Anguilla japonica GN=uroguanylin PE=2 SV=1	Q7ZZS0	ANGJA	Preprouroguanylin	0
sp|P11706|ISK1_ANGAN Probable pancreatic secretory proteinase inhibitor OS=Anguilla anguilla PE=1 SV=1	ISK1	ANGAN	Probable pancreatic secretory proteinase inhibitor	1
tr|Q800L5|Q800L5_ANGJA Probable RING-B-box-coiled coil protein OS=Anguilla japonica GN=eRBCC PE=2 SV=1	Q800L5	ANGJA	Probable RING-B-box-coiled coil protein	1
tr|Q1G737|Q1G737_ANGRO Prodynorphin OS=Anguilla rostrata PE=2 SV=1	Q1G737	ANGRO	Prodynorphin	0
tr|Q6SYA9|Q6SYA9_ANGRO Prodynorphin OS=Anguilla rostrata PE=2 SV=1	Q6SYA9	ANGRO	Prodynorphin	0
tr|Q9IBD5|Q9IBD5_ANGJA Progesterone receptor OS=Anguilla japonica GN=PR PE=2 SV=1	Q9IBD5	ANGJA	Progesterone receptor	0
tr|K4LN72|K4LN72_ANGAN Progesterone receptor type 1 OS=Anguilla anguilla GN=pgr1 PE=2 SV=1	K4LN72	ANGAN	Progesterone receptor type 1	1
tr|K4LKE1|K4LKE1_ANGAN Progesterone receptor type 2 OS=Anguilla anguilla GN=pgr2 PE=2 SV=1	K4LKE1	ANGAN	Progesterone receptor type 2	0
tr|Q8QGX5|Q8QGX5_ANGJA Progestogen receptor type 2 OS=Anguilla japonica PE=2 SV=1	Q8QGX5	ANGJA	Progestogen receptor type 2	0
tr|L7SV63|L7SV63_ANGAN Prohormone convertase 2 copy 1 OS=Anguilla anguilla GN=Phc2a PE=2 SV=1	L7SV63	ANGAN	Prohormone convertase 2 copy 1	1
tr|L7SXQ1|L7SXQ1_ANGAN Prohormone convertase 2 copy 2 (Fragment) OS=Anguilla anguilla GN=Phc2b PE=2 SV=1	L7SXQ1	ANGAN	Prohormone convertase 2 copy 2 (Fragment)	1
sp|P33096|PRL_ANGAN Prolactin OS=Anguilla anguilla GN=prl PE=2 SV=1	PRL	ANGAN	Prolactin	0
sp|Q7ZZV3|PRL_ANGJA Prolactin OS=Anguilla japonica GN=prl PE=2 SV=1	PRL	ANGJA	Prolactin	0
tr|H2ETE6|H2ETE6_ANGAU Prolactin (Fragment) OS=Anguilla australis GN=prl PE=2 SV=1	H2ETE6	ANGAU	Prolactin (Fragment)	0
tr|W0SDI0|W0SDI0_ANGJA Prolactin receptor OS=Anguilla japonica GN=PRLR PE=2 SV=1	W0SDI0	ANGJA	Prolactin receptor	1
sp|Q9W644|PCNA_ANGJA Proliferating cell nuclear antigen OS=Anguilla japonica GN=pcna PE=2 SV=1	PCNA	ANGJA	Proliferating cell nuclear antigen	1
tr|Q7ZZV2|Q7ZZV2_ANGJA Proopiomelanocortin OS=Anguilla japonica PE=2 SV=1	Q7ZZV2	ANGJA	Proopiomelanocortin	0
tr|L7SWQ8|L7SWQ8_ANGAN Proopiomelanocortin OS=Anguilla anguilla GN=Pomc PE=2 SV=1	L7SWQ8	ANGAN	Proopiomelanocortin	0
tr|Q9PTH6|Q9PTH6_ANGRO Proopiomelanocortin I OS=Anguilla rostrata GN=POMC-I PE=2 SV=1	Q9PTH6	ANGRO	Proopiomelanocortin I	0
tr|E7D073|E7D073_ANGRO Proorphanin OS=Anguilla rostrata PE=2 SV=1	E7D073	ANGRO	Proorphanin	0
tr|W6JN42|W6JN42_ANGJA Proteasome subunit beta type (Fragment) OS=Anguilla japonica GN=PSMB8 PE=2 SV=1	W6JN42	ANGJA	Proteasome subunit beta type (Fragment)	1
tr|W6JQA0|W6JQA0_ANGJA Proteasome subunit beta type (Fragment) OS=Anguilla japonica GN=PSMB8 PE=2 SV=1	W6JQA0	ANGJA	Proteasome subunit beta type (Fragment)	1
tr|W6JM24|W6JM24_ANGJA Proteasome subunit beta type 8,A-type-A (Fragment) OS=Anguilla japonica GN=PSMB8 PE=3 SV=1	W6JM24	ANGJA	Proteasome subunit beta type 8,A-type-A (Fragment)	0
tr|W6JJF9|W6JJF9_ANGJA Proteasome subunit beta type 8,A-type-V (Fragment) OS=Anguilla japonica GN=PSMB8 PE=3 SV=1	W6JJF9	ANGJA	Proteasome subunit beta type 8,A-type-V (Fragment)	0
tr|W6JM42|W6JM42_ANGJA Proto-oncogene c-fos1 OS=Anguilla japonica GN=c-fos1 PE=2 SV=1	W6JM42	ANGJA	Proto-oncogene c-fos1	1
tr|W6JLX9|W6JLX9_ANGJA Proto-oncogene c-fos2 OS=Anguilla japonica GN=c-fos2 PE=2 SV=1	W6JLX9	ANGJA	Proto-oncogene c-fos2	1
tr|Q400F7|Q400F7_ANGAN Putative glyceroaquaporin OS=Anguilla anguilla GN=aqpe PE=2 SV=1	Q400F7	ANGAN	Putative glyceroaquaporin	0
tr|Q9I9C4|Q9I9C4_ANGAN Putative Na,K-ATPase beta 3 subunit (Fragment) OS=Anguilla anguilla GN=atnb3 PE=2 SV=1	Q9I9C4	ANGAN	Putative Na,K-ATPase beta 3 subunit (Fragment)	1
tr|Q2PDH2|Q2PDH2_ANGAN Putative Na/Cl cotransporter OS=Anguilla anguilla GN=nccbeta PE=2 SV=1	Q2PDH2	ANGAN	Putative Na/Cl cotransporter	1
tr|C5NU08|C5NU08_ANGJA Putative Na/Cl cotransporter OS=Anguilla japonica GN=NCCb PE=2 SV=1	C5NU08	ANGJA	Putative Na/Cl cotransporter	1
tr|Q2PDH4|Q2PDH4_ANGAN Putative Na/Cl cotransporter OS=Anguilla anguilla GN=nccalpha PE=2 SV=1	Q2PDH4	ANGAN	Putative Na/Cl cotransporter	0
tr|Q2PDH3|Q2PDH3_ANGAN Putative Na/Cl cotransporter OS=Anguilla anguilla GN=nccalpha truncate PE=2 SV=1	Q2PDH3	ANGAN	Putative Na/Cl cotransporter	0
tr|Q2PDH1|Q2PDH1_ANGAN Putative Na/Cl cotransporter (Fragment) OS=Anguilla anguilla GN=nccbeta splicoform PE=2 SV=1	Q2PDH1	ANGAN	Putative Na/Cl cotransporter (Fragment)	0
tr|Q2PDH6|Q2PDH6_ANGAN Putative Na/K/2Cl cotransporter OS=Anguilla anguilla GN=nkcc2alpha/BSC1alpha PE=2 SV=1	Q2PDH6	ANGAN	Putative Na/K/2Cl cotransporter	1
tr|Q2PDH5|Q2PDH5_ANGAN Putative Na/K/2Cl cotransporter OS=Anguilla anguilla GN=nkcc2beta/BSC1beta PE=2 SV=1	Q2PDH5	ANGAN	Putative Na/K/2Cl cotransporter	1
tr|C5NU07|C5NU07_ANGJA Putative Na/K/Cl cotransporter OS=Anguilla japonica GN=NKCC2b PE=2 SV=1	C5NU07	ANGJA	Putative Na/K/Cl cotransporter	1
tr|L8AYJ8|L8AYJ8_ANGJA Putative Na-Cl cotransporter OS=Anguilla japonica GN=NCCa PE=2 SV=1	L8AYJ8	ANGJA	Putative Na-Cl cotransporter	0
tr|L8AXM1|L8AXM1_ANGJA Putative Na-K-2Cl cotransporter OS=Anguilla japonica GN=NKCC2a PE=2 SV=1	L8AXM1	ANGJA	Putative Na-K-2Cl cotransporter	1
tr|S6BRB7|S6BRB7_ANGJA Putative Na-K-2Cl cotransporter (Fragment) OS=Anguilla japonica GN=NKCC1a PE=2 SV=1	S6BRB7	ANGJA	Putative Na-K-2Cl cotransporter (Fragment)	0
tr|Q7ZTH1|Q7ZTH1_ANGAN Putative sodium-potassium-chloride cotransporter OS=Anguilla anguilla GN=nkcc1a PE=2 SV=1	Q7ZTH1	ANGAN	Putative sodium-potassium-chloride cotransporter	1
tr|Q7ZTH0|Q7ZTH0_ANGAN Putative sodium-potassium-chloride cotransporter OS=Anguilla anguilla GN=nkcc1b PE=2 SV=1	Q7ZTH0	ANGAN	Putative sodium-potassium-chloride cotransporter	1
tr|Q5K588|Q5K588_ANGAN Putative sodium-potassium-chloride cotransporter (Fragment) OS=Anguilla anguilla GN=nkcc1 PE=2 SV=1	Q5K588	ANGAN	Putative sodium-potassium-chloride cotransporter (Fragment)	0
tr|S6CC08|S6CC08_ANGJA Putative V-ATPase A-subunit OS=Anguilla japonica GN=V-ATPaseA PE=2 SV=1	S6CC08	ANGJA	Putative V-ATPase A-subunit	1
tr|C1J9L4|C1J9L4_ANGAN RAD1-like protein OS=Anguilla anguilla GN=rad1 PE=2 SV=1	C1J9L4	ANGAN	RAD1-like protein	1
tr|Q9PV26|Q9PV26_9TELE RAG1 protein (Fragment) OS=Anguilla sp. GN=RAG1 PE=4 SV=1	Q9PV26	9TELE	RAG1 protein (Fragment)	0
tr|Q9PTZ5|Q9PTZ5_9TELE RAG1 protein (Fragment) OS=Anguilla sp. GN=RAG1 PE=4 SV=1	Q9PTZ5	9TELE	RAG1 protein (Fragment)	0
tr|Q1WKM1|Q1WKM1_ANGAN Ras OS=Anguilla anguilla GN=ras PE=2 SV=1	Q1WKM1	ANGAN	Ras	1
tr|Q71B02|Q71B02_ANGAN RBP (Fragment) OS=Anguilla anguilla PE=2 SV=1	Q71B02	ANGAN	RBP (Fragment)	1
tr|D0V9L4|D0V9L4_ANGJA Receptor tyrosine kinase flk-1/VEGFR-2 (Fragment) OS=Anguilla japonica PE=2 SV=1	D0V9L4	ANGJA	Receptor tyrosine kinase flk-1/VEGFR-2 (Fragment)	1
tr|B2XQX8|B2XQX8_ANGJA Relaxin 2 OS=Anguilla japonica GN=Rln3c PE=2 SV=1	B2XQX8	ANGJA	Relaxin 2	0
tr|B2XQX9|B2XQX9_ANGJA Relaxin 3a OS=Anguilla japonica GN=Rln3a PE=2 SV=1	B2XQX9	ANGJA	Relaxin 3a	0
tr|B2XQX7|B2XQX7_ANGJA Relaxin 3b OS=Anguilla japonica GN=Rln3b PE=2 SV=1	B2XQX7	ANGJA	Relaxin 3b	1
tr|E1CJL7|E1CJL7_ANGJA Relaxin 3b OS=Anguilla japonica GN=RLN3b PE=3 SV=1	E1CJL7	ANGJA	Relaxin 3b	0
tr|C1JXM6|C1JXM6_ANGAN Retinoblastoma (Fragment) OS=Anguilla anguilla GN=rb PE=2 SV=1	C1JXM6	ANGAN	Retinoblastoma (Fragment)	1
tr|G3FHC7|G3FHC7_ANGJA Retinoid X receptor alpha short (Fragment) OS=Anguilla japonica PE=2 SV=1	G3FHC7	ANGJA	Retinoid X receptor alpha short (Fragment)	1
tr|Q5TLN1|Q5TLN1_ANGJA Reverse transcriptase OS=Anguilla japonica PE=4 SV=1	Q5TLN1	ANGJA	Reverse transcriptase	1
tr|G7Z097|G7Z097_ANGJA Rho-class glutathione S-transferase (Fragment) OS=Anguilla japonica GN=GSTR PE=2 SV=1	G7Z097	ANGJA	Rho-class glutathione S-transferase (Fragment)	0
tr|D2DEL5|D2DEL5_ANGAN Rhodopsin OS=Anguilla anguilla PE=2 SV=1	D2DEL5	ANGAN	Rhodopsin	1
tr|Q9PUA2|Q9PUA2_ANGJA Rhodopsin OS=Anguilla japonica GN=fwo PE=2 SV=1	Q9PUA2	ANGJA	Rhodopsin	0
tr|Q9PUA1|Q9PUA1_ANGJA Rhodopsin OS=Anguilla japonica GN=dso PE=2 SV=1	Q9PUA1	ANGJA	Rhodopsin	0
tr|L7Y978|L7Y978_ANGJA Rhodopsin (Fragment) OS=Anguilla japonica GN=rhod PE=3 SV=1	L7Y978	ANGJA	Rhodopsin (Fragment)	0
tr|A4L3D1|A4L3D1_ANGAN Rhodopsin (Fragment) OS=Anguilla anguilla GN=rhod PE=3 SV=1	A4L3D1	ANGAN	Rhodopsin (Fragment)	0
tr|L7YF86|L7YF86_ANGAU Rhodopsin (Fragment) OS=Anguilla australis GN=rhod PE=3 SV=1	L7YF86	ANGAU	Rhodopsin (Fragment)	0
tr|L7YEK4|L7YEK4_ANGRO Rhodopsin (Fragment) OS=Anguilla rostrata GN=rhod PE=3 SV=1	L7YEK4	ANGRO	Rhodopsin (Fragment)	0
tr|S4SWS6|S4SWS6_ANGJA Rhodopsin (Fragment) OS=Anguilla japonica PE=3 SV=1	S4SWS6	ANGJA	Rhodopsin (Fragment)	0
tr|L7YGN2|L7YGN2_ANGAN Rhodopsin (Fragment) OS=Anguilla anguilla GN=rhod PE=3 SV=1	L7YGN2	ANGAN	Rhodopsin (Fragment)	0
sp|Q90214|OPSD1_ANGAN Rhodopsin, deep-sea form OS=Anguilla anguilla PE=1 SV=1	OPSD1	ANGAN	Rhodopsin, deep-sea form	0
sp|Q90215|OPSD2_ANGAN Rhodopsin, freshwater form OS=Anguilla anguilla PE=1 SV=1	OPSD2	ANGAN	Rhodopsin, freshwater form	0
tr|A0A076MEF9|A0A076MEF9_ANGMA Rod opsin (Fragment) OS=Anguilla marmorata GN=Rh1D PE=2 SV=1	A0A076MEF9	ANGMA	Rod opsin (Fragment)	0
tr|A0A076MF90|A0A076MF90_ANGMA Rod opsin (Fragment) OS=Anguilla marmorata GN=Rh1F PE=2 SV=1	A0A076MF90	ANGMA	Rod opsin (Fragment)	0
tr|O73625|O73625_ANGAN S31 protein (Fragment) OS=Anguilla anguilla GN=S31 PE=2 SV=1	O73625	ANGAN	S31 protein (Fragment)	1
tr|L7SV31|L7SV31_ANGAN Secretogranin IIa (Fragment) OS=Anguilla anguilla GN=Scg2a PE=2 SV=1	L7SV31	ANGAN	Secretogranin IIa (Fragment)	1
tr|L7T0R0|L7T0R0_ANGAN Secretogranin IIb OS=Anguilla anguilla GN=Scg2b PE=2 SV=1	L7T0R0	ANGAN	Secretogranin IIb	0
tr|L7SWR2|L7SWR2_ANGAN Secretogranin III copy 1 OS=Anguilla anguilla GN=Scg3a PE=2 SV=1	L7SWR2	ANGAN	Secretogranin III copy 1	1
tr|L7SV68|L7SV68_ANGAN Secretogranin III copy 2 OS=Anguilla anguilla GN=Scg3b PE=2 SV=1	L7SV68	ANGAN	Secretogranin III copy 2	1
tr|A4F1S7|A4F1S7_ANGJA Serum carnosinase OS=Anguilla japonica GN=CNDP1 PE=2 SV=1	A4F1S7	ANGJA	Serum carnosinase	1
tr|B3SW23|B3SW23_ANGRO SH3 and PX domain-containing 3-like protein (Fragment) OS=Anguilla rostrata GN=SH3PX3 PE=4 SV=1	B3SW23	ANGRO	SH3 and PX domain-containing 3-like protein (Fragment)	1
tr|S4SXG9|S4SXG9_ANGJA SH3 and PX domain-containing 3-like protein (Fragment) OS=Anguilla japonica GN=SH3PX3 PE=4 SV=1	S4SXG9	ANGJA	SH3 and PX domain-containing 3-like protein (Fragment)	0
tr|J7H186|J7H186_ANGRO SH3 and PX3 domain-containing 3-like protein (Fragment) OS=Anguilla rostrata GN=SH3PX3 PE=4 SV=1	J7H186	ANGRO	SH3 and PX3 domain-containing 3-like protein (Fragment)	1
tr|B3SVR7|B3SVR7_ANGRO Si:ch211-105n9.1-like protein (Fragment) OS=Anguilla rostrata GN=ptr PE=4 SV=1	B3SVR7	ANGRO	Si:ch211-105n9.1-like protein (Fragment)	0
tr|G0YVJ6|G0YVJ6_ANGJA Sodium bicarbonate co-exchanger 1 (Fragment) OS=Anguilla japonica GN=NBCe1 PE=2 SV=1	G0YVJ6	ANGJA	Sodium bicarbonate co-exchanger 1 (Fragment)	0
tr|B7ST50|B7ST50_ANGJA Sodium phosphate cotransporter (Fragment) OS=Anguilla japonica GN=SLC34A2 PE=2 SV=1	B7ST50	ANGJA	Sodium phosphate cotransporter (Fragment)	0
tr|Q9W7S0|Q9W7S0_ANGAN Sodium/hydrogen exchanger OS=Anguilla anguilla GN=NHE1 PE=2 SV=1	Q9W7S0	ANGAN	Sodium/hydrogen exchanger	1
tr|S6BC13|S6BC13_ANGJA Sodium/hydrogen exchanger (Fragment) OS=Anguilla japonica GN=NHE3 PE=2 SV=1	S6BC13	ANGJA	Sodium/hydrogen exchanger (Fragment)	0
tr|L8AW39|L8AW39_ANGJA Sodium/hydrogen exchanger (Fragment) OS=Anguilla japonica GN=NHE3 PE=2 SV=1	L8AW39	ANGJA	Sodium/hydrogen exchanger (Fragment)	1
tr|G0YVJ7|G0YVJ7_ANGJA Sodium/hydrogen exchanger (Fragment) OS=Anguilla japonica GN=NHE3 PE=2 SV=1	G0YVJ7	ANGJA	Sodium/hydrogen exchanger (Fragment)	0
sp|Q92030|AT1A1_ANGAN Sodium/potassium-transporting ATPase subunit alpha-1 OS=Anguilla anguilla GN=atp1a1 PE=2 SV=1	AT1A1	ANGAN	Sodium/potassium-transporting ATPase subunit alpha-1	1
sp|P51165|AT1B1_ANGAN Sodium/potassium-transporting ATPase subunit beta-1 OS=Anguilla anguilla GN=atp1b1 PE=2 SV=1	AT1B1	ANGAN	Sodium/potassium-transporting ATPase subunit beta-1	1
sp|Q9I9C3|AT233_ANGAN Sodium/potassium-transporting ATPase subunit beta-233 OS=Anguilla anguilla GN=atnb233 PE=1 SV=1	AT233	ANGAN	Sodium/potassium-transporting ATPase subunit beta-233	1
tr|Q6L970|Q6L970_ANGJA Solute carrier family 13 member 1 OS=Anguilla japonica GN=NaSi-1 PE=2 SV=1	Q6L970	ANGJA	Solute carrier family 13 member 1	1
tr|Q6L969|Q6L969_ANGJA Solute carrier family 26 meber 1 OS=Anguilla japonica GN=Sat-1 PE=2 SV=1	Q6L969	ANGJA	Solute carrier family 26 meber 1	1
tr|L0N4Z2|L0N4Z2_ANGJA Solute carrier family 26 member 10 (Fragment) OS=Anguilla japonica GN=slc26a10 PE=2 SV=1	L0N4Z2	ANGJA	Solute carrier family 26 member 10 (Fragment)	0
tr|L0N6Q6|L0N6Q6_ANGJA Solute carrier family 26 member 11 (Fragment) OS=Anguilla japonica GN=slc26a11 PE=2 SV=1	L0N6Q6	ANGJA	Solute carrier family 26 member 11 (Fragment)	0
tr|Q6L966|Q6L966_ANGJA Solute carrier family 26 member 3 OS=Anguilla japonica GN=DRA-1 PE=2 SV=1	Q6L966	ANGJA	Solute carrier family 26 member 3	0
tr|Q8AYP0|Q8AYP0_ANGJA Solute carrier family 26 member 6 OS=Anguilla japonica GN=SLC26A6 PE=2 SV=1	Q8AYP0	ANGJA	Solute carrier family 26 member 6	1
tr|Q6L968|Q6L968_ANGJA Solute carrier family 26 member 6 b OS=Anguilla japonica GN=Slc26A6b PE=2 SV=1	Q6L968	ANGJA	Solute carrier family 26 member 6 b	1
tr|Q6L967|Q6L967_ANGJA Solute carrier family 26 member 6 c OS=Anguilla japonica GN=Slc26A6c PE=2 SV=1	Q6L967	ANGJA	Solute carrier family 26 member 6 c	0
tr|L0N637|L0N637_ANGJA Solute carrier family 26 member 9 (Fragment) OS=Anguilla japonica GN=slc26a9 PE=2 SV=1	L0N637	ANGJA	Solute carrier family 26 member 9 (Fragment)	0
sp|Q90216|SOML_ANGAN Somatolactin OS=Anguilla anguilla PE=2 SV=1	SOML	ANGAN	Somatolactin	0
sp|P69134|SMS1_ANGAN Somatostatin-1 OS=Anguilla anguilla GN=sst1 PE=1 SV=1	SMS1	ANGAN	Somatostatin-1	0
tr|P84489|P84489_ANGAN Somatostatin-25 OS=Anguilla anguilla PE=1 SV=1	P84489	ANGAN	Somatostatin-25	0
tr|Q9PRV0|Q9PRV0_ANGJA Somatostatin-related peptide OS=Anguilla japonica PE=1 SV=1	Q9PRV0	ANGJA	Somatostatin-related peptide	0
sp|P08899|SOMA_ANGJA Somatotropin-1 OS=Anguilla japonica GN=gh1 PE=1 SV=2	SOMA	ANGJA	Somatotropin-1	0
tr|Q8JJC1|Q8JJC1_ANGJA Spermatogenesis-preventing substance OS=Anguilla japonica GN=esrs21c19 PE=2 SV=1	Q8JJC1	ANGJA	Spermatogenesis-preventing substance	0
tr|Q76IK1|Q76IK1_ANGJA Spermatogonial stem-cell renewal factor OS=Anguilla japonica GN=esrs34e10-5 PE=2 SV=1	Q76IK1	ANGJA	Spermatogonial stem-cell renewal factor	1
tr|Q25CB5|Q25CB5_ANGJA Spo11 protein OS=Anguilla japonica GN=Spo11 PE=2 SV=1	Q25CB5	ANGJA	Spo11 protein	0
tr|I4DED9|I4DED9_ANGJA Spo11 protein OS=Anguilla japonica GN=Spo11 PE=2 SV=1	I4DED9	ANGJA	Spo11 protein	0
sp|P18301|STC_ANGAU Stanniocalcin OS=Anguilla australis GN=stc PE=1 SV=2	STC	ANGAU	Stanniocalcin	1
tr|Q7ZT79|Q7ZT79_ANGJA Steroidogenic acute regulatory protein OS=Anguilla japonica GN=StAR PE=2 SV=1	Q7ZT79	ANGJA	Steroidogenic acute regulatory protein	0
tr|L7T712|L7T712_ANGAU Steroidogenic acute regulatory protein OS=Anguilla australis PE=2 SV=1	L7T712	ANGAU	Steroidogenic acute regulatory protein	1
tr|G3XKW9|G3XKW9_ANGJA Superoxide dismutase OS=Anguilla japonica PE=2 SV=1	G3XKW9	ANGJA	Superoxide dismutase	1
tr|Q1HEB6|Q1HEB6_ANGAN Superoxide dismutase OS=Anguilla anguilla PE=2 SV=1	Q1HEB6	ANGAN	Superoxide dismutase	1
tr|E9RFG1|E9RFG1_ANGJA Superoxide dismutase [Cu-Zn] OS=Anguilla japonica GN=sod-1 PE=2 SV=1	E9RFG1	ANGJA	Superoxide dismutase [Cu-Zn]	1
tr|Q90Y33|Q90Y33_ANGAN Thyroid hormone receptor alpha (Fragment) OS=Anguilla anguilla GN=TR-alpha PE=2 SV=1	Q90Y33	ANGAN	Thyroid hormone receptor alpha (Fragment)	0
tr|T2HRG0|T2HRG0_ANGJA Thyroid hormone receptor alpha A OS=Anguilla japonica GN=TRalphaA PE=2 SV=1	T2HRG0	ANGJA	Thyroid hormone receptor alpha A	1
tr|T2HR12|T2HR12_ANGJA Thyroid hormone receptor alpha B OS=Anguilla japonica GN=TRalphaB PE=2 SV=1	T2HR12	ANGJA	Thyroid hormone receptor alpha B	1
tr|Q90Y32|Q90Y32_ANGAN Thyroid hormone receptor beta (Fragment) OS=Anguilla anguilla GN=TR-beta PE=2 SV=1	Q90Y32	ANGAN	Thyroid hormone receptor beta (Fragment)	1
tr|T2HQE7|T2HQE7_ANGJA Thyroid hormone receptor beta A OS=Anguilla japonica GN=TRbetaA PE=2 SV=1	T2HQE7	ANGJA	Thyroid hormone receptor beta A	1
tr|G5EMP1|G5EMP1_ANGJA Thyroid hormone recptor beta B OS=Anguilla japonica GN=TRbetaB PE=2 SV=1	G5EMP1	ANGJA	Thyroid hormone recptor beta B	1
sp|Q08127|TSHB_ANGAN Thyrotropin subunit beta OS=Anguilla anguilla GN=tshb PE=1 SV=1	TSHB	ANGAN	Thyrotropin subunit beta	0
sp|Q7ZZV4|TSHB_ANGJA Thyrotropin subunit beta OS=Anguilla japonica GN=tshb PE=2 SV=1	TSHB	ANGJA	Thyrotropin subunit beta	0
tr|Q90ZJ7|Q90ZJ7_ANGAN Transforming growth factor beta 1 (Fragment) OS=Anguilla anguilla GN=tgf-beta1 PE=3 SV=1	Q90ZJ7	ANGAN	Transforming growth factor beta 1 (Fragment)	1
tr|Q90ZJ8|Q90ZJ8_ANGAN Transforming growth factor beta 3 (Fragment) OS=Anguilla anguilla GN=tgf-beta3 PE=3 SV=1	Q90ZJ8	ANGAN	Transforming growth factor beta 3 (Fragment)	1
tr|I0J0J3|I0J0J3_ANGJA Transporter OS=Anguilla japonica PE=2 SV=1	I0J0J3	ANGJA	Transporter	1
tr|Q8QGW1|Q8QGW1_ANGJA Triglyceride lipase OS=Anguilla japonica GN=lip PE=2 SV=1	Q8QGW1	ANGJA	Triglyceride lipase	0
tr|Q1HEA9|Q1HEA9_ANGAN Triglyceride lipase (Fragment) OS=Anguilla anguilla PE=2 SV=1	Q1HEA9	ANGAN	Triglyceride lipase (Fragment)	0
tr|Q27J72|Q27J72_ANGAN TrkB recptor (Fragment) OS=Anguilla anguilla PE=2 SV=1	Q27J72	ANGAN	TrkB recptor (Fragment)	1
sp|P81660|TNNC2_ANGAN Troponin C, skeletal muscle OS=Anguilla anguilla PE=1 SV=1	TNNC2	ANGAN	Troponin C, skeletal muscle	1
tr|Q8QGW3|Q8QGW3_ANGJA Trypsinogen OS=Anguilla japonica GN=try PE=2 SV=1	Q8QGW3	ANGJA	Trypsinogen	1
tr|D1MYR2|D1MYR2_ANGJA Trypsinogen OS=Anguilla japonica GN=try PE=2 SV=1	D1MYR2	ANGJA	Trypsinogen	1
sp|O42091|TY3H_ANGAN Tyrosine 3-monooxygenase OS=Anguilla anguilla GN=th PE=2 SV=1	TY3H	ANGAN	Tyrosine 3-monooxygenase	1
tr|E9RK47|E9RK47_ANGJA Tyrosine hydroxylase (Fragment) OS=Anguilla japonica GN=th PE=2 SV=1	E9RK47	ANGJA	Tyrosine hydroxylase (Fragment)	0
tr|A8HTK9|A8HTK9_ANGAN UDP-glucuronosyltransferase (Fragment) OS=Anguilla anguilla GN=UDPGT PE=2 SV=1	A8HTK9	ANGAN	UDP-glucuronosyltransferase (Fragment)	1
tr|S4SXH5|S4SXH5_ANGJA Uncharacterized protein (Fragment) OS=Anguilla japonica GN=Ptr PE=4 SV=1	S4SXH5	ANGJA	Uncharacterized protein (Fragment)	1
tr|Q5W8V8|Q5W8V8_ANGJA Urea transporter UT-C OS=Anguilla japonica GN=eUT-C PE=2 SV=1	Q5W8V8	ANGJA	Urea transporter UT-C	0
tr|B1Q2B4|B1Q2B4_ANGJA Urotensin I OS=Anguilla japonica GN=UI PE=4 SV=1	B1Q2B4	ANGJA	Urotensin I	1
tr|E5RS78|E5RS78_ANGJA Urotensin-II OS=Anguilla japonica GN=UII PE=2 SV=1	E5RS78	ANGJA	Urotensin-II	0
tr|E5RS79|E5RS79_ANGJA Urotensin-II related peptide OS=Anguilla japonica GN=URP PE=2 SV=1	E5RS79	ANGJA	Urotensin-II related peptide	0
tr|Q9PUK7|Q9PUK7_ANGAN Vacuolar-type H+ transporting ATPase B1 subunit OS=Anguilla anguilla PE=2 SV=1	Q9PUK7	ANGAN	Vacuolar-type H+ transporting ATPase B1 subunit	1
tr|Q9YHD1|Q9YHD1_ANGAN Vacuolar-type H+ transporting ATPase B2 subunit OS=Anguilla anguilla PE=2 SV=1	Q9YHD1	ANGAN	Vacuolar-type H+ transporting ATPase B2 subunit	1
tr|V5YXK3|V5YXK3_ANGJA Vasa (Fragment) OS=Anguilla japonica PE=2 SV=1	V5YXK3	ANGJA	Vasa (Fragment)	1
tr|Q38KY2|Q38KY2_ANGJA Vascular endothelial growth factor 130 (Fragment) OS=Anguilla japonica PE=2 SV=1	Q38KY2	ANGJA	Vascular endothelial growth factor 130 (Fragment)	1
sp|P22642|ANFV_ANGJA Ventricular natriuretic peptide OS=Anguilla japonica GN=vnp PE=1 SV=2	ANFV	ANGJA	Ventricular natriuretic peptide	1
tr|Q5U8V4|Q5U8V4_ANGJA Vitellogenin OS=Anguilla japonica PE=2 SV=1	Q5U8V4	ANGJA	Vitellogenin	0
tr|Q3ZUC0|Q3ZUC0_ANGAN Vitellogenin (Fragment) OS=Anguilla anguilla GN=vtg PE=4 SV=1	Q3ZUC0	ANGAN	Vitellogenin (Fragment)	0
tr|Q3ZUB9|Q3ZUB9_ANGAN Vitellogenin (Fragment) OS=Anguilla anguilla GN=vtg PE=2 SV=1	Q3ZUB9	ANGAN	Vitellogenin (Fragment)	0
tr|Q5WR04|Q5WR04_ANGJA Vitellogenin 1 OS=Anguilla japonica GN=VTG1 PE=2 SV=1	Q5WR04	ANGJA	Vitellogenin 1	0
tr|Q5WR05|Q5WR05_ANGJA Vitellogenin 2 (Fragment) OS=Anguilla japonica GN=VTG2 PE=2 SV=1	Q5WR05	ANGJA	Vitellogenin 2 (Fragment)	0
tr|E5LLM8|E5LLM8_ANGAU Vitellogenin receptor (Fragment) OS=Anguilla australis GN=vtgr PE=2 SV=1	E5LLM8	ANGAU	Vitellogenin receptor (Fragment)	1
tr|Q90YA5|Q90YA5_ANGJA Vitellogenin receptor (Fragment) OS=Anguilla japonica PE=2 SV=1	Q90YA5	ANGJA	Vitellogenin receptor (Fragment)	1
tr|A7XAN0|A7XAN0_ANGAN Vitellogenin-1 (Fragment) OS=Anguilla anguilla PE=2 SV=1	A7XAN0	ANGAN	Vitellogenin-1 (Fragment)	0
tr|A7XAN1|A7XAN1_ANGAN Vitellogenin-2 (Fragment) OS=Anguilla anguilla PE=2 SV=1	A7XAN1	ANGAN	Vitellogenin-2 (Fragment)	0
tr|Q9IBF0|Q9IBF0_ANGJA Wilms' tumor protein OS=Anguilla japonica GN=EWT1 PE=2 SV=1	Q9IBF0	ANGJA	Wilms' tumor protein	1
tr|S4SXM8|S4SXM8_ANGJA Zic family member 1 (Fragment) OS=Anguilla japonica GN=Zic PE=4 SV=1	S4SXM8	ANGJA	Zic family member 1 (Fragment)	0
tr|B3SVH9|B3SVH9_ANGRO Zic family member 1 (Fragment) OS=Anguilla rostrata GN=zic1 PE=4 SV=1	B3SVH9	ANGRO	Zic family member 1 (Fragment)	1
tr|J7H340|J7H340_ANGRO Zic family member protein (Fragment) OS=Anguilla rostrata GN=zic1 PE=4 SV=1	J7H340	ANGRO	Zic family member protein (Fragment)	1
tr|H2EJI9|H2EJI9_ANGAN ZPB OS=Anguilla anguilla PE=2 SV=1	H2EJI9	ANGAN	ZPB	1
tr|H2EJJ0|H2EJJ0_ANGAN ZPC OS=Anguilla anguilla PE=2 SV=1	H2EJJ0	ANGAN	ZPC	0
				0.277643
