# Supplementary material for: Transcriptomic responses of corpuscle of Stannius gland of Japanese eels (Anguilla japonica) to Changes in Water Salinity
Source: Sci Rep. 2015 Apr 24;5:9836. doi: 10.1038/srep09836 (PMC5386212; doi:10.1038/srep09836)
Supplement: Supplementary Information [file srep09836-s6.xls]

## Sheet: readme
The Hox genes, imoportant of patterning of embyro along the anterio-posterior axis, are highlighted in red in the following tabs

## Sheet: EELarray
transcript_name	transcript_seq	eelbase_contig	eelbase_contig_seq	eelbase_contig_description	eelbase_contig_GO	percent identity	Percentage of assembled transcript aligned onto EELbase contig	align_length	MM	gap	q_start	q_end	hit_start	hit_end	evalue	Uniquely probed	Can be probed	EELBase array probe for transcript in EELBase transcript, targetting our assembled transcript
comp12_c0_seq1	GATTTGGGATAATGACAAATTCTCACTGGATGACTACTTAGGCAGCATTGAACTGGATTTGCAGAACTTGATCCCCCCAGCCAAGACGTCAGAAAGGTGCAGCTTGAAAATGCTCCCAGATCTGGGCAGAGCTGCCCCTCCCAAAAACGACCTCACGAAATCACTGTTTGCTCAGAAGTCTGTCAGAGGCTGGTGGCCATGCATGATTGAGAAAGACGGAAACAAAGAGTTGGGCGGAAAGGTTGAGATGACTCTGGAAATTGTGACTGAGAAAGATACTGAGGAGAAGCCTGCTGGAAAGGGAAGGGATGAACCCAACATGAACCCAAAGCTGGATCCTCCTAAACGTCCG	eeel2_c622	AAATGCTCCCAGATCTGGGCGGAGCTGCCCCTCCCAAAAACGACCTCACGTAAATCACTGTTTGCTCAGAAGTCTGTCAGAGGCTGGTGGCCATGCATGATTGAGAAAGACGGAAACAAAGAGTTGGGCGGAAAGGTTGAGATGACTCTGGAAATTGTGACTGAGAAAGATTCTGAGGAGAAGCCTGCTGGAAAAGGAAGGGATGAACCCAACATGAACCCAAAGCTGGATCCTCCTAAACGTCCGGAAACATCTTTCTTTTGGTTTACGAATCCCTGCAAAACCATGAAATTCATTGTGTGGCGCAGATTCAAATGGCTCTTCATTGGACTCATCATTCTCATACTGGTGGGACTCTTCATTGCCATCCTCCTGTATTCCTTACCGAACTATGTTGCC…	PREDICTED: hypothetical protein LOC393849 [Danio rerio]	C:nuclear membrane; P:blood circulation; C:cytoplasmic vesicle membrane; P:muscle contraction; C:plasma membrane; F:protein binding; P:cellular response to heat; C:centrosome; C:integral to membrane	98.37	0.698864	246	3	1	108	352	1	246	4e-121	0	0
comp23_c0_seq1	AAAGAGGGAATTGGAGGGCGAAAATGCCGAAATAAACTGCGAACCGAGACAGGAACTGGGTGTCAGCCCCAACGAGAGAAGCACAGAAATTGCGAACAGCCGGTCGCAATGTTCCTCTTCTCCTGTATCGCAGGAAGAAATTGAGTCAGACATTTCGGACGATTCGGATCAAGAGCTGGACATTGAAGACGATATCGATGCGTCTTTAAATGCGCAAATATGAGAAAGGACTGATTGGG	eeel_c8536	CACAAAAATCATAAAGACTAAAATGGCCATTTGAACAACGTGAAAAGTATTTTCCCCACTAAAGCAGCAATTAGTGAATATTAATCAAGCTGGACTCACTGCCGTGAACACAAAGAAACAGCCTACCCCATACATACATTTTGGTTAGTTTTAAAAACCCAAAATATTGTAGGCCAAAGATATATTCTTAACTTACATTAACAAGAACATTTGTTTCCACCAAATATACATACATATATACAAACTTTATTTTGGAACACAATGTATTTATAAAAAGTGATATGTAGCTTGGGGGGGATGTTTCAGGAGAATAAAATCTCCCCATTACCCCAATCAGTCCTTTCTCATATTTGCGCATTTAAAGACGCATCGATATCGTCTTCAATGTCCAGCTCTTGA…	Homeobox protein PRH [Osmerus mordax]	P:endoderm development; P:negative regulation of angiogenesis; P:positive regulation of endothelial cell differentiation; P:poly(A)+ mRNA export from nucleus; P:regulation of cell proliferation; P:pancreas development; P:gut development; F:TATA-binding protein binding; P:anterior/posterior pattern formation; P:thyroid gland development; P:myeloid leukocyte differentiation; P:embryonic hemopoiesis…	100	1	239	0	0	1	239	567	329	1e-124	0	0
comp27_c1_seq1	CATGGCTTCATCCGGCCGTCCAATGGCGGAGAGGACATCTTCGTCCACATCTCCGACATTGAGGGGGAGTATGTGCCTGTGGAAGGGGATGAGGTCACCTACAAGGTTTGCCCCATACCACCCAAGAACCTGAAGATGCAGGCTGTGGAGGTGACCATCACTCATCTGAACCCAGGGACGAAGCATGAGACCTGGTCTGGAGAGATAATGCGCTCCTAGGCCTCGACTCTGGCCTACGGCTGCGGTACACGGGAGAACGGCGGGAAGTAGAA	eeel_c42836	GGCCGGGGGGGGGAGTATGTGCCTGTGGAAGGGGATGAGGTCACCTACAAGGTTTGCCCCATACCACCCAAGAACCTGAAGATGCAGGCTGTGGAGGTGATCATCACTCATCTGAACCCAGGGACGAAGCATGAGACCTGGTCTGGAGAGATAATGCGCTCCTAGGCCTCGACTCTGGCCTACGACTGCAGTACGCGGGAGAATGGCGGGAAGTAGAATAGACTGCATGCACCGTGTGTGTGTGGATGTGTGAGTGTGTGTGAGCGCGTGTGTGGCGCGGAGTTAAGAACGGATAAAAGTAGAGAAGTGAAAACTGGTATATAGATGATGAAGTATTACTGGAAGTTTAATGAGAAGGATGGATGGTGAGTTTATGAAGGAGAAGAGAAGAAAGAGAGG…	unnamed protein product [Tetraodon nigroviridis]	F:phosphatase binding; P:calcium-mediated signaling; F:DNA binding; C:cytosol; P:regulation of transcription, DNA-dependent	97.62	0.772059	210	5	0	63	272	9	218	4e-100	0	0
comp227_c1_seq1	TGCAGCATGAGGGTCATATGGCCTGATCAGGCACTGCTCTTTCAGAACAGGATCCAGAACATAATCCTGCTGCTTGGGCTGCTTTTCATCACCGGGTCCCTGGCTACAAGAGTGACCACACCCAGGAACATGACAGCCCTGACTGGAAACCCTGTGACCCTCACTTGTGACCTGGATGGGGATGGTGAGGTATTCCAGGTGGAGTGGAACAGGTGTGATGGGCGAAAGGTGCTCGTCTTCCACAGAGACCATGGAAAAAGCATCAACACTGGCTACCGAGAGCGCATCTCTGTGGTGACGTTGAACAGATTCACATTGCTTGAGACGAGAGCCAATGACAGCGGAGAATACTGCTGTGAC	eeel_c16356	AGTATAGCACATACCTTACTGAAGAGTGTACTGTGACACCCTCATATGCAGACTTCACAGAGACGCAGCAGCATGAGGGTCATATGGCCTGATCAGGCACTGCTCTTTTCAGAACAGGATCCAGAACATAATCCTGCTGCTCGGGCTGCTTTTCATCACCGGGTCCCTGGCTACAAGAGTGACCACACCCAGGAACATGACAGCCCTGACTGGAAACCCTGTGACCCTCACTTGTGACCTGGATGTGGATGGTGAGGTATTCCAGGTGGAGTGGAACAGGTGTGATGGGCGAAAGGTGCTCGTCTTCCACAGAGCCCATGGAAAAAGCGTCAACACTGGCTACCGAGAGCGCATCTCTGTGGTGACGTTAAACAGATTCACATTGCTTGAGACGAGAGC…	PREDICTED: similar to poliovirus receptor-related 3 [Bos taurus]	P:cell-cell adhesion; F:protein homodimerization activity; F:cell adhesion molecule binding; C:apical junction complex; P:retina morphogenesis in camera-type eye; C:cell-cell adherens junction; F:protein binding; C:cell-cell junction; C:plasma membrane; P:fertilization; P:homophilic cell adhesion; P:cell adhesion; C:membrane; P:lens morphogenesis in camera-type eye; C:integral to membrane	98.33	0.997222	359	5	1	2	359	68	426	1e-180	0	0
comp243_c0_seq1	GCCTTTGGGGACTATGGCGCCTGCAATGAGAACAAGACTGCTCTGAGAGTGTTTTACTTCACGGTGGGTCTCCTGGCTATTGCGGTGATCCTAGCTGGAATCCTGGCCTATTTCTACAGCGATAAGGTTGGAGACGAGATGTCTGCCTTTTACACGACTGTCTACACAAAGTACGTCAACAAAGAGGACCCCGGCCTGTCCGTCACACTGAAAATCTTCCACAATGCGCTGCATTGCTGCGGCATTGGAGGAGTTTTGGAGCCCTTTGCGCGAGACACGTGTCCTAGTACCAAAGGCTTCCTTGACGCCCTGTCCATAC	eeel2_c1516	TCTCACCATAAGTTTCCTGAGTGCCGTGCTGGCTAACTCTTGGTGAGGTGTATCATGAGTAAGCCAACTGAATGGACCACGCCACTTTGGTTCGTATTTCACTGGGTTCTGGGTGGCAGACCAGAGGTGATTCAAATAGCACAGACTGTGACACATCCACGCATTGATTCCAAACCGCAAGTACACCAGCCATTTAAACAGTTTAATGTACTGTGGTCTGGCAACAGTTAATAAATGTGTCACTGTCTTAAAACTTGTCTTATTAACCCTGACTGAGATTTAAGACTAAAACTGCAATTTCAATATCCTGTGGGATATTGAGGCGGTGTGGAGAATTCAAGGGAAAGTATGCTTGTGCATGTGCAGCGACATTATGGTTTTCTTGGCCCACAGGTTATA…	CD9 antigen [Salmo salar]	P:cellular process; C:integral to membrane; P:biological regulation; P:cellular component organization; P:single fertilization; C:plasma membrane	97.18	1	319	8	1	1	319	1069	752	2e-153	0	0
comp326_c1_seq1	GTAGAACGTCACATGTTGTTTTTCCCTCTTCTGTCCAGTCACTCAGTGATGTGTGTTATTTACTGTTGAACTGTTGAAGACACCGAACGGCCAGCGCGCCGCTCAGGATGGAATAGTAGGTGCTGATACAGACGAGTTCTTTGCACTTTTGAACAGAACGCACAAGTTAAAGAAAAGTGAGAGTGCAAGACGCCAGAATGGCGAGTCCACCAACGACGGTAGGACCTTTATTTTCTAACGCGAACATTAATAATAAT	eeel_c34410	TTATTTACTGTTGAACTGTTGAAGACACCGAACGGCCAGCGCGCCGCTCAGGATGGAATAGTAGGTGCTGATACAGACGAGTTCTTTGCACTTTTGAACAGAACGCACAAGTTGTAGCAACGTCAGAGTACAAGACGCCAGAATGGCGAGTCCACCAACGACGGTAGGACCTTTATTTTCTAACGCGAACATTAATAATAATAAGAACGTTAAAAAATGCGGGTACCTGAAGAAACAGAAGCACGGACACAAGCGGTTTTTCGTGCTGAAGGAGCAGAGCGAGGGTTTCCCCGCCAGACTGGAGTACTACGAGAAC	PREDICTED: similar to insulin receptor substrate 2 [Danio rerio]	C:cellular_component	97.03	0.785992	202	6	0	56	257	1	202	5e-94	0	0	comp326_c0_seq1~100.00~1
comp355_c0_seq1	GCTGCAACCGCCTTGCAACAGGGAACTGGAGGTTGAATTGAAATCGCTGGCTCGCAGAAGAGGCAGGTGGTACTACGCAGACCCACCTCCGCTTGGCAGTCTGAACGCTCCTTGGTCTTGGTGGAACTTCATTTTATTTGCCGATCAGATCTTAAAATTAGTTAAATAAATACATGTCTGTAATACTTCTGTTGTAGTATATGCCCCGAGATGGAAAACGCGCACACTAAATCGGCATCAGAAGTTTTGGAAAACTTCGGTGTGAACGAAAACACTGGACTGACACTTGAACAAGTAAAAAACAATTTGGAAAAATATGGACCAAACGAGCTGCCTGCTGAGGAAGGCAAGTCCTTGTGGGAGCTGGTGGTGGAGCAGTTTGAAGACCTCCTGGTGAGG…	eeel_c34756	GATGGGCTCCACGAAAGCTGTTGTCGTCTCCTCCCCTTCCTCAAACAGTGCCAGCACAAAAGAGACACAGGCAGCCAGGAGGAGGATCCTCACCAGGAGGTCTTCAAACTGCTCCACCACCAGCTCCCACAAGGACTTGCCTTCCTCAGCAGGCAGCTCGTTTGGTCCATATTTTTCCAAATTGTTTTTTACTTGTTCAAGTGTCAGTCCAGTGTTTTCGTTCACACCGAAGTTTTCCAAAACTTCTGATGCCGATTTAGTGTGCGCGTTTTCCATCTCGGGGCATATACTACAACAGAAGTATTACAGACATGTATTTATTTAACTAATTTTAAGATCTGATCGGCAAATAAATGAAGTTCCACCAAGACCAAGGAGCGTTCAGACTGCCAAGCGGAG…	PREDICTED: similar to ATPase, Ca++ transporting, fast twitch 1 [Danio rerio]	C:ER-Golgi intermediate compartment; P:reduction of endoplasmic reticulum calcium ion concentration; P:apoptotic mitochondrial changes; P:apoptosis in response to endoplasmic reticulum stress; P:regulation of heart contraction; P:auxin biosynthetic process; P:positive regulation of fast-twitch skeletal muscle fiber contraction; C:microsome; P:elevation of mitochondrial calcium ion concentration; …	99.77	0.823985	426	0	1	61	486	425	1	0	1	1	comp355_c0_seq1~100.00~1
comp355_c1_seq1	GATGATCCTCATCGCCAACGCTGTGATCGGAGTATGGCAGGAGAGGAACGCGGAGAACGCCATCGAGGCCCTGAAGGAGTACGAGCCCGAGATGGGGAAGGTGTACCGCATGAACAGGAAAGCCGTGCAGCGGATCAAGGCGCGGGAGATCGTCCCCGGCGACATCGTGGAGGTGGCCGTTGGTGACAAGGTTCCTGCGGATATTAGGGTCACGTCCATAAAATCCACA	eeel_c39228	GAGAACGCCATCGAGGCCCTGAAGGAGTACGAGCCCGAGATGGGGAAGGTCTACCGCATGAACAGGAAGGCCGTGCAGCGGATCAAGGCGCGGGAAATCGTCCCCGGCGACATCGTGGAGGTGGCCGTTGGTGACAAGGTTCCTGCTGATATTAGGATCACGTCCATAAAATCCACAACTCTACGGGTGGACCAGTCCATTCTGACAGGGGAATCTGTGTCCGTCATCAAACACACAGACCCCGTTCCTGACCCCAGAGCTGTCAATCAAGACAGAAAACATGCTATTTTCGGGCACCAACATCGCCGCGGGCAAGGCCATCGGCGTGGTGGTGAGCACCGGCGTCGCCACGGAGATCGGAAAGATCCGAAACCAGATGGCGGGCACGGAGCAGGAGAA…	PREDICTED: similar to ATPase, Ca++ transporting, fast twitch 1 [Danio rerio]	C:ER-Golgi intermediate compartment; P:reduction of endoplasmic reticulum calcium ion concentration; P:apoptotic mitochondrial changes; P:ER-nucleus signaling pathway; P:apoptosis in response to endoplasmic reticulum stress; P:negative regulation of heart contraction; P:auxin biosynthetic process; P:positive regulation of fast-twitch skeletal muscle fiber contraction; C:microsome; P:elevation of …	97.18	0.772926	177	5	0	53	229	1	177	7e-82	0	0
comp362_c0_seq1	GGACGAGCTGAAGCAGCGGAAGAAGATCATCGTCTCCCAGCAGTCCATGATCAACGCCGGCATGGGCGGCTACCACAAGTGCCAGTGCTGTGACAAGGCCTTCATGAACAGCTCCTTTCTGCAGAGCCACATGCAGCGCCGCCACCCTGAGGAGTATGACATCAGGCTGATGTCTGAGAAGCAGAGGAAGGTGCAGGCGGTGAAA	eeel_c1764	TCCAGGCGCAGGACACCAAGGGCCTGAAGGACGAGCTGAAGCAGAGGAAGAAGATCATCGTCTCCCAGCAGTCCATGATCAACGCCGGCATGGGCGGCTACCACAAGTGCCAGTGCTGTGACAAGGCCTTCATGAACAGCTCCTTTCTGCAGAGCCACATGCAGCGCCGCCACCCTGAGGAGTATGACATCAGGCTGATGTCTGAGAAGCAGAGGAAGGTGCAGGCGGTGAAACTGCAGGAGGAGATTAACAAGCTGAAGGAGCAGTTAAGTCTGACCAGGTCCCAGCTGGAGGTGCAGCAGCAGGCCCACACGCTGAAGGCATCTCAGGTAACTGTATCACTGCATTACACCACATTACATTACGCTCTGTTACACTGCATATCTCACAGCATACTGC…	Dzip1 protein [Danio rerio]	P:heart jogging; F:zinc ion binding; P:adenohypophysis development; P:embryonic heart tube morphogenesis; P:heart looping; P:regulation of smoothened signaling pathway; P:NLS-bearing substrate import into nucleus; C:cytoplasm; C:nucleus	99.51	1	205	1	0	1	205	29	233	4e-104	0	0
comp442_c0_seq1	GGTGGAGATCTGGAACCTGGGCTCCTGCATCCTGGATCCCACCATCGTGAGCTTGGCTGGCCCAGGGGTAAAGTTTACCTCACTCCTGTTTGCCACTGACACAGACTGTATACTGGTTGGGGACAGTGAAGGCCAGGTCAGTGTCTATCAGCTGAAGAACCTGGACGTTGGAGCAGGGCCCCAGGTGGACACATTAGAAGAAATCATTCGGTCAACCCTCTCAAGTCGGCACTAAGGAGACCTACAGCTAGTAAAAGGCACCATGGTTTAGGAAAATGCTGTTTGTGTGCCATATATTTTTACTAAAATGTTGACACAATTACCATGTCCATTTTGTCATCATCATCAGTAGTAATATCTGTTGAATCAGAAAAGGGCCAGACTGAAAGTATCCAGTCA…	eeel_c34904	GGCCACCGTCGTTCGGCGACGGTCAACGAGGACAGGGTGGAGATCTGGAACCTGGGCTCCTGCATCCTGGATCCCACCATCGTGAGCTTGGCTGGCCCAGGGGTAAAGTTTACCTCACTCCTGTTTGCCACTGACACAGACTGTATACTGGTTGGGGACAGTGAAGGCCAGGTCAGTGTCTATCAGCTGAAGAACCTGGACGTTGGAGCAGGGCCCCAGGTGGACACATTAGAAGAAATCATTCGGTCAACCCTCTCAAGTCGGCACTAAGGAGACCTACAGCTAGTAAAAGGCACCATGGTTTAGGAAAATGCTGTTTGTGTGCCATATATTTTTACTAAAATGTTGACACAATTACCATGTCCATTTTGTCATCATCATCAGTAGTAATATCTGTTG…	WD repeat domain 78 [Danio rerio] >gi|63102487|gb|AAH95632.1| WD repeat domain 78 [Danio rerio]	F:molecular_function; P:biological_process; F:hormone activity; C:extracellular region	99.78	0.894118	456	1	0	1	456	36	491	0	0	0
comp462_c1_seq1	ATTGGAAGAAATGATTGGTTGTGGGAAATGGTTTCACAGTCTTTTCTAAGAAATGTGGTAATGTATACTCCCAGATTACATTTTGAGCATTGATTCATACCAGAATGCTATGTTTCCCATTAAGCTTAGTTCACAGCTTTTAAGTCTAACCATGAAAATGTATTAAGACCCACCTGAGAGGCTGATTCTGGTCAGAGTTATCACATGGCACAAGACAGTCATGGATGACACCCAGTCCCTCACTGAATAAAAAAAAGTGTACACGAACAGCTGGG	eeel2_rep_c4943	AGTTTATTGATGCAATCAAAGCCATCCAGCTGTTAGCCATTCGTTTTGTATTTTTATGGAATCTACATTTGGGTCAATATAACTTAAAAAAACTCTTACATCAGAAAGGTAGTCACTTTTTACAGTATTTAAATTAGAAATATGAACAAGAACTTTAATACAGAAAACATCGCAACTTGCTACAATAAAATAAAATCTGAAAACAGAAATAATATTTGGAGGCACTGTACAGAAGATGGACACCACATTTGCCTTGTGTACAGGTGGAGGTTGTCCATCAGAACCAGTCAATATGACTGAGAGATAATCTCCATGTGACAGTCAGTGGAGTAGGGGTTCTCTTTGACCTGGGATCAACTTTACAGGTACAGGCAGAGCTCTCTGTGACCTGTTTCAATG…	PREDICTED: similar to Angiopoietin-related protein 4 [Taeniopygia guttata]	P:response to hypoxia; C:intracellular membrane-bounded organelle; P:cellular response to starvation; P:positive regulation of angiogenesis; P:protein homooligomerization; C:extracellular space; F:enzyme inhibitor activity; F:receptor binding; P:negative regulation of lipoprotein lipase activity; P:positive regulation of lipid metabolic process; P:signal transduction; P:negative regulation of apo…	98.18	1	275	5	0	1	275	863	589	3e-136	0	0
comp477_c0_seq1	AGCTAAGTATCCAAGAGTTCGGCCTAATGGTGTCTGGCAGAAGCAAATAATCATCAGCAGAATTTTATTTACCCTGAGTTAATACAATGTAATGCATTAACCCTTCATATGTTTCAATATACATTGTTTTACTGTTTAGTGCAGTCTTTTGCCGCTCAATTTTTTCAGATAATTACACAAGTTGAGTTGAATTTATAAACATGGGGTGTGGTCTAATAAATTTGAAGCGTGTTCC	eeel2_c37	TATTACACTGATTCATATTTCAAGTACATTCTTACATATAGTACAGAGCATGTTGAGAAAGTACAGGAAATTCCCACATTCGCAATAATAATGAAAGCACATATTTTAGCTTTCCAGGAAACCCAGACATCCATATTAAATGGGAACACAGAGAAGGTATGGAGCTTAAAGTGCACTCAGATTAAAAAAGGAACACGCTTCAAATTTATTAGACCACACCCCATGTTTATAAATTCAACTCAACTTGTGTAATTATCTGAAAAAATTGAGCGGCAAAAGACTGCAATAAACAGTAAAACAATGTATATTGAAACATATGAAGGGTTAATGCATTACATTGAATTAACTCAGGGTAAATAAAATTCTGCTGATGATTATTTGCTTCTGCCAGACACCATT…	periplakin [Danio rerio]	C:cytoplasm; F:structural constituent of cytoskeleton; C:cell junction; F:protein binding; C:extrinsic to plasma membrane; C:intracellular membrane-bounded organelle; C:cytoskeleton	98.72	1	235	3	0	1	235	424	190	2e-117	0	0
comp477_c0_seq1	AGCTAAGTATCCAAGAGTTCGGCCTAATGGTGTCTGGCAGAAGCAAATAATCATCAGCAGAATTTTATTTACCCTGAGTTAATACAATGTAATGCATTAACCCTTCATATGTTTCAATATACATTGTTTTACTGTTTAGTGCAGTCTTTTGCCGCTCAATTTTTTCAGATAATTACACAAGTTGAGTTGAATTTATAAACATGGGGTGTGGTCTAATAAATTTGAAGCGTGTTCC	eeel2_c6314	GAGCATGTTGAGAAAGTACAGGAAATTCCCACATTCGCAATAATAATGAAATCACATATTTTAGCTTTCCAGGAAACCCAGACATAAACCATATTAAATGGGAACACAGAGAAGGTATGGAGCTTAAAGTGCACTCAGATTAAAAAAGGAACACGCTTCAAATTTATTAGACCACACCCCATGTTTATAAATTCAACTCAACTTGTGTAATTATCTGAAAAAATTGAGCGGCAAAAGACTGCAATAAACAGTAAAACAATGTATATTGAAACATATGAAGGGTTAATGCATTACATTGAATTAACTCAGGGTAAATAAAATTCTGCTGATGATTATTTGCTTCTGCCAGACACCATTATGCTGAACTCTTGGATACTTAGCTCCTTGTTTTGGTACTGT…	unnamed protein product [Tetraodon nigroviridis]	F:structural constituent of cytoskeleton; C:cytoskeleton; C:desmosome; F:protein binding; C:extrinsic to plasma membrane; C:nucleus; P:keratinization; C:mitochondrion	98.3	1	235	4	0	1	235	382	148	9e-116	0	0
comp639_c1_seq1	GACAGACCCCCGGAGAGGTACACGTCCAGATATTACTTAAAGTTCAATTTCCTGGAGCAAGCTTTCGATAAACTGACCGAGGTCGGTTTCCACATGGTAGCTTGCAGCTCCACGGGTACTTGCGCTTTCGCCAACAATGATCCCAGTGAGGACAAAGTCTGGACCAGCTATACTGAGTATGTGTTCTGTCGAGAGTAATTTGTTGGAAGCCGAATCACAGCTGTTGGTTGCAAAGAAACGCAGCCGGAAAACTTGTTTATTGTCTTCTTGAATAGCTGTATATGATTAGCGTACAATGTGTGGC	eeel_c28496	AGAGACATTCAGACCGATGCTAAATTCAGGAGGGTAGCCAGGATTACTGTGTGTGGGAAGACGTCCCTTGCAAAGGAAGTTTTTGGAGATACCCTGAACGAGAGCAGGGACCTGGACAGACCCCCGGAGAGGTACACGTCCAGATATTACTTAAAGTTCAATTTCCTGGAGCAAGCTTTCGATAAAACTGACCGAGGTCGGTTTCCACATGGTAGCTTGCAGCTCCACGGGTACTTGCGCTTTCGCCAACAATGATCCCAGTGAGGACAAAGTCTGGGCCAGCTATACTGAGTATGTGTTCTGTCGAGAGTAATTTATTGGAAGCCGAATCACAGCTGCTGGTTGCAAAGAAACCCAGCCGGAAAACTTGTTTATTGTCTTCTCGAATAGCTGTATATG…	unnamed protein product [Tetraodon nigroviridis]	C:voltage-gated potassium channel complex; F:voltage-gated potassium channel activity; F:protein binding; P:potassium ion transport	97.7	1.00329	305	6	1	1	304	115	419	5e-149	0	0
comp666_c0_seq1	GGAAGTTGGAAGGAAGTAGAGCTGGACCACAGTCTCTTCTCCGAGCAGGACATGGGAGGGTTGGTGTGTTTCGAGGAGCTGACGGACTACCGCCTGGTTGATTCTGCCAAGGTCGCAGCAAAGGTGGAAAATAAAACAGAGAAGAAAGCCAAGAAAAGGAAAGCAACCAAAGAAGCAGTAGTACATGGAGATGTAGAGCAGGCAGGTGAAGGGGGAAGTGAGAACAAAGAG	eeel_c34231	AAAATGGCTGCGTCCTCGTGAAGAGCAGCACATGAGTGGTTTTGGGTAAACTCGCACTGTAAAAACGCAATTCTTCAGACTGTAGTTTGCCTGTTATTCACCCGCAAGGAAAATGAAGACAAAAAAGGTACAGCCCAAGAGGAAGGTGCTCAGAAAATGGGGTGAAGCCCAAAAAGCGGGGTATCGTTGTGAAGGGAAGTTGGAAGGCAGTAGAGCTGGACCACAGTCTCTTCTCCGAGCAGGACATGGGAGGGCTGGTGTGTTTCGAGGAGCTGACGGACTACCGCCTGGTTGATTCTGCCAAGGTCGCAGCAAAGGTGGAAAATAAAACAGAGAAGAAAGCCAAGAAAAGGAAAGCAACCAAAGAAGCAGTAGTACATGGAGATGTAGAGCAGGCAG…	unnamed protein product [Tetraodon nigroviridis]	F:nucleic acid binding; F:helicase activity; F:ATP binding; F:ATP-dependent helicase activity; F:RNA binding; F:nucleotide binding; P:auxin biosynthetic process; C:cytoplasm; F:hydrolase activity; C:nucleolus	99.13	0.995671	230	2	0	1	230	195	424	2e-116	0	0
comp677_c1_seq1	CGAGAAAGTAAAAACAGGCGTGAGACCCTGACTATAAACGTAATGTAGGCTACTGATAACACTAGAAGCCATGTCATCCAAAGTGGGAGTCAATGGTGAAATTGAAAAGAGAGCAGCTATGACAACTGAGACCTCCTTGGCAACAAATATAGGGGAAACTATCAAGAACAATGAAGAACAGGTGGAATTTAACTCCAGTAATGACATAACAGCCTCCGACACAAATACTGTAGCCGCAAGTAACCTAGCTCTACTGAAAGCCCATTCTTTGGATGTTAAATTTGAAGTGGGGGAAGAATATGACATCATTGAAACAATAGGAACAGGGGCCTATGGTGTTGTGTCTTCAGCAAGGAGGAGGGACAATGGGCAGCGGGTGGCGATAAAGAAGATTCCAAA…	eeel_c23731	TAGTCAAATTGACCACGGAAGAACACGAGGAAGTAAAAACGGAGGCGTGAGACCCTGACTATAAACGTAATGTAGGCTACTGATAACACTAGAAGCCATGTCATCCAAAGTGGGAGTCAATGGTGAAATTGAAAAGAGAGCAGCTATGACAACTGAGACCTCCTTGGCAACAAATATAGGGGAAACTATCAAGAACAATGAAGAACAGGTGGAATTTAACTCCAGTAATGACATAACAGCCTCCGACACAAATACTGTAGCCGCAAGTAACCTAGCTCTACTGAAAGCCCACTCTTTGGATGTTAAATTTGAAGTGGGGGAAGAATATGACATCATTGAAACAATAGGAACAGGGGCCTATGGTGTTGTGTCTTCAGCAAGGAGGCGGGACAATGGGCA…	mitogen-activated protein kinase 7 [Danio rerio] >gi|86279644|gb|ABC94477.1| extracellular signal-regulated kinase 5 [Danio rerio]	F:MAP kinase activity; C:cytosol; P:apoptosis; P:cell cycle; P:BMK cascade; F:ATP binding; P:cell differentiation; F:protein binding; P:signal transduction; P:regulation of angiogenesis; P:protein amino acid autophosphorylation; C:nucleoplasm; P:transmembrane receptor protein serine/threonine kinase signaling pathway; P:serine family amino acid metabolic process	98.75	1.00418	480	4	1	1	478	26	505	0	0	0
comp682_c1_seq1	AGTTGCTGGCCTCGCCAGTAGTGCTGTCATGTACACCACCAAGCAAACCCTGACCGTGTCAGAGGTCATTGAAGTCCTTGAAGTGCTCCTCATCTTTGTCTACCTCAGCCTAATTGTGCTGTACCTGCTGCCTCGTTGCTTCACCCCAGGCGAGGCCCTCCTCATAGTGGGCGGAATCAGCTTCATTATCAACCAGCTCATCAAACGCTCACTCAACCTGACAGAGGTGAAAGGGGACCCCGTGAACTACTTCCTGCCTGTGGTGGTGGTAGGGTCCCTGCTATTGGGCATCTTCTTCACTCTGCTGTTCTGCTTCATGGAGTCTGAGACCTGGGTGTCCTCGCTCTTCTTCCACATGATGACT	eeel2_c2349	AGCAGGGACCCTACCACCACCACAGGCAGGAAGTAGTTCACGGGGTCCCCTTTAACCTCTGTTAGGTTGAGTGAGCGTTTAATGAGCTGGTTGATAATGAAGCTGATTCCGCCCACTATGAGGAGGGCCTCGCCTGGGGTGAAGCAACGAGGCAGTAGGTACAGCACAATTAGGCTGAGGTAGACAAAGATGAGGAGCACTTCAAGGACTTCAATGACCTCTGACACGGTCAGGGTTTGCTTGGTGGTGTACATGACAGCACTACTGGCGAGGCCAGCAACCACGCAGGTGTTAGTGGGCACAGGTCGAGTAATACCCAAGGCAATCAGGGAGAGGAACAGTGCCAGCATCATGCCAGTGACTGTGATCACCATAGAGAAGTGCTCAAAGTACACATTC…	unnamed protein product [Tetraodon nigroviridis]	C:integral to endoplasmic reticulum membrane; C:membrane fraction; P:dolichyl monophosphate biosynthetic process; F:dolichol kinase activity	98.58	0.771978	281	4	0	2	282	281	1	4e-141	0	0
comp723_c0_seq2	CCGGAGCCCCTCTTCACCGACGAGCTGTACCCCAGCTTCGCCGGGGGCATCGCCCTGTCAGACAGTGTGGCGAAGGAGAGCTGTATGCTCAACCTTCTGCTCTCGCTACCAGAACCCAACCTGGTCACTTTCCTCTTCCTGCTGGACCACCTGAAGAGGGTGGCTGAGAACGAGAGCGTCAACAAGATGTCCCTTCACAACCTGGCCACGGTTTTTGGCCCCACGCTGCTCCGCCCCTCTGAGAAAGACAGCAAAATCCCAGCCAATCCTACGCAGCC	eeel_c30220	GGATAGTCTCCAGTTGAAGGAAATACAGCAAGACCTGGGCCTGTGACATGACCTCTAACGACCAGCTGTCACTCATGGTGATGGGCTGCGTAGGATTGGCTGGAATTTTGCTGTCTTTCTCAGAGGGGCGGAGCAGCGTGGGGCCAAAAACCGTGGCCAGGTTGTGAAGGGACATCTTGTTGACGCTCTCGTTCTCAGCCACCCTCTTCAGGTGGTCCAGCAGGAAGAGGAAAGTGACCAGGTTGGGTTCTGGTAGCGAGAGCAGAAGGTTGAGCATACAGCTCTCCTTTGCCACACTGTCTGACAGGGCGATGCCCCCGGNGAAGCTGGGGTACAGCTCGTCGGTG	PREDICTED: similar to BCR variant protein [Taeniopygia guttata]	F:Rho guanyl-nucleotide exchange factor activity; P:platelet-derived growth factor receptor signaling pathway; F:protein serine/threonine kinase activity; P:regulation of cell cycle; P:brain development; F:ATP binding; F:protein binding; P:signal transduction; P:regulation of Rho protein signal transduction; P:protein amino acid autophosphorylation; F:GTPase activator activity; C:cytoplasm; P:reg…	98.86	0.94964	264	3	0	15	278	347	84	5e-134	0	0
comp725_c1_seq1	CGGCGCACGGTGGCTTGGCGCCCGAGGGTCGCAAGTGCCGCAAGGAGGCCTTCCAGAAAGAGCCGAACCTGTCGAAGTGGAGTGTCTGGGTCGCGCTGGAGACGTACGTACAGCTCCAGGAAGAGTTTGGCTGGGACGCCTTCAAGAAGGTCTTCGCTGCCTACCAGACCATGAAGAACGTGCCCAGGGACAACCCAGGCAAGATGAACCTGTTTGCCGAGACCTTCTCCCGCACAGTCAGCAAGAACCTGGCCCCCTTCTTAAAGGCCTGGGCCTGGCCCATCCTCCCCGCCACGGAGTAGAAGCTGGCGGACCTTCCAGCATGGACCGACCACCCCATGAGCAAGCCACCTTCCTGAAG	eeel_c3288	ACGGGGGGCTGCCTACCAGACCATGAAGAACGTGCCCAGGGACAACCCAGGCAAGATGAACCTGTTTGCCGAGACCTTCTCCCTCACAGTCAACAAGAACCTGGCCCCCTTCTTCAAGGCCTGGGCCTGGCCCATCCTCCCCGCCACGGAGCAGAAACTGGCGGACCTTCCAGCATGGACCGACCACCCCATGAGCAAGCCACCTTCCTGAAGAGATACCGGGGGAGATACCAAGACGATTCTCTGCAGAAGAGGTCGACACCCAAAAGCTTATCGCTGGTTTTGGAGCACTGTGGACGGCTAGTGCTTGATTGCTCTTGTACTCTTGGACTCTGGACTCTTTTTTCCTCTGTGGTTTTTTTCCCTTTCATAGACTACTGCGCTACAAGACTTCATAAG…	FAM139A [Salmo salar]	None	97.57	0.570637	206	5	0	156	361	8	213	9e-98	0	0
comp729_c0_seq1	CCGAATCTCTGCGGGAAGATGAGAAATCTCGAAACGGGCTGGATCCACGGAAACTGAAATATAAGCAGCGGCTGATATCTCGCCCCCTGGTGGCCGGTCCTGACGGGACGAGGGACCCGGTGAAAATCGGTATCCCGCGGTACGTCCTGCGGGGCCAGGGAAAAGACGAGCACTACGAGTTTGAAGTGAAGATCACAGTCCTGGACGAGACGTGGACGGTGTTCCGGAGGTACAGCCGCTTCCGGGAAATGCACAAGACGCTCAAGCTGAAATACCCGGAGCTGGCAGGCTTGGAGTTCCCGCCGAAGAAGCTGTTTGGGAACCGGGACGAGCGAGTGGTGGCCGAGCGACG	eeel_c25402	GGGGGAGCGGTACGTACCTCCAGAAGGGCTCGTCGCTCGGCCACCACGCGCTCGTCCCGGTTCCCAAACAGCTTCTTCGGCGGGAACTCCAAGGCTGCCAGCTCCGGGTATCTCAGCTTGAGCGTCTTGTGCATTTCTCGGAAGCGGCTGTACCTCCGGAACACCGTCCACGTCTCGTCCAGGACTGTGATCTTCACTTCAAACTCGTAGTGCTCGTCTTTTCCCTGGCCCCGGAGGACGTACCGCGGGATCCCGATTTTCACCGGGTCCCTCGTCCCGTCAGGACCGGCCACCAGGGGGCGAGATATCAGCCGCTGCTTATATTTCAGTTTCCGCGGATCCAGCCCATTTCGAGATTTCTCATCTTCCCGCAGAGATTCGGACGACAGGGAGAGCTCC…	PREDICTED: similar to kinesin-like motor protein C20orf23 [Monodelphis domestica]	P:microtubule-based movement; F:phosphoinositide binding; F:protein binding; F:ATP binding; P:cell communication; F:microtubule motor activity; C:microtubule	97.73	1	352	8	0	1	352	382	31	6e-174	1	1	comp729_c0_seq1~96.67~1
comp736_c1_seq1	GAGCGCCGGTTCACGCCTCGGGGTCTCCGCTGCGCCCGTCGCCAGTAGCCCCCGAGGCTTCCGTCTTCGGCTCGCGGGTGAGCCCGGCGTCCCCGTACCACAGACACGGAATACATTTGACCTCCGTTTCCAGAGTGACGCTCAATTCTCAGCAAGCTCCCGCGCCCTCGAGCAAGGACCTCAAGTTTGGAATTGACCGCATTTTGTCAACAGACTTTGACCCAAAATCAAAGGAGACGTCAACGTTAAGAGGTCCGTATGCGGTTCTTACGAAAGACACCATGCCACAGACGTACAAACGAAAGCGGTCCTGGTCGCGGGCAGTGTTTTCCAACCTGCAGCGGAAAGGGCTCGAGAAACGATTCGAAATCCAGAAGTACGTGACCAAACCCGACAGAA…	eeel_c32618	CAGATAAGGATTTTAATTGAAGGCTTTGATTTTGGTGTTTCAAATTACCAACAGGTATTTTAACCTTTTTTTTTAACTATTTATAACAATATTTGCGATGACGCCGCGGTTTCTGTAATCGTATTGACTGATGCCGGCTCCTCTGGACTCAGAGGGGCAGCACCGGACATGATGACGCCCGTCTTGTTGTGCTCTGTAATGTCAACGTCACTTTTTTCCTGGCCGTCCTCAAACTCGGATTCATTTGTGTCGGTCACGCACTCGGACTCCTGGTCCTTCTGGTCAGTTTCTGTCAGCGTTTTATCCGACTGCTCTTTTTGCGCCTGCGCCTCCTTCGAATGCCTCCATTTCATCCGTCTGTTTTGGAACCAAACTTTGACCTGAGCATCCGTCAGTCCA…	H2.0-like homeobox protein [Salmo salar]	P:regulation of adaptive immune response based on somatic recombination of immune receptors built from immunoglobulin superfamily domains; P:regulation of T-helper cell differentiation; P:regulation of transcription, DNA-dependent; C:cytoplasm; C:nucleolus; F:sequence-specific DNA binding; F:transcription factor activity; P:positive regulation of cellular process; C:transcription factor complex	99.06	0.858871	426	4	0	71	496	747	322	0	0	0
comp800_c0_seq1	CTAAAACCCAAAATATAATCGTATTGATTTAACAACACTTACCTTGTTCTTATGCCTCATCATTCTTATTGTCTGTCGGTCTATCCAGGAGCACTCTCAACAAGGAATTAACAGATGTATTCCTGAAAAGGACAAGCGAGCACAGTGTTTCTAATGTGGGAAAACGTGGCCCAGGAAAAGCCACAAAACAACCTGTTGAGATATCTGTAATTCCCAACATGAAC	eeel_c45597	GTCTCGGGCTGAAATTGACATGGAGGACATCAAGAAGCAATTCTTCAAGAAGTATGGGAAGACCCTGTGCTCCTTCATCAAGTCTGATGTGTCAGGTGATTACCGCAATATCCTCCTGGAGCTGTGTGGAGCGGAGAAGTAGAGGACCGCAGAGAAGCTCTGAGACCTTCAGGCCCTGCATCGGTGCTCTCCGCGTCTTCACTCAGCTGTTCCGGGGGCCATGCATTTATACGTTTGATAAAGTAACCCTTTTCCCCCAATGTTACGTGACTAAAACCCAAAATATAATCAAATTGATTTAACAACACTTACCTTGTTCTTATGCCTCATCATTCTTATTGTCTGTCGGTCTGTCCAGGAGCACTCTCAACAAGGAATTAACAGATGTATTCCTGAAAA…	annexin A4 [Ictalurus punctatus]	C:cytoplasm; F:phospholipase inhibitor activity; F:calcium ion binding; P:signal transduction; P:anti-apoptosis; F:calcium-dependent phospholipid binding	98.21	1	224	4	0	1	224	271	494	1e-109	0	0
comp874_c0_seq1	CCCCAAGAAGGGCAATGTGTCTCTGGAATTCCAGGCGCACAAGATTCCTTTCGTGTTCACGGAAAAAGGGTTTGGAAAGTTCACCTACCAGTTTGAGTTCTTCCACAGTGACCTGTTCGACCTCATGGTGGACCCCAATACCTACCCAATAGAGGTGCCCCTGAGAGAGATGCTCTACATGGACATCAAAGCCACTTCCTCTATTGCCAACACTGAACTCTTTGTGGAGTCCTGCAGAGCAACCCCTGTTGATGACCCCAACTATCACATTTTCTATGACATATTTGAAAATGGCTGCACGATGGATGAGACAGTGGTGGTCTATCCAAGTAACCCTTCAGAGTTCAAATTTGGAATCGAGGCTTTCACATTCATTGGAGAACATGAGGAGGTCTTCAT…	eeel_rep_c55610	CCAACAGCACCCATGTGATCGCTGCCATGTCCCTCAGCTCCTGTGGGACAATACTGGAGGAGGACGCGGACAACCTGATCTTCAAAAAATGAAATTACGTCATATGACAAACTTGGTGACGTCATTACCAGGAAACACCAGGTGGAGAGCGTGGTCGCGGCCGAGGTACCCCAAGAAGGGCAATGTGTCTCTGGAATTCCGGGCGCACAAGATTCCTTTCGTGTTCACGGAAAAAGGGTTCGGAAAGTTCACCTACCAGTTTGAGTTCTTCCACAGTGACCTGTTCGACCGCATGGTGGACCCCAATACCTACCCAGTAGAGGTGCCCCTGAGAGAGATGCTCTACATGGAAATCAAAGCCACTTCCTCTATTGCCAACACTGAACTCTTTGTGGAGTC…	PREDICTED: similar to CUB and zona pellucida-like domains 1 [Danio rerio]	C:membrane	98.33	1	478	8	0	1	478	169	646	0	0	0
comp874_c0_seq1	CCCCAAGAAGGGCAATGTGTCTCTGGAATTCCAGGCGCACAAGATTCCTTTCGTGTTCACGGAAAAAGGGTTTGGAAAGTTCACCTACCAGTTTGAGTTCTTCCACAGTGACCTGTTCGACCTCATGGTGGACCCCAATACCTACCCAATAGAGGTGCCCCTGAGAGAGATGCTCTACATGGACATCAAAGCCACTTCCTCTATTGCCAACACTGAACTCTTTGTGGAGTCCTGCAGAGCAACCCCTGTTGATGACCCCAACTATCACATTTTCTATGACATATTTGAAAATGGCTGCACGATGGATGAGACAGTGGTGGTCTATCCAAGTAACCCTTCAGAGTTCAAATTTGGAATCGAGGCTTTCACATTCATTGGAGAACATGAGGAGGTCTTCAT…	eeel2_rep_c5103	TGGAAATTTAGGCTCAAAGCTACAGCAACACAATCATGGGTAAATAACTTCATTATCAGTGGACCTCTGAACATCAGCAGGTACAACACTATCAGTGGATCAGATGGAGAATCTCTAATAAGATGGACACCAACTGAAAATGACCTTGGTGATCATGTTCCCATTTGCTTCATTGCAGAGAGTCAATCTGGGTCCAGTATTTTCCATTCTGAAATGAGATGCATCATTGTCACCGTTGGACACACATATGGCAAAGCCAATGTGATTTGTAACGAGAACACAATGACAGTGGAAGTGGAGAAGGCCTCAATAATTGGACTTCATGAAGATCACTTGCGTCTCAATGATGCCTCCTGCACCCCCACCTCCAACAGCACCCATGTGATCGCTGCCATGTCC…	PREDICTED: similar to CUB and zona pellucida-like domains 1 [Danio rerio]	F:calcium ion binding; P:cell adhesion; C:membrane; F:scavenger receptor activity; F:ion channel activity; C:integral to membrane; C:synapse; F:sugar binding; P:ion transport; C:cell junction; P:transport; F:extracellular ligand-gated ion channel activity; C:postsynaptic membrane; C:plasma membrane; F:binding; F:peptidase inhibitor activity; C:extracellular region	97.7	1	478	11	0	1	478	534	1011	0	0	0
comp874_c0_seq1	CCCCAAGAAGGGCAATGTGTCTCTGGAATTCCAGGCGCACAAGATTCCTTTCGTGTTCACGGAAAAAGGGTTTGGAAAGTTCACCTACCAGTTTGAGTTCTTCCACAGTGACCTGTTCGACCTCATGGTGGACCCCAATACCTACCCAATAGAGGTGCCCCTGAGAGAGATGCTCTACATGGACATCAAAGCCACTTCCTCTATTGCCAACACTGAACTCTTTGTGGAGTCCTGCAGAGCAACCCCTGTTGATGACCCCAACTATCACATTTTCTATGACATATTTGAAAATGGCTGCACGATGGATGAGACAGTGGTGGTCTATCCAAGTAACCCTTCAGAGTTCAAATTTGGAATCGAGGCTTTCACATTCATTGGAGAACATGAGGAGGTCTTCAT…	eeel_rep_c55497	GCGTGGTCGCGGCCGAGGTACCTACCCAGTAGAGGTGCCCCTGAGAGAGATGCTCTACATGGAAATCAAAGCCACTTCCTCTATTGCCAACACTGAACTCTTTGTGGAGTCCTGCAGAGCAACCCCTGTTGATGACCCCAACTATCACATTTTCTATGACATATTTGAAAATGGCTGCACGATAGATGAGACAGTGGTGGTCTATCCAAGTAACCCTTCAGAGTTCAAATTTGGAATCGAGGCTTTCACATTCATTGGAGAACATGAGGAGGTCTTCATAAGCTGCTCAGTCATCCTGTGTGTGGGAGGGAACCCCTTCAGCAGATGTTCTCAGGGCTGCATCAATGCCACAGCCGCCCCTGTTGTACCTGCCCGGCGGCCGGAGGGCTGTTGCCACAG…	CUB/zona pellucida-like domains 1-like protein [Epinephelus coioides]	F:scavenger receptor activity; C:membrane; F:calcium ion binding; P:cell adhesion	98.53	0.711297	340	5	0	139	478	19	358	4e-172	0	0
comp874_c0_seq1	CCCCAAGAAGGGCAATGTGTCTCTGGAATTCCAGGCGCACAAGATTCCTTTCGTGTTCACGGAAAAAGGGTTTGGAAAGTTCACCTACCAGTTTGAGTTCTTCCACAGTGACCTGTTCGACCTCATGGTGGACCCCAATACCTACCCAATAGAGGTGCCCCTGAGAGAGATGCTCTACATGGACATCAAAGCCACTTCCTCTATTGCCAACACTGAACTCTTTGTGGAGTCCTGCAGAGCAACCCCTGTTGATGACCCCAACTATCACATTTTCTATGACATATTTGAAAATGGCTGCACGATGGATGAGACAGTGGTGGTCTATCCAAGTAACCCTTCAGAGTTCAAATTTGGAATCGAGGCTTTCACATTCATTGGAGAACATGAGGAGGTCTTCAT…	eeel2_rep_c6109	CCCGGGCAGGTACCTACCCAGTAGAGGTGCCCCTGAGAGAGATGCTCTACATGGAAATCAAAGCCACTTCCTCTATTGCCAACACTGAACTCTTTGTGGAGTCCTGCAGAGCAACCCCTGTTGATGACCCCAACTATCACATTTTCTATGACATATTTGAAAATGGCTGCACGATAGATGAGACAGTGGTGGTCTATCCAAGTAACCCTTCAGATTCAAATTTGGAATCGAGGCTTTCACATTCATTGGAGGACATGAGGAGGTCTTCATAAGCTGCTCAGTCATCCTGTGTGTGGGAGGGAACCCCTTCAGCAGATGTTCTCAGGGCTGCATCAATGCCACAGCCGCCCCTGTTGTACATCACCACCACAGGAGGGCTGTTGCCACAGAGACGGTCAG…	PREDICTED: similar to CUB and zona pellucida-like domains 1 [Danio rerio]	F:scavenger receptor activity; C:membrane; F:calcium ion binding	97.94	0.711297	340	6	1	139	478	11	349	3e-168	0	0
comp1071_c0_seq1	AAGCCCTACAAATGTTCTCATTGTTGGAAGTGCTTTTTGACCCCACATTATTTTAATAGCTGCCAGAATATTCATTCAGGTTTAACGTCTGAGGGGTTCTCCCAGTGCATTTCCTAAAAATCTCATTTACATTTTCACCTGAGAAATAATTCAGGTGAAATTTTTTTCAAATGTACTTACAGAGAAAAATCTCCTTTTAATTATCAAAAAAGACATCCTACAGGTCAATGACCTTACAATGTACTCTTGTTTCATGAAAGCATCCTTTACA	eeel_c24280	TGTAGGATGTCTTTTTGATAATTAAAAGGAGATTTTTCTCTGTAAGTACATTTGAAAAAATTTTCACCTGAATTATTTCTCAGGTGAAAATGTAAATGAGATTTTTAGGAAACGCACTGGGAGAACCCCTCAGATGTTAAACTTGAATGAATATTCTGGTGGCTATTAAAATAATGTGTGGTCAAAAAGAACTTCCCACAATGAGAACATTTGTAGGGCTTTTTTAACTGATACCGTCGGTAAGTAAACGTTCGCAGACATT	hypothetical protein LOC240041 isoform a [Mus musculus]	F:molecular_function; P:biological_process; C:cellular_component; F:metal ion binding; P:regulation of transcription; F:zinc ion binding; C:intracellular; C:nucleus; F:DNA binding	95.5	0.819188	222	9	1	1	222	221	1	6e-98	1	1	comp1071_c0_seq1~98.33~1
comp1072_c0_seq1	CACAATCGGCCTTGTCCCAGATGAAGGAACAACAACGTGTGCTGAAAGCCTCGGCGACCAATCGGAAGCGAGAGCTAGAAATGGTGTACAGGCAGATCAGGGAGATGCTCGACAGAGACGAGCAGCAGGCCGTGAAGAGCGTGGACAAGGAGGAGGAGGGTGCCCAGTCCAGGCTCTTCTCAATGATGAAAAGGTTCGACCAGAACGTG	eeel_c18496	ACGCGGGGAGATCAGGGAGATGCTCGACAGAGACGAGCAGCAGGCCGTGAAGAGTGTGGACAAGGAGGAGGAGGGTGCCCAGTCCAGGCTCTTCTCAATGATGAAAAGGTTCGACCAGAACGTGGAGGAGATGAGCGGGGCAAGAGACGGCATCACCCGCCTTTTGGCCCAGACGCAGTCCCTGGCTTTCCTGCAGGTGATGCTCCTGTAGAGCAGCATGCATTCTGTGCCTTTGCCGGAGCAACTCAAAATGTGAACTTCAGGATTCCTCTTTAATGTTCCGTATCGAGCTGTATCTCAGTGAAGCTCTTCCATGCGACCACAGGGAACCCCAAAAACATGAATCATAGAAATGTATTTAGCTCAAAT	PREDICTED: hypothetical protein [Danio rerio]	F:metal ion binding	99.14	0.555024	116	1	0	94	209	9	124	1e-54	0	0
comp1087_c0_seq1	ATTGACCAGAACAGAGACGGTATCATCAGCAAGGATGACCTCAGAGATGTGCTGGCCTCCATGGGCCAGTTGAACGTGAAGAATGAGGAGCTGGAGGCCATGGTGAAGGAGGCCAGCGGCCCCATCAACTTCACTGTGTTCCTGACCATGTTCGGCGAGAAGCTGAAGGGTGCTGACCCTGAAGACGTCATTGTCAGCGCCTTCAAGGTCCTGGACCCCGAGGGAACCGGCTCAATCAAGAAGGAATTCCTTGAGGAGCTGCTGACCACTCAGTGCGACAGGTTCTCCGCAGAGGAGATGAAGAACCTGTGGGCCGCCTTCCCCCCAGATGTGGCCGGAAACGTCGACTACAAGAACATCTGCTACGTCATCACACACGGAGAGGAGAAGGAAGAGTAG…	eeel_rep_c19779	ACGCGGGGGCTTCTCTCAGTCTTCTCTTCTTCACAGTCCAAACTCCGCACACCCTCTCCAAATGGCACCCAAGAAGGCAAAGAGGAGGCAGCAGGCCGAGGGCGGGTCCTCCAATGTCTTCTCCATGTTTGAGCAGAGCCAGATTCAGGAGTACAAGGAGGCTTTCACAATCATCGACCAGAACAGAGACGGTATCATCAGCAAGGATGACCTCAGAGACGTGCTGGCCTCCATGGGCCAGTTGAACGTGAAGAATGAGGAGCTGGAGGCCATGGTGAAGGAGGCCAGCGGCCCCATCAACTTCACTGTGTTCCTGACCATGTTCGGCGAGAAGCTGAAGGGTGCTGACCCTGAAGACGTCATTGTCAGTGCCTTCAAGGTCCTGGACCCCGAGGGAAC…	myosin light chain, phosphorylatable, fast skeletal muscle [Danio rerio] >gi|51859043|gb|AAH81501.1| Zgc:103639 [Danio rerio]	F:calcium ion binding	99.34	0.995624	455	2	1	4	457	176	630	0	0	0
comp1311_c0_seq1	ATTAAATCAGAAAAGCATTAAATGTGAAACATTCACCAGAGATTCACAGAAGTCACAGAATAGTGATCATATTTGTGTAGAGCTTTGAGTGGTTTACATCTGTGTTTAAAATGAGGGAAATAATCAGCAAATAATTGACTTCAGTGATTTCGTTGATACTTAATGTGTAGTTATAAAAGTTATATTTTTATTTAGTATTGCATCTATTTTTAAACAACTTTTACAAGATCTTGTGTGATGCTGTCAATCTTGAGTGATATTTCATATAATTTCTGTTCTGTCTTCTGTGCATGAATTCTACTTCTTTGT	eeel_c8248	ATACTCAACTAAGCCTTCTGGCGTGCGTGGTTTTTGGTGGTTCTACCAGCACAAGCGAAGACGAAGGAAAGGACAAAGCAAAAACAGGATATTTTACAAATCGACGTTACTATCTCTGTTACACAAAACGATACCGTTACTAAGTGCATGCCATTTTGTTTTATTAACATTTTGATAAACCTACGTGAATGTGTTCCTCGGCAGTTGCATTTGCGGTGTTGGCCGCCGTCTTCTGCAGTGTTCCCGTTTCAGTACAAGCCGGCCCGCGTTTGAATAACAGACCAATAATCGGGATTTTGGTCCCAGGAGATTATTTCGGGAGACCGCCACGCACGGGGATCCTCGTATATTCCCGCCTCATATGTGAAATACCTGGAGTCGGCCGGGGCGAGAGTGGTG…	hypothetical protein LOC563836 [Danio rerio] >gi|158253810|gb|AAI53968.1| Zgc:171566 protein [Danio rerio]	C:extracellular space; P:folic acid and derivative metabolic process; P:response to drug; F:gamma-glutamyl-peptidase activity; C:lysosome; P:response to zinc ion; P:response to ethanol; C:cytosol; P:response to insulin stimulus	98.06	1	309	6	0	1	309	1137	1445	2e-153	0	0
comp1611_c0_seq1	CACTCCTCCTCTCATCAGTTTCTGACAGCAGCTTCTCAACAAGGGGAATGGCAAATGAGAAGGTCTTCCCTGTGCCCGTTCGGGCCTGAGCCACCACGTCTTTTCCATCGTAAACAGAGTTGAAGGTTTTGACTTGGATATCGAACAGGTATGTCACTCCACGTCCTTCAAGGTTCTTGATAGTTTCTTTTGAGATTCTAAAGTTGGAGAATGCCCCTTCTTTCTGTTCCAAAGTCTCTTCAGCTTCTTTTTCACTATCGGACGTGGAGTGACATACCTGTTC	eeel_c30999	GGGGACGAGGCCACCTCCGATAGTGAAAAAGAAGCTGAAGAGACTTTGGAACAGAAAGAAGGGGCATTCTCCAACTTTAGAATCTCAAAAGAAACTATCAAAAACCTTGAAGGACGTGGAGTGACATACCTGTTCGATATCCAAGTCAAAACCTTCAACTCTGTTTACGATGGAAAAGACGTGGTGGCTCAGGCCCGAACGGGCACAGGGAAGACCTTCTCATTTGCCATTCCCCTTGTCGAGAAGCTGCTGTCAGAAACTGATGAGAGGAGGAGAGGCAGAGCTCCAAAAGTCCTGGTCCTTGCACCAACCAGAGAACTGGCTATTCAAGTGTCCAGGGATTTTAAAGATGTCACAAAGAAGCTATCCGTGTGCTGTTTCTATGGTGGCAGCTCCTAC…	DEAD (Asp-Glu-Ala-Asp) box polypeptide 21 [Salmo salar]	F:RNA binding; P:auxin biosynthetic process; F:ATP-dependent RNA helicase activity; C:nucleolus; P:rRNA processing; F:identical protein binding; F:DNA binding; F:ATP binding	98.87	0.936396	265	3	0	3	267	275	11	5e-134	0	0
comp1757_c0_seq1	CAGCCTGTCTAGCAGCGGCTGTGTATTGTTAACATGTCAGTGATGGAAGACGAAGAACTGGAATTCGCTGATGATTTGGAGGCGATCCTGCACCTCACACCGGAGGTGCAGCAAGCCATAGACCAGGTCTTTCCTAGTCAGGATCCTTTGGATAGACCGGACTTCAACGCGGTGGAGTACATCAACACCTTGTTTCCCACTGAACAGTCTCTGGCCAATATCGATGACGTGGTGAACAAAATTCGTCTGAAAATCAGGCGGCTGGACGATAACATCAGGACTGTGGTGAGGGGGCAGACCAACGTGGGACAAGATGGCCGACAGGCTCTGGAGGAGGCTCAGAAGTCCATACAGCAGCTCTTCGGCAAAATCAAGGACATCAAAGACAAGGCGGAGAAA…	eeel_c11103	TTTTGAGGAAGTTAGCTGCTGTGACCTTCTGCCAGCCTGTCTAGCAGCGGCTGTGTATTGTTAACATGTCAGTGATGGAAGGCGAAGAACTGGAATTCGCTGATGATTTGGAGGCGATCCTGCACCTCACACCGGAGGTGCAGCAAGCCATAGACCAGGTCTTTCCTAGTCAGGATCCGTTGGATAGACCGGACTTCAACGCGGTGGAGTACATCAACACCTTGTTTCCCACTGAACAGTCTCTGGCCAATATCGATGATGTGGTGAACAAATTCGTCTGAAAATCAGGCGGTTGGACGATAACATCAGGACTGTGGTGAGGGGGCAGACCAACGTGGGACAAGATGGCCGACAGGCTCTGGAGGAAGCTCAGAAGTCCATACAGCAGCTCTTCGGCAA…	unnamed protein product [Tetraodon nigroviridis]	P:protein transport; C:Golgi apparatus; C:endosome membrane	98.77	0.977912	487	5	1	1	487	33	518	0	1	1	comp1757_c0_seq1~100.00~1
comp1757_c0_seq1	CAGCCTGTCTAGCAGCGGCTGTGTATTGTTAACATGTCAGTGATGGAAGACGAAGAACTGGAATTCGCTGATGATTTGGAGGCGATCCTGCACCTCACACCGGAGGTGCAGCAAGCCATAGACCAGGTCTTTCCTAGTCAGGATCCTTTGGATAGACCGGACTTCAACGCGGTGGAGTACATCAACACCTTGTTTCCCACTGAACAGTCTCTGGCCAATATCGATGACGTGGTGAACAAAATTCGTCTGAAAATCAGGCGGCTGGACGATAACATCAGGACTGTGGTGAGGGGGCAGACCAACGTGGGACAAGATGGCCGACAGGCTCTGGAGGAGGCTCAGAAGTCCATACAGCAGCTCTTCGGCAAAATCAAGGACATCAAAGACAAGGCGGAGAAA…	eeel_c7437	CAGGATTCAGCCAACTTTTAAACCCTCCAACAGAATGGCTCCTCCTGATGATCGTACACACGCATGCATGCGCATGCAAACCCCCCCACAGACACAGACACACACACGCAGACACACAGACACACACACACATCGCCTCGGTTGCGTTTGGGGTTTGCGCAAGTCGTTCCGGCGGCTGCAGTGAGATATCTGCACCTGCAGGGTTCAGATACCGCTTCCCTCTTCACCGTGAGGCTGCGAACGGGTTTCCTGCCGGTCACTGGCTGACCCCGCCCGATGTTATCGTCCAACCGCCTGATTTTCAGACGAATTTTGTTCACCACGTCATCGATATTGGCCAGAGACTGTTCAGTGGGAAACAAGGTGTTGATGTACTCCACCGCGTTGAAGTCCGGTCTA…	unnamed protein product [Tetraodon nigroviridis]	P:protein transport; C:Golgi apparatus; C:endosome membrane	99.28	0.554217	276	2	0	1	276	551	276	1e-141	1	1	comp1757_c0_seq1~98.28~0.966666666666667
comp2136_c0_seq1	TGTAACTTAGCTCGTTCTAGCTCACATCTCTCTTCTCTTGCGCAGATTTATCTAGTCTGTTTTTATTTAATTATCCTACTTTTTCCTACGCTGAAAGGTACGGACGCTTATACAAGATACAATAAAAAAATAACTAGTGTTTAGACTCTTTTGTTTACTTTTATGCATATTAATTTCTGTAACATATTTAGCTGGGGGCTGCATTAAATTAGATCTTATACAAAACTTCTCTCAAACTGATTAGGTGTTCATTGAAAAAGGAGACGCATAAATATTTGGTTGTTAGTCTAGAGTACACATAAAACTTCGGAACGTTTTTGCCCGCTCTGATCAACACCGCTTGCTGCTTTTTAAACAGCAATATCTGACGGACCTCGACTGAACCAAGCGCATTTCTCA…	eeel2_c39	GTGTCTCTTCCTTGCGTGCTTTCCCGTGCCTTATGCCGTCTTCTTGCGTAGGACAAATAGATGATGCTGGAGATGAAGCTGAAGACGAAGGCGATCCAGGCCAGGATGTAGGAGTGGCCGTACCACCCTTTGCCCTGCTCCTTCTCAGTCTCGTGGAATATGTCGGTGTAGATCGAGGCAGCAATCATTATACAGAGGCAGGCAATGAACTGGAAGATGCCGGAGAAGGTGAACCGCTGCCCTTTCGCCAAGGTGAACAGCTGAGCCACAAACACAAACAGCCCCAGGATGGAAAATATACAGGACAGCACTGAAGTGGCCTGCACTGCCTGCAGATAATCTTGAGGGTAACTACTGGGCATATCAGTGTAGTTCCACACATTGTTGAGCTTCACCCAT…	Epithelial membrane protein 2 [Esox lucius]	C:integral to membrane; P:cell proliferation	98.67	1	452	5	1	1	452	928	478	0	1	1	comp2136_c0_seq1~98.33~1
comp2193_c0_seq1	GCGTGTAGTCGATCATGGGGAGCTCCTCGTTTAGATTCTCCGCTGTCTTCAGGGTGTCTGCCTTGTACTTAAATCTGTCGGGAACGTCCTGCTGGTTGAGAGGATAAAGCCGGACGAACTTGAAGCTCTCTGCCACCACGTAGAAGGGCTTGTTGTGCGCTTTGGAGCACACGGCCATCTGATAGGTACCGATCTTGTTGATGACTCCTCCGCTCTCCACCACTCCTTCTGCTCCTACTATCACCAGGTC	eeel2_c1121	GGGGGTATGAGCGAATGTGCAGATTACAATTGAACTAAATTCTCTTGCAACAATAACTGGCCGACTATCTCGATTTTAAATAAATACATATCCTCACTTGTGAGCTAGTTAGATAAGCCTTTTATGTTTATAGATTCTATCCGGTTTCGGGAAACATTTAATCACGAAATCCACTGACCGTTATCTGGTTGGCTAGCTAGTCCCCTTGGTCCAGCTCTGGCAAGAAAGACATCTGACTGCATCCTCACAGAATGAACGAAGACGAGTTGGTAGAGTATTTTAGGGCTCAGATGAGGCAGGATCCGGATGTGGCCTCTGCTGTCGCAGCCATCCGCACTCTACTAGAGTTCTTAAAAAGAGACAAAGGTGAAACGATCCAGGGTCTGAGGGAGAACCTGA…	Translation initiation factor eIF-2B subunit alpha [Salmo salar]	F:translation initiation factor activity; C:eukaryotic translation initiation factor 2 complex; P:response to glucose stimulus; C:eukaryotic translation initiation factor 2B complex; C:soluble fraction; F:guanyl-nucleotide exchange factor activity; P:response to heat; C:membrane fraction; F:GDP binding; P:response to peptide hormone stimulus; F:protein binding; P:oligodendrocyte development; P:ne…	98	1	250	5	0	1	250	1071	822	2e-122	0	0
comp2193_c0_seq1	GCGTGTAGTCGATCATGGGGAGCTCCTCGTTTAGATTCTCCGCTGTCTTCAGGGTGTCTGCCTTGTACTTAAATCTGTCGGGAACGTCCTGCTGGTTGAGAGGATAAAGCCGGACGAACTTGAAGCTCTCTGCCACCACGTAGAAGGGCTTGTTGTGCGCTTTGGAGCACACGGCCATCTGATAGGTACCGATCTTGTTGATGACTCCTCCGCTCTCCACCACTCCTTCTGCTCCTACTATCACCAGGTC	eeel2_c296	ACGGTAGATGAAGGTAGCTGTATAAGAACCCGCTCCACTCTCTGAATAAGATGTAGTACGTCATAAACCCGCGACAACAGAGCAGGGAAACTCGTCTGAAGCACGGGATATGAGCGAATGTGCAGATTATAATTGAACTGAATTGTTTTGTAACAATAACTAGCCGACTAGCTCGATTGCAAATAAATACATAAATACACATATAGCTAGTTTTCTCAACAATATTTGCTTTTTGGTTAGCCAGCTAGGCAAGCACTAGAAAAAGCAAGGTGTCAAGCTGTCATAGTGATAACTTGGGTATCAGTTACTGAGGCAGCTCATCATCCTCGCTTGTGAGCTAGCTAGATAAGCCTTTTATGTTTATAGATTCTCTCCGGTTTCGGGAAACATTTTAATCAC…	Translation initiation factor eIF-2B subunit alpha [Salmo salar]	F:translation initiation factor activity; C:eukaryotic translation initiation factor 2 complex; P:response to glucose stimulus; C:eukaryotic translation initiation factor 2B complex; C:soluble fraction; F:guanyl-nucleotide exchange factor activity; P:response to heat; C:membrane fraction; F:GDP binding; P:response to peptide hormone stimulus; F:protein binding; P:oligodendrocyte development; P:ne…	97.6	1	250	6	0	1	250	1319	1070	1e-120	0	0	comp31190_c0_seq3~100.00~1;comp31190_c0_seq2~100.00~1
comp2193_c0_seq1	GCGTGTAGTCGATCATGGGGAGCTCCTCGTTTAGATTCTCCGCTGTCTTCAGGGTGTCTGCCTTGTACTTAAATCTGTCGGGAACGTCCTGCTGGTTGAGAGGATAAAGCCGGACGAACTTGAAGCTCTCTGCCACCACGTAGAAGGGCTTGTTGTGCGCTTTGGAGCACACGGCCATCTGATAGGTACCGATCTTGTTGATGACTCCTCCGCTCTCCACCACTCCTTCTGCTCCTACTATCACCAGGTC	eeel_rep_c52802	ACAACGGAGCAGGGAAACTCATCGGAAGTATGGGATATGAGCGAATGTGCAGATTATAATTGAACTAATTGCCGACTAGCTCGATAGGATTGCAAATAAATACATAAATACACATATAGCTAGTTTTCTCAACAACATTTGCTTTTTGGTTAGCCAGCTAGGCAAGCACTGGAAAAAGCAAGGTGTCAAGCTGTCATAGTGATAACTTGGGTATCAGTTACTGAGGTAGGTCATCATCCTCGCTTGTGAGCTGGCTAGATAAGCCTTTTATGTTTATAGATTCTATCCGGTTTCGGGAAACATTTTAATCACGAAAATCCACTGTTCGTTACTACTGACCGTTATCTGGCTGGCTAGCTAGTCCCCCTGGTCCAGCGCTGGCAAGAAAGACATCTGACT…	Translation initiation factor eIF-2B subunit alpha [Esox lucius]	F:translation initiation factor activity; C:eukaryotic translation initiation factor 2 complex; P:response to glucose stimulus; C:eukaryotic translation initiation factor 2B complex; C:soluble fraction; F:guanyl-nucleotide exchange factor activity; P:response to heat; C:membrane fraction; F:GDP binding; P:response to peptide hormone stimulus; F:protein binding; P:oligodendrocyte development; P:ne…	97.57	0.824	206	5	0	45	250	1188	983	6e-98	0	0	comp31190_c0_seq3~98.36~1.01666666666667;comp31190_c0_seq2~98.36~1.01666666666667
comp2259_c0_seq1	CCTTCACTGACTTCATGGAGGGAGAGATCAAGTTTATACCCACATACAAGTATGACCCCAGAACAGACCGCTGGGACTCCAGTGGGAAGTGCCGTGTCCCGGCCTGGTGTGACCGGATCCTGTGGAGGGGCACCGGAGTGAAACAGCTGCAGTACCGGAGCCACATGGCGCTGCAGACCAGCGACCACAAGCCCGTCAGCTCCCTCTTCAGCATCGGGGTGAAGGTCGTGAACGAGCAGCGGCACATGAAGGTCTTCGAGGAGATTGTGCGCATGATGGACAGGATGGAGAACGAGTTCCTGCCGTCCCTGGTGCTG	eeel_c37397	AGCCACATGGCGCTGTAGACCAGCGACCACAAGCCCGTCAGCGCCCTCTTCAGCATCGGGGTGAAGGTTGTGAACGAGCAGCGGCACATGAAGGTCTTCGAGGAGATTGTGCGCATGATGGACAGGATGGAGAACGAGTTCCTGCCGTCCCTGGTGCTGACTCGAAGGGAGTTCCACTTTGAGAACGTGGAGTTCTGCCAGGTTCAGAGGGAGCGCTTTCAGATCACCAACGACGGCCAGGCCCCCTGCCACTTCAGCTTCATCCCCAAGCTCAACGACACCCAGTACTGCAAGCCCTGGCTGAGGCCGAGCCCGCCACGGCTTCCTGGAGCCCAACGAGACGCAGGAGATCTGCCTGGAGGTGCTCGTGAACAGGACTCCGGTGACTCTGCT	PREDICTED: similar to ocrl1 [Gallus gallus]	C:Golgi stack; P:phosphoinositide dephosphorylation; C:Golgi-associated vesicle; F:phosphatidylinositol-4,5-bisphosphate 5-phosphatase activity; P:signal transduction	98.11	0.501577	159	3	0	159	317	1	159	5e-75	0	0
comp2278_c1_seq1	TGGCTCTACAAACAGGACAGCACGGGCATGAAGCTGTGGAAGAAGCGCTGGTTCGTGCTCTGCGACATGTGCCTGTTCTACTACAGAGACGAGAAAGAAGAAGGGATCCTTGGAAGCATCCTCCTGCCAAGCTTCCATATATCCATGCTTTCTGTGGACGACCACATCAACAGAAAATACGCCTTCAAGGCGACACATCCAAATATGCGGACGTACTACTTCTGCACGGACACGGCCAAAGAAATGGAGTCCTGGATGAAGGTGATGACGGACGCAGCCTTGGTGCACACAGAGCCAGTGAAGAGGATGGAGAGGCT	eeel_c24811	CCGGGGGGAGACGAGAAAGAAGAAGGGATCCTTGGAAGCATCCTCCTGCCAAGCTTCCATATATCCATGCTTTCTGTGGACGACCACATCAACAGAAAATACGCCTTCAAGGCGACACATCCAAATATGCGGACGTACTACTTCTGCACGGACACGGCCAAAGAAATGGAGTCCTGGATGAAGGTGATGACGGACGCAGCCCTGGTGCACACGGAGCCAGTCAAGAGGATGGAGAGGCTGAAGGTGGAGCACCGCGTCCGTCATGATGTTGTGCAGCTGCTTCTTGACCAGCTTCTGGAAGGCGCCGGCGCTCAGGCTGTCCTTCCCGCCGGAGGACTTCAGATACACATCCACTATAGTCTTAATGGCCGCCTCCATGAGCCCTGCGTTAAAATTTTG…	unnamed protein product [Tetraodon nigroviridis]	F:protein binding; F:phosphatidylinositol binding	98.71	0.731861	232	3	0	86	317	8	239	1e-115	0	0
comp2304_c0_seq1	GGGATTTTTACTTCTTCTTGGACACACCAACGGTGCGACCACGGCGGCCTGTAGTCTTGGTGTGTTGACCTCGCACACGCAGACCCCAGAAGTGCCTGAGGCCACGATGAGCCCTGATCTTCTTCAGTCTCTCCAGATCTTCTCTTAGTTTGTTGTCCAGACCGTTGGCAAGAACATAGTAAATGCTGCAGAATAAATGGCAGGTGTTCATAACAATGAATACCACTGGCTGTATTTTCCATCCTTGACATCTTTTTGTCTGTTCAGGAACCAGTCAGGGATT	eeel2_c197	CAAACATGGTAATTGAATGAGATCAAGCAGTATGGATAGTTTTGTAATCAACTTTAATCGTCAGTAAATAAGACTGGGCAATACAAGTTTGCCAGCGAAATGATCTCAGAACATTCGATTATTTGTTGTCAGGCTATTATTAGATCAATCTGATTATAATGATAATAGACATGGACATAGGTAAAAGTCGCTAGATACCTGTCTTGTCAAAGCAAACAACTTGGGGTCTCATTTTCCAGTTTTCAAGTTATTATTTTATGTACCTGTTGTAATTGGGAGTATGGCTACATACATGTCTCTGGTAATCCCTGAGAAGTTCCAGCACATTCTGCGTGTTCTTAACACGAACATTGATGGGAGGAGGAAGATCGCCTTTGCCATCACTGCCATCAAGGGTGT…	40S ribosomal protein S18 [Anoplopoma fimbria]	F:structural constituent of ribosome; P:multicellular organismal development; P:regulation of cell cycle; C:cytosolic small ribosomal subunit; P:regulation of translation; F:rRNA binding; P:translational elongation; P:ribosome biogenesis	99.43	0.618375	175	1	0	1	175	758	584	2e-87	0	0
comp2304_c0_seq1	GGGATTTTTACTTCTTCTTGGACACACCAACGGTGCGACCACGGCGGCCTGTAGTCTTGGTGTGTTGACCTCGCACACGCAGACCCCAGAAGTGCCTGAGGCCACGATGAGCCCTGATCTTCTTCAGTCTCTCCAGATCTTCTCTTAGTTTGTTGTCCAGACCGTTGGCAAGAACATAGTAAATGCTGCAGAATAAATGGCAGGTGTTCATAACAATGAATACCACTGGCTGTATTTTCCATCCTTGACATCTTTTTGTCTGTTCAGGAACCAGTCAGGGATT	eeel_rep_c38567	AGACGACGACGACTTTGCTCTCGCGAGATCTTTCAGCTTCCTTTTCTGAACGGAGCTGGCTACAAACATGGGTGTTGGTAGACGGTATGCCCATGTTGTCCTGAGGAAAGCTGATATCGACCTCAACAAAAGAGCTGGGGAGCTGACCGATGATGAGGTTGAGAGAGTGGTGACTATAATGCAGAATCCTCGCCAGTACAAAAATCCCTGACTGGTTCCTGAACAGACAAAAAGATGTCAAGGATGGAAAATAACAGCCAGGTTCTTGCCAACGGTCTGGACAACAAACTAAGAGAAGATCTGGAGAGATTGAAGAAGATCAGGGCTCATCGTGGCCTCAGGCACTTCTGGGGTCGTGCGTGTGCGAGGTCAACACACCAAGACTACAGGCCGCCGTGG…	40S ribosomal protein S18 [Anoplopoma fimbria]	F:structural constituent of ribosome; P:multicellular organismal development; P:regulation of cell cycle; C:cytosolic small ribosomal subunit; P:regulation of translation; F:rRNA binding; P:translational elongation; P:ribosome biogenesis	98.8	0.590106	167	1	1	10	175	428	262	1e-80	0	1	comp16312_c0_seq1~98.33~1;comp2304_c0_seq2~98.33~1;comp2304_c0_seq1~98.33~1
comp2304_c0_seq2	GGGATTTTTACTTCTTCTTGGACACACCAACGGTGCGACCACGGCGGCCTGTAGTCTTGGTGTGTTGACCTCGCACACGCAGACCCCAGAAGTGCCTGAGGCCACGATGAGCCCTGATCTTCTTCAGTCTCTCCAGATCTTCTCTTAGTTTGTTGTCCAGACCGTTGGCAAGAACCTGGCTGTATTTTCCATCCTTGACATCTTTTTGTCTGTTCAGGAACCAGTCAGGGATT	eeel2_c197	CAAACATGGTAATTGAATGAGATCAAGCAGTATGGATAGTTTTGTAATCAACTTTAATCGTCAGTAAATAAGACTGGGCAATACAAGTTTGCCAGCGAAATGATCTCAGAACATTCGATTATTTGTTGTCAGGCTATTATTAGATCAATCTGATTATAATGATAATAGACATGGACATAGGTAAAAGTCGCTAGATACCTGTCTTGTCAAAGCAAACAACTTGGGGTCTCATTTTCCAGTTTTCAAGTTATTATTTTATGTACCTGTTGTAATTGGGAGTATGGCTACATACATGTCTCTGGTAATCCCTGAGAAGTTCCAGCACATTCTGCGTGTTCTTAACACGAACATTGATGGGAGGAGGAAGATCGCCTTTGCCATCACTGCCATCAAGGGTGT…	40S ribosomal protein S18 [Anoplopoma fimbria]	F:structural constituent of ribosome; P:multicellular organismal development; P:regulation of cell cycle; C:cytosolic small ribosomal subunit; P:regulation of translation; F:rRNA binding; P:translational elongation; P:ribosome biogenesis	99.57	1	233	1	0	1	233	758	526	1e-119	0	0
comp2304_c0_seq2	GGGATTTTTACTTCTTCTTGGACACACCAACGGTGCGACCACGGCGGCCTGTAGTCTTGGTGTGTTGACCTCGCACACGCAGACCCCAGAAGTGCCTGAGGCCACGATGAGCCCTGATCTTCTTCAGTCTCTCCAGATCTTCTCTTAGTTTGTTGTCCAGACCGTTGGCAAGAACCTGGCTGTATTTTCCATCCTTGACATCTTTTTGTCTGTTCAGGAACCAGTCAGGGATT	eeel_rep_c38626	TTTTCTGAACGGAGCTGGCTACAAACAGTCTCTGGTAATCCCTGAGAAGTTCCAGCACATTCTGCGTGTTCTTAACACGAACATTGTTGGGAGGAGGAAGATCGCCTTTGCCATCACTGCCATCAAGGGTGTTGGTAGACGGTATGCCCATGTTGTCCCGAGGAAAGCTGATATCGACCTCAACAAAAGAGCTGGGGAGCTGACCGATGATGAGGTTGAGAGAGTGGTGACTATAATGCAGAATCCTCGCCAGTACAAAATCCCTGACTGGTTCCTGAACAGGCAAAAAGATGTCAAGGATGGAAAATACAGCCAGTGGTACTCATTATGAACACCTGCCATTTATTCCGCAGCATTTACTATGTTCTTGCCAACGGTCTGGACAACAAACTAAGAGAA…	40S ribosomal protein S18 [Anoplopoma fimbria]	F:structural constituent of ribosome; P:multicellular organismal development; P:regulation of cell cycle; C:cytosolic small ribosomal subunit; P:regulation of translation; F:rRNA binding; P:translational elongation; P:ribosome biogenesis	98.86	0.751073	175	1	1	1	175	537	364	3e-85	0	0
comp2343_c0_seq1	ATGTCAGTGATGTCAGAGGGAAGAGATGACAGGAGGATGAGTACCACTGAAACTTCTTGAACTCTTCCTGGCTTGAAATCCCTCAATACTATTTATTTATGGAACAGCTGGACATAACATTCTATTTGTACCATTTCCTTGTTTTCCGTAGCTCAACTTTATTTGTAGCTTAAAGGGTAACTTTAGTTTTTTTCGACTTGGACAAATTTTTCCAAAATAGATAGCTGTGAGCTGTTATTGTTCCAAACTTTAATAAT	eeel_c3712	CTTTCGAAACTTCGGACGACCAGGGACTGGATTTGACAGCGGGCCAGCGTAGAGGGCCCATCCGTAATGTTTCCGACCGCGAGGCCTGTTGTCGACTTGCTGTAACAAGGAAGACTGTCACCTGGCAATTGTGGGGATGCCGCAGGACGGACCGGCCCAGTGCTACCTCGTCAACTGTATGAAAGATGGGAACGACGTGTGCCGCATGCTGGGGCAGAAGGGTTCCACCGCTTACAAAAAGAGACCAAAGGCGAGAGCTGCGGACTCTACAGATAAGTGCAGTGCCCCTGCGGAGGTGGGTTCGTGCCGTGCCGCCTTCCCCCGGTTCTACTATAATGGCACCAGCTGCGAGTCGTTCATCTACGGAGGCTGCGAGGGCAACGGGAACAACTTTGAAAC…	Zgc:153795 protein [Danio rerio]	F:peptidase inhibitor activity	98.41	0.980545	252	3	1	7	257	448	699	1e-124	0	0
comp2343_c1_seq1	GTTCACTGCAGTAGCTTACCACACAATAGCCTGCCAGATGAAGGTCCATTACTGGTGTATGCTGGTCAGTTTGTAGTGCAACCAACCACAGTCAAAGCCTGTCTTTGTCATGCAAAGGCAGTCGATGAAAACTGTGCTGTGTACTTCTACTTATTTTGTTATCACAACGAGCAAAGGCGCTTAACCTGCCAGTGATATGCTTGTCACCAGCACCATCCAGATTCCAGATCACAAAACTTCCTTGGTGGTGCGCCGCAAGCTTTTCTGCTTCTTGTAGATCTCACTGAGAACAATGTATGCTTCCACAAAAAAAGTAGTCTGTCAACTGAAATGCCAAATGGCTG	eeel_c3712	CTTTCGAAACTTCGGACGACCAGGGACTGGATTTGACAGCGGGCCAGCGTAGAGGGCCCATCCGTAATGTTTCCGACCGCGAGGCCTGTTGTCGACTTGCTGTAACAAGGAAGACTGTCACCTGGCAATTGTGGGGATGCCGCAGGACGGACCGGCCCAGTGCTACCTCGTCAACTGTATGAAAGATGGGAACGACGTGTGCCGCATGCTGGGGCAGAAGGGTTCCACCGCTTACAAAAAGAGACCAAAGGCGAGAGCTGCGGACTCTACAGATAAGTGCAGTGCCCCTGCGGAGGTGGGTTCGTGCCGTGCCGCCTTCCCCCGGTTCTACTATAATGGCACCAGCTGCGAGTCGTTCATCTACGGAGGCTGCGAGGGCAACGGGAACAACTTTGAAAC…	Zgc:153795 protein [Danio rerio]	F:peptidase inhibitor activity	98.26	1.00291	345	5	1	1	344	800	1144	7e-173	0	0
comp2420_c0_seq1	GGGATCTTGAAACATCCAAATCTGACAAGCAACCAAAACGTGCTGAGAGCAGGGAGAGTCTAAAGTCTGCATCTAAAGACTCTAGACTTGGAAATGCTGTTGTGAAAGAGAAGTTAGGTCGTATTGACATTAAGAAGCAAGATCCCAAAGGCAAAGCCAAAGGGACAAATGACATAGCCTCAAAAGAAGGGAAAGAAAGTGAAGACAAACCCAAATCGAAGGAAGGTGATGTCAAACCAAAGCCAC	eeel_c36473	CATCCCGCTAGTCCTCGAGAAAAGATCATTAGAGTTTTATTTCCTGGGTGTACACCTCAAAGCAAAATTCTGGAGGGGTTAGAGAAGTTAAAACACTTGGACTTTCTCAAGCACCCTGTAGTGTGTCTCAGGGATCTTGAAACATCCAAATCTGATAAGCAACCAAAACGTGGTGAGAGCAGGGAGAGTCTAAAGTCTGCATCTAAAGACTCTAGACTTGGAAATGCTGTTGTGAAAGAGAAGTTAGGTCGTATTGACATTAAGAAGCAAGATCCCAAAGGCAAAGCCAAAGGGACAAATGACATAGCCTCAAAAGAAGGGAAAGAGAGTGAAGACAAACCCAAATCGAAGGAAGGTGATGTCAAACCAAAGCCACAAAAACTTGATAAAGTTGTAACT…	PREDICTED: similar to Microtubule-associated protein 1B (MAP 1B) (MAP1.2) (MAP1(X)), partial [Danio rerio]	C:neuron projection; P:positive regulation of cell differentiation; C:cytoskeletal part; P:regulation of biological quality; P:positive regulation of cellular component organization; P:axonogenesis; P:regulation of microtubule polymerization or depolymerization; P:cellular component assembly; F:cytoskeletal protein binding; C:neuronal cell body; P:regulation of neuron differentiation; P:cellular …	98.78	1	246	3	0	1	246	131	376	2e-123	0	0
comp2586_c0_seq1	ATTTGTCTGAAGAAGTCCTGTACACCACCATTGACCACGGTAATGAGACAACCCGGAGGAAAATGGAGCATGACAGCGAAGATGGCTGTGACTATGCCACCATAAACATACCTTCTGGACCTGCTCACAAGGCCACCATCAAAGAGGACTTGAGCGATGACTATGTTCTTATGAACTGATTCAAGAGATGTTATTCTATTTTTGAGATGGCACCACCTTCTGGACTGCTATTCCATTTCCTTTTAACCTGTGTGCAGTATGCCGATGGTTTCTGTACCTACGTTGCCCGTCGTCTATGGGTCTAATAACACATTATTATAAACTGGTG	eeel_c29762	TCATATATATTATATTTATTACAAATACTATATATAAAGTTTTGGCATTCGTTTAACTAAAATGAAGCCTAAATTTGGGACAGGGAATCAGCAAACACCAGTTTATAATAATGTGTTATTAGACCCATAGACGACGGGCAATGCAGGTACAGAAACCATCGGCATACTGCACACAGGTTAAAAGGAAATGGAATAGCAGTCCAGAAGGTGGTGCCATCTCAAAAATAGAATAACATCTCTTGAATCAGTTCATAAGAACATAGTCATCGCTCCAGTCCTCTTTGATGGTGGCCTCGTGAGCAGGTCCAGAAGGTATGTTTATGGTGGCATAGTCACAGCCATCTTCGCTGTCATGCTCCATTTTCCTCCGGGTTGTCTCACTACCGTGGTCAATGGTGG…	PREDICTED: hypothetical protein [Danio rerio]	None	98.48	1	328	5	0	1	328	423	96	1e-165	0	0
comp2804_c0_seq1	GGCGTGACCAAGGTGGACTACGGGGACATCGCGACTCGGACCGCCCTGAGACAGAAGCTGCAGTGCAAACCCTTCTCCTGGTACCTGGAGAACGTCTACCCAGACTCCCAGATCCCCCGCCATTACTACTCCCTGGGAGAGATCCGCAACGTGGAGACCAACCAGTGTCTGGACAACATGGCCAGGAAAGAGAACGAGAAAGTGGGGATATTCAACTGTCACGGCATGGGGGGAAACCAGGTGTTCTCCTACACGGCCAATAAGGAGATCCGCACGGATGACCTGTGC	eeel_c36220	GCGGGACATCGCGACTCGGACCGCCCTGAGACAGAGCTGCAGTGCAAACCCTTCTCCTGGTACCTGGAGAACGTCTACCCGGACTCCCAGATCCCCCGCCATTACTACTCCCTGGGAGAGATCCGCAACGTGGAGACCAACCAGGGTCTGGACAACATGGCCAGGAAAGAGAACGAGAAAGTGGGGATATTCAACTGTCACGGCATGGGGGGAAACCAGGTGTTCCCCTACACGGCCAATAAGGAGATCCGCACGGATGACCTGTGTCTGGACGTGTCCAAGCTCAGCGGCCCGGTCATGATGCTCAAGTGTCACCACCTGAAGGGGAACCAGTTATGGGAGTACGGCCCAATGAACTGACGCTAGTGCACGTCAACAGCAACCAGTGTCTGGACAAGG…	hypothetical protein LOC398911 [Xenopus laevis] >gi|38014522|gb|AAH60419.1| MGC68664 protein [Xenopus laevis]	P:protein amino acid O-linked glycosylation via threonine; C:Golgi cisterna membrane; C:integral to membrane; F:manganese ion binding; P:protein amino acid O-linked glycosylation via serine; F:polypeptide N-acetylgalactosaminyltransferase activity; C:perinuclear region of cytoplasm; C:extracellular region; F:sugar binding; P:O-glycan processing	98.49	0.920139	265	3	1	23	287	3	266	8e-132	0	0
comp2958_c0_seq1	CTGCTATTTCAAAAGCTGTTTCAGAAGGATTCAGGACTTTCAAGGCTATAGCTATCTCAAGTGATCTAAATGAACAGTTCATATCTCCTTGTGGTGGTTGCAGACAGTTCATGAGAGAGTTTGGCACCCAGTGGGACGTCTTCCTGTCCAAGCCGGACGGATCTTACGTGGAGATGAGCGTGGAAGAGCTGCTGCCCGTCTCCTTCGGCCCAGAAGACTTGAAGAGTAAAAAACTGTTCACCATGCAGAATGACTTTTGATCGGAGACGACAAATCGAAAGGAGACCGTTTGACGCCAATGCAGAATTGATCCGCGGCTGGAG	eeel2_c1103	CAGTGAACGGACATGGGAGACATCCAGATCATCGTCGGAGAGAAAGGGTGCGACGAGGGTCCCGCCGTACTCATCGCAGGAAGGGATTGACGAACTGATCAGAAAATCACTTGAGGCCAAAGAGTTCGCTTACTGTCCCTACAGCAAATTCAGGGTTGGTGCAGCTTTGCTGACCCACGACGGGACAATTTTCACAGGTTGCAATGTGGAAAATGCCTGCTACAACCTGGGCATTTGTGCTGAGAGGACTGCTATTTCAAAAGCTGTTTCAGAAGGATTCCGGACATTCAAGGCTATAGCTATCTCAAGTGATCTAAATGAACAGTTCATATCTCCTTGTGGTGGTTGCAGACAGTTCATGAGAGAGTTTGGCACCCAGTGGGAGGTCTTCCTGTCCAA…	cytidine deaminase [Danio rerio] >gi|41107631|gb|AAH65476.1| Cytidine deaminase [Danio rerio]	C:cytosol; P:cytosine metabolic process; F:zinc ion binding; P:negative regulation of cell growth; P:negative regulation of nucleotide metabolic process; F:cytidine deaminase activity; P:cellular response to external biotic stimulus; P:response to cycloheximide; F:nucleoside binding; P:cytidine deamination; P:protein homotetramerization; F:protein homodimerization activity; C:extracellular region…	95.11	0.950464	307	15	0	1	307	249	555	3e-137	0	0
comp3103_c0_seq1	CCGGGTCGGTGTCTTTCGTTACAATTGTAGTAATTTTAGCACATTTGAATACGATTTTACTGTATATCTGTAGATGTAGAACAGCAGCCAGTGGAACCGACTATCAGCAAAGTTTACTTCACTGAATGGAACAGTTTGTGTGCCACACAGTGGTCGCGAGCATGTAAGAAGTCAAAGAGCTCCTCCGTGCAGTCCTCTTGGGTTTCTGACCGCGAGCCCACACGGGTCTCGCAGACCTCCAGCTTCTCCCGCATGTGTACACAGTGGTGCGTTTCCTCACACTTCTGCCTCACAGCGTCTAAAGGGTCCACCATGTCTTCTTCCTCCTCCTCCTC	eeel2_rep_c4990	GAGTGACCTGAAACGTCCTCAAAGTCCCTTAACTGGACTGCTAAAAATCTGTCTGCCGAATAACAAACCTCAGGACTTCTTACACTATGGTCTTTGAGGAGAAAATGATTACAAATGGGGAGCCTGATGAGGATGAAGAGGAAGAAGAGGAGGAGGAGGAAGAAGACATGGTGGACCCTTTAGACGCTGTGAGGCAGAAGTGTGAGGAAACGCACCACTGTGTACACATGCGGGAGAAGCTGGAGGTCTGCGAGACCCGTGTGGGCTCGCGGTCAGAAACCCAAGAGGACTGCACGGAGGAGCTCTTTGACTTCTTACATGCTCGCGACCACTGTGTGGCACACAAACTGTTCCATTCAGTGAAGTAAACTTTGCTGATAGTCGGTTCCACTGGCTGCT…	ubiquinol-cytochrome C reductase complex-like [Ictalurus punctatus]	C:mitochondrial inner membrane; F:ubiquinol-cytochrome-c reductase activity; C:respiratory chain; P:mitochondrial electron transport, ubiquinol to cytochrome c; P:electron transport; P:proton transport;	97.89	0.991045	332	1	1	4	335	472	147	7e-163	0	0	comp6038_c0_seq1~96.67~1
comp3103_c0_seq1	CCGGGTCGGTGTCTTTCGTTACAATTGTAGTAATTTTAGCACATTTGAATACGATTTTACTGTATATCTGTAGATGTAGAACAGCAGCCAGTGGAACCGACTATCAGCAAAGTTTACTTCACTGAATGGAACAGTTTGTGTGCCACACAGTGGTCGCGAGCATGTAAGAAGTCAAAGAGCTCCTCCGTGCAGTCCTCTTGGGTTTCTGACCGCGAGCCCACACGGGTCTCGCAGACCTCCAGCTTCTCCCGCATGTGTACACAGTGGTGCGTTTCCTCACACTTCTGCCTCACAGCGTCTAAAGGGTCCACCATGTCTTCTTCCTCCTCCTCCTC	eeel2_rep_c5592	CGAGTGACCTGAAACGTCCTCAAAGTCCCTTAACTGGACTGCTAAAAATCTGTCTGCCGAATAACAAACCTCAGGACTTCTTACACTATGGTCTTTGAGGAGAAAATGATTACAAATGGGGAGCCTGATGAGGATGAAGAGGAAGAAGAGGAGGAGGAGGAAGAAGACATGGTGGACCCTTTAGACGCTGTGAGGCAGAAGTGTGAGGAAACGCACCACTGTGTACACATGCGGGAGAAGCTGGAGGTCTGCGAGACCCGTGTGGGCTCGCGGTCAGAAACCCAAGAGGACTGCACGGAGGAGCTCTTTGACTTCTTACATGCTCGCGACCACTGTGTGGCACACAAACTGTTCCATTCAGTGAAGTAAACTTTGCTGATAGTCGGTTCCACTGGCTGC…	ubiquinol-cytochrome C reductase complex-like [Ictalurus punctatus]	C:mitochondrial inner membrane; F:ubiquinol-cytochrome-c reductase activity; C:respiratory chain; P:mitochondrial electron transport, ubiquinol to cytochrome c; P:electron transport; P:proton transport;	97.29	0.991045	332	3	1	4	335	473	148	2e-159	0	0	comp6038_c0_seq1~100.00~1
comp3103_c0_seq1	CCGGGTCGGTGTCTTTCGTTACAATTGTAGTAATTTTAGCACATTTGAATACGATTTTACTGTATATCTGTAGATGTAGAACAGCAGCCAGTGGAACCGACTATCAGCAAAGTTTACTTCACTGAATGGAACAGTTTGTGTGCCACACAGTGGTCGCGAGCATGTAAGAAGTCAAAGAGCTCCTCCGTGCAGTCCTCTTGGGTTTCTGACCGCGAGCCCACACGGGTCTCGCAGACCTCCAGCTTCTCCCGCATGTGTACACAGTGGTGCGTTTCCTCACACTTCTGCCTCACAGCGTCTAAAGGGTCCACCATGTCTTCTTCCTCCTCCTCCTC	eeel2_s8480	GAGTGACCTGAAACGTCCTCAAAGTCCCTTAACTGGACTGCTAAAAATCTGTCTGCCGAATAACAAACCTCAGGACTTCTTACACTATGGTCTTTGAGGAGAAAATGATTACAAATGGGGAGCCTGATGAGGATGAAGAGGAAGAAGAGGAGGAGGAGGAAGAAGACATGGTGGACCCTTTAGACGCTGTGAGGCAGAAGTGTGAGGAAACGCACCACTGTGTACACATGCGGGACAAGCTGGAGGTCTGCGAGACCCGTGTGGGCTCGCGGTCAGAAACCCAAGAGGACTGCACGGAGGAGCTCTTTGACTTCTTACATGCTCGCGACCACTGTGTGGCACACAAACTGCCCCGGGTTCCTCATTCTCTGTGTAAGAGGCT	ubiquinol-cytochrome c reductase hinge protein [Danio rerio] >gi|78070428|gb|AAI07820.1| Zgc:123330 [Danio rerio]	P:protein heterooligomerization; F:ubiquinol-cytochrome-c reductase activity; C:mitochondrial respiratory chain complex III; F:protein complex binding; P:mitochondrial electron transport, ubiquinol to cytochrome c; P:electron transport; P:proton transport;	99.51	0.608955	204	1	0	132	335	350	147	2e-103	0	0	comp6038_c0_seq1~100.00~0.983333333333333
comp3128_c0_seq1	ACCAACAAGAAAATCCTCAACTCTCTGGAGCTTCTTAGGGGGCTGGAGGAGGATGCCGCCAATGCCACGCGACTTCAACACCCCCAGGCTGAGATGATTGAGCAAGATATGAAGCAGCTTCGCCATCGAGTGATGAAACTCAGAGAGGAGCATGACAGGATTTACAACGTAACACGCTCCGAAGGTCTCCCCAGCATCGAAGGACTCTGGGGCAACATCATCGATGAGAAGCAGGCAACCCTCAATAAGCAAGGATTTGGGGAGGACTTGCTCACAGTTGAAAATCAGATGGAGGAACACAACATTTTCCACAGTGAAGTGGAGGCTCTGGCACCACACATAGCAGACGGTGACAAGGATTACGGCAGCAACTTGCCAATGAGGTACAACAAACTCCTG…	eeel_c32	AGTTCGTGTTGACTGTTGGATGTGTAGTACCACAGGGAGGCTGCCGCTATTCTGCTTTCCACCTCAACAGGACGATCACCTTAGCTTGCACCTTAGCAGAAGATATCAGAATATTCTCACCGTTAGGATTGTCGTAGTGCACTTCCAAAAGTAAGGAACTGAGAAGCTGTCTGCCACAATGTTCAAGAAAAATAAAACGAAGAACAGCGTGAACATTACGCAGAAAAAAACGGCCAGCACTGAGCTCACTGCCCTGATTGAGAAGCTGCAGAAGAATGCTGACAAGGTGGAAAAGAACATCTACGACACTGAGCAGAACTTGACCAAAGATGTGAATAAGATCAATGAGGGGAAGCCGCCCCTGTATCAGGAAGACACCAACAAGAAAATCCTCAACTC…	periplakin [Danio rerio]	F:structural constituent of cytoskeleton; F:protein binding; C:extrinsic to plasma membrane; C:cytoskeleton	97.83	0.624365	369	7	1	1	368	377	745	0	1	1	comp3128_c0_seq1~98.33~1
comp3271_c0_seq1	CCAGGCTGCTGTTGAAAATCCCAAAACCTTAACAAGAGCAACCCCTGCTTTTGTTCGAAATGTCTTCCGCAAAAATGGAAATGCTGGTCTCTCCAGAGAGGACAAGCTCTTTATTTTGGAATATGTACTGAGCGATGGGAAATACCATGAGCTCTGGGGGCTGCAGCTTCTACCTCTTAGCAATGGGACTTTCAAGACATTCTCAGATGAAGATCACAATCTGGCCTTCATTGACAATAAGCAGTTCCCACGTGAGTTGCTGCCTGGCTGGAAGGATGTATTCTTGCCCCGAGATCTCCGAAG	eeel_c8419	GACTATTCTTCTTTTTCTAACTACTAGTAAAAGTTGTTGTAAAATTGTTATTGATTAATTTTTTATTTGTTATTGTTGCTTTGTTTTCTTGCCAGTTTTCTCCAGGTGGAGCGGAGTGTTACTTCGGAGATCTCGGGGCAAGAATACATCCTTCCAGCCAGGCAGCAACTCACGTGGGAACTGCTTATTGTCAATGAAGGCCAGATTGTGATCTTCATTTGAGAATGTCTTGAAAGTCCCATTGCTAAGAGGTAGAAGCTGCAGCCCCCAGAGCTCATGGTATTTCTCATCGCTCAGTACATATTCCAAAAATAAAGAGCTTGTCCTCTCTGGAGAGACCAGCATTTCCATTTTTGCGGAAGACCTTTCGAACAAAAGCAGGGGTTGCTCTTGTTAAGG…	PREDICTED: hypothetical LOC555303 [Danio rerio]	C:cell body fiber; F:proteasome binding; P:protein folding; P:negative regulation of inclusion body assembly; C:dendrite; F:chaperone binding; C:axon; F:Hsp70 protein binding; C:nucleus; C:mitochondrion	98.68	1.0033	304	3	1	1	303	425	122	2e-153	0	0
comp3271_c0_seq1	CCAGGCTGCTGTTGAAAATCCCAAAACCTTAACAAGAGCAACCCCTGCTTTTGTTCGAAATGTCTTCCGCAAAAATGGAAATGCTGGTCTCTCCAGAGAGGACAAGCTCTTTATTTTGGAATATGTACTGAGCGATGGGAAATACCATGAGCTCTGGGGGCTGCAGCTTCTACCTCTTAGCAATGGGACTTTCAAGACATTCTCAGATGAAGATCACAATCTGGCCTTCATTGACAATAAGCAGTTCCCACGTGAGTTGCTGCCTGGCTGGAAGGATGTATTCTTGCCCCGAGATCTCCGAAG	eeel2_c1996	AATCTCTTTCAACACAGAAAGTGTGAAAATGTATGATAATTTTATTGTATGTGCTTGTTTCTGCCAGTTTCTCCAGGTGGAGCAGAGTGTTACTTCGGAGATCCGGGGCAAGAATACATCCTTCCAGCCAGGCAGCAACTCACGTGGGAACTGCTTATTGTCAATGAAGGCCAGATTGTGATCTTCATTTGAGAATGTCTTGAAAGTCCCATTGCTAAGAGGTAGAAGCTGCAGCCCCCAGAGCTCATGGTATTTCTCATCGCTCAGTACATATTCCAAAATAAAGAGCTTGTCCTCTCTGGAGTGACCAGCATTTCCATTTTTGCGGAAGACCTTTCGAACAAAAGCAGGGGTTGCTCTTGTTAAGGTTTTGGGATTTTCAACAGCAGCCTGGATGTC…	PREDICTED: hypothetical LOC555303 [Danio rerio]	F:ATP binding; F:heat shock protein binding	98.35	1	303	4	1	1	303	394	93	3e-151	0	0
comp3319_c0_seq1	GCAACTGCCTGCTGCTCAAGGTCAACCAGATTGGCTCTGTCACAGAATCCATCAAGGCGTGCAAGCTGGCCCAGTCCAATGGCTGGGGAGTAATGGTCAGCCACCGTTCCGGAGAGACAGAGGATACATTCATCGCTGATCTGGTCGTTGGATTGTGCACTGGACAGATCAAGACTGGTGCACCCTGCAGGTCAGAGCGTCTGGCCAAATACAACCAGATGATGAGAATTGAGGAGGAGCTTGGGGACAAAGCCAAGTTCGCTGGAAAAGATTTCCGTCATCCCAAGGTCAATTAAACGACTGACGCCTTCTCCCCAGTTCTCCTCATCTACAATGGCTGTCCACCTCCTTCCTCCATTTCTCACAGACCCCCACGTCATTAAAAGAGACAGGGGATAG…	eeel_c69	ATGAACAAGGATTGTTTTTATTTTTATTTTGTGTTACGTCCGAAGTACCTCTGGCAATACAGCTCAAGGCAACGAGGATTGAAGATAAAAAATGGAATTTCTTCAAATCAGACAGCGCTGGCTAATTTCTTGACCTTCCTTGTCCCCCATATTCTCTATCCCCTGTCTCTTTTAATGACGTGGGGGTCTGTGAGAAATGGAGGAAGGAGGTGGACAGCCATTGTAGATGAGGAGAACTGGGGAGAAGGCGTCAGTTGTTTAATTGACCTTGGGATGACGGAAATCTTTTCCAGCGAACTTGGCTTTGTCTCCGAGCTCCTCCTCAATTCTCATCATCTGGTTGTATTTGGCCAGACGCTCTGACCTGCAGGGTGCACCAGTCTTGATCTGTCCAGTGCA…	Beta-enolase [Osmerus mordax]	P:skeletal muscle tissue regeneration; C:phosphopyruvate hydratase complex; C:cell surface; C:membrane fraction; F:magnesium ion binding; P:aging; P:glycolysis; F:protein heterodimerization activity; P:response to drug; F:protein homodimerization activity; F:phosphopyruvate hydratase activity; P:tryptophan biosynthetic process; P:gluconeogenesis; P:tyrosine biosynthetic process; P:L-phenylalanine…	98.26	1	517	9	0	1	517	554	38	0	0	0
comp3665_c0_seq1	AGGATATGGTCACAAGTCAGGACTGAAAAGGCAGCGACGACACTATGATGTGTATAAAATTGTTCTTTGATCATTTTTCGTGCAAACTGCAGTATCCACGTGCTGAAAAGTGGATAAAACCATCCCAGCAGAATATTTATGTTTTCGTTTTACTTCAATAGTTTTATTTCAGTAATTTAAGGTTTTAATTGATGTCTGGTATTGTGACAATGCTCGAATCGAGCTGTACCAGAATGTAAGCATAGGTTTCGGAAACTGATGATGTATGTAAGCAAGG	eeel_c18872	AAAGTAAATATACAATTTACCACCTTGCTTACATACATCATCAGTTTCCGAAACCTATGCTTACATTCTGGTACAGCTCGATTCGAGCATTGTCACAATACCAGACATCAATTAAAACCTTAAATTACTGAAGTAAAACTATTGAAGTAAAACTAAACACATAAATATGCTGCTGGGATGGTTTTATCCACATTTCAGCACGTGGATACTGCCGTTTGCACGAAAAATAATCAAAGAACAATTTTATACACATCATAGTGTCGTCGCTGCCTTTTCAGTCCTGACTTGTGACCATATCCTTGTTCAGTGTAGTACAGAACTTCGTATAAGTCATAAAATATATTTTCCTGCCGATGGCAACAACACAGAATTTCACTATATGCAGCGAATGATCATCAC…	forkhead box q1 [Scyliorhinus canicula]	P:hair follicle morphogenesis; P:regulation of transcription, DNA-dependent; F:sequence-specific DNA binding; P:response to xenobiotic stimulus; F:transcription factor activity; C:transcription factor complex	97.48	1.00361	278	6	1	1	277	300	23	5e-134	0	0
comp3819_c0_seq1	GTGTGATGTACCTTTTCAAAATGTACCACAAGAGGGCGACATGTTTCCTTTGTTGTCTGCTCTGCAGAGCTTTACTGTAACCCGTAGTCTGAGAGAAAAACCGTTGTGACAATGATCAGAAAAGTCCTTGCCCTGCTTGGAGCCGGCGACGAGGATGCTGTAAATGTCAATGATGTTGAGGACAACGAAAGCTGTGAAGACCTGATCGAATTTGAAGAGGGAGACTGGGTCATAATCAACGTTCATGGTGAGAAC	eeel_c16611	GTGTGGGTCAGCGACCTGCGCTCCACATGCACCCTGGCTCTCTGGACTGCGCGGAAGTGGCCGGCGTGCTGTAGAATGCTGCCCCTGCAGGGGATGGAACGCCCAACCGGCACAGGCCTGGCAGAATCCTCGTCTTCCTCTCTCTCTTCATCAGACCCAAGGTCATCATCCTCGCTTCTCTGGCTGCTCAGTTGGTACACGGACATACTGGGATGTTCGATGAGCAGATTTTCTAGGGGGTCCACCTCGGGCGGGGCCAAGACATTCCCCTCATGAACGTTGATTATGACCCAGTCTCCCTCTTCAAATTCGATCAGGTCTTCACAGCTTTCGTTGTCCTCAACATCATTGACATTTACAGCATCCTCGTTGCCGGCTCCAAGCAGGGCAAGGACTTTT…	tumor protein p53 inducible nuclear protein 2-like [Salmo salar]	None	97.75	0.698039	178	4	0	70	247	449	272	5e-84	0	0
comp3819_c0_seq2	AAACAAGTCCTGAAGCTCAATACTGTGGATGGGAACAGAACACTGAAATGTAAGTGTTCGGATACAACTTTTCAACAAAATACCCACTCTCATCTTTTCAGAGCTTTACTGTGACCCGTAGTCTGAGAGAAAAACCGTTGTGACAATGATCAGAAAAGTCCTTGCCCTGCTTGGAGCCGGCGACGAGGATGCTGTAAATGTCAATGATGTTGAGGACAACGAAAGCTGTGAAGACCTGATCGAATTTGAAGAGGGAGACTGGGTCATAATCAACGTTCATGGTGAGAAC	eeel_c16611	GTGTGGGTCAGCGACCTGCGCTCCACATGCACCCTGGCTCTCTGGACTGCGCGGAAGTGGCCGGCGTGCTGTAGAATGCTGCCCCTGCAGGGGATGGAACGCCCAACCGGCACAGGCCTGGCAGAATCCTCGTCTTCCTCTCTCTCTTCATCAGACCCAAGGTCATCATCCTCGCTTCTCTGGCTGCTCAGTTGGTACACGGACATACTGGGATGTTCGATGAGCAGATTTTCTAGGGGGTCCACCTCGGGCGGGGCCAAGACATTCCCCTCATGAACGTTGATTATGACCCAGTCTCCCTCTTCAAATTCGATCAGGTCTTCACAGCTTTCGTTGTCCTCAACATCATTGACATTTACAGCATCCTCGTTGCCGGCTCCAAGCAGGGCAAGGACTTTT…	tumor protein p53 inducible nuclear protein 2-like [Salmo salar]	None	98.31	0.615917	178	3	0	104	281	449	272	1e-85	0	0
comp3913_c0_seq1	GAGATTCATGATGGCAGCCCCCAGCTGCTAGATTGCAAACAACAACTAATTTCTCCCATGAAATATACCCTTTTTTTATCACACTATCAACTGGTCTAAATCCACCATTCTCCCACTCAGCCCTAATAGCTGGGATGTGGCAGTCCAAACACCACCTCTTCCTCTGCGCACTGGTAATATCACATATTTAGGAGTCAACATTTCCCCTTGGCTGTCAGAGTTAGTTAATCTCAACTTCAACCCACTTTTCAAAACAAAAACAGTAGAGGACAACCTTCAGCGCTGGATGAATCTACCAATATC	eeel_c30211	CAGCCCTAATAGCTGGGATGTGGCAGTCCAAACACCACCTCTTCCTCTGCGCACTGGTAATATCACATATTTAGGAGTCAACATTTCCCCTAGGCTGTCAGAGTTAGTTAATCTCAACTTCACCCCACTTTTCAAAACAGTAGAGGACAACCTTCAGCGCTGGATGAATCTACCAATATCCCTCATAGGCAGAATTGCCAGAATCAAAATGACCATACTACCCATGATAAACTACCTATTCTCAATGATCCCCATCAAGCCTCCACCCCCCTGGTTCAAATCCTAGACTCCATCATCACAAA	rCG47246 [Rattus norvegicus]	P:positive regulation of transferase activity; P:L-serine transport; F:transferase activity; F:protein binding; P:sphingolipid metabolic process; P:phosphatidylserine metabolic process; C:endoplasmic reticulum membrane; F:L-serine transmembrane transporter activity; C:plasma membrane	95.7	0.613861	186	2	1	118	303	1	180	4e-80	0	0
comp4049_c0_seq1	GCATGTCCCGTGTTGCTGTTTAAGCAGAGCAGGTGGGAACAAGGCGCTTCAGTCTGGTGTAGCAGTCGTTCATGTCGTACTGCAGGCAAAAGAGATCTTCCTCTTCCATTTTGCACCGGGCGATGTTCAGGCTGTGTTCCGACAAGCAACGCAAAGCGAACTCGCTGCAGTTCGAAGAATCCTTCTGGGGACGAACTGGGGCAAAGCCAGGCAGGTTGCCAAGGCGATGTGGACGCCTGGCTCAACTTCCAGGCTTTTGGAGCGCACTGACAACAGAGCTGAGTATTACCTTCTCCACTCTTCCTCTTATGTGGGGCGTTATTCGATAACTTC	eeel2_c2466	TGAAGTAGAAACGGTCGGTCTAGGAGACATTTCCAGGGTAGAATTACCATCGTTTACATATTTTATCATTTTGCATATCGACATTTACGTCGATTACAAAACTATTTTACTATTAACGAATTCGCATATTTACGGGACATTCGATTTAGCTACTAATTATTTGCCTTCGTCGTCGCGTATTAATATATTTAAAACATGAAGGCTCTCACCCCAGTTCGTCCCCAGAAGGATTCTTCGAACTGCAGCGAGTTCGCTTTGCGTTGCTTGTCGGAACACAGCCTGAACATCGCCCGGTGCAAAATGGAAGAGGAAGATCTCTTTTGCCTGCAGTACGACATGAACGACTGCTACACCAGACTGAAGCGCCTTGTTCCCACTATACCGCAGGATAAGAAAGTC…	Id-4H protein	P:negative regulation of astrocyte differentiation; F:bHLH transcription factor binding; P:cerebral cortex neuron differentiation; P:negative regulation of transcription from RNA polymerase II promoter; F:transcription corepressor activity; P:neuroblast proliferation; P:hippocampus development; P:G1/S transition of mitotic cell cycle; P:positive regulation of cell proliferation; P:negative regula…	100	0.507508	169	0	0	33	201	377	209	1e-85	0	0	comp31312_c1_seq3~98.25~0.95;comp31312_c1_seq2~98.25~0.95;comp31312_c1_seq1~98.25~0.95
comp4126_c0_seq1	GACATCTACCCCAACTACGATCCGGCAGCAAGTTATGACTTCAACGACAACGACCCTGATCCGTTTCCCAGATACGACTCGACCAATGAGAACAAGCACGGGACCAGATGTGCTGGGGAGATAGCCATGCAGGCCGACAACAACAAGTGTGGCGTGGGAGTGGCTTACAACTCCAAGGTTGGAGGTATCCGGATGCTGGACGGGATCGTGACGGACGCCATCGAGGCGAGCTCCATCGGCTTCAGCCCCGACCACGTGGACATCTACAGCGCCAGCTGGGGCCCCAACGACGAC	eeel_c22371	CTGAAGCCGATGGAGCTCGCCTCGATGGCGTCTGTCACGATCCCGTCCAGCATCCGGATACCTCCAACCTTGGAGTTGTAAGCCACTCCCACGCCACACTTGTTGTTGTCAGCCTGCATGGCGATTTCCCCAGCACATCTGGTCCCGTGCTTGTTCTCATTGGTCGAGTCGTATCTGGGAAACGGATCAGGGTCGTTGTCGTTGAAGTCATAACTTGCTGCCGGATCGTAGTTGGGGTAGATGTCCGTGTGGTTCCACTCCAGCCCGTCGTCCAGCACGGTGATGACCACGCCCTTCCCCGTGATGCCCTTCTTCCACACGGGGATGACGTGGAGGTCCAGTTTGGGCTGGGACGGGACGTCCTGGTGTCTTGCAGGTACCACTGCTGGTTCCACATGG…	proprotein convertase subtilisin/kexin type 1 [Danio rerio] >gi|209981345|gb|ACJ05352.1| prohormone convertase 1 [Danio rerio]	P:response to glucose stimulus; P:response to lipopolysaccharide; F:chaperone binding; C:trans-Golgi network; C:transport vesicle; P:cell-cell signaling; P:pancreas development; F:serine-type endopeptidase activity; F:insulin binding; P:response to chlorate; C:secretory granule; C:axon terminus; P:response to calcium ion; P:response to fatty acid; C:extracellular space; P:pituitary gland developm…	98.37	0.833333	245	4	0	1	245	245	1	3e-121	1	1	comp4126_c0_seq1~98.33~1
comp4153_c0_seq1	CCCGGATGTGAACCGGCTGGTGTTGAACAGTAGAGATTCTATATGTTTTAAGCACTCTGTCAACATTATAACGATGACCGATAAAGAAGATGTAATTTCAGTGGATTATGAAATATTTGGGAGAGTACAAGGCGTCTTTTTTCGAAAATACACTCAGGCAGAGGGTAAGAAATTAGGCTTGGTTGGCTGGGTGCAGAACACTGAGGCTGGGACGGTGCAGGGGCAACTCCAAGGTCCAAGCTCCAAGGTCAAACAGATGCAGGAGTGGCTCAAGACCACTGGCAGTCCTAAGTCACAAATCGTCAAGGCTGAGTTCAAAAATGAGAGGAAAATCGAGAACTTGGGTCATAAAAACTTCAAAATTATTCGCCCTTGAATTTAACATAACGCTGGCTTTCA…	eeel_c1705	GGTATCAACGCAGGAGTCGGGGGATGTGAACCGGCTGGTGTTGAACAGTAGAGATTCTGTATGTTTTAAGCACTCTGTCAACATTACAAACGATGACCGATAAAGAAGATGTAATTTCAGTGGATTATGAAATATTTGGGAGAGTACAGGGCGTCTTTTTTCGAAAATACACTCAGGCAGAGGGTAAGAAATTAGGCTTGGTTGGCTGGGTGCAGAACACTGAGGCTGGGACGGTGCAGGGGCAACTCCAAGGTCCAAGCTCCAAGGTCAAACAGATGCAGGAGTGGCTCAAGACCACTGGCAGTCCTAAGTCACAAATCGTCAAGGCTGAGTTCAAAAATGAGAGGAAAATCGAGAACTTGGGTCATAAAAACTTCAAAATTATTCGCCCTTGAATTT…	acylphosphatase 1 [Danio rerio] >gi|189531212|ref|XP_001919986.1| PREDICTED: erythrocyte acylphosphatase 1 [Danio rerio] >gi|126631696|gb|AAI34243.1| Zgc:163122 protein [Danio rerio]	F:acylphosphatase activity; P:gluconeogenesis; P:glycolysis; P:benzoate metabolic process	99.03	0.996779	619	5	1	4	621	22	640	0	0	0
comp4260_c0_seq1	CTCCTCCAGGCAGCAGATGATGGTACCCTCGGGCATGGTTCCCACGGGCAGCACGTTGCCAATGTTCAGCTGGGCCTTCTTGCCGCAGTAGATGAACTGTCCGGTGTGGATGCCCTCAGCGGCAATGAACAACTCAGTCCTCTTCTTAAATCTGTAGGGGTCACGGAAGGCCACCTTGGCCAAGGGGGCTCCACGGCCGGGGTCGTGAATGATATCCTTCACGATCCCTTTGATGTAGCCATGACGTTCAGCAAAGTCGATGTGCCGGAGTTTAGCAGCACCTTTCCTGTGCTTGACATGGGCTTTGAAGACGGAGCCCGCACCTTTTCTCTGTCC	eeel2_c898	GGTTTAGTTCACAATGGGACGTGTGATCAGGGGACAGAGAAAAGGTGCGGGCTCCGTCTTCAAAGCCCATGTCAAGCACAGGAAAGGTGCTGCTAAACTCCGGCACATCGACTTTGCCGAACGTCATGGCTACATCAAAGGGATCGTGAAGGATATCATTCACGACCCTGGCCGTGGAGCCCCCCTGGCCAAGGTGGCCTTCCGTGACCCCTACAGATTTTAAGAAGAGGACTGAGTTGTTCATTGCCGCTGAGGGCATCCACACCGGACAGTTCATCTACTGCGGCAAGAAGGCCCAGCTGAACATTGGCAACGTGCTGCCCGTGGGCACCATGCCCGAGGGTACCATCATCTGCTGCCTGGAGGAGAAGCCCGGCGACAGGGGCAAGCTGGCCCGCG…	60S ribosomal protein L8 [Osmerus mordax]	F:structural constituent of ribosome; C:cytosolic large ribosomal subunit; F:rRNA binding; P:translational elongation; P:ribosome biogenesis	98.52	1.00298	337	4	1	1	336	368	32	4e-170	0	0	comp27017_c0_seq1~96.36~0.916666666666667
comp4318_c1_seq1	CTCTCTCTCTCTCTCTCTCTCATAAGGCAAGGCAAGTTTATTTATATAGCATCTTTCATACACAAAAGCACATTCAAAGTGCTTCACATAGATACATAATAAAACACAGAATAAGAATAAAATAAACACATGAACACCTGTTCATTTCTCTCTCTCACGCACACACGTACAAATACACATTTCTCCCTCTCTCACATACACATCTTA	eeel_c5761	GACTTCCTTCCCCTGTCGTGAGCTACCAGCGCGTGTGACTGCAACGCCTCGACAGAGACCACTCCGCTGGATTCATCGACAGAAGTCATCTCCGAGTCGAACTCTGGTCACGCTTCATACTTCGTGTCTAGAAAGATGAAGTTTAAGCCCTTGTTTTTGATCGCTTCACTGCTGAATTTTGGAAGCGCCGCGGCGCAGATGGATTCAACGTCTGTCTGCTACATTTTGGATGGAATCCTATTTGCTTACGGCATCGTCTTGACTGTGCTGTACTGCAGACTGAAGATGGGGTCAGGAAGCAATTTAGGTCATTCTCAGAAAAAACCTGAAGAAGGCATCTACACTGGATTGACCCCTCACGCCCAGGACACCTATGAGACCATCGGGGGTCAGAAGAAA…	High affinity immunoglobulin epsilon receptor subunit gamma precursor [Esox lucius]	P:positive regulation of immune effector process; P:response to external stimulus; F:protein binding; P:immunoglobulin mediated immune response; P:positive regulation of immune response; P:localization; P:positive regulation of cytokine production; C:membrane part; P:regulation of leukocyte mediated immunity; F:receptor activity; C:plasma membrane; P:defense response; P:signal transduction	98.91	0.888889	184	2	0	24	207	910	727	8e-91	0	0
comp4335_c0_seq1	TGACAGGACTAATCTTCATCCTCCTCCTCCTCCTCATCCTGATTGATCTGGAAGTAGCGCAGTTCGTAGCTCTCCTTTGTGTTGGCAACAACACGGAGCCAGTCTCTCAGATTGTTCTTTTTCAGGTACTTTTTGGTCAGATACTTCAGGTACCTTTTGGAGAAGGGCACCTCAGAGGTGACGGTGATCTTGCTCTTGCTCCTTTCGATGGTGACCACTCCCCCACCCAGGTTTCCAGCCCTGCCATTCACCTTGATCCTCTCCTGCAGAGATCGCAGAATGAC	eeel2_c1866	AGGAGGGCCGCCGCGGTGAGCACGGAAGCCGGCGCACGTCTACGGGGGCTTTCTGCGAAAGGCTTTCGCCATGGCTCCACTGAAAAGCCAGCCCCCAAAGGTGGCAAGAAGAAGAAGCAGGTCCTGAAGTTCACTCTGGACTGTACACATCCTGTGGAGGATGGCATCATGGACGCTGCCAACTTTGAGCAGTTCCTGCAGGAGAGGATCAAGGTGAATGGCAGGGCTGGAAACCTGGGTGGGGGAGTGGTCACCATCGAAAGGAGCAAGAGCAAGATCACCGTCACCTCTGAGGTGCCCTTCTCCAAAAGGTACCTGAAGTATCTGACCAAAAAGTACCTGAAAAAGAACAATCTGAGAGACTGGCTCCGTGTCGTTGCCAACACAAAGGAGCGCTAC…	ribosomal protein L22-like protein [Homo sapiens]	F:heparin binding; P:alpha-beta T cell differentiation; F:structural constituent of ribosome; F:RNA binding; C:cytosolic large ribosomal subunit; P:translational elongation; P:ribosome biogenesis	98.88	0.947183	269	3	0	1	269	464	196	3e-136	0	0	comp16303_c0_seq1~100.00~0.983333333333333
comp4544_c0_seq1	GGATGCTAACCTGTACATTAGCGGGCTGCCCAAGACCATGACACAGAAAGATGTGGAGGACATGTTTGCACGCTACGGTCGCATCATTAACTCGCGTGTCCTTGTCGATCAGGCTTCAGGTTTGTCCAGGGGGGTTGCCTTCATTCGCTTTGACAAAAGGGCCGAGGCAGAAGATGCGATCAAGGATCTGAACGGCCAGAAGCCTCCAGGCGCCTCGGAGCCCATCACCGTGAAGTTTGCCGCCAACCCGAACCAGGCGAAAAATTCCCAGCTGCTCTCGCAGCTGTACCACTCGCAGTCCCGCCGCTTCGGCGGCCCCGTGCACCACCAGGCTCAGAGGTTCAGGTTCTCTCCAATGAGTGTTGACCACATGGGCGGCATCTCTGGCGTCAGCGTGCC…	eeel_c16348	GTTCCATCTCAGAATATGAAAAACATTTTACTTCATTAAAGACTAAGACGAGGAAAAAGTTGAAAACTTGCGCAGAACTGCTGTTACACTAACAAGAAATTAGCCTTTTTAAATATGTAATTTTTCCTTTTTTTCCCCATGTAGAAAATTTGACAGCAAGTACATTTTTACTTTTTTTTATTTATTTTTTATTTGTGAGACTTGCTAGTTTTGAATGACACCTGTAAGACCTTGTCACCAAGGCGATAACCGTTGAGGCTGGCAATGGCCATTGCGGCCTCCTCGTAGTTTGTCATGGTCACAAAACCAAACCCTTTGCATTTATTGGTGTTGAAGTCGCGGATGACTTTGACGTTGGTGACTGCTCCAAAGGGGCCGAACATTTGCCACAGGATGCCC…	ELAV-like protein 1 [Salmo salar]	C:cytoplasm; F:identical protein binding; P:3'-UTR-mediated mRNA stabilization; F:mRNA 3'-UTR binding; P:multicellular organismal development; C:ribonucleoprotein complex; C:nucleus; F:nucleotide binding	99.06	0.944568	426	3	1	26	451	832	408	0	0	0	comp31459_c0_seq1~100.00~1
comp4577_c0_seq1	TAAGGAGCGTGAAGAGGATCTGAAAAGACTGTCCCGCCCTCTGGCATGCACCTGCTTCAGGACTTCCATCTGGGATGAGACTCTGTACAAGGCCTGGTCCAGCATCGTGTACCAGCTCATACCCAACGTGCAGCAACTGGAGACGAACCTGCGCAACTTTGCACAGATCATAGAGGCCGATGAAGTTCTCCTGTTCGAGAGGGCCACCTTCCTGGTTATCTCTCACTATCAGTGTAAAGAACAGCGGGATGCCCACCGTTTTGAGAAGATCAGCAACATCATCAAG	eeel_c5005	ACGCGGGGTGATGTAGAGCATTCCCATGTGCGTTTCCTCGGAAACCTGGTTCTGAACCTGTGGGATTGTGGAGGGCAGGACACCTTCATGGAGAACTACTTCACTAGTCAGCGGGACAACATTTTCCGCAATGTGGAGGTGCTGATATATGTGTTTGACGTGGAGAGCCGTGAACTGGAGACGACCTGCGCAACTTTGCGCAGATCATAGAGGCCGATGAAGTTCTCCTGTTTGAGAGGGCCACCTTCCTGGTTATCTCTCACTATCAGTGTAAAGAACAGCGGGATGCCCACCGTTTTGAGAAGATCAGCAACATCATCAAGCAGTTTAAACTGAGCTGTAGCAAACTGGCAGCTTCCTTCCAGAGCATGGAGGTACGGAACTCCAACTTTGCCGCAT…	Ras-related GTP-binding protein A [Anoplopoma fimbria]	P:apoptosis; F:GTP binding; C:Golgi apparatus; P:positive regulation of cytolysis; F:phosphoprotein binding; P:virus-host interaction; C:nucleus; F:protein heterodimerization activity; F:protein homodimerization activity	98.03	0.531469	152	2	1	135	286	173	323	1e-70	0	0
comp4583_c0_seq1	GTGGATACAATAAAACTTACTATTATGTCTGTGTGCATACAGATTATACATACACACTCAAATAGGCTCACATAAGCTTTGTTTCAAACAAAACCTGTATATAACAATGGCAATAGTATCTGCTACCCACACATCATTTTGAATAATCAAAATTCTAATCCCTTGAGCATTCAAACCCTACATCTTTTCATACATAAAATATGCATACAGCTATCCTCTACAATAATTAGGTGATTTGGGCCCTATGAGTTTAGTACTTGGCACACATTTCAAATTCACTGGAGAAACCTGTTCAGTTCTGTTAGTAGGTCTAACTGGTAGTCAAAAAGAAAACAAGAAAAAAAGCCTTAGCCATACCAAGAAATTCTGAATGAAAATTC	eeel2_c5	AAACAAAGGACGGGGCAACAGATAACAGAAAGCGGTCTTGGAGTACTGACGAGGGCGGAGTGAGCAGAAACACTCGGAGCAAGGAGTTCATTCGTGAGAAACGCAATCTACTGTGCCAAAATGCGGGGTATGTTATCAGTTGTTCTTGTAGTGGTGGTGGCCTTAATGATGGTGACTGCAGAAGCTGGAAGGGGCAAGAAAGAGAGAGGCAAAGGTGCCAAGGCAACATCTGACTGCACAGAATGGACCTATGGCAACTGTGTGCCCAACAATGGAGACTGCGGCCTTGGAGTCAGAGAGGGCACCTGCAACGATCAGACCAAGAAGCTCAAGTGCAAAGTTCCTTGCAACTGGAAGAAGGAGTTTGGCGCCGACTGCAAGTACAAGTTTGGCAGCTGG…	Pleiotrophic factor-alpha-2 precursor [Salmo salar]	P:cell migration; P:neural crest formation; P:brain development; P:neural tube formation; P:response to wounding; P:response to glucocorticoid stimulus; P:positive regulation of cell division; P:positive regulation of neuron differentiation; P:response to drug; F:heparin binding; C:extracellular region; F:growth factor activity; P:adrenal gland development; P:signal transduction; P:cell prolifera…	99.45	0.955263	363	2	0	1	363	1250	888	0	0	1	comp4583_c0_seq1~100.00~1;comp24795_c0_seq1~98.33~1
comp4605_c0_seq1	GGGGGGAAAAAAGGACTTCTACTTCTCGCCCTGCTGCTGGTCTGGCATGCTTCTGATGATGTCAGAATCGCCAGGGTCGATGATGGCCAGCGTGCATACCCTGTAGTATTTACCGCAGGCTGTGCCAAGTTCAATGTTGTTCCCACTGTAGTGATGGACACCGGTCTTGGCCAACATGGCGTAATACTCAATTTCAGATTTCCTGAGGGCCGGGCAGTTGTTGGCCAGAATAACCAGCTTAGCTTTGCCCTGACGGATCATCTTCAGGGTCTGTTTGTATCCCAGGACGTATTTACCGCTCTTCATCACCAGCTGGAGCCGAGAGTTGATCGACTCCAAGGACTTTTTCGTTTTCTTTGCGGCCACCATTGTTGCGGTTTAGTCTCTTCTGGCCAAC	eeel2_rep_c5764	CCTTCCTTTCTCTCTGAGGCCATTTTTGAGCTGCTAGTGGGTTGGCCAGAAGAGACTAAACCGCAACAATGGTGGCCGCAAAGAAAACGAAAAAGTCCTTGGAGTCGATCAACTCTCGGCTCCAGCTGGTGATGAAGAGCGGTAAATACGTCCTGGGATACAAACAGACCCTGAAGATGATCCGTCAGGGCAAAGCTAAGCTGGTTATTCTGGCCAACAACTGCCCGGCCCTCAGGAAATCTGAAATTGAGTATTACGCCATGTTGGCCAAGACCGGTGTCCATCACTACAGTGGGAACAACATTGAACTTGGCACAGCCTGCGGTAAATACTACAGGGTATGCACGCTGGCCATCATCGACCCTGGCGATTCTGACATCATCAGAAGCATGCCAGACC…	RecName: Full=60S ribosomal protein L30 >gi|15293929|gb|AAK95157.1|AF401585_1 ribosomal protein L30 [Ictalurus punctatus]	F:structural constituent of ribosome; F:RNA binding; C:cytosolic large ribosomal subunit; P:translational elongation; P:ribosome biogenesis	100	1	397	0	0	1	397	437	41	0	0	0	comp16295_c0_seq2~98.36~1.01666666666667;comp16295_c0_seq1~98.36~1.01666666666667
comp4605_c0_seq1	GGGGGGAAAAAAGGACTTCTACTTCTCGCCCTGCTGCTGGTCTGGCATGCTTCTGATGATGTCAGAATCGCCAGGGTCGATGATGGCCAGCGTGCATACCCTGTAGTATTTACCGCAGGCTGTGCCAAGTTCAATGTTGTTCCCACTGTAGTGATGGACACCGGTCTTGGCCAACATGGCGTAATACTCAATTTCAGATTTCCTGAGGGCCGGGCAGTTGTTGGCCAGAATAACCAGCTTAGCTTTGCCCTGACGGATCATCTTCAGGGTCTGTTTGTATCCCAGGACGTATTTACCGCTCTTCATCACCAGCTGGAGCCGAGAGTTGATCGACTCCAAGGACTTTTTCGTTTTCTTTGCGGCCACCATTGTTGCGGTTTAGTCTCTTCTGGCCAAC	eeel2_rep_c6086	ATACGCGGCCTTTCTCTCTGAGGCCATTTTTGAGCTGCTAGTGGGTTGGCCAGAAGAGACTAAACCGCAACAATGGTGGCCGCAAAGAAAACGAAAAAGTCCTTGGAGTCGATCAACTCTCGGCTCCAGCTGGTGATGAAGAGCGGTAAATACGTCCTGGGATACAAACAGACCCTGAAGATGATCCGTCAGGGCAAAGCTAAGCTGGTTATTCTGGCCAACAACTGCCCGGCCCTCAGGAAATCTGAAATTGAGTATTACGCCATGTTGGCCAAGACCGGTGTCCATCACTACAGTGGGAACAACATTGAACTTGGTACAGCCTGCGGTAAATACTACAGGGTATGCACGCTGGCCATCATCGACCCTGGCGATTCTGACATCATCAGAAGCATGCCA…	RecName: Full=60S ribosomal protein L30 >gi|15293929|gb|AAK95157.1|AF401585_1 ribosomal protein L30 [Ictalurus punctatus]	F:structural constituent of ribosome; F:RNA binding; C:cytosolic large ribosomal subunit; P:translational elongation; P:ribosome biogenesis	99.75	1	397	1	0	1	397	441	45	0	0	0	comp16295_c0_seq2~98.36~1.01666666666667;comp16295_c0_seq1~98.36~1.01666666666667
comp4620_c0_seq1	GGAGATCCTGGACGTGATCGAGCCGTCAGAGTTTGTGAAGGTCATGGAGCCACTGTTCAGACAGCTGGCAAAATGCGTCTCCAGCCCGCACTTCCAGGTTGCAGAAAGAGCGCTGTACTACTGGAATAATGAGTACATCATGAGCCTCATCAGTGACAACGCAGCCAAGATCCTGCCCATCATGTTCCCAGCACTGTACCGCAACTCCAAAACCCACTGGAACAAGACCATACACGGGCTCATCTACAACGCTCTGAAGCTCTTCATGGAGATGAACCAGAAGCTGTTTGATGACTGCACACAGCAGTTCAGGGCGGAGAAGAACAAAGAAAAGGCAAAATCGAAAGAACGGGAAGAGGCCTGGATCAAGATAGAGAATCTAGCCAAATCAAACCCACA…	eeel_c1458	ACGCGGGGGCGAAAGCCGAGGCAGAGGGGCGGGGTCTAATGCCCGTCGTGTGCAGTCAGCATTTCTTCGGCGCGGCGATGGGACTCCAAGGCTTTCACGGTGTAGATATCCTGAGGCAGCTCAGGCTTGCGTCGCACTAGAGGGCGCTCTTTCCGCTGGTCTCTCTGCAGCTGTGGGTTTGATTTGGCTAGATTCTCTATCTTGATCCAGGCCTCTTCCCGTTCTTTCGATTTTGCCTTTTCTTTGTTCTTCTCCGCCCTGAACTGCTGTGTGCAGTCATCAAACAGCTTCTGGTTCATCTCCATGAAGAGCCAATAATATCACTACCCAAAATCAGAAGTGACTGCTGAATAATTAAAATATCATTGGTCACTGAGTACAGACAAAATGAAAAAAGTT…	unnamed protein product [Tetraodon nigroviridis]	P:proteasomal ubiquitin-dependent protein catabolic process; F:protein phosphatase type 2A regulator activity; P:DNA damage response, signal transduction by p53 class mediator resulting in cell cycle arrest; P:DNA damage response, signal transduction by p53 class mediator resulting in induction of apoptosis; P:negative regulation of cell proliferation; C:chromosome, centromeric region; F:protein …	99.35	0.50571	310	2	0	259	568	312	3	2e-160	0	1	comp4620_c0_seq2~100.00~1;comp4620_c0_seq1~100.00~1
comp4833_c0_seq1	CAGAGAGAGTCAGACACGTAGCCGCAGTCGCACAAAAATTACAGCGACGATTATAGCTGAAACATTTTTTTTGTGCCCACCGTAACGTGAGACACATAGGGAGATCAATCTGAGAGCTGGGAAAGCTTGACTGGGGCTGTTTTTATTTACAGGGTAAAGGAATAAAAACGTCGAGCCACTTTCTCTTTCCTTTCCTGTCCTCCCCTTTGTCTAGTCGTGCCGTGGCCTGGAGATTTCAGTATCGCTGACAGAACGAGGCACTTCCTCTTAGTCTCTCAGCTGCCTCCCTGCGCCTCCGTACCGGATCCCAGCGTGGCCTCGGTCCCTGCACCTGGAGTCTAATGCTTGTGGAGGATGAGTCCCGCACTAGAAGCTATCATGCAGGCGGAGCAACAGAGA…	eeel_c1435	ACGGGGGTGGGGCCTAGTCCGCGCTGTGCTCCTCCAGCTGAGAAATGATGGTGATGAGGTTCTGCAGGCCGAAGATGTAGCCGCTGTCCAGGCCTTCGTGCACCACGCTGTCCTCACCGTAATGTCGGCAGGTGGTGTGGGCAAAGTCAATCATGCGCACGTCCACCGAGGGGCTCCCCTCCCCGATGGGGGAGCGGGACTCATCCTCCACAAGCATTAGACTCCAGGTGCAGGGACCGAGGCCACGCTGGGATCCGGTACGGAGGCGCAGTGAGGCGGCTGAGAGACTAAGAGGAAGTGCCTCGCTCTGTCAGCGATACTGAAATCTCCAGGCCACGGCACGACTAGACAAAGGGGAGGACAGGAAAGGAAAGAGAAAGTGGCTCGCCGTTTTTATTC…	Inositol hexakisphosphate kinase 2 [Salmo salar]	P:positive regulation of apoptosis; C:cytoskeleton; P:negative regulation of cell growth; P:phosphoinositide phosphorylation; F:inositol trisphosphate 3-kinase activity; F:ATP binding; C:nucleus; P:phosphate transport	98.36	0.687382	365	6	0	1	365	558	194	0	1	1	comp4833_c0_seq1~98.33~1
comp4901_c0_seq1	GCCCAACCAGGTGTACAGGAAGTCTGTGAAGAGGGGTTTCGAGTTCACGCTGATGGTGGTTGGTGAGTCCGGTTTGGGCAAATCCACCCTCATCAACTCCCTCTTCCTGACTGACCTGTACTCCAAGGACTACCCCGGCCCCTCCCAGCGCATCAAGAAGACTGTGCAGGTGGAACAGTCCAAAGTGCTGGTGAAGGAGGGCGGGGTCCAGCTCACTCTCACCATCGTGGACACGCCAGGGTTTGGGGATGCAGTGGACAACAGCAATTGCTGGCAGCCTGTCATTAACTATATTGACAGTAAGTGTGAGGACTTCCTGAATGCAGAGTCCAGGGTGAACCGCAGATTGATGCCAGACAACAGGGTGCACTGTTGCCTGTACTTCATCGCCCCCTCT	eeel_c36324	TCAATCTGCGGTTCACCCTGGACTCTGCATTCAGGAAGTCCTCACACTTACTGTCAATATAGTTAATGACAGGCTGCCAGCAATTGCTGTTGTCCACTGCATCCCCAAACCCTGGCGTGTCCACGATGGTGAGAGTGAGCTGCACCCCGCCCTCCTTCACCAGCACTTTGGACTGTTCCACCTGCACAGTCTTCTTGATGCGCTGGGAGGGGCCGGGGTAGTCCTTGGAGTACGGGTCAGTCAGGAAGAGGGAGTTGATGAGGGTGGATTTGCCCAAACCGGACTCACCAACCACCATCAGCGTGAACTCGAACCCCTCTTCACAGACTTCCTGTACACCTGGTTGGCAAGTTGGCGAAACCGACATAGCCCTCCAGGTTCCTCTGTGCTATGGTGGAA…	septin 7b isoform 1 [Danio rerio] >gi|116487787|gb|AAI25859.1| Septin 7b [Danio rerio]	P:protein heterooligomerization; P:cytokinesis; C:septin complex; C:stress fiber; F:protein binding; P:mitosis; C:synaptosome; C:spindle; C:condensed chromosome kinetochore; F:structural molecule activity; C:nucleus; F:GTP binding	99.14	0.876574	348	2	1	3	350	347	1	2e-179	1	1	comp4901_c0_seq1~100.00~1
comp4996_c0_seq1	GAAAGCTATAGTCAATGTTGTGAACTTGGGGCGGATTTCCTACGGGCGTGCTTTACAGATACAACAGCGATGTGTCAGGCAACACTTGGATTCCCCGTCCCAGCTTCCAAATATCTTGCTGATGTGCGAGCACGAGCCAGTCTACACCATTGGAATACGGCAGGCCTTGTATTCTGCAGAGGAGGAAAACAGACTGAGGAACCTGGGTGCAGACTTCTACCGTACTAATCGTGGGGGGCTCATAACTTTCCATGGGCCTGGCCAATTGGTGTGCTATCCCATTCTCAATCTGGGCTGCTTTAAAAAGAGTGTCCGTTGGTACGTTTGTGAACTGGAAAGGACCGTTATCGGTTTGTGCCGTAAATTCGAGATCAGCGCTTCCACATCCCCGGACACTGG…	eeel_c27777	TCAGCACTTCCACATCCCCGGACACTGGAGTGTGGGTAGGAGAAAACAAAATTTGTGCTCTGGGAATCAACTGTAGAATGTACATCACGTCTCACGGCTTGGCACTCAACTGCAACACAGATATGCGGTGGTTTGAGAATATTGTACCGTGTGGGATTGTTGGCAAAGGAGTCACTTCCCTGAGCCAAGAACTGAAACGAGAAGTTGCTGTTCCTGAAGCCATCCCACCTCTACTGGAAGCGTTTGCTGAACAATTTAACTGTACGCTGTCATTTGAAGATGTAGATGTTAACAATGTAATTGTCAGTGACACCAAAGTTACAGATAAATAGCTAAAAGTCTGACTTTTTCTATGCATGTAAATCTGTATTTTATTTTCCATGCATCCCTTTGTATAAC…	lipoyl(octanoyl) transferase precursor [Danio rerio] >gi|123893574|sp|Q29R99.1|LIPB_DANRE RecName: Full=Putative octanoyltransferase, mitochondrial; AltName: Full=Octanoyl-[acyl-carrier-protein]-protein N-octanoyltransferase; AltName: Full=Lipoyl/octanoyl transferase; AltName: Full=Lipoate-protein ligase B; Flags: Precursor >gi|89130636|gb|AAI14310.1| Zgc:136925 [Danio rerio]	F:ligase activity; P:protein modification process; F:octanoyltransferase activity; F:protein binding; F:lipoyl(octanoyl) transferase activity; C:mitochondrion; P:lipoate biosynthetic process; P:acyl-carrier-protein biosynthetic process	97.47	0.511327	474	12	0	372	845	1	474	0	1	1	comp4996_c0_seq1~95.00~1
comp5036_c0_seq1	CAAAAGGAGGACTCACAACGTGCTCGAGCGCCAGAGGAGGAACGAGCTCAAGTTGAGTTTCTTTGCTTTGCGGGATGAGATACCGGAGGTAGCGAACAATGAGAAAGCCCCTAAAGTTGTCATACTCAAGAAGGCCACAGAGTGCATCTTCAGCATGCAAACGGATGAGCAGAGACTCGTTTCACTGAAAGAACAGTTGAGGAGAAAGAGGGAACATTTGAAACAAAGGCTCGAACAGCTGAGGGACTCTCATGTATAAGTTTACATGATGAAAGGACTCGTATTTTTAAGCCTCTAGACATTTCTTTTGCAAATTTAAAGACTTGCTGTGTATAGTTGTGATGTTGCATGCAAATGCAAAAGTTTTGAATTAAGATGTCAACTACACAACCTTTGGAA…	eeel_c28536	CTCAGGCGGGTCAGCACAACCGAAAATGCACCAGCCCCAGGACGTCCGACTCTGAGGATAATGACAAAAGGAGGACTCACAACGTGCTCGAGCGCCAGAGGAGGAACGAGCTCAAGTTGAGTTTCTTTGCTTTGCGGGATGAGATACCGGAGGTAGCGAACAATGAGAAAGCCCCTAAAGTTGTCATACTCAAGAAGGCCACAGAGTGCATCTTCAGCATGCAAACGGATGAGCAGAGACTTGTTTCGCTGAAAGAACAGTTGAGGAGAAAGAGGGAACATTTGAAACAAAGGCTCGAACAGCTGAGGGACTCTCATGTATAAGTTTACATGATGAAAGGACTCGTATTTTTAAGCCTCTAGACATTTCTTTTGCAAATTTAAAGACTTGCTGTGTATA…	RecName: Full=Transcriptional regulator Myc-2; Short=c-Myc-2; AltName: Full=C-Myc II >gi|1122202|dbj|BAA07130.1| c-Myc [Cyprinus carpio]	F:transcription factor activity; P:regulation of transcription, DNA-dependent; C:transcription factor complex	99.16	1	475	4	0	1	475	65	539	0	0	0
comp5049_c0_seq1	AAACGATTAAACCAAGGACTGTGCCCACAGCTTTGTGACTGCCCCAAACTCTAAAGACGAGGAGTACGCCGGATGTGAAGATTTTTGTTGCAAAACATGAGAAACGTTCGACACAACGCTAAATAATTACCGCAACCATTTGGATTTCTGAAGGAATATATTGGAATCATGGTAGTGAATTCTGTGCATTGGTTTCGGAAGGGGTTGAGGCTTCATGATAATCCATCTTTACAAGAAGCTCTGAATGGTGCAGATACGGTCCGATGTGTCTATATTTTGGATCCGTGGTTCGCAGGATCGGCTAATGTTGGAGTGAACAAATGGAGATTCCTGCTTGAATCTCTGGAGGACTTGGACACAAGTCTCAGAAAACTGGATTCGAGACTTTTTGTTGTACGG…	eeel_c39933	AAACTCTAAAGACGAGGAGTACGCCGGATGTTAAGATTTTTGATGCAAAACATGAGTAACATTCGACACGACGCTAAATAATTACCGCAACCATTTGGATTTCTGAAGGAATATATTGGAATCATGGTAGTGAATTCTGTGCATTGGTTTCGGGAGGGGTTGAGGCTTCACGATAATCCATCTTTACAAGAAGCTCTGAATGGTGCGGATACGGTGCGATGTGTCTATATTTTGGATCCGTGGTTCGCAGGATCGGCTAATGTTGGAGTGAACAATGGAGATTCCTGCTTGAATCTCTGGAGGACTTGGACACAAGTC	cryptochrome 3 [Danio rerio] >gi|28278010|gb|AAH46088.1| Cryptochrome 3 [Danio rerio]	P:DNA repair; C:mitochondrion; P:response to light stimulus; C:transcription factor complex; P:protein-chromophore linkage; P:regulation of transcription; P:response to temperature stimulus; P:circadian rhythm; F:DNA binding; F:DNA photolyase activity; F:protein binding; F:nucleotide binding; F:photoreceptor activity; P:signal transduction	96.87	0.652352	319	9	1	46	364	1	318	1e-151	1	1	comp5049_c0_seq1~98.36~1.01666666666667
comp5065_c1_seq1	AAAAAAAACATTTCTACACTTCAGGGATGGCAGAAACCGCTCCAGCACCCCCCGCAGCTTCTGCGAAGAGTCCTAAGAAGAAATCTGCTGTCAGAAAAAAGAAAAGTGGTCCTAGCTTGTCCGATCTTATTTTGAAAGCAGTTTCTGAATCAACGGAACGCAAAGGGTTATCTGTTCCTGCCATAAAGAAGATTTTGACAAGTTATAATTTCGATGTAGAGAAAAATAAAAGCCGTTTCAGAACTACATTGAAGACCCTGGTGGATAAAGAGGCTTTAGTGCAGGTAAAGGGAACTGGCGCTTCAGGGTCCTTCAGAGTTGGCAAGAAGTTACAGCCAAAAAAGACTACGCAGAAAAAGCCCCTTCCTAAAATTAAGAAGCCGGCAGCAAAGAAGCCAG…	eeel_c13	GGCCGGGGAATACAGCGTCTGACTGACATTCGGTCCAGGAGAGAAAAAAACACTTCTACACTTCAGGGATGGCAGAAACCGCTCCAGCACCCCCCGCAGCTTCTGCGAAGAGTCCTAAGAAGAAATCTGCTGTCAGAAAAAAGAAAAGTGGTCCTAGCTTGTCCGATCTTATTTTGAAAGCAGTTTCTGAATCAACGGAACGTAAAGGGTTATCTGTTCCTGCCATAAAGAAGATTTTGACAAGTTATAATTTCGATGTAGAGAAAAATAAAAGCCGTTTCAGAACTACATTGAAGACCCTGGTGGATAAAGAGGCTTTAGTGCAGGTAAAGGGAACTGGCGCTTCAGGGTCCTTCAGAGTTGGGAAGAAGTTGCAGGCAAAGAAGACTACGCAGAAAA…	Zgc:110380 protein [Danio rerio]	C:chromosome	98.22	0.879261	619	10	1	2	620	44	661	0	0	0
comp5079_c0_seq1	AATCGAGGAACATGAAAAAATGGAGGCAAACCTAACTTCAGAAATCGCACTACAGAAAGACCATATCGAAAGCCTGCAGCTGAACTTGACTCAGATTTCCCATCAGTTTGAGTCATGTGAGGCCTTGCGCAGTGCAGCTGAGAGCCAGCAGAGAGCAGCAGAGAGCCAGAAGAAAGCGTGCGACAGCAGCAAGAATTACATACAAAAGCAACTTCAGCGGTGCAAGGATGAGAGCCCAAATACCTTAAAAACGATTGGAAACAGAACGCCCGGTCTCTACTCCAGCCCCCTGGTCCTGTTCTTCTGTGCCATGGGCCTTCATTGGCTCTCATCTTGAATGTGTTGCAGAGCTACTGGGCTTGGTGAAGTATTCCAGTTGAACACTGTTCTACCAAATGA…	eeel2_rep_c4927	AGCAGCCTTTGGACATAGAGAACACAAGCAAGACATTCTTGGAGGCTCATTTCTCAACTGCCTGCCGTTGAAGGATTTTTTAAATCACTGCTCATCGTTTCTTCATCCCCCTGCTCTCAAAATGGCCAGCTCCAAGTCCTCCCAGACCACCCGCAACATCGTGATTGCGTTTCTCGCTCTGTGGTCCGTGATTTCTCTCATCATCATCGTGGTGTGGGCAACCTCCCCTGACTTGAAAGGTTCCAGCCAGTGCAGGGCTGAGCTTCAGACGGTGATAGAGAAGCTGGAGGGAGCCAAGGTGGTGTGGGCTAAGGACAAGGCAGCCTTGGAGGACCTGGTGCGACAGGGTTGGGACAACCAAACCCTCCTGAGCAGACAGATCAGCGAGCTCGTGGAGGC…	PREDICTED: similar to F59A2.6 [Danio rerio]	None	97.81	0.683422	639	14	0	1	639	484	1122	0	1	1	comp5079_c0_seq1~98.33~1
comp5079_c0_seq1	AATCGAGGAACATGAAAAAATGGAGGCAAACCTAACTTCAGAAATCGCACTACAGAAAGACCATATCGAAAGCCTGCAGCTGAACTTGACTCAGATTTCCCATCAGTTTGAGTCATGTGAGGCCTTGCGCAGTGCAGCTGAGAGCCAGCAGAGAGCAGCAGAGAGCCAGAAGAAAGCGTGCGACAGCAGCAAGAATTACATACAAAAGCAACTTCAGCGGTGCAAGGATGAGAGCCCAAATACCTTAAAAACGATTGGAAACAGAACGCCCGGTCTCTACTCCAGCCCCCTGGTCCTGTTCTTCTGTGCCATGGGCCTTCATTGGCTCTCATCTTGAATGTGTTGCAGAGCTACTGGGCTTGGTGAAGTATTCCAGTTGAACACTGTTCTACCAAATGA…	eeel_rep_c56265	TAATGTCTTTTCATTTTGTGGTAGATTATAAAGTGGAACAAATCTCTTTATCTGTTTGGCTGGTTATCCTCTCCTCTGACAGCATGGTTTCTTCATTTTTACAGCAGTTTTTATGAACGCATTTACGTTCTTCAAGTCCAGATTGAGAGTGCATCATCTTGCCATCATTTGGTAGAACAGTGTTCAACTGGAATACTTCACTAAGCCCAGTAGCTCTGCAACACATTCAAGATGAGAGCCAATGAAGGCCCATGGCACAGAAGAACAGGACCAGGGGGCTGGAGTAGAGACCGGGCGTTCTGTTTCCAGTTGTTCTTAAGGTATTGGGGCTCTCATCCTTGCACCGCTGAAGTTGCTTTTGTATGTAATGCTTGCTGCTCTCGCACGCTTTCCTCTGGC…	PREDICTED: similar to F59A2.6 [Danio rerio]	None	97.14	0.59893	560	16	0	4	563	560	1	0	1	1	comp5079_c0_seq1~96.36~0.916666666666667
comp5199_c0_seq1	GTTGTTTGAGCCACACCCTCTCATTATATTCATGTCTAGTTGTATTTCAGAGAGTACCAGTCCAGAAACTGTAGACACATCCACTGTACTGCCAGCACAAGGGAAAGATGACGAGGAGGAGGATGTTATGGAGGAAGGCTTTAGGCTATTCTCTACTTCTGTCCCTGGACTGAGTGCTAAACAGCCATCTCCACCACCGCCTCCCCGACGCCCCATCCCCAGCTCAAGTGACAGTGACAGTGAAATGGAAATGCGGCTGAGAGAGGCGGCCATCTCAGTCACGGACCTCCTTCCTCCATCTCTGCTTCCCAGCATGCCTCAGTCCCTGGCCTCGCCCGCCCCACCCTCTGCTGAAAAGAAAAAGAAGAAGAAAAAGA	eeel_c20081	CAGTCCAGAAACTGTAGACACATCCATTGTACTGCCAGCACAAGGGAAAGATGACGAGGAGGAGGATGTTATGGAGGAAGGCTTTAGGCTATTCTCTACTTCTGTCCCTGGACTGAGTGCTAAACAGCCATCTCCACCACCACCTCCCCGACGCCCCATCCCCAGCTCAAGTGACAGTGACAGTGAAATGGAAATGCGGCTGAGAGAGGCGGCCATCTCAGTCACGGACCTCCTTCCTCCATCTCTGCTTCCCAGCATGCCTCAGTCCCTGGCCTCGCCCGCCCCACCCTCTGCTGAAAAGAAAAAGAAGAAGAAAAAGAAGAGGGAAAGTGAGGGAAGAGCAGGTGTAGTAGAGGGAGAGATGGAGAATGGCAGTTTGGAAACAAATAAAAAGACAAA…	Salmo salar CL043 protein (cl043), mRNA >gi|221221079|gb|BT057329.1| Salmo salar clone ssal-rgb2-646-039 C12orf43 putative mRNA, complete cds	None	99.38	0.848806	320	2	0	58	377	1	320	4e-166	0	0	comp25535_c0_seq1~96.55~0.966666666666667
comp5199_c0_seq1	GTTGTTTGAGCCACACCCTCTCATTATATTCATGTCTAGTTGTATTTCAGAGAGTACCAGTCCAGAAACTGTAGACACATCCACTGTACTGCCAGCACAAGGGAAAGATGACGAGGAGGAGGATGTTATGGAGGAAGGCTTTAGGCTATTCTCTACTTCTGTCCCTGGACTGAGTGCTAAACAGCCATCTCCACCACCGCCTCCCCGACGCCCCATCCCCAGCTCAAGTGACAGTGACAGTGAAATGGAAATGCGGCTGAGAGAGGCGGCCATCTCAGTCACGGACCTCCTTCCTCCATCTCTGCTTCCCAGCATGCCTCAGTCCCTGGCCTCGCCCGCCCCACCCTCTGCTGAAAAGAAAAAGAAGAAGAAAAAGA	eeel_c20081	CAGTCCAGAAACTGTAGACACATCCATTGTACTGCCAGCACAAGGGAAAGATGACGAGGAGGAGGATGTTATGGAGGAAGGCTTTAGGCTATTCTCTACTTCTGTCCCTGGACTGAGTGCTAAACAGCCATCTCCACCACCACCTCCCCGACGCCCCATCCCCAGCTCAAGTGACAGTGACAGTGAAATGGAAATGCGGCTGAGAGAGGCGGCCATCTCAGTCACGGACCTCCTTCCTCCATCTCTGCTTCCCAGCATGCCTCAGTCCCTGGCCTCGCCCGCCCCACCCTCTGCTGAAAAGAAAAAGAAGAAGAAAAAGAAGAGGGAAAGTGAGGGAAGAGCAGGTGTAGTAGAGGGAGAGATGGAGAATGGCAGTTTGGAAACAAATAAAAAGACAAA…	Salmo salar CL043 protein (cl043), mRNA >gi|221221079|gb|BT057329.1| Salmo salar clone ssal-rgb2-646-039 C12orf43 putative mRNA, complete cds	None	99.38	0.848806	320	2	0	58	377	1	320	4e-166	0	0	comp25535_c0_seq1~96.55~0.966666666666667
comp5295_c0_seq1	CCCTGATGAATCCTATTTTGGATGTTCTTCTGGGATCTTCTGTGACTTCCTGGATGAGTTGTCCGTGCACCCTTGGAGACATTTTGGCAGGCTGACCACTCCTGGGGAGATTCACCAAGTGTTCTCTATTTGGAGATAATGGCTCTCACAGTGGTTCAGTGGAGTGCCACAGCCTTAGAAATGTGACCCTTTCCAGACTGATTTATGTCAACAACTTTTTTTCTCAGCTCTTATGGAATTTCCTTTGATTGTGGCATTGTGTGCTTGTTGAAACTTTGTGGTGACTACTTCACTTCGATGGAAAGATTCAATATGTGTGCGGTTTAGATTCATCAGGGCTGGTTGTAATCAAGCCTGGCTGTGTTCAATCAACTGAATCTAATTATCAATTACATTTGT…	eeel_rep_c23358	CACCCTTGGAGACGCGGGGGCAGGCTGACCACTCCTGGGGAGATTCACCAAGTGTTCTCTATTTGGAGATAATGGCTCTCACAGTGGTTCAGTGGAGTGCCACAGCCTTAGAAATGTGACCCTTTCCAGACTGATTTATGTCAACAACTTTTTTTTCTCAGCTCTTATGGAATTTCCTTTGATTGTGGCATTGTGTGCTTGTTGAAACTTTGTGGTGACTACTTCACTTCGATGGAAAGATTCAATATGTGTGCGGTTTAGATTCATCAGGGCTGGTTGTAATCAAGCCTGGCTGTGTTCAATCAACTGAATCTAATTATCAATTACATTTGTTTATTTTGTTGATTGAGTAACTATGGGGGAAAATACCTTTTCACATGGGTGATATGGGTGTTTGAT…	transposase [Rana pipiens] >gi|39753972|tpg|DAA01561.1| TPA_exp: transposase [Rana pipiens]	F:transposase activity; P:DNA integration; P:transposition, DNA-mediated; F:DNA binding	97.67	0.854305	387	8	1	68	453	1	387	0	1	1	comp5295_c0_seq1~100.00~1
comp5317_c0_seq1	GAAAGCTTCTGTAGCGTACAGTTGTTGTAGCTCCGTACTTCGAACGACGCGAACGCACCTAGAGGAGCTGCGAATGGTTGCCGCTGTTGTTTACTTCTTAAACAAGGACGTTTTGCATGGGATCTACGATCGGGGAGTGAAAATCATTCGGAGCGTCCGCAACAAATCTTGTTTGGCTACTTCTACTTTTTTGCTGTTTTTGTTGGAAAAGAAATGGCTTCAGTTGGAAGAAATGGAGATGGTATGGCAAGCATACATTTAGAAGAGGACCAGGTCAAAATTCTGGAGGATCATTTCACCAGAGTTAGCAAGCATCCAGACCAGGCGGCGCTCATGTTGATAGCAGCAGAGTGCGGACTATCCGAGGCAGAGACAGCGAAATGGTTCAGGCTACGCAAT…	eeel2_c4002	AAACATGACAGGAATGACATAAAAACTCTGAAAGCATATTACCGGTGCAGCGACTGAACCCGGAGAGCGTTACCCCTGCGTGACGTCACCAAGCAAACATTGCGATAGGGAAAGCTACTGTAGCGTACAGTTGTTGTAGCTCCGTACTTCGAACGACGCGAACGCACCTAGAGGAGCTGCGAATCGTTGCCGCTGTTGTTTACTTCTTAAACAAGGGCGTTTTGCATGGGATCTACGATCGGGGAGTGAAAATCATTCGGAGCGTCCGCAACAAATCTTGTTTGGCTACTTCTACTTTTTTGCTGTTTTTGTTGGAAAAGAAATGGCTTCAGTTGGAAGAAATGGAGATGGTATGGCAAGCATACATTTAGAAGAGGACCAGGTCAAAATTCTGGAGGG…	homeobox only domain [Danio rerio] >gi|60392390|sp|Q8AYB8.1|HOP_DANRE RecName: Full=Homeodomain-only protein >gi|23264038|gb|AAN16321.1| homeodomain-only protein [Danio rerio] >gi|66910277|gb|AAH96856.1| HOP homeobox [Danio rerio] >gi|157423300|gb|AAI53538.1| HOP homeobox [Danio rerio]	P:trophectodermal cell differentiation; P:positive regulation of skeletal muscle tissue regeneration; P:negative regulation of transcription from RNA polymerase II promoter; P:negative regulation of cell differentiation; F:protein binding; P:regulation of heart contraction; P:lung alveolus development; P:heart development; P:histone deacetylation; F:sequence-specific DNA binding; F:transcription …	98.66	0.910061	597	8	0	1	597	110	706	0	1	1	comp5317_c0_seq1~100.00~1
comp5571_c0_seq1	ATCTGGTCAAACGCATGTTGCAAGCTTTCAAGATCGTCAAGTCAAATCTGTTCCTTATTGCTCAGATCTTTAGATGTTTCTTCATGTTGACATACCCGGCGATGGTACTGATGGTAAGCCGGTCGTTACTCGGCCTCGGGAGCGGGCGTTTTCTCGGGGGCCGGCGTCTCGGCTGCCTTGCTCTCTTTGCCGTCCTGGGGCTTGGCGGTCTGTGGGCGTCTGCGTCGGTAGTTGAAGTTGCGGCGGTACCGCCTCTGGCGGGGCTCCTGGTTCTGGCTGCCCTCGCCCTGGTTCTCCTTGTCCTCCTCGCCGTCCCGAACTGGCCTGGGACGCGGGGGACCCCTTGGTCTGAAGCCTCTATAGTAATTTTGCCTCATTGGTTTGTTGGCCTGGTCTGGA…	eeel2_c538	GTGAGGGAGAGGAGAACCAAGGCGGTCCAGACCCAGCCAACAAACCAATGAGAGGTCCCCCGCGTCCCAGGCCAGTTCGGGACGGCGAGGAGGACAAGGAGAACCAGGGCGAGGGCAGCCAGAACCAGGAGCCCCGCCAGAGGCGGTACCGCCGCAACTTCAATTACCGACGCAGACGCCCACAGACCGCCAAGCCCCAGGACGGCAAAGAGAGCAAGGCAGCCGAGACGCCAGCCGAGAAAACGCCCGCTCCCGAGGCCGAGTAACGACCGGCTTACCATCCGTACCATCGCCGGGTATGTCAACATGAAGAAACATCTGAAGATCTGAGCAATAAGGAACAGATTTGACTTGACGATCTTGAAAGCTTGCAACATGCGTTTGACCAGATTACCACCG…	Y box binding protein 1 isoform 1 [Danio rerio] >gi|118763928|gb|AAI28886.1| Y box binding protein 1 [Danio rerio] >gi|169159049|emb|CAQ15227.1| Y box binding protein 1 [Danio rerio]	F:nucleic acid binding; P:regulation of transcription, DNA-dependent; F:DNA binding	97.95	0.804245	341	4	1	1	341	391	54	3e-168	0	0	comp27742_c0_seq2~100.00~0.966666666666667;comp27742_c0_seq1~100.00~0.966666666666667
comp5571_c0_seq1	ATCTGGTCAAACGCATGTTGCAAGCTTTCAAGATCGTCAAGTCAAATCTGTTCCTTATTGCTCAGATCTTTAGATGTTTCTTCATGTTGACATACCCGGCGATGGTACTGATGGTAAGCCGGTCGTTACTCGGCCTCGGGAGCGGGCGTTTTCTCGGGGGCCGGCGTCTCGGCTGCCTTGCTCTCTTTGCCGTCCTGGGGCTTGGCGGTCTGTGGGCGTCTGCGTCGGTAGTTGAAGTTGCGGCGGTACCGCCTCTGGCGGGGCTCCTGGTTCTGGCTGCCCTCGCCCTGGTTCTCCTTGTCCTCCTCGCCGTCCCGAACTGGCCTGGGACGCGGGGGACCCCTTGGTCTGAAGCCTCTATAGTAATTTTGCCTCATTGGTTTGTTGGCCTGGTCTGGA…	eeel2_c2935	ACCACCGCCGGCCCAGGTTACCATCTAGCACCGGGAAAACATACTAGAAAGCCACCGCCGGCACAAGTCTAAGGTACCGCCGCAACTTCAATTACCGACGCAGACGCCCACAGACCGCCAAGCCCCAGGACGGCAAAGAGAGCAAGGCAGCCGAGACGCCAGCCGAGAAAACGCCCGCTCCCGAGGCCGAGTAACGACCGGCTTACCATCCGTACCATCGCCGGGTATGTCAACATGAAGAAACATCTGAAGATCTGAGCAATAAGGAACAGATTTGACTTGACGATCTTGAAAGCTTGCAACATGCGTTTGACCAGATTACCACCGATTGCCTGCAGAATCTATGCAGCTCTTTCTTTTCCATTCTTTTTATGTGACAGCTAAGAAATGAGTTTTTTT…	PREDICTED: Equus caballus misc_RNA (LOC100052175), miscRNA	None	97.2	0.589623	250	4	1	1	250	319	73	1e-117	0	1	comp27742_c0_seq2~100.00~1;comp27742_c0_seq1~100.00~1;comp5571_c0_seq2~96.67~1;comp5571_c0_seq1~96.67~1
comp5571_c0_seq1	ATCTGGTCAAACGCATGTTGCAAGCTTTCAAGATCGTCAAGTCAAATCTGTTCCTTATTGCTCAGATCTTTAGATGTTTCTTCATGTTGACATACCCGGCGATGGTACTGATGGTAAGCCGGTCGTTACTCGGCCTCGGGAGCGGGCGTTTTCTCGGGGGCCGGCGTCTCGGCTGCCTTGCTCTCTTTGCCGTCCTGGGGCTTGGCGGTCTGTGGGCGTCTGCGTCGGTAGTTGAAGTTGCGGCGGTACCGCCTCTGGCGGGGCTCCTGGTTCTGGCTGCCCTCGCCCTGGTTCTCCTTGTCCTCCTCGCCGTCCCGAACTGGCCTGGGACGCGGGGGACCCCTTGGTCTGAAGCCTCTATAGTAATTTTGCCTCATTGGTTTGTTGGCCTGGTCTGGA…	eeel2_c2935	ACCACCGCCGGCCCAGGTTACCATCTAGCACCGGGAAAACATACTAGAAAGCCACCGCCGGCACAAGTCTAAGGTACCGCCGCAACTTCAATTACCGACGCAGACGCCCACAGACCGCCAAGCCCCAGGACGGCAAAGAGAGCAAGGCAGCCGAGACGCCAGCCGAGAAAACGCCCGCTCCCGAGGCCGAGTAACGACCGGCTTACCATCCGTACCATCGCCGGGTATGTCAACATGAAGAAACATCTGAAGATCTGAGCAATAAGGAACAGATTTGACTTGACGATCTTGAAAGCTTGCAACATGCGTTTGACCAGATTACCACCGATTGCCTGCAGAATCTATGCAGCTCTTTCTTTTCCATTCTTTTTATGTGACAGCTAAGAAATGAGTTTTTTT…	PREDICTED: Equus caballus misc_RNA (LOC100052175), miscRNA	None	97.2	0.589623	250	4	1	1	250	319	73	1e-117	0	1	comp27742_c0_seq2~100.00~1;comp27742_c0_seq1~100.00~1;comp5571_c0_seq2~96.67~1;comp5571_c0_seq1~96.67~1
comp5571_c0_seq2	ATCTGGTCAAACGCATGTTGCAAGCTTTCAAGATCGTCAAGTCAAATCTGTTCCTTATTGCTCAGATCTTTAGATGTTTCTTCATGTTGACATACCCGGCGATGGTACTGATGGTAAGCCGGTCGTTACTCGGCCTCGGGAGCGGGCGTTTTCTCGGGGGCCGGCGTCTCGGCTGCCTTGCTCTCTTTGCCGTCCTGGGGCTTGGCGGTCTGTGGGCGTCTGCGTCGGTAGTTGAAGTTGCGGCGGTACCGCCTCTGGCGGGGCTCCTGGTTCTGGCTGCCCTCGCCCTGGTTCTCCTTGTCCTCCTCGCCGTCCCGAACTGGCCTGGGACGCGGGGGACCCCTCATTGGTTTGTTGGCCTGGTCTGGACCGCCTTGGTTCTCCTCTCCCTCAC	eeel2_c2935	ACCACCGCCGGCCCAGGTTACCATCTAGCACCGGGAAAACATACTAGAAAGCCACCGCCGGCACAAGTCTAAGGTACCGCCGCAACTTCAATTACCGACGCAGACGCCCACAGACCGCCAAGCCCCAGGACGGCAAAGAGAGCAAGGCAGCCGAGACGCCAGCCGAGAAAACGCCCGCTCCCGAGGCCGAGTAACGACCGGCTTACCATCCGTACCATCGCCGGGTATGTCAACATGAAGAAACATCTGAAGATCTGAGCAATAAGGAACAGATTTGACTTGACGATCTTGAAAGCTTGCAACATGCGTTTGACCAGATTACCACCGATTGCCTGCAGAATCTATGCAGCTCTTTCTTTTCCATTCTTTTTATGTGACAGCTAAGAAATGAGTTTTTTT…	PREDICTED: Equus caballus misc_RNA (LOC100052175), miscRNA	None	97.2	0.634518	250	4	1	1	250	319	73	9e-118	0	1	comp27742_c0_seq2~100.00~1;comp27742_c0_seq1~100.00~1;comp5571_c0_seq2~96.67~1;comp5571_c0_seq1~96.67~1
comp5571_c0_seq2	ATCTGGTCAAACGCATGTTGCAAGCTTTCAAGATCGTCAAGTCAAATCTGTTCCTTATTGCTCAGATCTTTAGATGTTTCTTCATGTTGACATACCCGGCGATGGTACTGATGGTAAGCCGGTCGTTACTCGGCCTCGGGAGCGGGCGTTTTCTCGGGGGCCGGCGTCTCGGCTGCCTTGCTCTCTTTGCCGTCCTGGGGCTTGGCGGTCTGTGGGCGTCTGCGTCGGTAGTTGAAGTTGCGGCGGTACCGCCTCTGGCGGGGCTCCTGGTTCTGGCTGCCCTCGCCCTGGTTCTCCTTGTCCTCCTCGCCGTCCCGAACTGGCCTGGGACGCGGGGGACCCCTCATTGGTTTGTTGGCCTGGTCTGGACCGCCTTGGTTCTCCTCTCCCTCAC	eeel2_c2935	ACCACCGCCGGCCCAGGTTACCATCTAGCACCGGGAAAACATACTAGAAAGCCACCGCCGGCACAAGTCTAAGGTACCGCCGCAACTTCAATTACCGACGCAGACGCCCACAGACCGCCAAGCCCCAGGACGGCAAAGAGAGCAAGGCAGCCGAGACGCCAGCCGAGAAAACGCCCGCTCCCGAGGCCGAGTAACGACCGGCTTACCATCCGTACCATCGCCGGGTATGTCAACATGAAGAAACATCTGAAGATCTGAGCAATAAGGAACAGATTTGACTTGACGATCTTGAAAGCTTGCAACATGCGTTTGACCAGATTACCACCGATTGCCTGCAGAATCTATGCAGCTCTTTCTTTTCCATTCTTTTTATGTGACAGCTAAGAAATGAGTTTTTTT…	PREDICTED: Equus caballus misc_RNA (LOC100052175), miscRNA	None	97.2	0.634518	250	4	1	1	250	319	73	9e-118	0	1	comp27742_c0_seq2~100.00~1;comp27742_c0_seq1~100.00~1;comp5571_c0_seq2~96.67~1;comp5571_c0_seq1~96.67~1
comp5590_c0_seq1	ATTTTCACAAGGAAGGATCAAGTATTTTGGATTACGTTCATTCCACAGCCATACTGAAAACATTTTGTATGCCGTTTGTTGCACAAACTTTTCAAAATGCCTTCTGCACTGTGTAAATGAGAACTTGGAATCGGAAGAGGGTGATTGTTGCAGTCAAATAGTTTGGTTTTGAATCATGATTTGTAAATATGTTTTCATACTGGAAAACTTTTGATAATGTTTTAAACATTTCTGTAAAAACGATGTGTATATAAGTCTCCAGAAAAGAGTGTAGACCATATATGAATTTATTTGTACACAAAAGCACTGGATTTCTTTACTACTTGATTGTAACTAAAATTAATAATCTGCCAAAGTGTTTTTATTCTTTTTTCTGTAAGGTATAATTTTGTTTTGCTT…	eeel2_c1312	AGAGATATTTATGAACAGCTTGATTTGATAGAAACGTGAGTGTGACCATTTTGGCATACAGTACAGATATTCAATGTAAGTACAGAAGTTGCTAAGTATAATTCCCCTCCCTTTTCCCAACCCACCTACAGACACATACACCAAAAAACAAATACAGGAAAATGTACATTAACACAAACAAGGCACCAATAAATTAAATGATAACCCCTCTTTAAAAACAACCAAATCTATTAAACAATAAAATACATTATGACAACCCTACCTTCTGCAACATTTGACTGTTAAAAAGCAAAACAAAATTATACCTTACAGAAAAAAGAATAAAAACACTTTGGCAGATTATTAATTTTAGTTACAATCAAGTAGTAAAGAAATCCAGTGCTTTTGTGTACAAATAAA…	Zebrafish DNA sequence from clone DKEYP-63D11, complete sequence	None	98.91	0.99637	549	6	0	1	549	685	137	0	1	1	comp5590_c0_seq1~100.00~0.983333333333333
comp5590_c0_seq1	ATTTTCACAAGGAAGGATCAAGTATTTTGGATTACGTTCATTCCACAGCCATACTGAAAACATTTTGTATGCCGTTTGTTGCACAAACTTTTCAAAATGCCTTCTGCACTGTGTAAATGAGAACTTGGAATCGGAAGAGGGTGATTGTTGCAGTCAAATAGTTTGGTTTTGAATCATGATTTGTAAATATGTTTTCATACTGGAAAACTTTTGATAATGTTTTAAACATTTCTGTAAAAACGATGTGTATATAAGTCTCCAGAAAAGAGTGTAGACCATATATGAATTTATTTGTACACAAAAGCACTGGATTTCTTTACTACTTGATTGTAACTAAAATTAATAATCTGCCAAAGTGTTTTTATTCTTTTTTCTGTAAGGTATAATTTTGTTTTGCTT…	eeel2_c1312	AGAGATATTTATGAACAGCTTGATTTGATAGAAACGTGAGTGTGACCATTTTGGCATACAGTACAGATATTCAATGTAAGTACAGAAGTTGCTAAGTATAATTCCCCTCCCTTTTCCCAACCCACCTACAGACACATACACCAAAAAACAAATACAGGAAAATGTACATTAACACAAACAAGGCACCAATAAATTAAATGATAACCCCTCTTTAAAAACAACCAAATCTATTAAACAATAAAATACATTATGACAACCCTACCTTCTGCAACATTTGACTGTTAAAAAGCAAAACAAAATTATACCTTACAGAAAAAAGAATAAAAACACTTTGGCAGATTATTAATTTTAGTTACAATCAAGTAGTAAAGAAATCCAGTGCTTTTGTGTACAAATAAA…	Zebrafish DNA sequence from clone DKEYP-63D11, complete sequence	None	98.91	0.99637	549	6	0	1	549	685	137	0	1	1	comp5590_c0_seq1~100.00~0.983333333333333
comp5603_c0_seq1	CACCATTCGTGATAAGAAGGTGTGTGCCAGTGCTAAAGATGAGTGGGTGAAGCAATACCTCTTGCGTCTCAGCTCTAAAATGAAGACACTGGTGGCCAATGCTCATGCCTCATCCACTGACGGCAGCACAAACAGTAACACAGAGCCTTAGCATTCTACGTGTATATGGCTTTTGTGTTCCACTTTGCTTATATTTACACTCACAGCATATATCGCAGTAATATGCACTGTTGCAGTACAGTAATATGCAAAATAGCAAAATGCACCAATAAATATTTACAATTTGCTCCTATAAACATACAGTACTATAGCAG	eeel_c20522	ACGCGATCGTCTTCACCGGCGCGATGTTCCGGTGCTGCCTGACCGTCACCCTCCTCCTGGCGTGCCTCCTGAGCTTTCCCAGTAACAGCGCTTCCGCATTTGGACCCCTGAACCATGCCTGCTGTGTAAAGTACACTGTCAAGCCCTTGCCCTTCAATTCGATCAAGGGCTTTGTGGAGCAAAGCTCCCGAGAGATCTGCCGCATTGATGCCATCATATTCTACACCATTCGTGATAAGAAGGTGTGTGCCAGTGCTAAAGATGAGTGGGTGAAGCAATACCTCTTGCGTCTCAGCTCTAAAATGAAGACACTGGTGGCCAACGCTCATGCCAGATCCACTAACGGCAGCACAAACAGTAACACAGAGCCTTAGCATTCTACGTGTATATGGCTTTTGT…	CC chemokine SCYA112 [Ictalurus punctatus] >gi|76786417|gb|ABA54959.1| CC chemokine SCYA112 [Ictalurus punctatus]	P:immune response; C:extracellular region; F:chemokine activity; P:chemotaxis; P:signal transduction	96.82	1	314	10	0	1	314	224	537	2e-149	0	0
comp5653_c0_seq1	CATCCACAAGGAGAGGAAGAAGGCTAACGAGGTTGACCGCATGGTCCTTGTGGGGGACGTGAAGGACCGAGTTGCCATTTTAGTCGATGACATGGCTGACACCTGCGGCACCATCTGCCATGCAGCTGACAAGCTTTTATCGGCTGGAGCCACCAAAGTGTACGCCATCCTCACCCACGGCATCTTCTCCGGACCGGCCATCTCCCGCATCAACAACGCCTGCTTCGAGGCTGTGGTCGTCACCAACACCATCCCACAGGAGGAGAAGATGAAGCACTGTCCTAAAATACAGGTGATTGACATCTCCATGATCCTGGCCGAGGCCATCCGCAGGACTCACAATGGCGAGTCCGTCTCCTATCTCTTCAGCCACGTACCCTTGTAACAATTCCCCCTCCA…	eeel2_c4213	ACGCAGAGCCCGCTGTGCTCAAGTGGATTAAGGAGAACATTCTGGAATGGAAGAACTGCACCATCGTGTCCCCGGATGCTGGAGGAGCCAAGAGAGTCACCTCCATCGCCGACCGCCTGAATGTCGACTTCGCCCTCATCCACAAGGAGAGGAAGAAGGCTAACGAGGTTGACCGCATGGTCCTTGTGGGGGACGTGAAGGACCGAGTTGCCATTTTAGTCGATGACATGGCTGACACCTGCGGCACCATCTGCCATGCAGCTGACAAACTTTTATCGGCTGGAACCGGGGGAGTGTACGCCATCCTCACCCACGGCATCTTCTCTGGACCGGCCATCTCCCGCATCAACAACGCCTGCTTCGAGGCTGTGGTCGTCACCAACACCATCCCACAGGAGG…	phosphoribosyl pyrophosphate synthetase 1 [Danio rerio] >gi|115313376|gb|AAI24319.1| Phosphoribosyl pyrophosphate synthetase 1B [Danio rerio] >gi|157423298|gb|AAI53528.1| Phosphoribosyl pyrophosphate synthetase 1B [Danio rerio] >gi|182890124|gb|AAI64343.1| Prps1b protein [Danio rerio]	C:cytosol; P:urate biosynthetic process; C:protein complex; P:organ regeneration; F:ADP binding; C:soluble fraction; P:ribose phosphate metabolic process; P:hypoxanthine biosynthetic process; P:nucleoside metabolic process; F:GDP binding; F:ATP binding; P:pyrimidine nucleotide biosynthetic process; P:nervous system development; P:AMP biosynthetic process; F:magnesium ion binding; F:kinase activit…	97.65	0.728632	341	8	0	1	341	137	477	1e-167	0	0	comp31468_c1_seq1~98.18~0.916666666666667
comp5653_c0_seq1	CATCCACAAGGAGAGGAAGAAGGCTAACGAGGTTGACCGCATGGTCCTTGTGGGGGACGTGAAGGACCGAGTTGCCATTTTAGTCGATGACATGGCTGACACCTGCGGCACCATCTGCCATGCAGCTGACAAGCTTTTATCGGCTGGAGCCACCAAAGTGTACGCCATCCTCACCCACGGCATCTTCTCCGGACCGGCCATCTCCCGCATCAACAACGCCTGCTTCGAGGCTGTGGTCGTCACCAACACCATCCCACAGGAGGAGAAGATGAAGCACTGTCCTAAAATACAGGTGATTGACATCTCCATGATCCTGGCCGAGGCCATCCGCAGGACTCACAATGGCGAGTCCGTCTCCTATCTCTTCAGCCACGTACCCTTGTAACAATTCCCCCTCCA…	eeel_c5898	ACCAATAACTAAGAACCATCTGCCATGCAGCTGACAAACTTTTATCGGCTGGAGCCACCAAAGTGTACGCCATCCTCACCCACGGCATCTTCTCTGGACCGGCCATCTCCCGCATCAACAACGCCTGCTTCGAGGCTGTGGTCGTCACCAACACCATCCCCACAGGAGGAGAAGATGAAGCACTGTCCCAAAATACAGGTGATTGACATCTCCATGATCCTGGCCGAGGCCATCCGCAGGACTCACAATGTTCTCTGGTTAAGTGTACACTGAACTTGTAGAAGCTGCTGTAGAGACGCCTGCGGTGAAAACAAAGATGCCTTAATGAATCAGATGTGCGGAACTGTGAAACTGTGACCTCCTGAAATTTAGTAGGTTGGGAGGGGGGAGGCTCCCAGC…	phosphoribosyl pyrophosphate synthetase 1 [Danio rerio] >gi|115313376|gb|AAI24319.1| Phosphoribosyl pyrophosphate synthetase 1B [Danio rerio] >gi|157423298|gb|AAI53528.1| Phosphoribosyl pyrophosphate synthetase 1B [Danio rerio] >gi|182890124|gb|AAI64343.1| Prps1b protein [Danio rerio]	C:cytosol; P:urate biosynthetic process; C:protein complex; F:ADP binding; C:soluble fraction; P:ribose phosphate metabolic process; P:hypoxanthine biosynthetic process; P:nucleoside metabolic process; F:GDP binding; F:ATP binding; P:pyrimidine nucleotide biosynthetic process; P:nervous system development; P:AMP biosynthetic process; F:magnesium ion binding; F:kinase activity; F:ribose phosphate …	98.31	0.504274	236	3	1	110	344	15	250	2e-115	0	0
comp5696_c0_seq1	CTGGCCATTGAAAACAAAGCTATCTGCGCGATTTCCACTACAGCCGAGGGAATACGACAGAGGAATATTTACATATAGACCAAGAAACACAAATTAAAATGGATTTACAGCGAAAATAGGAACCAGCTTGACCGGGGCCTGCTTGGAGGGCACACAGACGGCAGGACGCTCCCGAAACTGAGAAAATTTGAGCTTTTTCCGGAGTGCTTTGTTATTAGCTAGCTAGCTTTCTAGCTAGCTAGCCATCATTGTCATTTTTGTAGCTAGCCTGCTAGCTATCTTGCTGAAAGCGAGAGAAACACCGCCATGTTGTTATCAAAGAGCGAGTGTTAAGAAGCCGATTCTTGAATTAAAAACGGGATATCCCTGCACCCTGTCCACTGGTTTGAAACAGGGACC…	eeel_c554	ACGCGGGAGCACGTCCAGCGGGTTGTCTGCAGGCTGCGTGGCCACCTTCACCATCACATTGCTGTTGAAGATGTAGGCGGAGAAGAAAACCCAGAAGACGTCGTAGATGAGCAGTCCAGACAGCAGCAAGCACGAGACTTTGAGACTGGGCAGCCGGACAAAGGCGATCATGGCCACACACAGACCCATAGCCAGGGCGTCCATCAGTAGCCAGTGTCCTGTCAGCACCCAGATGAGCACGAGCATGACGGACAGGGAGAAGGAGAGCAGCTCGGCCAAGGTGAAGCGCCCACAGCAGCCAAAGGATATCTTGTTCTGTGGAGCGCAGGGCCGGGTCAGATACTGGCACATTGGCAGCAGGAGGAACGCAAACGCTATGGTGGCGAGGACTGCAGTGCA…	signal peptide peptidase 3 [Danio rerio] >gi|60499142|gb|AAX21796.1| signal peptide peptidase-like protein 3 [Danio rerio]	P:regulation of neuron apoptosis; C:integral to membrane; F:aspartic-type endopeptidase activity	99.09	0.992081	877	8	0	7	883	1138	262	0	1	1	comp5696_c0_seq1~98.33~1
comp5696_c1_seq1	CGTCATGCTCGTGCTCATCTGGGTGCTGACAGGACACTGGCTACTGATGGACGCCCTGGCCATGGGTCTGTGTGTGGCCATGATCGCCTTTGTCCGGCTGCCCAGTCTCAAAGTATCGTGCTTGCTGCTGTCTGGACTGCTCATCTACGACGTCTTCTGGGTTTTCTTCTCCGCCTACATCTTCAACAGCAATGTGATGGTGAAGGTGGCCACGCAGCCTGCAGACAACCCGCTGGACGTGCTCTCGCGCAAACTGCACCTCGGACCCGGCGTGGGCCGGGACGTGCCCCGCCTTTCCCTCCCCGGAAAACTGGTCTTCCCCAGTTCCACAGGTAGCCACTTCTCCATGCTGGGTATCGGGGACATCGTGATGCCGGGCCTGCTGCTCTGCTTTGTCCT…	eeel_c554	ACGCGGGAGCACGTCCAGCGGGTTGTCTGCAGGCTGCGTGGCCACCTTCACCATCACATTGCTGTTGAAGATGTAGGCGGAGAAGAAAACCCAGAAGACGTCGTAGATGAGCAGTCCAGACAGCAGCAAGCACGAGACTTTGAGACTGGGCAGCCGGACAAAGGCGATCATGGCCACACACAGACCCATAGCCAGGGCGTCCATCAGTAGCCAGTGTCCTGTCAGCACCCAGATGAGCACGAGCATGACGGACAGGGAGAAGGAGAGCAGCTCGGCCAAGGTGAAGCGCCCACAGCAGCCAAAGGATATCTTGTTCTGTGGAGCGCAGGGCCGGGTCAGATACTGGCACATTGGCAGCAGGAGGAACGCAAACGCTATGGTGGCGAGGACTGCAGTGCA…	signal peptide peptidase 3 [Danio rerio] >gi|60499142|gb|AAX21796.1| signal peptide peptidase-like protein 3 [Danio rerio]	P:regulation of neuron apoptosis; C:integral to membrane; F:aspartic-type endopeptidase activity	98.8	0.560811	249	3	0	1	249	250	2	6e-125	0	0	comp5696_c0_seq1~98.33~1
comp5719_c0_seq1	ATAGAAGCAGCCGGTCTGCCTTCAACACACTAAAGCCAGGGTTAATGTCATGTTTCGGTCGTGTGCGTTTTGTGTACATCCAGTGTAACAAACAGAATTTAAATATTCTTTAACACAACTGAGCAGAGAAAACGAATGAAAATCGCCGAACCGACTGACCTCCCCGCTTCGCTTTATAGCTGTAGGTGAACGATGACGGAGTACAAGCTTGTGGTGGTGGGGGCTGGAGGCGTGGGGAAGAGTGCGCTCACCATCCAGCTCATCCAGAAC	eeel_c4164	CTTCTTCTTCTTCCTGCCCTCTTTGCTGGTCTTCTCCTTGTGCTTGCGGATTTCCGCACTAACGTGTAGAAGGCGTCGTCCACACCCCCTTTCACATCGCAACGCACTTCCTAAGCTTCACGCAGCGCGGAGTCTTTTCCTCCTTGCTTAGCGTATTTAGCCGGTGCTCCCTGATCTCCCGCACCAGTGTATAAAAGGCATCTTCCACTCTCTGTCTGGTTTTAGCAGAGGTCTCAATGAAGGGGATGCCGTAGTTGCGGGCCAGGTCCTGAGCTTGCTTGGTGTCCACCGTGCGCGAGGGCAGGTCACACTTGTTCCCCACGAGCACCATGGGGACATCCTCGGAGTCCTTCACCCGCTTGATCTGCTCCCTGTAGTGGTGTATGTCCTCGAAGGACT…	unnamed protein product [Tetraodon nigroviridis]	C:membrane raft; F:LRR domain binding; P:positive regulation of nitric-oxide synthase activity; C:host cell plasma membrane; P:visual learning; P:positive regulation of Rac protein signal transduction; C:membrane fraction; P:regulation of synaptic transmission, GABAergic; P:response to mineralocorticoid stimulus; F:GTP binding; P:cell aging; P:striated muscle cell differentiation; P:response to g…	97.42	1.0037	271	6	1	1	270	854	584	4e-130	0	0
comp5851_c0_seq1	CTTGCCTGTCTTGTACCTCTCCTCAAACTTGATCTTGGCTTCCCGCCTGGCTTTACGCTTCAGGGCGGGGTCCCTGAACACGTCCTTGTTGACGATGGTTTTGTCCAGAGGGATATCAACAGAGTATCTGGTGGGCATGAGGTGGTTGTAGTTGTAGACCTTGACGAAGGCCTTGATCTTGGACCTCTTGGCGACCTTCTTCTTGCCCATGGTGGTGGTCACCTTGCGGGGGTAGCGGTCGATGCCCGACACCAGGGCGTGGCTGTAAGGGCGGTCGGACGTCCCATCGTCAATGTTCTTGACGATGACGGCCTTGCGTCCAGCGTAGCGTCCAGCCAGGACCATCACCACCTTCCCAGGTTTCATGAACTTGCCCATTGAGCATCAGAAAAATGGGC	eeel2_s7956	TTATTAATGAAAGAGATGCATGAAGTTTAGAATCGGAGCTTCTGGAAGAACCATTTGTTCTTGCCTGTCTTGTACCTCTCCTCAAACTTGATCTTGGCTTCCCGCCTGGCTTTACGCTTCAGGGCGGGGTCCCTGAACACGTCCTTGTTGACGATGGTTTTGTCCAGAGGGATGTCAACAGAGTATCTGGTGGGCATGAGGTGGTTGTAGTTGTAGACCTTGACGAAGGCCTTGATCTTGGACCTCTTGGCGACCTTCTTCTTGCCCATGGTGGTGGTTACCTTGCGGGGGTAGCGGTCGATGCCCGACACCAGGGCGTGGCTGTAAGGGCGGTCGGACGTCCCGTCGTCAATGTTCTTGACGATGACGGCCTTGCGTCCAGCGTAGCGTCCAGCCAGG…	60S ribosomal protein L27 [Epinephelus coioides]	C:ribosome; C:cytosol; F:structural constituent of ribosome; P:translational elongation; P:ribosome biogenesis	99.21	0.952261	379	3	0	1	379	60	438	0	0	0
comp5851_c0_seq1	CTTGCCTGTCTTGTACCTCTCCTCAAACTTGATCTTGGCTTCCCGCCTGGCTTTACGCTTCAGGGCGGGGTCCCTGAACACGTCCTTGTTGACGATGGTTTTGTCCAGAGGGATATCAACAGAGTATCTGGTGGGCATGAGGTGGTTGTAGTTGTAGACCTTGACGAAGGCCTTGATCTTGGACCTCTTGGCGACCTTCTTCTTGCCCATGGTGGTGGTCACCTTGCGGGGGTAGCGGTCGATGCCCGACACCAGGGCGTGGCTGTAAGGGCGGTCGGACGTCCCATCGTCAATGTTCTTGACGATGACGGCCTTGCGTCCAGCGTAGCGTCCAGCCAGGACCATCACCACCTTCCCAGGTTTCATGAACTTGCCCATTGAGCATCAGAAAAATGGGC	eeel2_rep_c5089	TGGAAGCGGCGGCCATTGAGCATCAGAAAAATGGGCAAGTTCATGAAACCTGGGAAGGTGGTGATGGTCCTGGCTGGACGCTACGCTGGACGCAAGGCCGTCATCGTCAAGAACATTGACGACGGGACGTCCGACCGCCCTTACAGCCACGCCCTGGTGTCGGGCATCGACCGCTACCCCCGCAAGGTAACCACCACCATGGGCAAGAAGAAGGTCGCCAAGAGGTCCAAGATCAAGGCCTTCGTCAAGGTCTACAACTACAACCACCTCATGCCCACCAGATACTCTGTTGACATCCCTCTGGACAAAACCATCGTCAACAAGGACGTGTTCAGGGACCCCGCCCTGAAGCGTAAAGCCAGGCGGGAAGCCAAGATCAAGTTCGAGGAGAGGTACAAG…	60S ribosomal protein L27 [Epinephelus coioides]	C:ribosome; C:cytosol; F:structural constituent of ribosome; P:translational elongation; P:ribosome biogenesis	98.94	0.952261	379	4	0	1	379	408	30	0	0	0	comp12071_c0_seq1~96.67~1
comp5851_c0_seq1	CTTGCCTGTCTTGTACCTCTCCTCAAACTTGATCTTGGCTTCCCGCCTGGCTTTACGCTTCAGGGCGGGGTCCCTGAACACGTCCTTGTTGACGATGGTTTTGTCCAGAGGGATATCAACAGAGTATCTGGTGGGCATGAGGTGGTTGTAGTTGTAGACCTTGACGAAGGCCTTGATCTTGGACCTCTTGGCGACCTTCTTCTTGCCCATGGTGGTGGTCACCTTGCGGGGGTAGCGGTCGATGCCCGACACCAGGGCGTGGCTGTAAGGGCGGTCGGACGTCCCATCGTCAATGTTCTTGACGATGACGGCCTTGCGTCCAGCGTAGCGTCCAGCCAGGACCATCACCACCTTCCCAGGTTTCATGAACTTGCCCATTGAGCATCAGAAAAATGGGC	eeel2_rep_c8905	TTCCTGGAAGTGGCGGCCATTGAGCATCAGAAAAATGGGCAAGTTCATGAAACGCTGGGAAGGTGGTGATGGTCCTGGCTGGACGCTACGCTGGACGCAAGGCCGTCATCGTCAAGAACATTGACGACGGGACGTCCGACCGCCCTTACAGCCACGCCCTGGTGTCGGGCATCGACCGCTACCCCCGCAAGGTAACCACCACCATGGGCAAGAAGAAGGTCGCCAAGAGGTCCAAGATCAAGGCCTTCGTCAAGGTCTACAACTACAACCACCTCATGCCCACCAGATACTCTGTTGACATCCCTCTGGACAAAACCATCGTCAACAAGGACGTGTTCAGGGACCCCGCCCTGAAGCGTAAAGCCCGGCGGGAAGCCAAGATCAAGTTTGAGGAGAGGT…	60S ribosomal protein L27 [Epinephelus coioides]	C:ribosome; C:cytosol; F:structural constituent of ribosome; P:translational elongation; P:ribosome biogenesis	98.68	0.954774	380	4	1	1	379	413	34	0	0	0
comp5851_c0_seq1	CTTGCCTGTCTTGTACCTCTCCTCAAACTTGATCTTGGCTTCCCGCCTGGCTTTACGCTTCAGGGCGGGGTCCCTGAACACGTCCTTGTTGACGATGGTTTTGTCCAGAGGGATATCAACAGAGTATCTGGTGGGCATGAGGTGGTTGTAGTTGTAGACCTTGACGAAGGCCTTGATCTTGGACCTCTTGGCGACCTTCTTCTTGCCCATGGTGGTGGTCACCTTGCGGGGGTAGCGGTCGATGCCCGACACCAGGGCGTGGCTGTAAGGGCGGTCGGACGTCCCATCGTCAATGTTCTTGACGATGACGGCCTTGCGTCCAGCGTAGCGTCCAGCCAGGACCATCACCACCTTCCCAGGTTTCATGAACTTGCCCATTGAGCATCAGAAAAATGGGC	eeel2_rep_c8730	ATGAAAGAGATGCACGAAATTTAGAATCGGAGCTTCTGGAAGAACCATTTGTTCTTGCCTGTCTTGTACCTCTCCTCAAACTTGATCTTGGCTTCCCGCCGGGCTTTACGCTTCAGGGCGGGGTCCCTGAACACGTCCTTGTTGACGATGGTTTTGTCCAGAGGGATGTCAACGGAGTATCTGGTGGGCATGAGGTGGTTGTAGTTGTAGACCTTGACGAAGGCCTTGATCTTGGACCTCTTGGCGACCTTCTTCTTGCCCATGGTGGTGGTTACCTTGCGGGGGTAGCGGTCGATGCCCGACACCAGGGCGTGGCTGTAAGGGCGGTCGGACGTCCCGTCGTCAATGTTCTTGACGATGACGGCCTTGCGTCCAGCGTGCGTCCAGCCAGGACCATCA…	60S ribosomal protein L27 [Epinephelus coioides]	C:ribosome; C:cytosol; F:structural constituent of ribosome; P:translational elongation; P:ribosome biogenesis	98.42	0.952261	379	5	1	1	379	54	431	0	0	0	comp12071_c0_seq1~95.00~1
comp5868_c0_seq1	GTCCGTTGCTGGAGCCAGTCTGTTAGCCAGAAGAACCCTGTTTGCTGGATTGACATGTAAACAAAATCCTTAGCTAACGTTAGCTAGTTCATTGAAACAAATGAAGTCAGGGTGAGATCGACATAATGGGGAAAAGAGATAACAGAGTGGCTTATGTGAACCCAATAGCTGCGGCCCGAGCGCGGGGACCGGCGCCTTCTTCAGGGCCCACCATACAGGACTACCTGAGTAGACCTAGGCCCACATGGGAAGAAGTGAAAGAGCAACTGGAGAAGAAGAAGAAAGGTTCAAGAGCACTGGCAGAATTTGAAGAAAAAATGAATGAGAACTGGAAGAAGGAGTTGGAGAAAAACAGAGAGAAATTACTTGGTGCAAGTGAAA	eeel2_c2415	GGCAGTCTGTTGCTGGAGCCAGTCTGTTAGCCAGAAGAACCCTCAGTTTGCTGGATTGACATGTAAACAAAATCCCTAGCTAACGTTAGCTAGTTCATTGAAACAAATGAAGTCAGGGTGAGATCGACATAATGGGGAAAAGAGATAACAGAGTGGCTTATGTGAACCCAATAGCTGCGGCCCGAGCGCGGGGACCGGCGCCTTCTTCAGGGCCCACCATACAGGACTACCTGAGTAGACCTAGGCCCACATGGGAAGAAGTGAAAGAGCAACTGGAGAAGAAGAAGAAAGGTTCAAGAGCACTGGCAGAATTTGAAGAAAAAATGAATGAGAACTGGAAGAAGGAGTTGGAGAAAAACAGAGAGAAATTACTTGGTGCAAGTGAAAGTAAGAAGGACA…	unnamed protein product [Tetraodon nigroviridis]	F:molecular_function; C:cellular_component	98.96	1.00525	383	2	1	1	381	5	387	0	0	0	comp28526_c0_seq2~98.25~0.95;comp28526_c0_seq1~98.25~0.95
comp5934_c0_seq1	GTCCAACTGGAAAAAAATATTTAATTCAAAATAAGCTGTTCAGACAAGGTTCTATAAGATTTGTTATTAGAATCAACTGTCACAGCACATTCAAATTGTTAAACAAACTGTCAGTATTAAGCTCATACAATAATCTGGAGCAATTGTACAATAAAATGACACAATGTGCCCGCTTTGAATTTTGTTTCTCTCTGTTGTTGTGAAGATGTTTCTCAGTGATCCTAAATATGCTGATGAAGAGGACCTTGGCCTCAAACTGGACTCCTTTAAAAAGAAATACATGGAGTTTGATCTCAATGACCAAGGAGAGATAGATATGATGGGACTCAAGCGCATGCTGGAGAAGCTGGGAGTGGCTAAGACTCACCTGGAACTCAAGAAGATGATGTCAGAGGTAGT…	eeel2_c156	GTATCTTTATTTCCAGTCATGTAACAATTCAAAACAATGATTTGCTCTAAATCCTGTCATTTTAATGAAAGGCTTTTGCTTAGGTACTTCAAAATTGTGTTGAATTTACTAACATTTGGTTTTTAAATTGGAATATGATTTAGAGCGAACAAGTAGCCTATGTCCTTTATTTGTCATTCCCCTCAATTGGCTGGGCTGCTTTGAATCTTCTGAGCAGAAAACTGCAGCAATTTGTTTATTTCACTTAAACTGTTGCCGTGCTTTCACGCACCATGCATGCACTGTCCTGTATAGCACTAAGGGCACTTGTTAAAACCTTTATTCTTATTGAAAATAGGGATGTCTTCAGGGCAGGTCAGAGAAAGTCTTGCGAGGCGGTGGACCAGGCTCCTTTGTCTC…	Allograft inflammatory factor 1 [Salmo salar]	C:focal adhesion; P:response to electrical stimulus; C:lamellipodium; C:actin filament; C:ruffle membrane; P:macrophage activation; C:phagocytic cup; P:actin filament bundle assembly; P:negative regulation of gene expression; F:hydrolase activity, acting on acid anhydrides, catalyzing transmembrane movement of substances; F:calcium ion binding; C:cytosol; P:response to glucocorticoid stimulus; P:…	98.45	0.723714	647	9	1	204	849	710	64	0	0	1	comp5934_c0_seq2~96.67~1;comp5934_c0_seq1~96.67~1
comp5934_c0_seq2	AGACTTTCTTACTTTCAGTATTAGTGCTTAACCCAGCCTCTTTGATTCTACCCCACGCTCACTCATTTACTCACCTTCAATAGAAGAAAAGACAGACATGGACAGATCTGCACAGGGTGGAAAAGCTTTCGGGCTTCTTAAGACACAACAAGAAGAAAAACTGGAGTCAATCAATCAGATGTTTCTCAGTGATCCTAAATATGCTGATGAAGAGGACCTTGGCCTCAAACTGGACTCCTTTAAAAAGAAATACATGGAGTTTGATCTCAATGACCAAGGAGAGATAGATATGATGGGACTCAAGCGCATGCTGGAGAAGCTGGGAGTGGCTAAGACTCACCTGGAACTCAAGAAGATGATGTCAGAGGTAGTTGGAGGGACTTCATGTGACACAATCAA…	eeel2_c156	GTATCTTTATTTCCAGTCATGTAACAATTCAAAACAATGATTTGCTCTAAATCCTGTCATTTTAATGAAAGGCTTTTGCTTAGGTACTTCAAAATTGTGTTGAATTTACTAACATTTGGTTTTTAAATTGGAATATGATTTAGAGCGAACAAGTAGCCTATGTCCTTTATTTGTCATTCCCCTCAATTGGCTGGGCTGCTTTGAATCTTCTGAGCAGAAAACTGCAGCAATTTGTTTATTTCACTTAAACTGTTGCCGTGCTTTCACGCACCATGCATGCACTGTCCTGTATAGCACTAAGGGCACTTGTTAAAACCTTTATTCTTATTGAAAATAGGGATGTCTTCAGGGCAGGTCAGAGAAAGTCTTGCGAGGCGGTGGACCAGGCTCCTTTGTCTC…	Allograft inflammatory factor 1 [Salmo salar]	C:focal adhesion; P:response to electrical stimulus; C:lamellipodium; C:actin filament; C:ruffle membrane; P:macrophage activation; C:phagocytic cup; P:actin filament bundle assembly; P:negative regulation of gene expression; F:hydrolase activity, acting on acid anhydrides, catalyzing transmembrane movement of substances; F:calcium ion binding; C:cytosol; P:response to glucocorticoid stimulus; P:…	98.54	0.94925	823	11	1	1	822	886	64	0	0	1	comp5934_c0_seq2~96.67~1;comp5934_c0_seq1~96.67~1
comp5937_c0_seq1	AGTATTTCAACTGCTGTAAAATGAAACTTTTATACTTTCTATGATTATACTAGTCTAGATTACTTTCCATCTCTGATGCATTGTACTTGGCATGTTGTAAAATATGATGGCTTATCGCTGCCTTTGGCCATTGAGTACTTTCCTATAAGAAGGAAAAATAGCCACAGTGAATCAAAGGCAGATCTGCTTATTTCTGCATCAGATATTTATATGGTGTTTTGTTCATGTGTTTAGAGTAAATAAAACTGTTTATACTAAGCCAGCGTTTTTTCATTGGTGCAAATTTAGAAATGACAGTATTGTTTCAGTGCCTTTTCACCTATTCCATTATTAGTAAAGC	eeel2_c3930	AATTCGATTCACTGCAGACTTATTTAAAGAAAAAATTTAAAGGAGAAAAAAAAGAAATTTATCTATATACATGCATATATTTTGGTGCCATGTAGTGTCCTTTGCCACTTGTCCTATATCAATGTTTCCTCTTGACTTTCTCATCCCCATCGACTGCATTACGGGTCTGGAGCCTCAGTGTTTGCCACTTGAGCAGGCCTAGTGTTCCTACAGGAGCTCTGAGCATGGAAAGTCTGAAATGCAATGAGTATGGGATGAGGAAGGGGTTTGAGTTGCTTCATTGGAGCCTTTTGACATTGTACAATGCAGGGCTACAGCTATCCAAACTGTTAACTGTCATTCTGCTTCAACTGGAGAAATTTTGTTCTACAGACACCATGGGTTGGCTTGTATTTTCAG…	Rattus norvegicus ubiquitin-conjugating enzyme E2I (Ube2i), mRNA >gi|4079642|gb|U54632.1|RNU54632 Rattus norvegicus ubiquitin-conjugating enzyme UbcE2A mRNA, complete cds	None	99.58	0.705882	240	1	0	1	240	520	759	2e-123	0	1	comp5937_c0_seq1~100.00~1;comp23849_c2_seq1~100.00~1
comp5937_c0_seq1	AGTATTTCAACTGCTGTAAAATGAAACTTTTATACTTTCTATGATTATACTAGTCTAGATTACTTTCCATCTCTGATGCATTGTACTTGGCATGTTGTAAAATATGATGGCTTATCGCTGCCTTTGGCCATTGAGTACTTTCCTATAAGAAGGAAAAATAGCCACAGTGAATCAAAGGCAGATCTGCTTATTTCTGCATCAGATATTTATATGGTGTTTTGTTCATGTGTTTAGAGTAAATAAAACTGTTTATACTAAGCCAGCGTTTTTTCATTGGTGCAAATTTAGAAATGACAGTATTGTTTCAGTGCCTTTTCACCTATTCCATTATTAGTAAAGC	eeel2_c3930	AATTCGATTCACTGCAGACTTATTTAAAGAAAAAATTTAAAGGAGAAAAAAAAGAAATTTATCTATATACATGCATATATTTTGGTGCCATGTAGTGTCCTTTGCCACTTGTCCTATATCAATGTTTCCTCTTGACTTTCTCATCCCCATCGACTGCATTACGGGTCTGGAGCCTCAGTGTTTGCCACTTGAGCAGGCCTAGTGTTCCTACAGGAGCTCTGAGCATGGAAAGTCTGAAATGCAATGAGTATGGGATGAGGAAGGGGTTTGAGTTGCTTCATTGGAGCCTTTTGACATTGTACAATGCAGGGCTACAGCTATCCAAACTGTTAACTGTCATTCTGCTTCAACTGGAGAAATTTTGTTCTACAGACACCATGGGTTGGCTTGTATTTTCAG…	Rattus norvegicus ubiquitin-conjugating enzyme E2I (Ube2i), mRNA >gi|4079642|gb|U54632.1|RNU54632 Rattus norvegicus ubiquitin-conjugating enzyme UbcE2A mRNA, complete cds	None	99.58	0.705882	240	1	0	1	240	520	759	2e-123	0	1	comp5937_c0_seq1~100.00~1;comp23849_c2_seq1~100.00~1
comp5954_c0_seq1	CATTTATAAGCGACTTGACTCTGACGAGTGTCCTCACTGGTGTTTGCGGATAGGGAAGGTTGAAAAATAATTTTGCTGTTTTGCCCTGCCTAAAAATGTCTGGTTATACTCCAGACGAAAAGCTCCGCATCGATCAGCTGACAAAACTACGAAGGCAATGGCTCAAGGATCAAGAACTGAGTCCCCGGGAGCCCGTCCTTCCGCCCAAACCTGCAGGAGCTGTGGAGAAATTCTGGGCAAGATTTTTGGAGCCGAAAAGCTTGTGGAGACTCTATACATTTAAAGCGTACAATGCCGGAGTGTTTGCCTTTACAAGGGTGATAATTCCAGCTTGGATTGTACACTACTATGTCAAGTACCACGTTGCAAAACGACCCTATGGTATTGTGGAGATGAAGC…	eeel2_c1694	TCTCTGGCGGGTGTCCTCACTGGTGTTTGCGGATAGGGAAGGTTGAAAAATAATTTTGCTGTTTTGCCCTGCCTAAAAATGTCTGGTTATACTCCAGACGAAAAGCTCCGCATCGATCAGCTGACAAAACTACGAAGGCAATGGCTCAAGGATCAAGAACTTAGTCCCCGGGAGCCCGTTCTTCCGCCCAAACCTGCAGGAGCTGTGGAGAAATTCTGGGCAAGATTTTTGGAGCCGAAAAGCTTGTGGAGACTCTATACATTTAAAGCGTACAATGCCGGAGTGTTTGCATTTACAAGGGTGATAATTCCAGCTTGGATTGTACACTACTATGTCAAGTACCACGTTGCAAAACGACCCTATGGTATTGTGGAGATGAAGCCCAAGCTATTTCCTGGA…	unnamed protein product [Tetraodon nigroviridis]	P:mitochondrial electron transport, NADH to ubiquinone; F:NADH dehydrogenase (ubiquinone) activity; C:mitochondrial respiratory chain complex I; C:integral to membrane; P:ubiquinone biosynthetic process; P:sodium ion transport; P:proton transport	98.67	0.908304	525	6	1	19	543	2	525	0	1	1	comp5954_c0_seq1~100.00~1
comp5958_c0_seq1	CTGTATGTTATTCCTGTCGGAATGGCAGGCGTTAATGCTCACTGGAGGCCTCCTCGGTCCTGTGAGGAGTACTGGAGTGAGTTCAGACACTGCAGAAGCCTGTGGAATCGCTTCCACCACTACTACACCTTCGGCTCCACCCCCAGCTGTCAGCAGTGGAAGGATGACTACTACGCCTGCTGTGACTGGGAGAAGAGCCCCAGTGCTGAGACTAAGGCCCTGCTGCAGCGGAGCGAGAGAGCGCGGGTGGCCAGGCAGAGGACGTTTGCTCCTGTGTGGAAACTCCGGCAGAAACCTCCGGCAGACTGGCACCTGCCTCTCCCCCAGGACACGCCCCAGGACTCATGAATCCTTGCGCACCTGAAGATCCTGTGTGCCCATCCACTTCATTTTTGTACA…	eeel_c20806	CCGGGGGCTGTATGTTGTTCCTGTCGGAATGGCAGGCGTTAATGCTCACTGGAGGCCTCCTCGGTCCTGTGAGGAGTACTGGAGTGAGTTCAGACACTGCAGAAGCCTGTGGAATCGCTTCCACCACTACTACACCTTCGGCTCCACCCCCAGCTGTCAGCAGTGGAAGGATGACTACTACGCCTGCTGTGACTGGGAGAAGAGCCCCAGTGCTGAGACTAAGGCCCTGCTGCAGCAGAGCGAGAGAGCACGGGTGGCCAGGCAGAGGACGTTTGCTCCTGTGTGGAAACTCCGGCAGAAACCTCCGGCAGACTGGCACCTGCCTCTCCCCCAGGACACGCCCCAGGACTCATGAATCCTTGCGCACCTGAAGATCCTGTGTGCCCATCCACTTCATTT…	hypothetical protein LOC563100 [Danio rerio] >gi|189522235|ref|XP_001922700.1| PREDICTED: hypothetical protein LOC563100 [Danio rerio] >gi|169153853|emb|CAQ15206.1| novel protein (LOC563100) [Danio rerio]	F:molecular_function; P:biological_process	99.28	0.61756	415	3	0	1	415	8	422	0	1	1	comp5958_c0_seq1~100.00~1
comp5958_c0_seq1	CTGTATGTTATTCCTGTCGGAATGGCAGGCGTTAATGCTCACTGGAGGCCTCCTCGGTCCTGTGAGGAGTACTGGAGTGAGTTCAGACACTGCAGAAGCCTGTGGAATCGCTTCCACCACTACTACACCTTCGGCTCCACCCCCAGCTGTCAGCAGTGGAAGGATGACTACTACGCCTGCTGTGACTGGGAGAAGAGCCCCAGTGCTGAGACTAAGGCCCTGCTGCAGCGGAGCGAGAGAGCGCGGGTGGCCAGGCAGAGGACGTTTGCTCCTGTGTGGAAACTCCGGCAGAAACCTCCGGCAGACTGGCACCTGCCTCTCCCCCAGGACACGCCCCAGGACTCATGAATCCTTGCGCACCTGAAGATCCTGTGTGCCCATCCACTTCATTTTTGTACA…	eeel_c1366	AAGGTCGACTGTGGCACAAGGGTTTAACTTGTGGCGAGTGTATGGAATCAAGAGGACAAAAGGTCTTGTAATTCGTGGCTCTGTTAATACGCATCGTTGAAAGTTAATATCATATGCACTGCTGAATTGAGTCTTGACATATTCGACGAGCTAGCTAGTTATTCCTGGAAACATGTCCACCCTTGTTTCACGCACGGTGACTAAATTACTCTCCAGACAATGTACAACATGCCCATTGACAAGATTTGATGCTCATCTCAGATATAGCCACTGGTTTCCCTCAGTCATGGCCCTTAAGACGTCTCCCCCTTTAAGAGCAGAGCCCACAAAGAAGAAAAAAGTAGACCCAAAGCGCGAGCAACAAAGGAAAGAGCGCCTGAGGAAGAAGATCAAGAGACT…	39S ribosomal protein L40, mitochondrial precursor [Esox lucius]	C:nucleus; C:mitochondrial ribosome; P:anatomical structure morphogenesis	98.95	0.568452	382	4	0	286	667	1478	1097	0	1	1	comp5958_c0_seq1~100.00~1
comp5959_c0_seq1	TAGAAAATTGGCGGGCGTGATGTTTAATCCTCATCCTCTTCCTCCTCCTCGTCCTGGTTGATCTGGAAGTAGCGAAGCTCGTAGCTCTCCTTGGTATTGGCCACCACACGCAGCCAGTCTCTCAAGTTGTTCTTCTTCAAGTACTTCTTGGTCAAATACTTGAGGTATCGTTTCGAGAAGGGGACCTCAGAGGTCACCGTGATCTTGCTCTTGCTCCTCTCAATGGTCACTACACCACCGCCCAGGTTGCCAGCTTTTCCGTTCACCTTAATGCGCTCCTGAAGGAACTGCTCAAAGTTAGCAGCATCCATGATGCCATCTTCCACAGGGTGTGTACAGTCCAAAGTGAACTTAAGTACCTGCCTTTTCTTCTTCCCCCC	eeel2_c926	TCGTCGCAATGGCTCCGGTGCGGTACGGGGGAGAGGGAGCTCCTTCGGCTTCTAAATTCGTCGCAATGGCTCCGGTGAAAAAGCAGACCACGAAGGGTGGGAAGAAGAAGAGGCAGGTGCTTAAGTTCACTTTGGACTGTACTCACCCTGTGGAAGATGGCATCATGGATGCTGCTAACTTTGAGCAGTTCCTTCAGGAGCGCATTAAGGTGAATGGAAAAGCTGGCAACCTGGGCGGTGGTGTAGTGACCATTGAGAGGAGCAAGAGCAAGATCACGGTGACCTCTGAGGTCCCCTTCTCGAAACGATACCTCAAGTATTTGACCAAGAAGTACTTGAAGAAGAACAACTTGAGAGACTGGCTGCGCGTGGTGGCCAATACCAAGGAGAGCTACGAGC…	ribosomal protein L22-like protein [Homo sapiens]	F:heparin binding; P:alpha-beta T cell differentiation; F:structural constituent of ribosome; F:RNA binding; C:cytosolic large ribosomal subunit; P:translational elongation; P:ribosome biogenesis	98.43	1.00263	381	5	1	1	380	475	95	0	0	1	comp5997_c0_seq1~98.33~1;comp5959_c0_seq1~98.33~1
comp5979_c0_seq1	CCGGTCGTCCATCAGCAAACATGGCAGCCGAAGGTGATGTGGATTTGGATTTGGAAGCCGAAGAGAATTGCACTGAAAAACCGGCAGAAAAACCTCGAAAACATGACAGCGGCGCCGCAGATTTGGAGCGTGTTACCGACTATGCGGAGGAGAAAGAAATATTAAGCTCTGATCTGGAAACGGCTATGTCAGTGATTGGCGACAGGCGCTCAAGGGAACAGAAAGCCAAACAAGAGAGAGAGAAAGAGCTCGCCAAAGTCACAATCAAGAAGGAAGACGTAGAACTTATAATGAGTGAGATGGAAATCTCAAGGGGTTTAGCCGAGCGCAGTCTGAGGGAACACATGGGCAACGTGGTGGAAGCTCTTATCGCTCTAACGAACTGAGCATGTTAAACTG…	eeel2_c1820	TTCCGGTCGTCCATCAGCAAACATGGCAGCCGAAGGTGATGTGGATTTGGATTTGGAAGCCGAAGAGAATTGCACTGAAAAACCGGCAGAAAAACCTCGAAAACATGACAGCGGCGCCGCAGATTTGGAGCGTGTTACCGACTATGCGGAGGAGAAAGAAATATTAAGCTCTGATCTGGAAACGGCTATGTCAGTGATTGGCGACAGGCGCTCAAGGGAACAGAAAGCCAAACAAGAGAGAGAGAAAGAGCTCGCCAAAGTCACAATCAAGAAGGAAGACGTAGAACTTATAATGAGTGGGATGGAAATCTCAAGGGGTTTAGCCGAGCGCAGTCTGAGGGAACACATGGGCAACGTGGTGGAAGCTCTTATCGCTCTAACGAACTGAGCATGTTAAAC…	unnamed protein product [Tetraodon nigroviridis]	F:protein binding	99.57	0.743134	460	2	0	1	460	3	462	0	1	1	comp5979_c0_seq1~98.33~1
comp5982_c0_seq1	CCCGTTGGTACGTCCTTTCCCAAGATGGCACCGAAGCCGAAGAAGGAAGCTGTCCCAGCCAAGACTGAGGCCAAGTCCAAAGCACTGAAGGCCAAGAAGGCCGTGCTTAAGGGAGTCCACAGTCACACAAAAAAGAAGATCAGGACCTCTCCCACCTTTCGCAGGCCCAAGACCCTTCGCATGAGGAGGCAGCCCAAGTACCCCAGGAAGAGTGCTCCTCGCAGGAACAAGCTGGACCACTATGCCATCATCAAGTTCCCTCTGACCACCGAGTCTGCCATGAAGAAAATCGAGGACAACAACACCCTCGTGTTCATTGTGGATGTTAAGGCTAACAAGCATCAGATCAAGCACGCGGTCAAGAAGCTGTATGACATTGATGTTGCTAAAGTCAACACA…	eeel2_c1344	TTCCCAAGATGGCACCGAAGCCGAAGAAGGAAGCTGTCCCAGCCAAGACTGAGGCCAAGTCCAAAGCACTGAAGGCCAAGAAGGCCGTGCTTAAGGGAGTCCACAGTCACACAAAAAAGAAGATCAGGACCTCTCCCACCTTTCGCAGGCCCAAGACCCTTCGCATGAGGAGGCAGCCCAAGTACCCCAGGAAGAGTGCTCCTCGCAGGAACAAGCTGGACCACTATGCCATCATCAAGTTCCCTCTGACCACCGAGTCTGCCATGAAGAAAATCGAGGACAACAACACCCTCGTGTTCATTGTGGATGTTAAGGCTAACAAGCATCAGATCAAGCACGCGGTCAAGAAGCTGTATGACATTGATGTTGCTAAAGTCAACACACTGATCAGGCCTGATG…	ribosomal protein L23a [Ictalurus punctatus]	F:structural constituent of ribosome; F:protein binding; C:cytosolic large ribosomal subunit; F:rRNA binding; F:nucleotide binding; P:translational elongation; P:ribosome biogenesis	99.8	0.924494	502	1	0	17	518	1	502	0	1	1	comp5982_c0_seq1~100.00~1
comp5983_c0_seq1	AGGCGGGCTCTTTCCCCGCTGTCACAAGGAGGTTTGGAATTTTACGTCCGCCATCCATCGATAATCTACAATGGCCGAGGAAGGCATCGCTGCCGGAGGTGTGATGGATGTTAACACCGCTCTCCCGGAAGTGCTGAAAACCGCACTCATCCACGATGGTTTGGCCCGCGGTATCCGCGAAGCAGCGAAGGCTCTGGACAAACGCCAGGCCCACCTCTGTGTTCTCGCCGCCAACTGTGACGAGCCCGCCTACGTCAGGCTTGTGGAGGCTCTCTGCGCCGAGCATCAGATCAACCTCATCAAGGTTGACGACAACAAGAAGCTCGGCGAGTGGGTGGGTCTCTGCAAGATTGACCGAGAGGGGAAGCCGCGTAAGGTCGTGGGGTGCAGTTGCGTCGT…	eeel2_rep_c5917	CCCCGCTGTCACAAGGAGGTTTGGAATTTTACGTCCGCCATCCATCGATAATCTACAATGGCCGAGGAAGGCATCGCTGCCGGAGGTGTGATGGATGTTAACACCGCTCTCCCGGAAGTGCTGAAAACCGCACTCATCCACGATGGTTTGGCCCGCGGTATCCGCGAAGCAGCGAAGGCTCTGGACAAACGCCAGGCCCACCTCTGTGTTCTCGCCGCCAACTGTGACGAGCCCGCCTACGTCAGGCTTGTGGAGGCTCTCTGCGCCGAGCATCAGATCAACCTCATCAAGGTTGACGACAACAAGAAGCTCGGCGAGTGGGTGGGTCTCTGCAAGATTGACCGCGAGGGGAAGCCGCGCAAGGTCGTGGGGTGCAGTTGCGTCGTCATCAAGGACTAT…	ribosomal protein S12 [Salmo salar] >gi|209732204|gb|ACI66971.1| 40S ribosomal protein S12 [Salmo salar] >gi|209732586|gb|ACI67162.1| 40S ribosomal protein S12 [Salmo salar] >gi|209734772|gb|ACI68255.1| 40S ribosomal protein S12 [Salmo salar] >gi|223646180|gb|ACN09848.1| 40S ribosomal protein S12 [Salmo salar] >gi|223646528|gb|ACN10022.1| 40S ribosomal protein S12 [Salmo salar] >gi|223672027|gb|A…	F:structural constituent of ribosome; C:cytosolic small ribosomal subunit; C:mitochondrion; P:translational elongation; P:ribosome biogenesis	99.58	0.91619	481	2	0	14	494	1	481	0	1	1	comp5983_c0_seq1~100.00~1
comp5983_c0_seq1	AGGCGGGCTCTTTCCCCGCTGTCACAAGGAGGTTTGGAATTTTACGTCCGCCATCCATCGATAATCTACAATGGCCGAGGAAGGCATCGCTGCCGGAGGTGTGATGGATGTTAACACCGCTCTCCCGGAAGTGCTGAAAACCGCACTCATCCACGATGGTTTGGCCCGCGGTATCCGCGAAGCAGCGAAGGCTCTGGACAAACGCCAGGCCCACCTCTGTGTTCTCGCCGCCAACTGTGACGAGCCCGCCTACGTCAGGCTTGTGGAGGCTCTCTGCGCCGAGCATCAGATCAACCTCATCAAGGTTGACGACAACAAGAAGCTCGGCGAGTGGGTGGGTCTCTGCAAGATTGACCGAGAGGGGAAGCCGCGTAAGGTCGTGGGGTGCAGTTGCGTCGT…	eeel2_s8843	CTTTATATTTCAGCGGTTGTTATTCACACCTCATTTCTTAGCCTTGAAGTACTCTTCAATGACATCCTTCGCCTGGGACTCCTTGCCATAGTCCTTGATGACGACGCAACTGCACCCCACGACCTTACGCGGCTTCCCCTCGCGGTCAATCTTGCAGAGGCCCACCCACTCGCCGAGCTTCTTGTTGTCGTCAACCTTGATGAGGTTGATCTGATGCTCGGCGCAGAGAGCCTCCACAAGCCTGACGTAGGCGGGCTCGTCACAGTTGGCGGCGAGAACACAGAGGTGGGCCTGGCGTTTGTCCAGAGCCTTTGCTGCTTCGCGGATACCGCGGGCCAAACCATCGTGGATGAGTGCGGTTTTCAGCACTTCCGGGAGAGCGGTGTTAACATCCATCAC…	ribosomal protein S12 [Salmo salar] >gi|209732204|gb|ACI66971.1| 40S ribosomal protein S12 [Salmo salar] >gi|209732586|gb|ACI67162.1| 40S ribosomal protein S12 [Salmo salar] >gi|209734772|gb|ACI68255.1| 40S ribosomal protein S12 [Salmo salar] >gi|223646180|gb|ACN09848.1| 40S ribosomal protein S12 [Salmo salar] >gi|223646528|gb|ACN10022.1| 40S ribosomal protein S12 [Salmo salar] >gi|223672027|gb|A…	F:structural constituent of ribosome; C:cytosolic small ribosomal subunit; C:mitochondrion; P:translational elongation; P:ribosome biogenesis	98.97	0.92381	485	4	1	15	498	485	1	0	1	1	comp5983_c0_seq1~96.67~1
comp5983_c0_seq1	AGGCGGGCTCTTTCCCCGCTGTCACAAGGAGGTTTGGAATTTTACGTCCGCCATCCATCGATAATCTACAATGGCCGAGGAAGGCATCGCTGCCGGAGGTGTGATGGATGTTAACACCGCTCTCCCGGAAGTGCTGAAAACCGCACTCATCCACGATGGTTTGGCCCGCGGTATCCGCGAAGCAGCGAAGGCTCTGGACAAACGCCAGGCCCACCTCTGTGTTCTCGCCGCCAACTGTGACGAGCCCGCCTACGTCAGGCTTGTGGAGGCTCTCTGCGCCGAGCATCAGATCAACCTCATCAAGGTTGACGACAACAAGAAGCTCGGCGAGTGGGTGGGTCTCTGCAAGATTGACCGAGAGGGGAAGCCGCGTAAGGTCGTGGGGTGCAGTTGCGTCGT…	eeel2_s7284	CGCTGTCACAAGGAGGTTTGGAATTTTACGTCCGCCATCCATCGATAATCTACAATGGCCGAGGAAGGCATCGCTGCCGGGGGTGTGATGGATGTTAACACCGCTCTCCCGGAAGTGCTGAAAACCGCACTCATCCACGATGGTTTGGCCCGCGGTATCCGCGAAGCAGCGAAGGCTCTGGACAAACGCCAGGCCCACCTCTGTGTTCTCGCCGCCAACTGTGACGAGCCCGCCTACGTCAGGCTTGTGGAGGCTCTCTGCGCCGAGCATCAAATCAACCTCATCAAGGTTGACGACAACAAGAAGCTCGGCGAGTGGGTGGGCCTCTGCAAGATTGACCGCGAGGGGAAGCCACGTAAGGTCGTGGGGTGCAGTTGCGTCGTCATCAAGGACTATGGC…	ribosomal protein S12 [Salmo salar] >gi|209732204|gb|ACI66971.1| 40S ribosomal protein S12 [Salmo salar] >gi|209732586|gb|ACI67162.1| 40S ribosomal protein S12 [Salmo salar] >gi|209734772|gb|ACI68255.1| 40S ribosomal protein S12 [Salmo salar] >gi|223646180|gb|ACN09848.1| 40S ribosomal protein S12 [Salmo salar] >gi|223646528|gb|ACN10022.1| 40S ribosomal protein S12 [Salmo salar] >gi|223672027|gb|A…	F:structural constituent of ribosome; C:cytosolic small ribosomal subunit; C:mitochondrion; P:translational elongation; P:ribosome biogenesis	98.95	0.910476	478	5	0	17	494	1	478	0	1	1	comp5983_c0_seq1~100.00~1
comp5983_c0_seq1	AGGCGGGCTCTTTCCCCGCTGTCACAAGGAGGTTTGGAATTTTACGTCCGCCATCCATCGATAATCTACAATGGCCGAGGAAGGCATCGCTGCCGGAGGTGTGATGGATGTTAACACCGCTCTCCCGGAAGTGCTGAAAACCGCACTCATCCACGATGGTTTGGCCCGCGGTATCCGCGAAGCAGCGAAGGCTCTGGACAAACGCCAGGCCCACCTCTGTGTTCTCGCCGCCAACTGTGACGAGCCCGCCTACGTCAGGCTTGTGGAGGCTCTCTGCGCCGAGCATCAGATCAACCTCATCAAGGTTGACGACAACAAGAAGCTCGGCGAGTGGGTGGGTCTCTGCAAGATTGACCGAGAGGGGAAGCCGCGTAAGGTCGTGGGGTGCAGTTGCGTCGT…	eeel2_s6780	GGGGCTCTTTCCCCGCTGTCACAAGGAGGTTTGGAATTTTACGTCCGCCATCCATCGATAATCTACAATGGCCGAGGAAGGCATCGCTGCCGGAGGTGTGATGGATGTTAACACCGCTCTCCCGGAAGTGCTGAAAACCGCACTCATCCACGATGGTTTGGCCCGCGGTATCCGCGAAGCAGCGAAGGCTCTGGACAAACGCCAGGCCCACCTCTGTGTTCTCGCCGCCAACTGTGACGAGCCCGCCTACGTCAGGCTTGTGGAGGCTCTCTGCGCCGAGCATCAAATCAACCTCATCAAGGTTGACGACAACAAGAAGCTCGGCGAGTGGGTGGGTCTCTGCAAGATTGACCGCGAGGGGAAGCCGCGCAAGGTCGTGGGGTGCAGTTGCGTCGTCAT…	ribosomal protein S12 [Salmo salar] >gi|209732204|gb|ACI66971.1| 40S ribosomal protein S12 [Salmo salar] >gi|209732586|gb|ACI67162.1| 40S ribosomal protein S12 [Salmo salar] >gi|209734772|gb|ACI68255.1| 40S ribosomal protein S12 [Salmo salar] >gi|223646180|gb|ACN09848.1| 40S ribosomal protein S12 [Salmo salar] >gi|223646528|gb|ACN10022.1| 40S ribosomal protein S12 [Salmo salar] >gi|223672027|gb|A…	F:structural constituent of ribosome; C:cytosolic small ribosomal subunit; C:mitochondrion; P:translational elongation; P:ribosome biogenesis	99.16	0.902857	474	3	1	5	478	2	474	0	1	1	comp5983_c0_seq1~98.36~1.01666666666667
comp5983_c0_seq1	AGGCGGGCTCTTTCCCCGCTGTCACAAGGAGGTTTGGAATTTTACGTCCGCCATCCATCGATAATCTACAATGGCCGAGGAAGGCATCGCTGCCGGAGGTGTGATGGATGTTAACACCGCTCTCCCGGAAGTGCTGAAAACCGCACTCATCCACGATGGTTTGGCCCGCGGTATCCGCGAAGCAGCGAAGGCTCTGGACAAACGCCAGGCCCACCTCTGTGTTCTCGCCGCCAACTGTGACGAGCCCGCCTACGTCAGGCTTGTGGAGGCTCTCTGCGCCGAGCATCAGATCAACCTCATCAAGGTTGACGACAACAAGAAGCTCGGCGAGTGGGTGGGTCTCTGCAAGATTGACCGAGAGGGGAAGCCGCGTAAGGTCGTGGGGTGCAGTTGCGTCGT…	eeel2_rep_c8681	TCCCCGCTGTCACAAGGAGGTTTGGAATTTTACGTCCGCCATCCATCGATAATCTACAATGGCCGAGGAAGGCATCGCTGCCGGAGGTGTGATGGATGTTAACACCGCTCTCCCGGAAGTGCTGAAAACCGCACTCATCCACGATGGTTTGGCCCGCGGTATCCGCGAAGCAGCGAAGGCTCTGGACAAACGCCAGGCCCACCTCTGTGTTCTCGCCGCCAACTGTGACGAGCCCGCCTACGTCAGGCTTGTGGAGGCTCTCTGCGCCGAGCATCAGATCAACCTCATCAAGGTTGACGACAACAAGAAGCTTGGCGAGTGGGTGGGCCTCTGCAAGATTGACCGCGAGGGGAAGCCGCGCAAGGTCGTGGGGTGCAGTTGCGTCGTCATCAAGGACTA…	ribosomal protein S12 [Salmo salar] >gi|209732204|gb|ACI66971.1| 40S ribosomal protein S12 [Salmo salar] >gi|209732586|gb|ACI67162.1| 40S ribosomal protein S12 [Salmo salar] >gi|209734772|gb|ACI68255.1| 40S ribosomal protein S12 [Salmo salar] >gi|223646180|gb|ACN09848.1| 40S ribosomal protein S12 [Salmo salar] >gi|223646528|gb|ACN10022.1| 40S ribosomal protein S12 [Salmo salar] >gi|223672027|gb|A…	F:structural constituent of ribosome; C:cytosolic small ribosomal subunit; C:mitochondrion; P:translational elongation; P:ribosome biogenesis	98.95	0.904762	475	5	0	13	487	1	475	0	1	1	comp5983_c0_seq1~98.33~1
comp5983_c0_seq1	AGGCGGGCTCTTTCCCCGCTGTCACAAGGAGGTTTGGAATTTTACGTCCGCCATCCATCGATAATCTACAATGGCCGAGGAAGGCATCGCTGCCGGAGGTGTGATGGATGTTAACACCGCTCTCCCGGAAGTGCTGAAAACCGCACTCATCCACGATGGTTTGGCCCGCGGTATCCGCGAAGCAGCGAAGGCTCTGGACAAACGCCAGGCCCACCTCTGTGTTCTCGCCGCCAACTGTGACGAGCCCGCCTACGTCAGGCTTGTGGAGGCTCTCTGCGCCGAGCATCAGATCAACCTCATCAAGGTTGACGACAACAAGAAGCTCGGCGAGTGGGTGGGTCTCTGCAAGATTGACCGAGAGGGGAAGCCGCGTAAGGTCGTGGGGTGCAGTTGCGTCGT…	eeel2_s9054	CGCTGTCACAAGGAGGTTTGGAATTTTACGTCCGCCATCCATCGATAATCTACAATGGCCGAGGAAGGCATCGCTGCGGGAGGTGTGATGGATGTTAACACCGCTCTCCCGGAAGTGCTGAAAACCGCACTCATCCACGATGGTTTGGCCCGCGGTATCCGCGAAGCAGCAAAGGCTCTGGACAAACGCCAGGCCCACCTCTGTGTTCTCGCCGCCAACTGTGACGAGCCCGCCTACGTCAGGCTTGTGGAGGCTCTCTGCGCCGAGCATCAGATCAACCTCATCAAGGTTGACGACAACAAGAAGCTCGGCGAGTGGGTGGGTCTCTGCAAGATTGACCGCGAGGGGAAGCCGCGCAAGGTCGTGGGGTGCAGTTGCGTCGTCATCAAGGACTATGGC…	ribosomal protein S12 [Salmo salar] >gi|209732204|gb|ACI66971.1| 40S ribosomal protein S12 [Salmo salar] >gi|209732586|gb|ACI67162.1| 40S ribosomal protein S12 [Salmo salar] >gi|209734772|gb|ACI68255.1| 40S ribosomal protein S12 [Salmo salar] >gi|223646180|gb|ACN09848.1| 40S ribosomal protein S12 [Salmo salar] >gi|223646528|gb|ACN10022.1| 40S ribosomal protein S12 [Salmo salar] >gi|223672027|gb|A…	F:structural constituent of ribosome; C:cytosolic small ribosomal subunit; C:mitochondrion; P:translational elongation; P:ribosome biogenesis	98.91	0.870476	457	4	1	17	473	1	456	0	1	1	comp5983_c0_seq1~98.36~1.01666666666667
comp5983_c0_seq1	AGGCGGGCTCTTTCCCCGCTGTCACAAGGAGGTTTGGAATTTTACGTCCGCCATCCATCGATAATCTACAATGGCCGAGGAAGGCATCGCTGCCGGAGGTGTGATGGATGTTAACACCGCTCTCCCGGAAGTGCTGAAAACCGCACTCATCCACGATGGTTTGGCCCGCGGTATCCGCGAAGCAGCGAAGGCTCTGGACAAACGCCAGGCCCACCTCTGTGTTCTCGCCGCCAACTGTGACGAGCCCGCCTACGTCAGGCTTGTGGAGGCTCTCTGCGCCGAGCATCAGATCAACCTCATCAAGGTTGACGACAACAAGAAGCTCGGCGAGTGGGTGGGTCTCTGCAAGATTGACCGAGAGGGGAAGCCGCGTAAGGTCGTGGGGTGCAGTTGCGTCGT…	eeel_rep_c15945	ATTACGACGCGGGGCTCTTTCCCCGCTGTCACAAGGAGGTTTGGAATTTTACGTCCGCCATCCATCGATAATCTACAATGGCCGAGGAAGGCATCGCTGCCGGAGGTGTGATGGATGTTAACACCGCTCTCCCGGAAGTGCTGAAAACCGCACTCATCCACGATGGTTTGGCCCGCGGTATCCGCGAAGCAGCGAAGGCTCTGGACAAACGCCAGGCCCACCTCTGTGTTCTCGCCGCCAACTGTGACGAGCCCGCCTACGTCAGGCTTGTGGAGGCTCTCTGCGCCGAGCATCAGATCAACCTCATCAAGGTTGACGACAACAAGAAGCTCGGCGAGTGGGTGGGCCTCTGCAAGATTGACCGCGAGGGGAAGCCGCGTAAGGTCGTGGGGTGCAGTT…	ribosomal protein S12 [Salmo salar] >gi|209732204|gb|ACI66971.1| 40S ribosomal protein S12 [Salmo salar] >gi|209732586|gb|ACI67162.1| 40S ribosomal protein S12 [Salmo salar] >gi|209734772|gb|ACI68255.1| 40S ribosomal protein S12 [Salmo salar] >gi|223646180|gb|ACN09848.1| 40S ribosomal protein S12 [Salmo salar] >gi|223646528|gb|ACN10022.1| 40S ribosomal protein S12 [Salmo salar] >gi|223672027|gb|A…	F:structural constituent of ribosome; C:cytosolic small ribosomal subunit; C:mitochondrion; P:translational elongation; P:ribosome biogenesis	99.52	0.794286	417	2	0	5	421	12	428	0	0	0
comp5984_c0_seq1	AAACGCGCCTGCGCAGTTCGTTCACCCTCTTTCGGCCCTACATCTTTTCCGTAGCAATGGCCAAGCGCACCAAGAAGGTGGGGATTGTGGGGAAGTACGGCACCCGTTACGGGGCCTCCCTCAGGAAAATGGTGAAGAAGATCGAAATCAGCCAGCACGCCAAGTACACCTGCTCCTTCTGTGGGAAGACCAAGATGAAGAGAAAGGCTGTGGGTATTTGGAACTGCGGGTCCTGTATGAAGACGGTGGCCGGGGGTGCTTGGACATACAACACAACATCCGCTGTCACTGTCAAATCCGCCATCAGAAGACTGAAGGAGTTGAAGGACCAGTAATCTTGACTAAGTGCTTGTTTTTTGTACAGTTAAGAGATTTCAGTGACTCGGTTGTGATTCGTGA…	eeel2_rep_c6608	CTCTTTCGGCCCTACATCTTTTCCGTAGCAATGGCCAAGCGCACCAAGAAGGTGGGGATTGTGGGGAAGTACGGCACCCGTTACGGGGCCTCCCTCAGGAAAATGGTGAAGAAGATCGAGATCAGCCAGCACGCCAAGTACACCTGCTCCTTCTGCGGGAAGACCAAGATGAAGAGAAAGGCTGTGGGTATTTGGAACTGCGGGTCCTGCATGAAGACGGTGGCCGGGGGTGCTTGGACATACAACACAACGTCCGCTGTCACTGTCAAATCCGCCATCAGAAGACTGAAGGAGTTGAAGGACCAGTAATCTTGACTAAGTGCTTGTTTTTTGTACAGTTAAGAGATTTCAGTGACTCGGTTGTGATTCGTAAACATCCCACAATAAATT	ribosomal protein L37a [Gallus gallus] >gi|224054734|ref|XP_002193580.1| PREDICTED: similar to mCG112980 [Taeniopygia guttata] >gi|400996|sp|P32046.2|RL37A_CHICK RecName: Full=60S ribosomal protein L37a >gi|222866|dbj|BAA03209.1| ribosomal protein L37a [Gallus gallus]	C:ribosome; F:metal ion binding; F:structural constituent of ribosome; F:protein binding; C:cytosol; P:translational elongation; P:ribosome biogenesis	98.71	0.87191	388	5	0	27	414	1	388	0	1	1	comp5984_c0_seq1~98.28~0.966666666666667
comp5984_c0_seq1	AAACGCGCCTGCGCAGTTCGTTCACCCTCTTTCGGCCCTACATCTTTTCCGTAGCAATGGCCAAGCGCACCAAGAAGGTGGGGATTGTGGGGAAGTACGGCACCCGTTACGGGGCCTCCCTCAGGAAAATGGTGAAGAAGATCGAAATCAGCCAGCACGCCAAGTACACCTGCTCCTTCTGTGGGAAGACCAAGATGAAGAGAAAGGCTGTGGGTATTTGGAACTGCGGGTCCTGTATGAAGACGGTGGCCGGGGGTGCTTGGACATACAACACAACATCCGCTGTCACTGTCAAATCCGCCATCAGAAGACTGAAGGAGTTGAAGGACCAGTAATCTTGACTAAGTGCTTGTTTTTTGTACAGTTAAGAGATTTCAGTGACTCGGTTGTGATTCGTGA…	eeel2_s8840	TGAATTTTATTGTGGGATGTTTACGAATTACAACCGAGTCACTGAAATCTCTTAACTGTACAAAAAACAAGCACTTAGTCAAGATTACTGGTCCTTCAACTCCTTCAGTCTTCTGATGGCGGATTTGACAGTGACAGCGGATGTTGTGTTGTAAGTCCAAGCACCCCCGGCCACCGTCTTCATGCAGGACCCGCAGTTCCAAATACCCACAGCCTTTCTCTTCATCTTGGTCTTCCCGCAGAAGGAGCAGGTGTACTTGGCGTGCTGGCTGATCTCGATCTTCTTCACCATTTTCCTGAGGGAGGCCCCGTAACGGGTGCCGTACTTCCCCACAATCCCCACCTTCTTGGTGCGCTTGGCCATTACTACGGAAAAGATGTAGGGCCGAAA	ribosomal protein L37a [Gallus gallus] >gi|224054734|ref|XP_002193580.1| PREDICTED: similar to mCG112980 [Taeniopygia guttata] >gi|400996|sp|P32046.2|RL37A_CHICK RecName: Full=60S ribosomal protein L37a >gi|222866|dbj|BAA03209.1| ribosomal protein L37a [Gallus gallus]	C:ribosome; F:metal ion binding; F:structural constituent of ribosome; F:protein binding; C:cytosol; P:translational elongation; P:ribosome biogenesis	98.2	0.87191	388	7	0	30	417	390	3	0	1	1	comp5984_c0_seq1~96.61~0.983333333333333
comp5984_c0_seq1	AAACGCGCCTGCGCAGTTCGTTCACCCTCTTTCGGCCCTACATCTTTTCCGTAGCAATGGCCAAGCGCACCAAGAAGGTGGGGATTGTGGGGAAGTACGGCACCCGTTACGGGGCCTCCCTCAGGAAAATGGTGAAGAAGATCGAAATCAGCCAGCACGCCAAGTACACCTGCTCCTTCTGTGGGAAGACCAAGATGAAGAGAAAGGCTGTGGGTATTTGGAACTGCGGGTCCTGTATGAAGACGGTGGCCGGGGGTGCTTGGACATACAACACAACATCCGCTGTCACTGTCAAATCCGCCATCAGAAGACTGAAGGAGTTGAAGGACCAGTAATCTTGACTAAGTGCTTGTTTTTTGTACAGTTAAGAGATTTCAGTGACTCGGTTGTGATTCGTGA…	eeel2_rep_c6502	TCTTTCGGCCCTACATCTTTTCCGTAGCAATGGCCAAGCGCACCAAGAAGGTGGGGATTGTGGGGAAGTACGGCACCCGTTACGGGGCCTCCCTCAGGAAAATGGTGAAGAAGATCGAGATCAGCCAGCACGCCAAGTACACCTGCTCCTTCTGCGGGAAGACCAAGATGAAGAGAAAGGCTGTGGGTATTTGGAACTGCGGGTCCTGCATGAAGACGGTGGCCTGGGGTGCTTGGACATACAACACAACATCCGCTGTCACTGTCAAATCCGCCATCAGAAGACTGAAGGAGTTGAAGGACCAGTAATCTTGACTAAGTGCTTGTTTTTTGTACAGTTAAGAGATTTCAGTGACTCGGTTGTAATTCGTAAACATCCCACA	ribosomal protein L37a [Gallus gallus] >gi|224054734|ref|XP_002193580.1| PREDICTED: similar to mCG112980 [Taeniopygia guttata] >gi|400996|sp|P32046.2|RL37A_CHICK RecName: Full=60S ribosomal protein L37a >gi|222866|dbj|BAA03209.1| ribosomal protein L37a [Gallus gallus]	C:ribosome; F:metal ion binding; F:structural constituent of ribosome; F:protein binding; C:cytosol; P:translational elongation; P:ribosome biogenesis	98.43	0.858427	382	6	0	28	409	1	382	0	0	1	comp5984_c0_seq1~96.67~1;comp59045_c0_seq1~96.61~0.983333333333333
comp5987_c0_seq1	GCCTTCTGCCTCTTTCCGCCATATTGCAGAACTGGCATCATGGTTCGCATGAACGTTCTCGCCGATGCGCTCAAAAGCATCAACAATGCGGAGAAACGTGGGAAACGCCAGGTGCTGATCCGGCCGTGCTCTAAAGTCATTGTGCGCTTCCTTACCGTCATGATGAAGCACGGCTACATTGGCGAGTTCGAGATTATCGACGATCACAGAGCTGGAAAAATAGTTGTTAATCTCACAGGCAGGCTGAACAAGTGTGGTGTCATCAGCCCCCGATTCGACCTGCAGCTTAAGGATTTGGAGAAGTGGCAGAACAACCTCTTGCCTTCTCGACAGTTCGGGTACATTGTGATGACCACCTCAGCTGGCATCATGGACCATGAAGAAGCCAGACGGAAACAC…	eeel_rep_c56243	CATACGCGGGGCCTCTTTCCGCCATATTGCAGAACTGGCATCATGGTTCGCATGAACGTTCTCGCCGATGCGCTCAAAAGCATCAACAATGCGGAGAAACGTGGGAAACGCCAGGTGCTGATCCGGCCGTGCTCTAAAGTCATTGTGCGCTTCCTTACCGTCATGATGAAGCACGGCTACATTGGCGAGTTCGAGATTATCGACGATCACAGAGCTGGAAAAATAGTTGTTAATCTCACAGGCAGGCTGAACAAGTGTGGTGTCATCAGCCCCCGATTCGACCTGCAGCTTAAGGATTTGGAGAAGTGGCAGAACAACCTCTTGCCTTCTCGACAGTTCGGGTACATTGTGATGACCACCTCAGCTGGCATCATGGACCATGAAGAAGCCAGACGGAAA…	ribosomal protein S15a, isoform CRA_b [Mus musculus]	P:response to virus; F:RNA binding; P:positive regulation of cell cycle; C:mitochondrion; P:brain development; F:structural constituent of ribosome; P:translational elongation; C:cytosolic small ribosomal subunit; P:embryonic development; F:protein binding; P:positive regulation of cell proliferation; P:ribosome biogenesis	100	0.927419	460	0	0	8	467	11	470	0	1	1	comp5987_c0_seq1~100.00~1
comp5987_c0_seq1	GCCTTCTGCCTCTTTCCGCCATATTGCAGAACTGGCATCATGGTTCGCATGAACGTTCTCGCCGATGCGCTCAAAAGCATCAACAATGCGGAGAAACGTGGGAAACGCCAGGTGCTGATCCGGCCGTGCTCTAAAGTCATTGTGCGCTTCCTTACCGTCATGATGAAGCACGGCTACATTGGCGAGTTCGAGATTATCGACGATCACAGAGCTGGAAAAATAGTTGTTAATCTCACAGGCAGGCTGAACAAGTGTGGTGTCATCAGCCCCCGATTCGACCTGCAGCTTAAGGATTTGGAGAAGTGGCAGAACAACCTCTTGCCTTCTCGACAGTTCGGGTACATTGTGATGACCACCTCAGCTGGCATCATGGACCATGAAGAAGCCAGACGGAAACAC…	eeel2_rep_c6111	GCTACTCTGAAATATTGGTAAAGTAGTATGATAGGTAGTTGTTGTGTAGTTAACTTACCAACGAGTAGCCGTATAGGTAACTTAACGTTATTCATCTAACGCGTTACATTATATCATTGAGATCCAAGTGTTTGTACGCTGGGGCCTCTTTCCGCCATATTGCAGAACTGGCATCATGGTTCGCATGAACGTTCTCGCCGATGCGCTCAAAAGCATCAACAATGCGGAGAAACGTGGGAAACGCCAGGTGCTGATCCGGCCGTGCTCTAAAGTCATTGTGCGCTTCCTTACCGTCATGATGAAGCACGGCTACATTGGCGAGTTCGAGATTATCGACGATCACAGAGCTGGAAAAATAGTTGTTAATCTCACAGGCAGGCTGAACAAGTGTGGTGTCAT…	ribosomal protein S15a, isoform CRA_b [Mus musculus]	P:response to virus; F:RNA binding; P:positive regulation of cell cycle; C:mitochondrion; P:brain development; F:structural constituent of ribosome; P:translational elongation; C:cytosolic small ribosomal subunit; P:embryonic development; F:protein binding; P:positive regulation of cell proliferation; P:ribosome biogenesis	99.36	0.943548	468	3	0	8	475	144	611	0	0	0
comp5988_c1_seq1	TTTCTACCGCTGAACGGTAACGTGGTCGTATCCGATGCTCTTGTTGCAAGACGCATTTTAATAATTTTTTCCATTTTGTGTCAACATGTCGTCTCATCTGCAGTGGATGGTGATCAGGAACTGCTCCAGCTTCCTTATCAAGAGGAACGGACAGACGTACAGCACCGAACCCAACAACCTGAAGTCAAAGAACTCCTTCCGTTTTAACGGACTTGTGCACAGGAAGACTGTTGGTGTTGAGCCAGCTGCTGATGGGAAAGGAATTGTTGTGGTTTTGAAGAAACGCGCAGGTCAGCGCAAACCTGCCACCTCGTTTGAGAAAATCACCATCAACAAGAACTCACGTGCCACTCTGAGCAGCCTGCGCCACATCATCCGCAAGAACAACTACAGAAAGGA…	eeel_rep_c28268	CTTTTTCTACCGCTGAAAGGTGTCAACATGTCGTCTCATCTGCAGTGGATGGTGATCAGGAACTGCTCCAGCTTCCTTATCAAGAGGAACGGACAGACGTACAGCACCGAACCCAACAACCTGAAGTCAAAGAACTCCTTCCGTTTTAACGGACTTGTGCACAGGAAGACTGTTGGTGTTGAGCCAGCTGCTGATGGGAAAGGAATTGTTGTGGTTTTGAAGAAACGCGCAGGTCAGCGCAAACCTGCCACCTCGTTTGAGAAAATCACCATCAACAAGAACTCACGTGCCACTCTGAACAGCCTGCGCCACATCATCCGCCAGAAGCCTGTGGTGGTGAAGAAGCAGCGCTCAAGAGCTACAAAGACCGCATAATGTTTCATTAAGAATCA	ribosomal protein L28 [Salmo salar] >gi|197632263|gb|ACH70855.1| ribosomal protein L28 [Salmo salar]	F:structural constituent of ribosome; F:RNA binding; F:protein binding; C:cytosolic large ribosomal subunit; P:translational elongation; P:ribosome biogenesis	99.35	0.568519	307	2	0	78	384	20	326	9e-159	0	0
comp5991_c0_seq1	CTCCTCTTTCTGCTCTTTCCGCCAAGACTAGATCCTTAGCTGTACGTGAGGAACAGGTGCTCGGTCCTTCTCTGAAGCTAAGGCCTGTTAATCCGGCGACTAGCACCATTACAATTAGGCATCCATCGCCAAAAATATAAAACTTATCAAGTAAAATGGCTTCCGTTTCAGAACTCGCCTGTATTTACTCAGCTCTCATCCTCCACGACGACGAAGTCACCGTCACAGAGGACAAGCTGAATGCCCTCATTAAGGCCGCCGGGGTGACTGTTGAACCTTTCTGGCCCAGTCTTTTCGCTAAGGCCCTGGCCAGTGTGGACATCGGCAGTCTGATCTGCAGCGTGGGTGCTGGTGGTGGTGCACCTGCTGGCCCAGCTGCGGCTGGAGCCGCTGCCACCA…	eeel2_c828	CGCCAAGACTAGATCCTTAGCTGTGCTTAAGGAACAAGTGCTCGGTCCTTCTCTGAAGCTAAGGCCTGTTAATCCGGCGACTAGCACCATTACAATTAGGCATCCATCGCCAAAAATATAAAACTTTTCAAGTAAAATGGCTTCCGTTTCAGAACTCGCCTGTATTTACTCAGCTCTCATCCTCCACGACGACGAAGTCACCGTCACAGAGGACAAGCTGAATGCCCTCATTAAGGCCGCCGGGGTGACTGTTGAACCTTTCTGGCCCAGTCTTTTCGCTAAGGCCCTGGCCAGTGTGGACATCGGCAGTCTGATCTGCAGCGTGGGTGCTGGTGGTGGTGCACCTGCTGGCCCAGCTGCGGCTGGAGCCGCTGCCACCACTGCTGCTGCCCCGGCTGC…	ribosomal protein LP1 [Epinephelus coioides]	F:structural constituent of ribosome; F:RNA binding; F:protein binding; C:cytosolic large ribosomal subunit; P:translational elongation; P:ribosome biogenesis	99.03	0.946494	513	5	0	20	532	1	513	0	1	1	comp5991_c0_seq1~100.00~1
comp5992_c0_seq1	CATAATCAGTTTCTAAAAGGTATATATTTTATAACAAACGTATATACGCTAAGACTCAGCAATATTATTTGTTTATCTGCCTAAAAGCATTATTTTCCGTGAACCGGATATAATTTTGTTTACCTGGTTTAGTATTACCCAGAAGACCTTGGTTCTTCCTTTCCGACATTTCCCTGGCAGAATGGCTCCCATGAAGAAAGGAGAGAAGAAGAAGGGGCGTTCTGCCATCAACGAAGTGGTGACCAGAGAATACACCATCAACATCCACAAACGCATACATGGAGTGGGTTTCAAGAGAAGAGCTCCCCGTGCTCTGAAGGAAATCCGCAAGTTTGCCATGAAGGAGATGGGAACTCCTGATGTCCGCATCGATACGCGTTTGAACAAGGCCGTGTGGAC…	eeel2_rep_c5746	GACCACGGGGGGCTTTCCGACATTTCCCTGGCAGAATGGCTCCCATGAAGAAAGGAGAGAAAAAGAAGGGGCGTTCTGCCATCAACGAAGTGGTGACCAGAGAATACACCATCAACATCCACAAACGCATACACGGAGTGGGTTTCAAGAGAAGAGCTCCCCGTGCTCTGAAGGAAATCCGCAAGTTTGCCATGAAGGAGATGGGAACTCCTGATGTCCGCATCGATACGCGTTTGAACAAGGCTGTGTGGACCAAAGGCGTGAGGAACGTGCCATACCGTATCCGCGTGCGTCTGTCCAGGAAGCGCAATGAAGACGAAGATTCTCCCAACAAACTGTACACCCTCGTCACATACGTTCCTGTCACAACATACAAAGGTCTGCAGACAGTCAATGTTG…	60S ribosomal protein L31 [Salmo salar] >gi|223672287|gb|ACN12325.1| 60S ribosomal protein L31 [Salmo salar]	F:structural constituent of ribosome; F:RNA binding; F:protein binding; C:cytosolic large ribosomal subunit; P:translational elongation; P:ribosome biogenesis	99.3	0.698697	429	3	0	159	587	13	441	0	0	1	comp5992_c0_seq1~100.00~1;comp11465_c0_seq1~100.00~1;comp5992_c0_seq1~100.00~1
comp5992_c0_seq1	CATAATCAGTTTCTAAAAGGTATATATTTTATAACAAACGTATATACGCTAAGACTCAGCAATATTATTTGTTTATCTGCCTAAAAGCATTATTTTCCGTGAACCGGATATAATTTTGTTTACCTGGTTTAGTATTACCCAGAAGACCTTGGTTCTTCCTTTCCGACATTTCCCTGGCAGAATGGCTCCCATGAAGAAAGGAGAGAAGAAGAAGGGGCGTTCTGCCATCAACGAAGTGGTGACCAGAGAATACACCATCAACATCCACAAACGCATACATGGAGTGGGTTTCAAGAGAAGAGCTCCCCGTGCTCTGAAGGAAATCCGCAAGTTTGCCATGAAGGAGATGGGAACTCCTGATGTCCGCATCGATACGCGTTTGAACAAGGCCGTGTGGAC…	eeel2_rep_c5746	GACCACGGGGGGCTTTCCGACATTTCCCTGGCAGAATGGCTCCCATGAAGAAAGGAGAGAAAAAGAAGGGGCGTTCTGCCATCAACGAAGTGGTGACCAGAGAATACACCATCAACATCCACAAACGCATACACGGAGTGGGTTTCAAGAGAAGAGCTCCCCGTGCTCTGAAGGAAATCCGCAAGTTTGCCATGAAGGAGATGGGAACTCCTGATGTCCGCATCGATACGCGTTTGAACAAGGCTGTGTGGACCAAAGGCGTGAGGAACGTGCCATACCGTATCCGCGTGCGTCTGTCCAGGAAGCGCAATGAAGACGAAGATTCTCCCAACAAACTGTACACCCTCGTCACATACGTTCCTGTCACAACATACAAAGGTCTGCAGACAGTCAATGTTG…	60S ribosomal protein L31 [Salmo salar] >gi|223672287|gb|ACN12325.1| 60S ribosomal protein L31 [Salmo salar]	F:structural constituent of ribosome; F:RNA binding; F:protein binding; C:cytosolic large ribosomal subunit; P:translational elongation; P:ribosome biogenesis	99.3	0.698697	429	3	0	159	587	13	441	0	0	1	comp5992_c0_seq1~100.00~1;comp11465_c0_seq1~100.00~1;comp5992_c0_seq1~100.00~1
comp5992_c0_seq1	CATAATCAGTTTCTAAAAGGTATATATTTTATAACAAACGTATATACGCTAAGACTCAGCAATATTATTTGTTTATCTGCCTAAAAGCATTATTTTCCGTGAACCGGATATAATTTTGTTTACCTGGTTTAGTATTACCCAGAAGACCTTGGTTCTTCCTTTCCGACATTTCCCTGGCAGAATGGCTCCCATGAAGAAAGGAGAGAAGAAGAAGGGGCGTTCTGCCATCAACGAAGTGGTGACCAGAGAATACACCATCAACATCCACAAACGCATACATGGAGTGGGTTTCAAGAGAAGAGCTCCCCGTGCTCTGAAGGAAATCCGCAAGTTTGCCATGAAGGAGATGGGAACTCCTGATGTCCGCATCGATACGCGTTTGAACAAGGCCGTGTGGAC…	eeel2_s8432	CGGCAGAGTACGGGGGGAGAATACCGGGGGGCTTTCCGACATTTCCCTGGCAGAATGGCTCCCATGAAGAAAGGAGAGAAAAAGAAGGGGCGTTCTGCCATCAACGAAGTGGTGACCAGAGAATACACCATCAACATCCACAAACGCATACATGGAGTGGGTTTCAAGAGAAGAGCTCCCCGTGCTCTGAAGGAAATCCGCAAGTTTGCCATGAAGGAGATGGGAACTCCTGATGTCCGCATCGATACGCGTTTGAACAAGGCCGTGTGGACCAAAGGCGTGAGGAACGTGCCATACCGTATCCGCGTGCGTCTGTCCAGGAAGCGCAATGAAGACGAAGATTCTCCCAACAAACTGTACACCCTCGTCACATACGTTCCTGTCACAACATACAAAGGT…	60S ribosomal protein L31 [Salmo salar] >gi|223672287|gb|ACN12325.1| 60S ribosomal protein L31 [Salmo salar]	F:structural constituent of ribosome; F:RNA binding; F:protein binding; C:cytosolic large ribosomal subunit; P:translational elongation; P:ribosome biogenesis	99.51	0.667752	410	1	1	159	568	32	440	0	0	1	comp5992_c0_seq1~98.36~1.01666666666667;comp11465_c0_seq1~100.00~1;comp5992_c0_seq1~100.00~1
comp5992_c0_seq1	CATAATCAGTTTCTAAAAGGTATATATTTTATAACAAACGTATATACGCTAAGACTCAGCAATATTATTTGTTTATCTGCCTAAAAGCATTATTTTCCGTGAACCGGATATAATTTTGTTTACCTGGTTTAGTATTACCCAGAAGACCTTGGTTCTTCCTTTCCGACATTTCCCTGGCAGAATGGCTCCCATGAAGAAAGGAGAGAAGAAGAAGGGGCGTTCTGCCATCAACGAAGTGGTGACCAGAGAATACACCATCAACATCCACAAACGCATACATGGAGTGGGTTTCAAGAGAAGAGCTCCCCGTGCTCTGAAGGAAATCCGCAAGTTTGCCATGAAGGAGATGGGAACTCCTGATGTCCGCATCGATACGCGTTTGAACAAGGCCGTGTGGAC…	eeel2_s8432	CGGCAGAGTACGGGGGGAGAATACCGGGGGGCTTTCCGACATTTCCCTGGCAGAATGGCTCCCATGAAGAAAGGAGAGAAAAAGAAGGGGCGTTCTGCCATCAACGAAGTGGTGACCAGAGAATACACCATCAACATCCACAAACGCATACATGGAGTGGGTTTCAAGAGAAGAGCTCCCCGTGCTCTGAAGGAAATCCGCAAGTTTGCCATGAAGGAGATGGGAACTCCTGATGTCCGCATCGATACGCGTTTGAACAAGGCCGTGTGGACCAAAGGCGTGAGGAACGTGCCATACCGTATCCGCGTGCGTCTGTCCAGGAAGCGCAATGAAGACGAAGATTCTCCCAACAAACTGTACACCCTCGTCACATACGTTCCTGTCACAACATACAAAGGT…	60S ribosomal protein L31 [Salmo salar] >gi|223672287|gb|ACN12325.1| 60S ribosomal protein L31 [Salmo salar]	F:structural constituent of ribosome; F:RNA binding; F:protein binding; C:cytosolic large ribosomal subunit; P:translational elongation; P:ribosome biogenesis	99.51	0.667752	410	1	1	159	568	32	440	0	0	1	comp5992_c0_seq1~98.36~1.01666666666667;comp11465_c0_seq1~100.00~1;comp5992_c0_seq1~100.00~1
comp5993_c0_seq1	CCTTAATAGAACAGTCCGGGAGCCTAGAACTGGATCACCTGGCCCTTTCTCTTCTTGTCTCCGCCCAGCTCAAAGTGCTTGCATCTCTTGATGGCCAGCATTCTTTTGGACCGGCAGTTGGGTTCCACACACTCCAGCCTCAATACGATCTTTTTTGTGGTCTTAGCCTTCTTTCTGAAAATCGGCTTAGTCTGACCACCATAGCCACTCTGCTTTCTGTCGTACCTCCTCTTTCCCTGGGC	eeel2_c942	ACCGGGTCAGTCTCTCCTCTTCCTTCTTCTCAGGGTCTGTAAACCATGGTGAACGTGCCGAAGACCCGCAGGACTTACTGCAAAAAGTGCAAGCGGCACCAGCCGCACAAAGTTACTCAGTACAAAAAGGGCAAAGACTCTCTGTATGCCCAGGGAAAGAGGAGGTACGACAGAAAGCAGAGTGGCTATGGTGGTCAGACTAAGCCGATTTTCAGAAAGAAGGCTAAGACCACAAAAAAGATCGTATTGAGGCTGGAGTGTGTGGAACCCAACTGCCGGTCCAAAAGAATGCTGGCCATCAAGAGATGCAAGCACTTTGAGCTGGGCGGAGACAAGAAGAGAAAGGGCCAGGTGATCCAGTTCTAGGCTCCTGGACTGTTCTATTAAGGCCAATAAAGG	PREDICTED: similar to ribosomal protein L36a [Pan troglodytes]	C:ribosome; P:embryonic development; F:structural constituent of ribosome; F:protein binding; P:regulation of cell cycle; C:cytosol; P:response to retinoic acid; P:translational elongation; P:ribosome biogenesis	99.59	1	242	1	0	1	242	389	148	1e-124	0	1	comp5993_c1_seq1~100.00~1;comp5993_c0_seq1~100.00~1
comp5993_c1_seq1	TTTCAGAAAGAAGGCTAAGACCACAAAAAAGATCGTATTGAGGCTGGAGTGTGTGGAACCCAACTGCCGGTCCAAAAGAATGCTGGCCATCAAGAGATGCAAGCACTTTGAGCTGGGCGGAGACAAGAAGAGAAAGGGCCAGGTGATCCAGTTCTAGGCTCCCGGACTGTTCTATTAAGGCCAATAAAGGAACTGAAATATGCTTGAAAAAAAAAAAAAAA	eeel2_c942	ACCGGGTCAGTCTCTCCTCTTCCTTCTTCTCAGGGTCTGTAAACCATGGTGAACGTGCCGAAGACCCGCAGGACTTACTGCAAAAAGTGCAAGCGGCACCAGCCGCACAAAGTTACTCAGTACAAAAAGGGCAAAGACTCTCTGTATGCCCAGGGAAAGAGGAGGTACGACAGAAAGCAGAGTGGCTATGGTGGTCAGACTAAGCCGATTTTCAGAAAGAAGGCTAAGACCACAAAAAAGATCGTATTGAGGCTGGAGTGTGTGGAACCCAACTGCCGGTCCAAAAGAATGCTGGCCATCAAGAGATGCAAGCACTTTGAGCTGGGCGGAGACAAGAAGAGAAAGGGCCAGGTGATCCAGTTCTAGGCTCCTGGACTGTTCTATTAAGGCCAATAAAGG	PREDICTED: similar to ribosomal protein L36a [Pan troglodytes]	C:ribosome; P:embryonic development; F:structural constituent of ribosome; F:protein binding; P:regulation of cell cycle; C:cytosol; P:response to retinoic acid; P:translational elongation; P:ribosome biogenesis	99.47	0.859729	190	1	0	1	190	210	399	9e-96	0	1	comp5993_c1_seq1~100.00~1;comp5993_c0_seq1~100.00~1
comp5996_c0_seq1	TAATGTTCTCAGAGGCATGGGTGGTGCCTTTGTGTTGGTCTTGTACGACGAACTCAAGAAGGTCATCTAAAACCGTTTTGTATGTCCGCCATTAATGTTGTCGAATGGTGTTAACTGTAACATATCTTGTACATTTGGAAGGACTGTCAAAATTCCGCCTTATTTATAGGGACCAACTAGTGTTCACTGCTAGTTGCACAGGGGGAATGTCATGTATTTTTCTTTTGCCCCACTTTCGGTCGGTTTTCTTACATCAGAATGTCATTCCCACAACCTTTTTGGGAACAAAAGCGTCTACCTTTCATCCTGCCAGTCCGTTTTAGTCCATACTTTAATAAATTTACCCTTCTGATTGAACCTAAAAAAAAAAAAA	eeel2_c127	TGCACCGCCGTAGTACCCGAGTGTCACGGCTGCTCAGCATTGTCCGCCAGAAACAACGCCACCTTGCCCACAGTAGAAGATGAGTGACGCCGTGGTTTCATTTGCCAAGGACTTCTTGGCCGGTGGTATAGCTGCTGCCATTTCCAAAACAGCTGTTGCCCCCATCGAGAGAGTCAAGCTTCTTCTTCAGGTACAGCATGCCAGCAAACAGATCACCGTGGACATGCAGTACAAGGGAATTATGGACTGTGTGGTCCGCATTCCTAAGGAACAGGGTTTCCTGTCATTCTGGAGAGGAAACCTGGCCAACGTCATCAGATACTTCCCCACCCAGGCCCTCAACTTCGCCTTCAAAGACAAGTACAAGAAGGTCTTCCTAGATGGCGTTGACAAGCATAC…	ADP-ATP translocase [Epinephelus coioides]	C:integral to plasma membrane; C:mitochondrial inner membrane; F:adenine transmembrane transporter activity; F:protein binding; P:transmembrane transport; C:mitochondrial nucleoid; P:interspecies interaction between organisms; P:adenine transport	97.99	0.932976	348	7	0	1	348	907	1254	2e-173	1	1	comp5996_c0_seq1~98.33~1
comp5997_c0_seq1	GGGACATATCAAAGCGCATGTGCAAGTTCCAGTCTTCCTTTCTGCAAAATTCGTCGCAATGGCTCCGGTGAAAAAGCAGACCACGAAGGGGGGGAAGAAGAAAAGGCAGGTACTTAAGTTCACTTTGGACTGTACACACCCTGTGGAAGATGGCATCATGGATGCTGCTAACTTTGAGCAGTTCCTTCAGGAGCGCATTAAGGTGAACGGAAAAGCTGGCAACCTGGGCGGTGGTGTAGTGACCATTGAGAGGAGCAAGAGCAAGATCACGGTGACCTCTGAGGTCCCCTTCTCGAAACGATACCTCAAGTATTTGACCAAGAAGTACTTGAAGAAGAACAACTTGAGAGACTGGCTGCGTGTGGTGGCCAATACCAAGGAGAGCTACGAGCTTCGCTA…	eeel2_c926	TCGTCGCAATGGCTCCGGTGCGGTACGGGGGAGAGGGAGCTCCTTCGGCTTCTAAATTCGTCGCAATGGCTCCGGTGAAAAAGCAGACCACGAAGGGTGGGAAGAAGAAGAGGCAGGTGCTTAAGTTCACTTTGGACTGTACTCACCCTGTGGAAGATGGCATCATGGATGCTGCTAACTTTGAGCAGTTCCTTCAGGAGCGCATTAAGGTGAATGGAAAAGCTGGCAACCTGGGCGGTGGTGTAGTGACCATTGAGAGGAGCAAGAGCAAGATCACGGTGACCTCTGAGGTCCCCTTCTCGAAACGATACCTCAAGTATTTGACCAAGAAGTACTTGAAGAAGAACAACTTGAGAGACTGGCTGCGCGTGGTGGCCAATACCAAGGAGAGCTACGAGC…	ribosomal protein L22-like protein [Homo sapiens]	F:heparin binding; P:alpha-beta T cell differentiation; F:structural constituent of ribosome; F:RNA binding; C:cytosolic large ribosomal subunit; P:translational elongation; P:ribosome biogenesis	98.63	0.865347	437	6	0	47	483	54	490	0	0	1	comp5997_c0_seq1~98.33~1;comp5959_c0_seq1~98.33~1
comp5999_c0_seq1	GGTCTCTTTCTTTTTCGACGTTGGAGGGAGTAAGATAAGATGGGTCACCAGCAAATTTATTGGAGTCACCCACGAAAATTCGGGCAGGGATCAAGATCCTGTCGCGTTTGCTCTAACCGACACGGTTTGATCCGAAAGTACGGTCTGAATATGTGTCGTCAGTGCTTCCGACAATACGCAAACGACATCGGCTTTGTAAAGCTTGATTGATCGTGCCGAGGAGTTGGATGGAAGAGACCCCAACAGTCTTCGAAGATTGGACTTGGTTGCATTGTAAAATTGCTGAATAAAAAATAAATGCTTTTGCAGTCTGAACCTAAAAAAAAAAAAAA	eeel2_c3001	CTTCTTTCTTTTTCGACGTTGGAGGGAGTAAGATAAGATGGGTCACCAGCAAATTTATTGGAGTCACCCACGGAAATTCGGGCAGGGATCAAGATCCTGCCGCGTTTGCTCTAACCGACACGGTTTGATCCGAAAGTACGGTCTGAATATGTGTCGTCAGTGCTTCCGACAATACGCAAACGACATCGGCTTTGTAAAGCTTGATTGATCGTGCCGAGGAGTTGGATGGAAGAGACCCCAACAGTCTTCGAAGATTGGACTTGGTTGCATTGCAAAATTGCTGAATAAAAAATAAATGCTTTTGCAGTCTAGAACCTATCTTATGTGGTCCAGTGAATTCAGATTTAACACTAAGTCACTCTGCACAAG	ribosomal protein S29 [Salmo salar] >gi|197631827|gb|ACH70637.1| ribosomal protein S29 [Salmo salar]	P:angiogenesis; P:vasculogenesis; F:zinc ion binding; P:regulation of cell cycle; F:structural constituent of ribosome; P:translational elongation; C:cytosolic small ribosomal subunit; P:embryonic development; F:protein binding; P:hemopoietic stem cell differentiation; P:ribosome biogenesis	98.73	0.951807	316	3	1	5	319	3	318	4e-160	0	0
comp6000_c0_seq1	TTTTTTTTTTTTTCACGTCCCTGAGTGAGGCAGCTGCCAAGATGAATGACACAGTGACCGTCAGGACCCGAAAGTTTATGACAAACCGCTTGCTTCAGAGGAAGCAAATGGTTGTTGATGTCCTACACCCTGGAAAGGCGACGGTTCCTAAGACTGAGATCAGGGAAAAGCTTGCCAAAATGTACAAGACCACTCCAGACGTGGTGTTCGTCTTTGGCTTCAGGACACAGTTTGGTGGCGGGAAAACAACAGGCTTCGCGATGGTCTATGATTCTTTGGATTATGCCAAGAAGAATGAGCCCAAACACAGACTTGCCAGGCACGGCCTGTACGAGAAGAAAAAGTCTTCCAGGAAACAGCGCAAAGAACGCAAGAACAGGATGAAGAAAGTCAGAGGGG…	eeel2_c373	AGGTACCCCCTCTTCAGAGCCAGCGAGGATGCGTCTCTCCTGGACAGAGCCATCAAGGCTCCAGGTGTGGAGGAGGCCGCCATCATCGATCTTCTGGTGAAGAGNNNNNNNNNNNNNNNNNNNNNNNNNNNNNNNNNNNNNNNNNNNNNNNNNNNNNNNNNNNNNNNNNNNNNNNNNNNNNNTCGGCCGTCGGTCTTTTTCACGTCCCTGAGTGAGGCAGCTGCCAAGATGAATGACACAGTGACCGTCAGGACCCGAAAGTTTATGACAAACCGCTTGCTTCAGAGGAAGCAAATGGTTGTTGATGTCCTACACCCTGGAAAGGCGACGGTTCCTAAGACTGAGATCAGGGAAAAGCTTGCCAAAATGTACAAGACCACTCCAGACGTGGTGTTCGTC…	mCG7861, isoform CRA_b [Mus musculus]	F:structural constituent of ribosome; F:translation initiation factor binding; P:rRNA processing; C:cytosolic small ribosomal subunit; P:ribosomal small subunit biogenesis; P:erythrocyte homeostasis; F:nucleotide binding; P:translational elongation	99.48	0.80618	574	3	0	9	582	196	769	0	0	0	comp250242_c0_seq1~98.33~1
comp6002_c0_seq1	CATCACCCTCGAGGTGGAACCCAGCGACACCATCGAGAATGTGAAGGCAAAGATTCAAGATAAGGAAGGAATCCCTCCTGATCAGCAGCGCTTGATTTTTGCTGGCAAACAGCTTGAAGATGGACGCACATTATCAGACTACAATATTCAGAAAGAGTCCACCCTTCACTTGGTACTACGCCTGCGTGGTGGAATCATTGAGCCGTCTCTGAGACAGCTGGCCCAGAAGTACAACTGTGACAAAATGATCTGCCGAAAGTGTTACGCTCGCCTTCACCCGCGAGCTGTGAACTGTCGTAAGAAGAAGTGTGGGCACACCAACAACCTGCGCCCCAAGAAGAAGCTGAAGTAAGCAGTGGAGTTGATGTGTAACTGCACAGAAACACTCAATAAATGTGA…	eeel2_c1970	CGGGGGCTCCTTTCGCTCCCTCTTTTGGTCATCCCGGTACACTGTCGACCGGCATACAAAGATGCAGATATTTGTGAAAACGTTGACAGGGAAAACCATCACCCTCGAGGTGGAACCCAGCGACACCATCGAGAATGTGAAGGCAAAGATTCAAGATAAGGAAGGAATCCCTCCTGATCAGCAGCGCTTGATTTTTGCTGGCAAACAGCTTGAAGATGGACGCACATTATCAGACTACAATATTCAGAAAGAGTCCACCCTTCACTTGGTACTACGCCTGCGTGGTGGAATCATTGAGCCGTCTCTGAGACAGCTGGCCCAGAAGTACAACTGTGACAAAATGATCTGCCGAAAGTGTTACGCTCGCCTTCACCCGCGAGCTGTGAACTGTCGTAAGAA…	ubiquitin [Oncorhynchus mykiss] >gi|6633991|dbj|BAA88568.1| ubiquitin [Oncorhynchus mykiss] >gi|113707410|gb|ABI36601.1| ubiquitin/ribosomal protein L40 fusion protein [Bufo gargarizans] >gi|197632607|gb|ACH71027.1| ubiquitin A-52 residue ribosomal protein fusion product 1like 1 [Salmo salar] >gi|223646494|gb|ACN10005.1| Ubiquitin [Salmo salar] >gi|223672341|gb|ACN12352.1| Ubiquitin [Salmo salar]	P:axon guidance; P:ER-associated protein catabolic process; C:nucleoplasm; F:transcription regulator activity; P:positive regulation of transcription; F:protein binding; P:regulation of synaptic plasticity; P:translational elongation; P:induction of apoptosis by extracellular signals; P:anti-apoptosis; P:positive regulation of ubiquitin-protein ligase activity during mitotic cell cycle; F:structu…	100	0.936893	386	0	0	1	386	97	482	0	1	1	comp6002_c0_seq1~100.00~1
comp6005_c0_seq1	TGAAAAGGCACTGACACACTGCAGCCACATAAACAGAAAAAAACTACTGACATACCGGTTAGCTACTCAGTGTCCTCAAACTGAACTTCACATAGAGTAGCCTACGTTCGCTTCGCTCCTCCAGCATGACAGTCAAATTGTACTCAGGCATGTAATGGACATCCTTTTTCCGGTTAGAATCATTGGGTCCTAACAGCGCGGAGCTTGGAATTAACGGTAGTGCGTTTGCTGAAGTATTCGCCGACATGTCTGGAAGAGAGGGTGGGAAGAAGAAACCTTTAAAACAACCTAAGAAGCAGTCAAAGGATATGGACGATGATGAGGTAGCCTTCAAACAGAAACAGAAGGAAGAACAGAAACAGTTGGAGGCAATGAAAGCGAAGGCTGCTGGGAAAGGTC…	eeel_rep_c55713	ACGCGGGGGGTTAGAATCATTGGGGTCCTAACAGCGCGGAGCTTGGAATTAACGGTAGTGCGTTTGCCGAAGTAATCGCCGACATGTCTGGAAGAGACGGTGGGAAGAAGAAACCTTTAAAACAACCTAAGAAGCAGTCAAAGGATATGGATGATGATGAGGTAGCCTTCAAACAGAAACAGAAGGAAGAACAGAAACAGTTGGAGGCAATGAAGGCGAAGGCTGCTGGGAAAGGTCCCCTAACTGGTGGAGGAATCAAGAAGTCTGGGAAAAAGTGAGATAACATCACCGACAGACTGCAGCTGCGTTCTGTCTGAAGCTCTGCTCATAATCCCTCAAGATGCGCTCTGTACTTCCCTGTGTCCGTTGT	Salmo salar clone ssal-eve-541-140 Coiled-coil domain-containing protein 72 putative mRNA, complete cds	None	96.96	0.547655	362	10	1	172	532	9	370	1e-173	0	1	comp20502_c0_seq1~95.00~1;comp6005_c0_seq1~95.00~1
comp6005_c0_seq1	TGAAAAGGCACTGACACACTGCAGCCACATAAACAGAAAAAAACTACTGACATACCGGTTAGCTACTCAGTGTCCTCAAACTGAACTTCACATAGAGTAGCCTACGTTCGCTTCGCTCCTCCAGCATGACAGTCAAATTGTACTCAGGCATGTAATGGACATCCTTTTTCCGGTTAGAATCATTGGGTCCTAACAGCGCGGAGCTTGGAATTAACGGTAGTGCGTTTGCTGAAGTATTCGCCGACATGTCTGGAAGAGAGGGTGGGAAGAAGAAACCTTTAAAACAACCTAAGAAGCAGTCAAAGGATATGGACGATGATGAGGTAGCCTTCAAACAGAAACAGAAGGAAGAACAGAAACAGTTGGAGGCAATGAAAGCGAAGGCTGCTGGGAAAGGTC…	eeel_rep_c55713	ACGCGGGGGGTTAGAATCATTGGGGTCCTAACAGCGCGGAGCTTGGAATTAACGGTAGTGCGTTTGCCGAAGTAATCGCCGACATGTCTGGAAGAGACGGTGGGAAGAAGAAACCTTTAAAACAACCTAAGAAGCAGTCAAAGGATATGGATGATGATGAGGTAGCCTTCAAACAGAAACAGAAGGAAGAACAGAAACAGTTGGAGGCAATGAAGGCGAAGGCTGCTGGGAAAGGTCCCCTAACTGGTGGAGGAATCAAGAAGTCTGGGAAAAAGTGAGATAACATCACCGACAGACTGCAGCTGCGTTCTGTCTGAAGCTCTGCTCATAATCCCTCAAGATGCGCTCTGTACTTCCCTGTGTCCGTTGT	Salmo salar clone ssal-eve-541-140 Coiled-coil domain-containing protein 72 putative mRNA, complete cds	None	96.96	0.547655	362	10	1	172	532	9	370	1e-173	0	1	comp20502_c0_seq1~95.00~1;comp6005_c0_seq1~95.00~1
comp6005_c0_seq1	TGAAAAGGCACTGACACACTGCAGCCACATAAACAGAAAAAAACTACTGACATACCGGTTAGCTACTCAGTGTCCTCAAACTGAACTTCACATAGAGTAGCCTACGTTCGCTTCGCTCCTCCAGCATGACAGTCAAATTGTACTCAGGCATGTAATGGACATCCTTTTTCCGGTTAGAATCATTGGGTCCTAACAGCGCGGAGCTTGGAATTAACGGTAGTGCGTTTGCTGAAGTATTCGCCGACATGTCTGGAAGAGAGGGTGGGAAGAAGAAACCTTTAAAACAACCTAAGAAGCAGTCAAAGGATATGGACGATGATGAGGTAGCCTTCAAACAGAAACAGAAGGAAGAACAGAAACAGTTGGAGGCAATGAAAGCGAAGGCTGCTGGGAAAGGTC…	eeel2_s6313	TTTTTCCGGTTAGAATCATTGGGTCCTAACAGCGCGGAGCTTGGAATTAACGGTAGTGCGTTTGCCGAAGTAATCGCCGACATGTCTGGAAGAGACGGTGGGAAGAAGAAACCTTTAAAACAACCTAAGAAGCAGTCAAAGGATATGGATGATGATGAGGTAGCCTTCAAACAGAAACAGAAGGAAGAACAGAAACAGTTGGAGGCAATGAAGGCGAAGGCTGCTGGGAAAGGTCCCCTAACTGGTGGAGGAATCAAGAAGTCTGGGAAAAAGTGAGATGACATCACCGACAGACTGCAGCTGCGTTCTGTCTGAAGCTCTGCTCATAATCCCTCAAGATGCGCTCTGTACT	Salmo salar clone ssal-eve-541-140 Coiled-coil domain-containing protein 72 putative mRNA, complete cds	None	97.71	0.527988	349	8	0	165	513	1	349	5e-172	0	1	comp20502_c0_seq1~100.00~0.983333333333333;comp6005_c0_seq1~100.00~0.983333333333333
comp6005_c0_seq1	TGAAAAGGCACTGACACACTGCAGCCACATAAACAGAAAAAAACTACTGACATACCGGTTAGCTACTCAGTGTCCTCAAACTGAACTTCACATAGAGTAGCCTACGTTCGCTTCGCTCCTCCAGCATGACAGTCAAATTGTACTCAGGCATGTAATGGACATCCTTTTTCCGGTTAGAATCATTGGGTCCTAACAGCGCGGAGCTTGGAATTAACGGTAGTGCGTTTGCTGAAGTATTCGCCGACATGTCTGGAAGAGAGGGTGGGAAGAAGAAACCTTTAAAACAACCTAAGAAGCAGTCAAAGGATATGGACGATGATGAGGTAGCCTTCAAACAGAAACAGAAGGAAGAACAGAAACAGTTGGAGGCAATGAAAGCGAAGGCTGCTGGGAAAGGTC…	eeel2_s6313	TTTTTCCGGTTAGAATCATTGGGTCCTAACAGCGCGGAGCTTGGAATTAACGGTAGTGCGTTTGCCGAAGTAATCGCCGACATGTCTGGAAGAGACGGTGGGAAGAAGAAACCTTTAAAACAACCTAAGAAGCAGTCAAAGGATATGGATGATGATGAGGTAGCCTTCAAACAGAAACAGAAGGAAGAACAGAAACAGTTGGAGGCAATGAAGGCGAAGGCTGCTGGGAAAGGTCCCCTAACTGGTGGAGGAATCAAGAAGTCTGGGAAAAAGTGAGATGACATCACCGACAGACTGCAGCTGCGTTCTGTCTGAAGCTCTGCTCATAATCCCTCAAGATGCGCTCTGTACT	Salmo salar clone ssal-eve-541-140 Coiled-coil domain-containing protein 72 putative mRNA, complete cds	None	97.71	0.527988	349	8	0	165	513	1	349	5e-172	0	1	comp20502_c0_seq1~100.00~0.983333333333333;comp6005_c0_seq1~100.00~0.983333333333333
comp6005_c0_seq1	TGAAAAGGCACTGACACACTGCAGCCACATAAACAGAAAAAAACTACTGACATACCGGTTAGCTACTCAGTGTCCTCAAACTGAACTTCACATAGAGTAGCCTACGTTCGCTTCGCTCCTCCAGCATGACAGTCAAATTGTACTCAGGCATGTAATGGACATCCTTTTTCCGGTTAGAATCATTGGGTCCTAACAGCGCGGAGCTTGGAATTAACGGTAGTGCGTTTGCTGAAGTATTCGCCGACATGTCTGGAAGAGAGGGTGGGAAGAAGAAACCTTTAAAACAACCTAAGAAGCAGTCAAAGGATATGGACGATGATGAGGTAGCCTTCAAACAGAAACAGAAGGAAGAACAGAAACAGTTGGAGGCAATGAAAGCGAAGGCTGCTGGGAAAGGTC…	eeel2_rep_c5787	CTTGGGTCCTAACAGCGCGGAGCTTGGAATTAACGGTAGTGCGTTTGCCGAAGTAATCGCCGACATGTCTGGAAGAGACGGTGGGAAGAAGAAACCTTTAAAACAACCTAAGAAGCAGTCAAAGGATATGGACGATGATGAGGTAGCCTTCAAACAGAAACAGAAGGAAGAACAGAAACAGTTGGAGGCAATGAAGGCGAAGGCTGCTGGGAAAGGTCCCCTAACTGGTGGAGGAATCAAGAAGTCTGGGAAAAAGTGAGATGACATCACCGACAGACTGCAGCTGCGTTCTGTCTGAAGCTCTGCTCATAATCCCTCAAGATGCGCTCTGTACTTCC	Salmo salar clone ssal-eve-541-140 Coiled-coil domain-containing protein 72 putative mRNA, complete cds	None	97.63	0.509834	337	8	0	183	519	2	338	2e-165	0	1	comp20502_c0_seq1~100.00~1;comp6005_c0_seq1~100.00~1
comp6005_c0_seq1	TGAAAAGGCACTGACACACTGCAGCCACATAAACAGAAAAAAACTACTGACATACCGGTTAGCTACTCAGTGTCCTCAAACTGAACTTCACATAGAGTAGCCTACGTTCGCTTCGCTCCTCCAGCATGACAGTCAAATTGTACTCAGGCATGTAATGGACATCCTTTTTCCGGTTAGAATCATTGGGTCCTAACAGCGCGGAGCTTGGAATTAACGGTAGTGCGTTTGCTGAAGTATTCGCCGACATGTCTGGAAGAGAGGGTGGGAAGAAGAAACCTTTAAAACAACCTAAGAAGCAGTCAAAGGATATGGACGATGATGAGGTAGCCTTCAAACAGAAACAGAAGGAAGAACAGAAACAGTTGGAGGCAATGAAAGCGAAGGCTGCTGGGAAAGGTC…	eeel2_rep_c5787	CTTGGGTCCTAACAGCGCGGAGCTTGGAATTAACGGTAGTGCGTTTGCCGAAGTAATCGCCGACATGTCTGGAAGAGACGGTGGGAAGAAGAAACCTTTAAAACAACCTAAGAAGCAGTCAAAGGATATGGACGATGATGAGGTAGCCTTCAAACAGAAACAGAAGGAAGAACAGAAACAGTTGGAGGCAATGAAGGCGAAGGCTGCTGGGAAAGGTCCCCTAACTGGTGGAGGAATCAAGAAGTCTGGGAAAAAGTGAGATGACATCACCGACAGACTGCAGCTGCGTTCTGTCTGAAGCTCTGCTCATAATCCCTCAAGATGCGCTCTGTACTTCC	Salmo salar clone ssal-eve-541-140 Coiled-coil domain-containing protein 72 putative mRNA, complete cds	None	97.63	0.509834	337	8	0	183	519	2	338	2e-165	0	1	comp20502_c0_seq1~100.00~1;comp6005_c0_seq1~100.00~1
comp6008_c0_seq1	GTTGATGCTTCTCTATAAAATAGATTTACTTCTTTGACCATGTCACATTATTTCAACAGCAACCTTGTATAAAATCTAGTTTAATTCAGAGCATTCCAGTAAATTGGTTTATGTACTTTAGTTGTACCATATGTTGTTGGTTTGTATGGGATGGCAAGGCCAAAGAAAAGGGTTTGTTTTTGTCTACAAAATTGTTTGTGGCCTGTTTATATGTGAAGTTTGTTGTCCAACAATAAACCGGAATTTTATTTTG	eeel2_rep_c4902	ACTGGCATTGAAAGCTGTGTCTATGATACAGCAACAAGCGGACTGCTCGGAATAATATTTCTGTATCTTGCACTAAACACAAACGATAAAACAAAATATGGCAGACGCAAAAGTAGACGCCGGTTCTGAGATCTCGGCCAAGGACCTCAAAAAGAAGCTTGCAGAGGAGACGGAGAATGGAAAGGATGCTCCTGCTAATGGAAAAGCAGAGAATGAGGAGAACGGGGAGCCAGAAATAGAAGATGAAGATGATGATGAAGTGGAAGAGGATGACGATGATGACGATGGAGAAGGCGATGATGACGATGATGAAGACGAAACTGAGGGTGGCACAAAAAGGGCTGCTGAGGATGATGACGACGACGAAGATGAGGATGACGTTGAAACGAAGAAACAGAA…	Prothymosin alpha [Salmo salar]	F:molecular_function; C:nucleus; P:anti-apoptosis; P:negative regulation of caspase activity	100	0.952569	241	0	0	1	241	707	947	1e-125	1	1	comp6008_c0_seq1~100.00~1
comp6009_c0_seq1	CCGGAAGTGTCTGTAATAGATCCTCAAGTTTTTTGCAGGACAGAGCAGCAGAACTTGGTGTTAGATTGTCAGAGATGAATACCCGCGGTCTCAGGTCTCAGTTGAAGGACAGCGTTCCTGTGACTGGTTTGTGTCCGCAGGCCAGTGCGTACGGTGTTCCCGACACGCTTCGCAAGGGGTTTAGCAGTGTGAAAAATGAACTTGTGCCAAGTCACCCACTGGAGCTGTCAGAGAAGAATTTCCAGCTCAATCAGGACAAGATGAACTTCTCCACACTCAGAAACATCCAAGGCCTTCATGCACCCCTAAAACTCCAGATGGAGTACAGAGCAGCAAAACAGATTCAGCGGCTGCCCTTCTTGCAAAGCTCCAACATTGCCCTGGATACACTCAGAGGGA…	eeel_c710	GGGAACATGGTTCACGCAGATGCCATTACGCCGGGGGGAGCTGTCAGAGAAGAATTTCCAGCTCAATCAGGACAAGATGAACTTCTCCACACTCAGAAACATCCAAGGCCTTCATGCACCCCTAAAACTCCAGATGGAGTACAGAGCAGCAAAACAGATTCAGCGGCTGCCGTTCTTGCAAAGCTCCAACATTGCCCTGGATACACTCAGAGGGAGTGACGATAGTATTGGCTTCGAGGACATCCTGAATGATCCAGCACAGAGTGAAGTGATGGGAGAGCCCCACATCATGGTGGAGCACAAGCTGGGTCTTCTGTGATGGGAGACGCCCAGCCTAAATGCACCCCACTTGTGTGTGACCGCATAACCACAGCAGATCTTCGCTCACCGCTCCCCATG…	Proteasome maturation protein [Esox lucius]	C:cytosol; C:proteasome complex; C:nucleus	99.07	0.656012	431	4	0	221	651	37	467	0	1	1	comp6009_c0_seq1~100.00~1
comp6015_c0_seq1	AAAACACTACTCTTTTCACCGGAAGTAGGCGAATGACCGTCAAAGCTTTTAGGACGGAGGATAAATCGAATTTTTGATAAAAACTTGCCTTTATTACTTTGAAAATACCCGTGGCCGACGACCATGTGGTATGAAATATTGCCCGGTTTTGCTGTAATGGCTGTCTGTCTTATGATTCCTGGTATCGCCACGATTCATATCCAGAAATTTACAAATAAAAAAAGTTCAAACAGCATTGCACGGGTTCCGTACCACTATTACCTGCTGGATAGAGACAGACGACTGTTTGGAGATGGAAAACATTCCGCACCCAAGGGATTAGAAAACATAAACTGAAGATACCAGACTTCCTGTCGAGATTTGGACCTTGAATTGACGATGTATTGTACATTAAATGTA…	eeel_c899	ACGCGGGGACTCTTTTCACCGGAGGTAGGCGAATGACCGTCAAAGCTTTTAGGACGGAGGATAAATCGAATTTTTGATAAAAACTTGCCTTTATTACTTTGAAAATACCCGTGGCCGACGACCATGTGGTATGAAATATTGCCCGGTTTTGCTGTAATGGCTGTCTGTCTTATGATTCCTGGTATCGCCACGATTCACATCCAGAAATTTACAAATAAAAAAAGTTCAAACAGCATTGCACGGGTTCCGTACCACTATTACCTGCTGGATAGAGACAGACGACTGTTTGGAGATGGAAAACATTCCGCACCCAAGGGATTAGAAAACATAAACTGAAGATACCAGACTTCCTGTCAAGATTTGGACCTTGAATTGATGATTTATTTTACATTAAATGTA…	NADH dehydrogenase 1 alpha subcomplex subunit 1 [Anoplopoma fimbria]	P:mitochondrial electron transport, NADH to ubiquinone; F:NADH dehydrogenase (ubiquinone) activity; C:mitochondrial respiratory chain complex I; P:ubiquinone biosynthetic process; P:sodium ion transport; P:proton transport	98.52	0.948598	406	6	0	9	414	9	414	0	0	0
comp6019_c0_seq1	CACCAGTGGGGATGCTGGGGCTTCCTCAACTTTCCCCATGCAGTGCAGCGCTCTGCGCAAAAACGGCTATGTGGTTCTGAAGGGACGTCCCTGCAAGATTGTGGAAATGTCAACTTCCAAGACCGGCAAGCACGGCCACGCCAAGGTTCACTTGGTTGGAATTGACATTTTTACTGGTAAGAAAAATGAGGATATCTGCCCATCTACCCACAACATGGACGTCCCAAACATCAAGAGAAATGACTATCAGCTAATTGGCATTACCGACGATTACCTCTCCCTGATGCGGGAAAATGGCGATATCAGAGAGGACCTGCGTTTGCCTGAAGGCGAGCTGGGAAAAGAAATCACAGCCAAATATGAAGCCGGGGATGAGATTATGATCTCTGTGCTGTCTGC…	eeel2_c70	GCGCCTGCGCATTAACGATCCCTTTTTGTTGGAAGAACCCCCTAGAGTCGATCCATCATGGCAGATCCCGAAACCGATTTCACCAGTGGGGATGCTGGGGCTTCCTCAACTTTCCCCATGCAGTGCAGCGCTCTGCGCAAAAACGGCTATGTGGTTCTGAAGGGACGTCCCTGCAAGATTGTGGAAATGTCAACTTCCAAGACCGGCAAGCACGGCCACGCCAAGGTTCACTTGGTTGGAATTGACATTTTTACTGGTAAGAAAAATGAGGATATCTGCCCTTCTACCCACAACATGGACGTCCCAAACATCAAGAGAAATGACTATCAGCTAATTGGCATTACCGACGATTACCTCTCCCTGATGCGGGAAAATGGCGATGTCAGAGAGGACCTGCGT…	eukaryotic translation initiation factor 5A [Danio rerio] >gi|28856128|gb|AAH48043.1| Zgc:77429 protein [Danio rerio] >gi|46362450|gb|AAH66558.1| Zgc:77429 [Danio rerio] >gi|169158719|emb|CAQ15268.1| novel protein similar to eukaryotic translation initiation factor 5A (eif5a, zgc:77429) [Danio rerio] >gi|182889296|gb|AAI64906.1| Zgc:77429 protein [Danio rerio]	C:ribosome; P:mRNA export from nucleus; F:translation elongation factor activity; P:aging; F:protein N-terminus binding; P:protein export from nucleus; C:endoplasmic reticulum membrane; F:translation initiation factor activity; P:translational frameshifting; F:ribosome binding; C:cytosol; C:nuclear pore; C:dendrite; P:positive regulation of cell proliferation; P:peptidyl-lysine modification to hy…	99.52	1	629	3	0	1	629	81	709	0	0	0	comp31931_c1_seq1~100.00~1
comp6021_c0_seq1	ACAGTATGTACGACACAGCAATGGCCAATGGGCGCTGGTTTTCATTCTGTGTCGATGATTGAGACGTTGCGACAGTGTCGTCAATATGCATTATATGGCTGCGAGGCAAACAAGAACCTGTCTTGTTCATTTAGATAACGGTGGTATTTAGGAAGCTATTTTCTCGTAAGCTTCATAAACTTAAACCACGAACAATGGCTGGCACTTTGGCTCGTAAAGCGATTGACCATCTAAAAAGCAAGGAATTTAGGGATTACTTGATGAGCACGCATTTCTGGGGGCCAGTAGCAAACTGGGGACTGCCTATAGCTGCCATCAGTGACATGAAGAAAAGCCCAGAGATCATCAGTGGGAGGATGACCTTCGCTCTTACCTGCTACTCTCTGGTGTTCATGAGAT…	eeel2_c81	CATTATATGGCTTAGAGGGAAACAAGAACCTGTCTTGTTCATTTAGATAACGGTGGCATTTAGGAAGCTATTTTCTCGTAAATTTCATAAACTTAAACCACGAACAATGGCTGGCACTTTGGCTCGTAAAGCGATTGACCATCTAAAAAGCAAGGAATTTAGGGATTACTTGATGAGCACGCATTTCTGGGGGCCAGTAGCAAACTGGGGACTGCCTATAGCTGCCATCAGTGACATGAAGAAAAGCCCAGAGATCATCAGTGGGAGGATGACCTTCGCTCTTACCTGCTACTCTCTGGTGTTCATGAGATTTGCCTATAAAGTCCAGCCCAGAAATTGGCTCCTCTTTGCCTGTCATGTAACCAATGAAACAGCTCAGCTCATACAAGGAGGAAGACT…	Brain protein 44-like protein [Osmerus mordax] >gi|225707278|gb|ACO09485.1| Brain protein 44-like protein [Osmerus mordax]	C:mitochondrial inner membrane	98.11	0.911511	1267	24	0	89	1355	1	1267	0	0	0
comp6027_c0_seq1	GGGCGATCTGGCTGCGACATCTGTTACCCCATTGATCGCTAGGGTTGATTCGGCTGATCTGGCTAGGCGGGTGTCCCCTTCCTCCCTCACCGCTCCACGTGGGTCCCTCCCGAAGCTCCGCGCTCGGTGGAAGTGGCCATCTCCCCGGTAGAAGAGAAGGTGTACGAGTAGCTGCACTCCCTGCTAGAACCTCCAAACAAGCTCAAGGCCCATTTGTAGGAGTTACGTAGGGAAGTCAAAAGCTCCGACTTCACACACATCCAAGTGAGGCACTGCACGTGGCAGTCTG	eeel_c6999	TATTGTATGTGAGGGCGATCTGGCTGCGACATCTGTTACCCCATTGATCGCTAGGGTTGATTCGGCTGATCTGGCTAGGCGGGTGTCCCCTTCCTCCCTCACCGCTCCACGTGGGTCCCTCCCGAAGCTCCGCGCTCGGTGGAAGTGGCCGTCTCCCCGGTAGAAGAAAAGGTGTACGAGTAGCTGCACTCCCTGCTAGAACCTCCAAACAAGCTCAAGGCCCATATGGGTTGTGTAAATTTGTGTTGTATAATATTGGAAAGTACTTATCTAATATTCACATTAGGCAGGGCTTGGGAACTTCTGCTGAAAGAGGAAATGATCTGGCATCCTGACTCGGTCCCGTAAGGTAACGGACAGTTGAATCCAGATTGCTTTGTTTGGTTTGTCGTTCATTTT…	PREDICTED: similar to Glyceraldehyde-3-phosphate dehydrogenase, liver (GAPDH) [Canis familiaris]	None	99.06	0.737024	213	2	0	1	213	13	225	9e-107	0	0
comp6027_c0_seq1	GGGCGATCTGGCTGCGACATCTGTTACCCCATTGATCGCTAGGGTTGATTCGGCTGATCTGGCTAGGCGGGTGTCCCCTTCCTCCCTCACCGCTCCACGTGGGTCCCTCCCGAAGCTCCGCGCTCGGTGGAAGTGGCCATCTCCCCGGTAGAAGAGAAGGTGTACGAGTAGCTGCACTCCCTGCTAGAACCTCCAAACAAGCTCAAGGCCCATTTGTAGGAGTTACGTAGGGAAGTCAAAAGCTCCGACTTCACACACATCCAAGTGAGGCACTGCACGTGGCAGTCTG	eeel_c6999	TATTGTATGTGAGGGCGATCTGGCTGCGACATCTGTTACCCCATTGATCGCTAGGGTTGATTCGGCTGATCTGGCTAGGCGGGTGTCCCCTTCCTCCCTCACCGCTCCACGTGGGTCCCTCCCGAAGCTCCGCGCTCGGTGGAAGTGGCCGTCTCCCCGGTAGAAGAAAAGGTGTACGAGTAGCTGCACTCCCTGCTAGAACCTCCAAACAAGCTCAAGGCCCATATGGGTTGTGTAAATTTGTGTTGTATAATATTGGAAAGTACTTATCTAATATTCACATTAGGCAGGGCTTGGGAACTTCTGCTGAAAGAGGAAATGATCTGGCATCCTGACTCGGTCCCGTAAGGTAACGGACAGTTGAATCCAGATTGCTTTGTTTGGTTTGTCGTTCATTTT…	PREDICTED: similar to Glyceraldehyde-3-phosphate dehydrogenase, liver (GAPDH) [Canis familiaris]	None	99.06	0.737024	213	2	0	1	213	13	225	9e-107	0	0
comp6063_c0_seq1	GGTTCAGACTGCAAAAGCATTTATTTTTTATTCAGCAATTTTACAATGCAACCAAGTCCAATCTTCGAAGACTGTTGGGGTCTCTTCCATCCAACTCCTCGGCACGATCAATCAAGCTTTACAAAGCCGATGTCGTTTGCGTATTGTCGGAAGCACTGACGACACATATTCAGACCGTACTTTCGGATCAAACCGTGTCGGTTAGAGCAAACGCGACAGGATCTTGATCCCTGCCCGAATTTTCGTGGGTGACTCCAATAAATTTGCTGGTGACCCATCTTATCTTACTCCCTCC	eeel2_c3001	CTTCTTTCTTTTTCGACGTTGGAGGGAGTAAGATAAGATGGGTCACCAGCAAATTTATTGGAGTCACCCACGGAAATTCGGGCAGGGATCAAGATCCTGCCGCGTTTGCTCTAACCGACACGGTTTGATCCGAAAGTACGGTCTGAATATGTGTCGTCAGTGCTTCCGACAATACGCAAACGACATCGGCTTTGTAAAGCTTGATTGATCGTGCCGAGGAGTTGGATGGAAGAGACCCCAACAGTCTTCGAAGATTGGACTTGGTTGCATTGCAAAATTGCTGAATAAAAAATAAATGCTTTTGCAGTCTAGAACCTATCTTATGTGGTCCAGTGAATTCAGATTTAACACTAAGTCACTCTGCACAAG	ribosomal protein S29 [Salmo salar] >gi|197631827|gb|ACH70637.1| ribosomal protein S29 [Salmo salar]	P:angiogenesis; P:vasculogenesis; F:zinc ion binding; P:regulation of cell cycle; F:structural constituent of ribosome; P:translational elongation; C:cytosolic small ribosomal subunit; P:embryonic development; F:protein binding; P:hemopoietic stem cell differentiation; P:ribosome biogenesis	98.65	1.00339	296	3	1	1	295	316	21	5e-149	0	0
comp6074_c0_seq1	CAGGAAGCAACATGGAGTCGATACACGGTGAAGTCGGCGAGGTTGAGCAGTCTGGAAATACAAGTCAATCCTGTACTAATGCCGGCAACAGTAGTAGTAAACGACACAAAGAATTGGAAAATGTCGCACTGCAAACTAGCTTAAATTCCCTTCGAATGGAGGCGCAAAACATTTCTGCTCCAGAGATTAAAGGAAGCCAAGAGACGGAGGAGGATACTCGTCCGGGTCGCTGTACCGAATCTGGTGCTCCGGCACAAACCCCAAACCTGAGGCCAGGAGAAGAATGCGAGACAAGTGAAATTAAAGTTCGGGAAGAAGAAAGGACCTTGACGGATCACCTGAACAAGCGTCTCCTCTCTTCGTTTTTAGAGAAATTGAACCAAAGAGATCTGGCTCTTC…	eeel2_c72	CAACGACGTCACAGGAAGCAACATGGAGTCGATACACGGTGAAGTCGGCGAGGTTGAGCAGTCTGGAAATACAAGTCAATCCTGTACTAATGCCGGCAACAGTAGTAGTAAACGACACAAAGAATTGGAAAATGTCGCACTGCAAACTAGCTTAAATTCCCTTCGAATGGAGGCGCAAAACATTTCTGATCCAGAGATTAAAGGAAGCCAAGAGACGGAGGAGGATACTCGTCCGGGTCGCTGTACCGAATCTGGTGCTCCGGCACAAACCCCAAACCTGAGGCCAGGAGAAGAATGCGAGACAAGTGAAATTAAAGTTCGGGAAGAAGAAAGGACCTTGACGGATCACCTGAACAAGCGTCTCCTCTCTTCGTTTTTAGAGAAATTGAACCAAAGAGA…	unnamed protein product [Tetraodon nigroviridis]	None	99.41	0.988359	849	5	0	1	849	12	860	0	1	1	comp6074_c0_seq1~100.00~1
comp6093_c0_seq1	TTTTTTTTGTGTTCTGTGTGTTTTTATTCAATTTATGTTACAATACCAAGACATAACCAATGGAATCATGACGGCAGGGCCTTCTATGCCTCCTTCTCAGGAACAGCTTCGTCTCCACCCTTGGTGTTTCTGGTGTAGATGATCTGTGCTCTGTGCTTTGACACAAGCTTGATCATGCCTTTGAGAAGCAGCTCTTGGAGGGCGGCTCTGGCCAGGGAACCCCTGATCTTCAGCCTCTCAGACACCACGGCTGGTGTGATGAGTTTGTAGTTGGGCACTTCCTTGTACAGCTTGTCATAGGTGGCCTTGTCGAAGAGGACCAGGTTGTTGAGCTTGTCCCTCACCTTTCCCTTGGACCACTTCTTCTTCTTGGCTTTGCCTCCGGACTTGTTGACGGGG…	eeel2_s5991	TCTCCCGATATCTCGACGGAGGTGCAACATGCCTGCCAAGGACGACAAGAAGGAAGAAGGATTCGGGCAAGTCCAAAAAGGACAAGGACCCCGTCAACAAGTCCGGAGGCAAAGCCAAGAAGAAGAAGTGGTCCAAGGGAAAGGTGAGGGACAAGCTCAACAACTTGGTCCTCTTCGACAAGGCCACCTATGACAAGCTGTACAAGGAAGTGCCCAACTACAAACTCATCACACCAGCCGTGGTGTCCGAGAGGCTGAAGATCAGGGGTTCCCTGGCCAGAGCCGCCCTCCAAGAGCTGCTTCTCAAAGGCATGATCAAGCTTGTGTCAAAGCACAGAGCACAGATCATCTACACCAGGAACACCAAGGGTGGAGACGAAGCTGTTCCTGAGAAGGAGG…	40S ribosomal protein S25 [Osmerus mordax]	C:nucleolus; F:structural constituent of ribosome; F:RNA binding; F:protein binding; C:cytosolic small ribosomal subunit; P:ribosomal small subunit assembly; P:translational elongation	99.13	0.960168	458	3	1	21	477	467	10	0	0	1	comp12057_c0_seq1~100.00~1;comp6093_c0_seq1~100.00~1
comp6093_c0_seq1	TTTTTTTTGTGTTCTGTGTGTTTTTATTCAATTTATGTTACAATACCAAGACATAACCAATGGAATCATGACGGCAGGGCCTTCTATGCCTCCTTCTCAGGAACAGCTTCGTCTCCACCCTTGGTGTTTCTGGTGTAGATGATCTGTGCTCTGTGCTTTGACACAAGCTTGATCATGCCTTTGAGAAGCAGCTCTTGGAGGGCGGCTCTGGCCAGGGAACCCCTGATCTTCAGCCTCTCAGACACCACGGCTGGTGTGATGAGTTTGTAGTTGGGCACTTCCTTGTACAGCTTGTCATAGGTGGCCTTGTCGAAGAGGACCAGGTTGTTGAGCTTGTCCCTCACCTTTCCCTTGGACCACTTCTTCTTCTTGGCTTTGCCTCCGGACTTGTTGACGGGG…	eeel2_rep_c7256	TCCCGATATCTCGACGGAGGTGCAACATGCCTGCCAAGGACGACAAGAAGAAGAAGGATTCGGGCAAGTCCACAAAGGACAAGGACCCGTCAACAAGTCCGGAGGCAAAGCCAAGAAGAAGAAGTGGTCCAAGGGAAAGGTGAGGGACAAGCTCAACAACTTGGTCCTCTTCGACAAGGCCACCTATGACAAGCTGTACAAGGAAGTGCCCAACTACAAACTCATCACACCAGCCGTGGTGTCCGAGAGGCTGAAGATCAGGGGTTCCCTGGCCAGAGCCGCCCTCCAAGAGCTGCTTCTCAAAGGCATGATCAAGCTTGTGTCAAAGCACAGAGCACAGATCATCTACACCAGAAACACCAAGGGTGGAGACGAAGCTGTTCCTGAGAAGGAGGCATA…	40S ribosomal protein S25 [Osmerus mordax]	C:nucleolus; F:structural constituent of ribosome; F:RNA binding; F:protein binding; C:cytosolic small ribosomal subunit; P:ribosomal small subunit assembly; P:translational elongation	98.91	0.958071	457	4	1	21	477	463	8	0	0	1	comp12057_c0_seq1~98.33~1;comp6093_c0_seq1~98.33~1
comp6093_c0_seq1	TTTTTTTTGTGTTCTGTGTGTTTTTATTCAATTTATGTTACAATACCAAGACATAACCAATGGAATCATGACGGCAGGGCCTTCTATGCCTCCTTCTCAGGAACAGCTTCGTCTCCACCCTTGGTGTTTCTGGTGTAGATGATCTGTGCTCTGTGCTTTGACACAAGCTTGATCATGCCTTTGAGAAGCAGCTCTTGGAGGGCGGCTCTGGCCAGGGAACCCCTGATCTTCAGCCTCTCAGACACCACGGCTGGTGTGATGAGTTTGTAGTTGGGCACTTCCTTGTACAGCTTGTCATAGGTGGCCTTGTCGAAGAGGACCAGGTTGTTGAGCTTGTCCCTCACCTTTCCCTTGGACCACTTCTTCTTCTTGGCTTTGCCTCCGGACTTGTTGACGGGG…	eeel2_s7370	GTTTTTATTCAATTTATGTTACAATACCAAGACATAACCAATGGAATCATGACAGCTGGGCCTTCTATGCCTCCTTCTCAGGAACAGCTTCGTCTCCACCCTTGGTGTTCCTGGTGTAGATGATCTGTGCTCTGTGCTTTGACACAAGCTTGATCATGCCTTTGAGAAGCAGCTCTTGGAGGGCGGCTCTGGCCAGGGAACCCCTGATCTTCAGCCTCTCGGACACCACGGCTGGTGTGATGAGTTTGTAGTTGGGCACTTCCTTGTACAGCTTGTCATAGGTGGCCTTGTCGAAGAGGACCAAGTTGTTGAGCTTGTCCCTCACCTTTCCCTTGGACCACTTCTTCTTCTTGGCTTTGCCTCCGGACTTGTTGACGGGGTCCTTGTCCTTTTTGGACT…	40S ribosomal protein S25 [Osmerus mordax]	C:nucleolus; F:structural constituent of ribosome; F:RNA binding; F:protein binding; C:cytosolic small ribosomal subunit; P:ribosomal small subunit assembly; P:translational elongation	98.69	0.962264	459	5	1	20	477	1	459	0	0	1	comp12057_c0_seq1~96.67~1;comp6093_c0_seq1~96.67~1
comp6093_c0_seq1	TTTTTTTTGTGTTCTGTGTGTTTTTATTCAATTTATGTTACAATACCAAGACATAACCAATGGAATCATGACGGCAGGGCCTTCTATGCCTCCTTCTCAGGAACAGCTTCGTCTCCACCCTTGGTGTTTCTGGTGTAGATGATCTGTGCTCTGTGCTTTGACACAAGCTTGATCATGCCTTTGAGAAGCAGCTCTTGGAGGGCGGCTCTGGCCAGGGAACCCCTGATCTTCAGCCTCTCAGACACCACGGCTGGTGTGATGAGTTTGTAGTTGGGCACTTCCTTGTACAGCTTGTCATAGGTGGCCTTGTCGAAGAGGACCAGGTTGTTGAGCTTGTCCCTCACCTTTCCCTTGGACCACTTCTTCTTCTTGGCTTTGCCTCCGGACTTGTTGACGGGG…	eeel2_s6659	CCGATATCTCGACGGAGGTGCAACATGCCTGCCAAGGACGACAAGAAGAAGAAGGATTCGGGCAAGTCCAAAAAGGACAAGGACCCCGTCAACAAGTCCGGAGGCAAAGCCAAGAAGAAGAAGTGGTCCAAGGGAAAGGTGAGGGACAAGCTCAACAACCTGGTCCTCTTCGACAAGGCCACCTATGACAAGCTGTACAAGGAAGTGCCCAACTACAAACTCATCACACCGGCCGTGGTGTCCGAGAGGCTGAAGATCAGGGGTTCCCTGGCCAGAGCTGCCCTCCAAGAGCTGCTTCTCAAAGGCATGATCAAGCTTGTGTCAAAGCACAGAGCACAGATCATCTACACCAGAAACACCAAGGGTGGAGACGAAGCTGTTCCTGAGAAGGAGGCATAG…	40S ribosomal protein S25 [Osmerus mordax]	C:nucleolus; F:structural constituent of ribosome; F:RNA binding; F:protein binding; C:cytosolic small ribosomal subunit; P:ribosomal small subunit assembly; P:translational elongation	98.9	0.951782	454	5	0	24	477	459	6	0	0	1	comp12057_c0_seq1~96.67~1;comp6093_c0_seq1~96.67~1
comp6093_c0_seq1	TTTTTTTTGTGTTCTGTGTGTTTTTATTCAATTTATGTTACAATACCAAGACATAACCAATGGAATCATGACGGCAGGGCCTTCTATGCCTCCTTCTCAGGAACAGCTTCGTCTCCACCCTTGGTGTTTCTGGTGTAGATGATCTGTGCTCTGTGCTTTGACACAAGCTTGATCATGCCTTTGAGAAGCAGCTCTTGGAGGGCGGCTCTGGCCAGGGAACCCCTGATCTTCAGCCTCTCAGACACCACGGCTGGTGTGATGAGTTTGTAGTTGGGCACTTCCTTGTACAGCTTGTCATAGGTGGCCTTGTCGAAGAGGACCAGGTTGTTGAGCTTGTCCCTCACCTTTCCCTTGGACCACTTCTTCTTCTTGGCTTTGCCTCCGGACTTGTTGACGGGG…	eeel2_s8806	CCCGATATCTCGACGGAGGTGCAACATGCCTGCCAAGGACGACAAGAAGAAGAAGGATTCGGGCAAGTCCAAAAAGGACAAGGACCCCGTCAACAAGTCCGGAGGCAAAGCCAAGAAGAAGAAGTGGTCCAAGGGAAAGGTGAGGGACAAGCTCAACAACTTGGTCCTCTTCGACAAGGCCACCTATGACAAGCTGTACAAGGAAGTGCCCAACTACAAACTCATCACACCAGCCGTGATGTCCGAGAGGCTGAAGATCAGGGGTTCCCTGGCCAGAGCCGCCCTCCAAGAGCTGCTTCTCAAAGGCATGATCAAGCTTGTGTCAAAGCACAGAGCACAGATCATCTACACCAGAAACACCAAGGGTGGAGACGAAGCTGTTCCTGAGAAGGAGGCATA…	40S ribosomal protein S25 [Osmerus mordax]	C:nucleolus; F:structural constituent of ribosome; F:RNA binding; F:protein binding; C:cytosolic small ribosomal subunit; P:ribosomal small subunit assembly; P:translational elongation	99.08	0.907757	433	4	0	45	477	439	7	0	0	1	comp12057_c0_seq1~100.00~1;comp6093_c0_seq1~100.00~1
comp6093_c0_seq1	TTTTTTTTGTGTTCTGTGTGTTTTTATTCAATTTATGTTACAATACCAAGACATAACCAATGGAATCATGACGGCAGGGCCTTCTATGCCTCCTTCTCAGGAACAGCTTCGTCTCCACCCTTGGTGTTTCTGGTGTAGATGATCTGTGCTCTGTGCTTTGACACAAGCTTGATCATGCCTTTGAGAAGCAGCTCTTGGAGGGCGGCTCTGGCCAGGGAACCCCTGATCTTCAGCCTCTCAGACACCACGGCTGGTGTGATGAGTTTGTAGTTGGGCACTTCCTTGTACAGCTTGTCATAGGTGGCCTTGTCGAAGAGGACCAGGTTGTTGAGCTTGTCCCTCACCTTTCCCTTGGACCACTTCTTCTTCTTGGCTTTGCCTCCGGACTTGTTGACGGGG…	eeel2_s6434	CCCAATATCTCGACGGAGGTGCAACATGCCTGCCAAGGACGACAAGAAGGAAGAAGGATTCGGGCAAGTCCAAAAAGGACAAGGACCCCGTCAACAAGTCCGGAGGCAAAGCCAAGAAGAAGAAGTGGTCCAAGGGAAAGGTGAGGGACAAGCTCAACAACTTGGTCCTCTTCGACAAGGCCACCTATGACAAGCTGTACAAGGAAGTGCCCAACTACAAACTCATCACACCGGCCGTGGTGTCCGAGAGGCTGAAGATCAGGGGTTCCCTGGCCAGAGCTGCCCTCCAAGAGCTGCTTCTCAAAGGCATGATCAAGCTTGTGTCAAAGCACAGAGCACAGATCATCTACACCAGAAACACCAAGGGTGGAGACGAAGCTGTTCCTGAGAAGGAGGCAT…	40S ribosomal protein S25 [Osmerus mordax]	C:nucleolus; F:structural constituent of ribosome; F:RNA binding; F:protein binding; C:cytosolic small ribosomal subunit; P:ribosomal small subunit assembly; P:translational elongation	98.85	0.914046	436	4	1	43	477	442	7	0	0	1	comp12057_c0_seq1~100.00~1;comp6093_c0_seq1~100.00~1
comp6093_c0_seq1	TTTTTTTTGTGTTCTGTGTGTTTTTATTCAATTTATGTTACAATACCAAGACATAACCAATGGAATCATGACGGCAGGGCCTTCTATGCCTCCTTCTCAGGAACAGCTTCGTCTCCACCCTTGGTGTTTCTGGTGTAGATGATCTGTGCTCTGTGCTTTGACACAAGCTTGATCATGCCTTTGAGAAGCAGCTCTTGGAGGGCGGCTCTGGCCAGGGAACCCCTGATCTTCAGCCTCTCAGACACCACGGCTGGTGTGATGAGTTTGTAGTTGGGCACTTCCTTGTACAGCTTGTCATAGGTGGCCTTGTCGAAGAGGACCAGGTTGTTGAGCTTGTCCCTCACCTTTCCCTTGGACCACTTCTTCTTCTTGGCTTTGCCTCCGGACTTGTTGACGGGG…	eeel2_s8887	TCCCGATATCTCGACGGAGGTGCAACATGCCTGCCAAGGACGACAAGAAGAAGAAGGATTCGGGCAAGTCCAAAAAGGACAAGGACCCCGTCAACAAGTCCGGAGGCAAAGCCAAGAAGAAGAAGTGGTCCAAGGGAAAGGTGAGGGACAAGCTCAACAACTTGGTCCTCTTCGACAAGGCCACCTATGACAAGCTGTACAAGGAAGTGCCCAACTACAAACTCATCACACCAGCCGTGGTGTCCGAGAGGCTGAAGATCAGGGGTTCCCTGGCCAGAGCTGCCCTCCAAGAGCTGCTTCTCAAAGGCATGATCAAGCTTGTGTCAAAGCACAGAGCACAGATCATCTACACCAGAAACACCAAGGGTGGAGACGAAGCTGTTCCTGAGAAGGAGGCAT…	40S ribosomal protein S25 [Osmerus mordax]	C:nucleolus; F:structural constituent of ribosome; F:RNA binding; F:protein binding; C:cytosolic small ribosomal subunit; P:ribosomal small subunit assembly; P:translational elongation	98.85	0.907757	433	5	0	45	477	440	8	0	0	1	comp12057_c0_seq1~100.00~1;comp6093_c0_seq1~100.00~1
comp6093_c0_seq1	TTTTTTTTGTGTTCTGTGTGTTTTTATTCAATTTATGTTACAATACCAAGACATAACCAATGGAATCATGACGGCAGGGCCTTCTATGCCTCCTTCTCAGGAACAGCTTCGTCTCCACCCTTGGTGTTTCTGGTGTAGATGATCTGTGCTCTGTGCTTTGACACAAGCTTGATCATGCCTTTGAGAAGCAGCTCTTGGAGGGCGGCTCTGGCCAGGGAACCCCTGATCTTCAGCCTCTCAGACACCACGGCTGGTGTGATGAGTTTGTAGTTGGGCACTTCCTTGTACAGCTTGTCATAGGTGGCCTTGTCGAAGAGGACCAGGTTGTTGAGCTTGTCCCTCACCTTTCCCTTGGACCACTTCTTCTTCTTGGCTTTGCCTCCGGACTTGTTGACGGGG…	eeel2_s7546	CTCCCGATATCTCGACGGAGGTGCAACATGCCTGCCAAGGACGACAAGAAGGAAGAAGGATTCGGGCAAGTCCAAAAAGGACAAGGACCCCGTCAACAAGTCCGGAGGCAAAGCCAAGAAGAAGAAGTGGTCCAAGGGAAAGGTGAGGGACAAGCTCAACAACTTGGTCCTCTTCGACAAGGCCACCTATGACAAGCTGTACAAGGAAGTGCCCAACTACAAACTCATCACACCAGCCGTGGTGTCCGAGAGGCTGAAGATCAGGGGTTCCCTGGCCAGAGCTGCCCTCCAAGAGCTGCTTCTCAAAGGCATGATCAAGCTTGTGTCAAAGCACAGAGCACAGATCATCTACACCAGAAACACCAAGGGTGGAGACGAAGCTGTTCCTGAGAAGGAGGC…	40S ribosomal protein S25 [Osmerus mordax]	C:nucleolus; F:structural constituent of ribosome; F:RNA binding; F:protein binding; C:cytosolic small ribosomal subunit; P:ribosomal small subunit assembly; P:translational elongation	98.85	0.907757	433	4	1	46	477	441	9	0	0	1	comp12057_c0_seq1~100.00~1;comp6093_c0_seq1~100.00~1
comp6093_c0_seq1	TTTTTTTTGTGTTCTGTGTGTTTTTATTCAATTTATGTTACAATACCAAGACATAACCAATGGAATCATGACGGCAGGGCCTTCTATGCCTCCTTCTCAGGAACAGCTTCGTCTCCACCCTTGGTGTTTCTGGTGTAGATGATCTGTGCTCTGTGCTTTGACACAAGCTTGATCATGCCTTTGAGAAGCAGCTCTTGGAGGGCGGCTCTGGCCAGGGAACCCCTGATCTTCAGCCTCTCAGACACCACGGCTGGTGTGATGAGTTTGTAGTTGGGCACTTCCTTGTACAGCTTGTCATAGGTGGCCTTGTCGAAGAGGACCAGGTTGTTGAGCTTGTCCCTCACCTTTCCCTTGGACCACTTCTTCTTCTTGGCTTTGCCTCCGGACTTGTTGACGGGG…	eeel2_s6494	CTCCCGATATCTCGACGGAGGTGCAACATGCCTGCCAAGGACGACAAGAAGAAGGATTCGGGCAAGTCCAAAAAGGACAAGGACCCCGTCAACAAGTCCGGAGGCAAAGCCAAGAAGAAGAAGTGGTCCAAGGGAAAGGTGAGGGACAAGCTCAACAACTTGGTCCTCTTCGACAAGGCCACCTATGACAAGCTGTACAAGGAAGTGCCCAACTACAAACTCATCACACCGGCCGTGGTGTCCGAGAGGCTGAAGATCAGGGGTTCCCTGGCCAGAGCCGCCCTCCAAGAGCTGCTTCTCAAAGGCATGATCAAGCTTGTGTCAAAGCACAGAGCACAGATCATCTACACCAGGAACACCAAGGGTGGAGACGAAGCTGTTCCTGAGAAGGAGGCATAG…	40S ribosomal protein S25 [Osmerus mordax]	C:nucleolus; F:structural constituent of ribosome; F:RNA binding; F:protein binding; C:cytosolic small ribosomal subunit; P:ribosomal small subunit assembly; P:translational elongation	98.19	0.926625	442	5	1	36	477	447	9	0	0	1	comp12057_c0_seq1~98.33~1;comp6093_c0_seq1~98.33~1
comp6093_c0_seq1	TTTTTTTTGTGTTCTGTGTGTTTTTATTCAATTTATGTTACAATACCAAGACATAACCAATGGAATCATGACGGCAGGGCCTTCTATGCCTCCTTCTCAGGAACAGCTTCGTCTCCACCCTTGGTGTTTCTGGTGTAGATGATCTGTGCTCTGTGCTTTGACACAAGCTTGATCATGCCTTTGAGAAGCAGCTCTTGGAGGGCGGCTCTGGCCAGGGAACCCCTGATCTTCAGCCTCTCAGACACCACGGCTGGTGTGATGAGTTTGTAGTTGGGCACTTCCTTGTACAGCTTGTCATAGGTGGCCTTGTCGAAGAGGACCAGGTTGTTGAGCTTGTCCCTCACCTTTCCCTTGGACCACTTCTTCTTCTTGGCTTTGCCTCCGGACTTGTTGACGGGG…	eeel2_s9150	TCTCGACGGAGGTGCAACATGCCTGCCAAGGACGACAAGAAGAAGAAGGATTCGGGCAAGTCCAAAAAGGACAAGGACCCCGTCAACAAGTCCGGAGGCAAAGCCAAGAAGAAGAAGTGGTCCAAGGGAAAGGTGAGGGACAAGCTCAACAACTTGGTCCTCTTCGACAAGGCCACCTATGACAAGCTGTACAAGGAAGTGCCCAACTACAAACTCATCACACCGGCCGTGGTGTCCGAGAGGCTGAAGATCAGGGGTTCCCTGGCCAGAGCCGCCCTTCAAGAGCTGCTTCTCAAAGGCATGATCAAGCTTGTGTCAAAGCACAGAGCACAGATCATCTATACCAGAAACACCAAGGGTGGAGACGAAGTTGTTCCTGAGAAGGAGGCATAGAAGGCC…	40S ribosomal protein S25 [Osmerus mordax]	C:nucleolus; F:structural constituent of ribosome; F:RNA binding; F:protein binding; C:cytosolic small ribosomal subunit; P:ribosomal small subunit assembly; P:translational elongation	98.39	0.91195	435	7	0	42	476	435	1	0	0	1	comp12057_c0_seq1~96.67~1;comp6093_c0_seq1~96.67~1
comp6093_c0_seq1	TTTTTTTTGTGTTCTGTGTGTTTTTATTCAATTTATGTTACAATACCAAGACATAACCAATGGAATCATGACGGCAGGGCCTTCTATGCCTCCTTCTCAGGAACAGCTTCGTCTCCACCCTTGGTGTTTCTGGTGTAGATGATCTGTGCTCTGTGCTTTGACACAAGCTTGATCATGCCTTTGAGAAGCAGCTCTTGGAGGGCGGCTCTGGCCAGGGAACCCCTGATCTTCAGCCTCTCAGACACCACGGCTGGTGTGATGAGTTTGTAGTTGGGCACTTCCTTGTACAGCTTGTCATAGGTGGCCTTGTCGAAGAGGACCAGGTTGTTGAGCTTGTCCCTCACCTTTCCCTTGGACCACTTCTTCTTCTTGGCTTTGCCTCCGGACTTGTTGACGGGG…	eeel2_s9105	CTCCCGATATCTCGACGGAGGTGCAACATGCCTGCCAAGGACGACAAGAAGAAGGATTCGGGCAAGTCCAAAAAGGACAAGGACCCCGTCAACAAGTCCGGAGGCAAAGCCAAGAAGAAGAAGTGGTCCAAGGGAAAGGTGAGGGACAAGCTCAACAACTTGGTCCTCTTCGACAAGGCCACCTATGACAAGCTGTACAAGGAAGTGCCCAACTACAAACTCATCACACCAGCCGTGGTGTCCGAGAGGCTGAAGATCAGGGGTTCCCTGGCCAGAGCTGCCCTCCAAGAGCTGCTTCTCAAAGGCATGATCAAGCTTGTGTCAAAGCACAGAGCACAGATCATTTACACCAGAAACACCAAGGGTGGAGACGAAGCTGTTCCTGAGAAGGAGGCATAG…	40S ribosomal protein S25 [Osmerus mordax]	C:nucleolus; F:structural constituent of ribosome; F:RNA binding; F:protein binding; C:cytosolic small ribosomal subunit; P:ribosomal small subunit assembly; P:translational elongation	98.08	0.874214	417	5	1	61	477	422	9	0	0	1	comp12057_c0_seq1~98.33~1;comp6093_c0_seq1~98.33~1
comp6173_c0_seq1	ACCGACATCACCTACCCCACAGGTTTCATGGACGTGATCAGCATTGAGAAAACCGGAGAGCACTTCCGGTTGATCTATGACGTCAAGGGCCGCTTCACTGTCCACCGTATCACAGCAGAGGAAGCCAAATATAAGCTCTGCAAGGTAAGGAAGCTCATCATCGGCACAAAGGGGGTTCCGCACCTGGTGACGCACGACGCCCGCACCATCCGCTACCCCGACCCCCTCGTCAAGGTTAACGACACCGTCCGCATCGACCTGGACAGCGGCAAGATCACGGAGTTCATCAAGTTTGACACGGGTAACCTGTGCATGGTGACCGGTGGTGCTAACTTGGGGCGGATCGGCGTGATCACCAACAGGGAGAAGCACCCTGGCTCCTTCGACGTGGT	eeel_rep_c37876	AAATATAAGCTCTGCAAGGTAAGGAAGCTCATCATCGGCACAAAGGGGTTCCGCACCTGGTGACGCACGACGCCCGCACCATCCGTTACCCCGACCCCCTCGTCAAGGTTAACGACACCGTCCGCATCGACCTGGACTGCGGCAAGATCACAGAGTTCATCAAGTTTGACACGGGTAACCTGTGCATGGTGACCGGTGGTGCTAACTTGGGGCGGATCGGCGTGATCACCAACAGGGAGAAGCACCCTGGCTCCTTTGACGTGGTGCATGTCAAGGACAGCACTGGAAACAGCTTTGCGACCAGACTGTCCAACATCTTCGTCATTGGCAAGGGGAACAAGCCGTGGGTGTCCCTGCCGCGCGGGAAGGGCATCCGGCTCACCATTGCTGAGGAGAGGG…	40S ribosomal protein S4 [Epinephelus coioides]	P:brain development; F:rRNA binding; F:structural constituent of ribosome; P:translational elongation; C:cytosolic small ribosomal subunit; P:positive regulation of translation; P:embryonic development; C:polysome; P:positive regulation of cell proliferation; P:ribosome biogenesis	98.12	0.678571	266	4	1	127	392	1	265	2e-130	0	0
comp6181_c0_seq1	CTGGGCCTGAGTCAAATCTGTGAAACTGTACAAAAACACTGAGCTACTGAAGATCACTGGTCCTTGAGCTCCTTCAGCCTTCTGATGGCAGATTTCACTGTAACGGCAGACGTTGTGTTGTACGTCCATGCGCCTCCAGCAACAGTCTTCATGCAGGACCCACAGTTCCAGATGCCGACAGCCTTTCTCTTCATCTTTGTCTTTCCGCAGAAAGAGCAGGTGTATTTGGCGTGCTGGCTGATCTCAATCTTCTTCACCATCTTCCTGAGGGAGGCCCCATAACGGGTGCCGTACTTCCCTACGATCCCCACCTTCTTGGTGCGTTTAGCCATAATATCAGAAGAGC	eeel2_c940	TTTCCTCCCACAGCTCTTCTGATATTATGGCTAAACGCACCAAGAAGGTGGGGATCGTAGGGAAGTACGGCACCCGTTATGGGGCCTCCCTCAGGAAGATGGTGAAGAAGATTGAGATCAGCCAGCACGCCAAATACACCTGCTCTTTCTGCGGAAAGACAAAGATGAAGAGAAAGGCTGTCGGCATCTGGAACTGTGGGTCCTGCATGAAGACTGTTGCTGGAGGCGCATGGACGTACAACACAACGTCTGCCGTTACAGTGAAATCTGCCATCAGAAGGCTGAAGGAGCTCAAGGACCAGTAATCTTCAGTAGCTCAGTGTTTTTGTACAGTTTCACAGATTTGACTCGGGCCCTGAATAAGCTGTGTGACCACTTCCAACATCCCGCAATAAAATTG	ribosomal protein L37a [Gallus gallus] >gi|224054734|ref|XP_002193580.1| PREDICTED: similar to mCG112980 [Taeniopygia guttata] >gi|400996|sp|P32046.2|RL37A_CHICK RecName: Full=60S ribosomal protein L37a >gi|222866|dbj|BAA03209.1| ribosomal protein L37a [Gallus gallus]	C:ribosome; F:metal ion binding; F:structural constituent of ribosome; F:protein binding; C:cytosol; P:translational elongation; P:ribosome biogenesis	99.42	0.99422	344	2	0	3	346	356	13	2e-179	0	0	comp22227_c0_seq1~100.00~1
comp6201_c0_seq1	ATGGCCACCAATGGAGTCGTCCATGCCGTGGGCTCAATTATCCAGTCTCTGCCTCCCAAGGTTTTGAGTGATGCAGCACAACCATCAAAGAGGGCGTTCAGGCACACCTCCACTGTGAGAACTCACAGACAGGCTATTAGAAATGATGATCTGTTCCAGAAGGTTTTGAGAAGTCATTCCAGCAGAACAATTTCTCGTGTTCAGTAACTCATTGTAAAAGGAAAAAAACGTCTGGAGAATTTAAACATAAAAATTTCAAAATGTAGTTCCTTTTGCTGAGGAATATATGCTTACACTTGAAAATTCAGCAGGTAATGAGTCCATATCTTTTCACAAATGTAAAGCTACATAATCCAGAAAACCATAAAGACAGAGATGAAATATTTTGGTAGACACATT…	eeel_c8114	CAAGCTCCTTACCCCGCCTGTAGGCACAGTGATGGATGTGCTCAAGGGAGATGACCGTTTCAGCACCCTGGTGGGAGCCATTCAGACAGCCGGCCTGACAGAGATGATGAACCAGGCTGGGACCTACACCGTCTTTGCCCCAACCAATGAAGCCTTCAGTGCCATGCCTCCAGCTGATCTCAACAAACTCCTGGGTGACCCTAACCAGCTGGCAAGTGTTCTGAAGTACCACGTAGGAGATGAGATTCTGGTCAGTGGTGGGGTGGGATCCTACAGCAGGATGAAGCCACTAGAGGGAGAGAGGCTGGAGCTGAGCTTGAAAAACTACACTGTGTATGTCAACAAGATCCCTGTAACTGACGCCGACCTGATGGCCACCAATGGAGTCGTCCATGCCGT…	Transforming growth factor, beta-induced [Danio rerio] >gi|148725432|emb|CAN88454.1| transforming growth factor, beta-induced [Danio rerio]	C:extracellular space; P:muscle fiber development; F:extracellular matrix binding; F:integrin binding; P:cell proliferation; C:proteinaceous extracellular matrix; P:extracellular matrix organization; P:negative regulation of cell adhesion; P:signal transduction; C:integrin complex	99.54	0.558974	436	1	1	1	436	371	805	0	1	1	comp6201_c0_seq1~100.00~1
comp6201_c1_seq1	TGATGGATGTGCTCAAGGGAGATGACCGTTTCAGCACCCTGGTGGGAGCCATTCAGACAGCTGGCCTGACAGAGATGATGAACCAGGCTGGGACCTACACCGTCTTTGCCCCAACCAATGAAGCCTTCAGTGCCATGCCTCCAACTGATCTCAACAAACTCCTGGGTGACCCTAACCAGCTGGCAAGTGTTCTGAAGTACCACGTAGGAGATGAGATTCTGGTCAGTGGTGGGGTGGGGTCCCACAGCAGGATGAAGCCACTAGAGGGAGAGAGGCTGGAGCTGAGCTTGAAAAACTACACTGTATATGTCAACAAGATCCCTGTAACTGACGCCGACCTGATGGCCACC	eeel_c8114	CAAGCTCCTTACCCCGCCTGTAGGCACAGTGATGGATGTGCTCAAGGGAGATGACCGTTTCAGCACCCTGGTGGGAGCCATTCAGACAGCCGGCCTGACAGAGATGATGAACCAGGCTGGGACCTACACCGTCTTTGCCCCAACCAATGAAGCCTTCAGTGCCATGCCTCCAGCTGATCTCAACAAACTCCTGGGTGACCCTAACCAGCTGGCAAGTGTTCTGAAGTACCACGTAGGAGATGAGATTCTGGTCAGTGGTGGGGTGGGATCCTACAGCAGGATGAAGCCACTAGAGGGAGAGAGGCTGGAGCTGAGCTTGAAAAACTACACTGTGTATGTCAACAAGATCCCTGTAACTGACGCCGACCTGATGGCCACCAATGGAGTCGTCCATGCCGT…	Transforming growth factor, beta-induced [Danio rerio] >gi|148725432|emb|CAN88454.1| transforming growth factor, beta-induced [Danio rerio]	C:extracellular space; P:muscle fiber development; F:extracellular matrix binding; F:integrin binding; P:cell proliferation; C:proteinaceous extracellular matrix; P:extracellular matrix organization; P:negative regulation of cell adhesion; P:signal transduction; C:integrin complex	98.57	1	350	5	0	1	350	30	379	8e-178	0	0	comp6201_c0_seq1~100.00~1
comp6215_c0_seq1	GGAAGAGTTTTGCTCGCCAGTGTAGTCTTGTTGTTCACCAGAGGATTCACTCAAGAGTGAAACCGTACAGCTGTATCTAGCGTCAGACTGCATCTTTAAATTTAAAGATCAGTTGAACTCATCAGATTTCACTTTTGAAATAAATCCTTTTGACTGAAATGGTGTTCATTAACAATTTTGTATTAGCTCTTTGTGGGAAAGTTTGTTAGAAAGGAAATGTGCTTACAAAATTCTTGAAGACATCCAAGTATCATTGTTACCCTTCAGATGGCTTTAATAAAATGAAACCGTTTTAACTGAAAAAAAAAAAA	eeel_c18770	TTTGATTGCTGTAGTCGTCTCATCTCACATCACCGAATTCACACCGGGGAGAAACCGTTCAGCTGTACGCAGTGCGGAAGGTGTTTTAATCGCAAAAGCAATCTTGTACAACATGGGAGGATTCACAGCGGATTTAAACCATTCGGTTGCACGCTGTGTGGAAAGAGATTTGCTCGGGGTCCTGATCTCAGAGCACACCACAGAAGTCATACTGGAGAGAGACCGTATCACTGCACCCAGTGTGGGAAGAGTTTTGCTCGCCAGTGCAGTCTTGTTGTTCACCAGAGGATTCACTCAAGAGTGAAACCGTACAGCTGTATCTAGCGTCAGACTGCATCTTTAAATTTAGAGACCAGTTGAACTCATCAGATTTCACTTTTGAAATAAATCCTTTTGACT…	PREDICTED: similar to zinc finger protein 565 [Equus caballus]	F:metal ion binding; F:nucleic acid binding; C:intracellular; P:regulation of transcription	97.77	0.575563	179	4	0	1	179	245	423	2e-84	1	1	comp6215_c0_seq1~98.31~0.983333333333333
comp6230_c0_seq1	AGGGATTCAGGGAAGAAGGGGAGGTAAATGGAGACTGGAAATTGTGAATATGCACATATAATCCACTCTAATCGACTACTATAAAACCTTTAAATATATGCTAAAAGCACGAGCATTGAATGCTTATGTATTTGTGCGATCTTTCAGTATGTTAGGGTTGCTGTTATGTAATTTGATTGCTGAAATGTTCATTGACCTTAACTGTGTCTTGTAATTTCAGAGAAAGAGCCCGGTGTTTTATA	eeel_rep_c36083	GGGAGGTAATGGAGACTGGAAATTGTGAATATGCACATATAATCCACTCTAATCGACCACTATAAAACCTTTAAATATATTCTAAAAGCACGAGCATTGAATGCTTATGTATTTGTGCGATCTTTCAGTATGTTAGGGTTGCTGTTATGTAATTTGATTGCTGGAATGTTCATTGACCTTAACTGTGTCTTGTAATTTCAGAGAAAGAGCCCGGTGTTTTATAAACTTTTATAATAGCCGGTAATACAGCAGATATAATGTATGCCTGTGCGAAGTTCGTCTCCACGCCTGCACTGGTGCGTGCTGGATCCCGGGCTCTGTACAGACCCTCTCTGCTGCTGTGGTGTCACGGCCAGAACTCCAAGCTGGAGAGATGAGCCTGTCCTGGGCCGCAGAGCA…	ATP synthase H+ transporting F0 complex subunit c [Epinephelus coioides]	P:ion transport; C:membrane part	98.21	0.92562	224	3	1	19	242	1	223	4e-109	0	0	comp186390_c0_seq1~98.33~1;comp21365_c0_seq1~98.33~1
comp6306_c0_seq1	TTAAACAGGAACTTCCCGGACCTGAACGCCCTCATGTACTACCATGAGAAAACTGACGGCGCCAACCACCACCTACCACTGCCGGACAACTGGGAGGAGCAGGTTGAACCCGAAACCCTTGCAGTGATCAAGTGGATGCAGAACTACAACTTTGTCTTGTCAGCCAACCTGCACGGTGGGGCAGTCGTGGCTAATTACCCCTTCGATAAATCCCGGGACCCCCGAATGAGGGTCAAGACCACTTATTCTGCCACGCCCGATGACAAGATCTTCAAAAAGTTGGCGAAAACCTACTCATATGCTCACAGCTGGATGCACAAAGGTTGGAACTGTGGGGACTACTTTGATGAGGGAATCACTAATGGAGCCAGCTGGTACTCTCTTTCCAAAGGAATGCAG…	eeel_c18400	GGTAAAAGTAATCGGAAATAGTCTCCATCCGCACCACTTGTGATGTCATGGTGTATTCCTGACACAGAGATTTCCGCATTGCTGATGGGGTTGTTGTTGTCATCGTAGACCATGCCTTTGATGCCGTGGTGAACCTGTTCTAGATAAGACACAAGGGCCTCTCTGTTGCCTATCCACTCCTTCTGCAGGGCGGAAGCCGGGGGGAACTTGTTGCAGCTGAGCTCCAGGGTGATCTCGAAGCAGTTGGTGTAGAGGTAGTTAAAGTCCTGCATTCCTTTGGAAAGAGAGTACCAGCTGGCTCCATTAGTGATTCCCTCATCAAAGTAGTCCCCACAGTTCCAACCTTTGTGCATCCAGCTGTGAGCATATGAGTAGGTTTGCGCCAACTTTTTGAAGATC…	Carboxypeptidase N catalytic chain [Salmo salar] >gi|209153960|gb|ACI33212.1| Carboxypeptidase N catalytic chain precursor [Salmo salar]	P:lipid metabolic process; C:extracellular space; F:metallocarboxypeptidase activity; F:phosphatidylserine binding; P:response to glucocorticoid stimulus; P:vesicle-mediated transport; P:proteolysis; F:zinc ion binding; F:calcium-dependent phospholipid binding; F:transporter activity	98.79	1	413	5	0	1	413	665	253	0	0	0	comp21323_c0_seq1~98.33~1
comp6442_c0_seq1	CCAAGATAAAAAAAAAAGCTTTATATAAAAAGATGCTGTCAGGCTGCTTTAAAGAGGCTACAACCACTTTACATCAACATTTGGGGGCAAAAACAAAAGAAGTCTTCATAGCACATCTTTATAAACGCAGCCAGCGAAGTGATGATCTTGAAATCAGGAAGATTTTTACTCGTGCGCAGCATAACTGTCGTATCCGTCTCTGTAGGAACCCCCAGAGCGGTCACCATAACCTCCCTGACTCCTGTTGTCTCTGTTGTAATATCCTCCACCACCTCCTCCAGAGGAATATCC	eeel2_c4263	AGGAAAGCTTTTTGTTGGAGGCCTCAACTTCGATACCAACGAAGATTCACTGGAGCAGGCGTTTTCCAAGTATGGGAGCATCACAAAGGTGGATGTTATCAGAGACCGAGAGACCAACAAGTCCCGTGGTTTTGGTTTTGTTACATTCGAAAACCCTGAGGATGCAAAGGATGCCATGACGGCAATGAATGGCAAGTCTGTTGATGGGAGGATATTCCTCTGGAGGTGGTGGTGGAGGATATTACAACAGAGACAACAGGAGTCAGGGAGGTTATGGTGGTGACCGCTCTGGGAGTTCCTACAGAGACGGATACGACAGTTATGCTGCGCACGAGTAAAAATCTTCCTGATTTCAAGATCATCACTTCGCTGGCTGCGTTTATAAAGATGTGCTATGAA…	Cold-inducible RNA-binding protein [Oncorhynchus mykiss] >gi|225705082|gb|ACO08387.1| Cold-inducible RNA-binding protein [Oncorhynchus mykiss]	C:nucleoplasm; P:gastrulation; P:negative regulation of nuclear-transcribed mRNA poly(A) tail shortening; F:nucleotide binding; C:ribosome; P:pronephros development; F:mRNA 3'-UTR binding; C:stress granule; F:translation elongation factor activity; F:translation repressor activity; P:positive regulation of translation; P:response to UV; P:stress granule assembly; P:mRNA stabilization; F:SSU rRNA …	98.3	1.01031	294	2	1	1	291	503	210	1e-145	0	0	comp32821_c2_seq2~98.33~1;comp32821_c2_seq1~98.33~1
comp6559_c0_seq1	CCTGTTGCCATCCTGAACAGCCATTTTATGCAGATGGACGCAACCTGATTGCACAGGACCCACACTATAGAAGGACGTTAAAGTGCTGAGGTGCCAAACAAGCCAGAGGTACTCCTCCATCAGTGTTATCTTTGGTAGTCGCCTAAAACTGAGGAACCTGTGGAAAGAAGAACTCAAGACCCCCATTTTCCCTCCCCCTATTCCACATAATGTCCAAACTAATACAGTACATATGTGCATCTCCTCATTCAAGATAGACTAAGCAAGGAACAGTTGCTCCTTGTCATTTCTCAGTACGTACAAGTTTTAAGTCCACTCCAAATTCATAAATAGTTACTCCCTCTCAAATATTCT	eeel_rep_c60518	CAAAATGGCATGGATGCCAGTCAGAAGGCACTTCTACTTCAAGTGGACGTTTTGTCAACCCACAATGCATTAAATGCAGACTTCACCTGTTGCCATCCTGAACAGCCATTTTATGCAGATGGACTCAACCTGATTGCACAGGACCCACACTATAGAAGGACGTTAAAGTGCTGAGGTGCCAAACAAGCCAGAGGTACTCCTCCATCAGTGTTATCTTTGGTAGTCGCCTAAAACTGAGGAACCTGTGGAAAGAAGAACTCAAGACCCCCATTTTTCCCTCCCCCTATTCCACATAATGTCCAAACTAATACATGAGCTTGTTTGGAGGTTCTAGCAGGGAGTGCAGCTACTCGTACACCTTCTCTTCTACCGGGGAGATGGCCACTTCCACCGAGCGCG…	Mouse DNA sequence from clone RP23-320I11 on chromosome 13, complete sequence	None	99.12	0.641243	227	1	1	1	226	86	312	6e-114	0	0
comp6559_c0_seq1	CCTGTTGCCATCCTGAACAGCCATTTTATGCAGATGGACGCAACCTGATTGCACAGGACCCACACTATAGAAGGACGTTAAAGTGCTGAGGTGCCAAACAAGCCAGAGGTACTCCTCCATCAGTGTTATCTTTGGTAGTCGCCTAAAACTGAGGAACCTGTGGAAAGAAGAACTCAAGACCCCCATTTTCCCTCCCCCTATTCCACATAATGTCCAAACTAATACAGTACATATGTGCATCTCCTCATTCAAGATAGACTAAGCAAGGAACAGTTGCTCCTTGTCATTTCTCAGTACGTACAAGTTTTAAGTCCACTCCAAATTCATAAATAGTTACTCCCTCTCAAATATTCT	eeel_rep_c60518	CAAAATGGCATGGATGCCAGTCAGAAGGCACTTCTACTTCAAGTGGACGTTTTGTCAACCCACAATGCATTAAATGCAGACTTCACCTGTTGCCATCCTGAACAGCCATTTTATGCAGATGGACTCAACCTGATTGCACAGGACCCACACTATAGAAGGACGTTAAAGTGCTGAGGTGCCAAACAAGCCAGAGGTACTCCTCCATCAGTGTTATCTTTGGTAGTCGCCTAAAACTGAGGAACCTGTGGAAAGAAGAACTCAAGACCCCCATTTTTCCCTCCCCCTATTCCACATAATGTCCAAACTAATACATGAGCTTGTTTGGAGGTTCTAGCAGGGAGTGCAGCTACTCGTACACCTTCTCTTCTACCGGGGAGATGGCCACTTCCACCGAGCGCG…	Mouse DNA sequence from clone RP23-320I11 on chromosome 13, complete sequence	None	99.12	0.641243	227	1	1	1	226	86	312	6e-114	0	0
comp6563_c0_seq1	GTGTGTGTGTGTGCGTGCACGCACATTTGTGTGCATACATGCAAACATATTTTGTGTATTGGGGTGACTCTTCTGCAAGTTTTGTAATGAGGGAGTTTCTGTAGAAGTGCTATATTGACAATCGCTGACCTGTTTCAACACTGTGATGATTTGCACTGTTTGTTGGCTCCATTTATGGATGAGCCAAACACCACCATTGCCATTTAGGGCAGAACAAGCTTTTAGTTCTGACTCCTTGATTTGTTTAGGGAAGGAGTTAAGAAGGAAAAAAAAAACAAAAAACTTGCCACTACCTCTGTACTTAACTATATTGCAACCGTGCAAAGGCTTAAAACTGTGTCAATG	eeel_c4140	CTTACTAGAAATATGACACCTTCACAATTAGAAGGCAATGTTCTCAACTTCACAGCTAAGTCAGGGTTTCTCAATATTATGCTCTAAACATTCCTTTGAAATTGAATTAGCCCTCCTACCAACCTTACCTTTCAAAATAAAAAACGTGGGAAACTGTTGCAGTTATCTCCTAAGGTGAGTTTGGTGACAGAAAACACAGTATTAACTTTGGTCCAGTCCACCTGCTTCCATAAAGAAAAGTGTATGTGTGTATGTGCGTGTGTGGGGGCATGTATGTCTGCATGTGGGCATGTATGCGTGCATGCTGGTCTGTGTGTGTGTGTGCGTGCGTGCACGCACATTTGTGTGCATACATGCAAACATATTTTGTGTATTGGGGTGACTCTTCTGCAAGTTTTG…	T-cell receptor beta chain ANA 11 [Brugia malayi] >gi|158600122|gb|EDP37452.1| T-cell receptor beta chain ANA 11, putative [Brugia malayi]	F:receptor activity	98.48	0.762319	263	4	0	1	263	316	578	4e-131	0	1	comp6563_c0_seq1~96.67~1;comp21161_c0_seq1~98.36~1.01666666666667
comp6563_c0_seq1	GTGTGTGTGTGTGCGTGCACGCACATTTGTGTGCATACATGCAAACATATTTTGTGTATTGGGGTGACTCTTCTGCAAGTTTTGTAATGAGGGAGTTTCTGTAGAAGTGCTATATTGACAATCGCTGACCTGTTTCAACACTGTGATGATTTGCACTGTTTGTTGGCTCCATTTATGGATGAGCCAAACACCACCATTGCCATTTAGGGCAGAACAAGCTTTTAGTTCTGACTCCTTGATTTGTTTAGGGAAGGAGTTAAGAAGGAAAAAAAAAACAAAAAACTTGCCACTACCTCTGTACTTAACTATATTGCAACCGTGCAAAGGCTTAAAACTGTGTCAATG	eeel_c4140	CTTACTAGAAATATGACACCTTCACAATTAGAAGGCAATGTTCTCAACTTCACAGCTAAGTCAGGGTTTCTCAATATTATGCTCTAAACATTCCTTTGAAATTGAATTAGCCCTCCTACCAACCTTACCTTTCAAAATAAAAAACGTGGGAAACTGTTGCAGTTATCTCCTAAGGTGAGTTTGGTGACAGAAAACACAGTATTAACTTTGGTCCAGTCCACCTGCTTCCATAAAGAAAAGTGTATGTGTGTATGTGCGTGTGTGGGGGCATGTATGTCTGCATGTGGGCATGTATGCGTGCATGCTGGTCTGTGTGTGTGTGTGCGTGCGTGCACGCACATTTGTGTGCATACATGCAAACATATTTTGTGTATTGGGGTGACTCTTCTGCAAGTTTTG…	T-cell receptor beta chain ANA 11 [Brugia malayi] >gi|158600122|gb|EDP37452.1| T-cell receptor beta chain ANA 11, putative [Brugia malayi]	F:receptor activity	98.48	0.762319	263	4	0	1	263	316	578	4e-131	0	1	comp6563_c0_seq1~96.67~1;comp21161_c0_seq1~98.36~1.01666666666667
comp6597_c0_seq1	CCTCTGAACACCCAGATGCCAGAGATGCTGCTGTCGTTGTTCGAGCCGAAGAGGATGACGCTGGCGAAAGCGTTCTTGCGCAGTTTGTCCAGTCTCTGGAACATTCCTGTGATCAGGTTGCAGCTCATGAACGTCATGGCCAGTTCTTCGGGGTAGCGGTATTCCCCATACCAGATGGAGTAACCCTCACGGTCAAAGTGCTCCCAGAAGTGGGGCAGAGCCACAGTCAGTGTATCTTCGTTGGAATACTTGCGCTTGAACTCGTCCAATACAAATGGACTCTTGGTCAGATGTGCAAAAGGGTCCTTGGCTTTGGGCTCTGAAGCCAGGGCAGCCTCACACTCGTCCATGTCCTCCTCTGGAGCTGGGGCAGGAGCCTTCTTCTCCTCCTTCTTCTCC…	eeel2_c318	AACCTGTCTTTTTCCCTATCACCGGTAGCAAGTTAACGTTAAGATGGTGGCCGTCAAAATGCAGTTTAGCGTGTTTTCTGTTTTGTTGTTTAACGTTCTATACAATTTGACCAGCGCGTTATATTTTCACATAGGGGAGACAGAAAAGAAATGCTTTATAGAGGAAATTCCGGATGAAACCATGATCATAGGGAACTATCGCACACAGTTGTATGACAAACAGAAGGAAGAGTACTTGCCTGCAACACAAGGACTTGGGATGTTTGTGGAAGTGAAAGACCCTGATGAGAAGGTGATTCTGTCTCGTCAGTATGGGTCAGAAGGCCGATTCACATTCACCTCTCACACCCCTGGTGAACACCAGATTTGCCTGCACTCCAACTCCTCCAAGTTTGCGCT…	Elongation factor 1-gamma [Osmerus mordax]	F:translation elongation factor activity; C:eukaryotic translation elongation factor 1 complex; F:protein binding; C:cytosol; P:response to virus; C:ribosome; P:regulation of translational elongation	98.73	0.96728	473	6	0	1	473	1359	887	0	0	0	comp25282_c0_seq2~96.72~1.01666666666667
comp6597_c0_seq1	CCTCTGAACACCCAGATGCCAGAGATGCTGCTGTCGTTGTTCGAGCCGAAGAGGATGACGCTGGCGAAAGCGTTCTTGCGCAGTTTGTCCAGTCTCTGGAACATTCCTGTGATCAGGTTGCAGCTCATGAACGTCATGGCCAGTTCTTCGGGGTAGCGGTATTCCCCATACCAGATGGAGTAACCCTCACGGTCAAAGTGCTCCCAGAAGTGGGGCAGAGCCACAGTCAGTGTATCTTCGTTGGAATACTTGCGCTTGAACTCGTCCAATACAAATGGACTCTTGGTCAGATGTGCAAAAGGGTCCTTGGCTTTGGGCTCTGAAGCCAGGGCAGCCTCACACTCGTCCATGTCCTCCTCTGGAGCTGGGGCAGGAGCCTTCTTCTCCTCCTTCTTCTCC…	eeel_c8292	GTGCTCCCAGAAGTGGGGCAGAGCCACAGTCAGTGTATCTTTTCGTTGGAATACTTGCGCTTGAACTCATCCAATACAAATGGACTCTTGGTCAGATGTGCAAAAGGGTCCTTGGCTTTGGGCTCTGAAGCCAGGGCAGCCTCACACTCGTCCATGTCCTCCTCTGGAGCTGGGGCAAGAGCCTTCTTCTCCTCCTTCTTCTCCTTCTTTTCCTTCTTCTCTTGCGGTTTGCCTCCCTCCTTGCCTCCCTTCTCCTTCTTAGGGGCATCTTTCTTGGGCTGCATTTCAGCAAACTTCTTGGCATCAAACTGAGCCATCTTTTCGCAGAGCTTGACTTCCCCCAAGACAGCTTTAAACTGGGGCTGATTGATGCAGGTCACAAACCAGCGTGTCACATTG…	RecName: Full=Elongation factor 1-gamma; Short=EF-1-gamma; AltName: Full=eEF-1B gamma >gi|37194666|gb|AAH58315.1| Eukaryotic translation elongation factor 1 gamma [Danio rerio] >gi|37595418|gb|AAQ94595.1| eukaryotic translation elongation factor 1 gamma [Danio rerio]	F:translation elongation factor activity; C:eukaryotic translation elongation factor 1 complex; F:protein binding; C:cytosol; P:response to virus; C:ribosome; P:regulation of translational elongation	97.12	0.568507	278	6	1	198	473	1	278	4e-132	0	0
comp6647_c0_seq1	TTTGCATACAAGCTTTATAAATACTAGGAAGCAATTTAAAGCATAACTCAGTTGAGTACTTCAACCTGAAGGAGGAACAAAAGGAAGAATGCCGGAACCATCTAAAGCCGCGCCGAAGAAAGGCTCAAAGAAAGCGGTCACGAAGACCGCCGGAAAAGGAGGCAAAAAACGCAGAAAGTCTAGGAAGGAGAGTTATGCGATATACGTGTATAAAGTGCTGAAGCAAGTGCATCCTGACACTGGCATATCATCTAAGGCGATGGGTATCATGAATTCGTTCGTCAATGACATCTTTGAACGAATTGCTGGTGAGTCGTCCCGTTTGGCTCACTACAACAAGCGCTCAACAATCACTTCCAGGGAGATCCAGACGGCTGTACGCCTTTTATTGCCTGGAGA…	eeel2_c2000	TCAGTTGAGTACTTCAACCTGAAGGAGGAACAAAAGGAAAAATGCCTGAACCGTCTAAAGCCGCGCCGAAGAAAGGCTCGAAGAAAGCGGTCACAAAGACCGCCGGAAAAGGAGGCAAAAAACGCAGAAAGTCTAGGAAGGAGAGTTATGCGATTTACGTGTATAAAGTGCTGAAGCAAGTGCATCCTGACACTGGCATATCATCTAAGGCGATGGGTATCATGAATTCGTTCGTCAATGACATCTTTGAACGAATTGCTGGTGAGTCGTCCCGTTTGGCTCACTACAACAAGCGCTCAACAATCACTTCCAGGGAGATTCAGACGGCTGTACGCCTTTTATTGCCTGGAGAGCTTGCCAAACACGCAGTGTCTGAAGGTACCAAGGCTGTCACCAAGT…	PREDICTED: similar to H2B histone family, member F [Canis familiaris]	C:nucleosome; F:DNA binding; P:nucleosome assembly; C:nucleus	98.32	0.854317	475	8	0	48	522	1	475	0	1	1	comp6647_c0_seq1~100.00~1
comp6763_c0_seq1	GGGGATAATGGACCCCTCGTGTTCTGATAAACACGGTGTGGAGGGGAGTACAGACGGCTTTGAGGAAGTCGCTCTGAATGCCACCCAGAGGAAGGAGCAAAGAGTGAGAGCGTACCAAAAAATTGAGGACCTTAAACAGCTGTTGGAGATTGCAAAAAGTAACTACAGGCAGCTTGGAGGTCTGCTAGAAGAGGACAGAAGCCAGTGGAAAGAAGCCAAAGAGGCTCAAAGAACCATAGAGGAGCTGCAGACACAGCTGGAGTTTGAGAGAGTACGTCGGGAGAAGCTGGAATTGCAGCTGGATGAGTGCAGGTCGGAAATCGGGCATCTCAATCAGTGCCTGCAGGACCTCAGCGTCACCACAGAGGATAATCCCCAGGCCATCCAGGTCAGGGAAAA…	eeel2_c1448	AGTTAACGTTGACCGTGAGTGCACCGTTGTATATCACCGTGCTATATGCATTTCGCTTCTAAGCTTCAGCCAACTTTCATTCTAGTTGTTTTACTTATTGACTAGAACGATAGTGAGTGGTCCGGACTCTCAGTAACTCTCACAGTTCGGTGGTTGTCACTTATCCAAGTGCCTGGATAGCGAGTTGGTTGTCCTGCCCGCTACTGAAGTAACGAGTCTAGCCAGATTCTTATAGGAACAATCGAAGTACATCAGCTGCTTTCGTTTTTCTTTTCTATCGAATCGTCGCGCCGTACTCTGTACATTAACTTACTCATAGCTAGCCACAGAGCGAACTTAACATTCACCTATGATTTGTAGGCAGTGTGCAACTCTCTTTGGTCAAGTAGGTAGATTTAC…	PREDICTED: similar to coiled-coil domain containing 90B [Danio rerio]	C:mitochondrion; C:integral to membrane	98.83	0.716981	342	3	1	134	475	1418	1078	2e-174	0	0
comp6783_c0_seq1	AGCAACCAAACGCAAATAGCGTACTAGCAGCCATTCCTACACCAGAACTAAACGGTAACAAAGAAGAATAACGTCGTGCAATTTGCACACTTATTTCGAAAATATTCTGCTAAGTTTGGAAATATTTTACTGAGCATGACTCTACCCAGGGAACGTCTGCGCAAGCACAAATTCACAGACGCAGAGCTGGACATCCTTTTAGAGGAAGTCACCAGGCACGAGGATGCGCTGTTTGGTCTCCAGGGCAACTGCCTCACAACGCGGGAGAAGTATAAGATCTGGTTCGAGATCACGGAGAGGGTCTGCTCTGCTTCGGGCATCCAGCGCACTATAAATGACGTGAAACGGCGTTGGCAGGATTTGAAGCGGCGAACGAAAGCGAAGGTTGTGGATGCACGG…	eeel_c18884	ACTGAGCATGACTCTACCCAGGGAACGTCTGCGCAAGCACAAATTCACAGACGCAGAGCTTGACATCCTTTAGAGGAAGTCACCAGGCATGAGGATGCGCTGTTTGGTCTCCAGGGCAACTGCCTCACAACGCGGGAGAAGTATAAGATCTGGTTCGAGATCACGGAGAGGGTCTGCTCTGCTTCGGGCATCCAGCGCACTATAAATGACGTGAAACGGCGTTGACAGGATTTGAAGCGGCGAACGAAAGCGAAGGTTGTGGATGCACGGCGCCACGTTCCCCGAGACGGCTCCACTTCCTCTCTGAGCCAGCTACCTGACGACGGGAAAGGCTTTGATGCTTTCAGCATTCACACTGTAATAAAAGACGAGGAGCAAAACTCTACCGCTTGTAATCTC…	PR domain containing 11 [Mus musculus]	F:molecular_function; P:biological_process; F:DNA binding	98.36	0.701956	610	9	1	129	738	1	609	0	0	1	comp6783_c0_seq2~100.00~1;comp6783_c0_seq1~100.00~1
comp6783_c0_seq2	AGCAACCAAACGCAAATAGCGTACTAGCAGCCATTCCTACACCAGAACTAAACGGTAACAAAGAAGAATAACGTCGTGCAATTTGCACACTTATTTCGAAAATATTCTGCTAAGGGAACGTCTGCGCAAGCACAAATTCACAGACGCAGAGCTGGACATCCTTTTAGAGGAAGTCACCAGGCACGAGGATGCGCTGTTTGGTCTCCAGGGCAACTGCCTCACAACGCGGGAGAAGTATAAGATCTGGTTCGAGATCACGGAGAGGGTCTGCTCTGCTTCGGGCATCCAGCGCACTATAAATGACGTGAAACGGCGTTGGCAGGATTTGAAGCGGCGAACGAAAGCGAAGGTTGTGGATGCACGGCGCCACGTTCCCCGAGATGGCTCCACTTCCTCTCT…	eeel_c18884	ACTGAGCATGACTCTACCCAGGGAACGTCTGCGCAAGCACAAATTCACAGACGCAGAGCTTGACATCCTTTAGAGGAAGTCACCAGGCATGAGGATGCGCTGTTTGGTCTCCAGGGCAACTGCCTCACAACGCGGGAGAAGTATAAGATCTGGTTCGAGATCACGGAGAGGGTCTGCTCTGCTTCGGGCATCCAGCGCACTATAAATGACGTGAAACGGCGTTGACAGGATTTGAAGCGGCGAACGAAAGCGAAGGTTGTGGATGCACGGCGCCACGTTCCCCGAGACGGCTCCACTTCCTCTCTGAGCCAGCTACCTGACGACGGGAAAGGCTTTGATGCTTTCAGCATTCACACTGTAATAAAAGACGAGGAGCAAAACTCTACCGCTTGTAATCTC…	PR domain containing 11 [Mus musculus]	F:molecular_function; P:biological_process; F:DNA binding	98.31	0.708633	591	9	1	113	703	20	609	0	0	1	comp6783_c0_seq2~100.00~1;comp6783_c0_seq1~100.00~1
comp6857_c0_seq1	CCCAAGGAGAAGCTAAAGGAGCTGATCTATGAGGAAACGGCCCGATTCCAGGCCAACTACCAGGGCTCCTGAGTCACTGGCCCCCGCAGGGAGAGAGCTATGAAGACTGACGATAAAGCCGCTAAACTATCCGAACAAGAAGACTCCGAACTATATACACAAGTACAGTAAATTTACAGTATACAAAAAATCGAGAAATGTACATTTAAAAAAAAAAAAAAAA	eeel2_s8032	CACGGAGTGCGTGGCCGCCCGCTGGTACCGCGCTCCTGAGATCATGCTCAACTCCAAGGGCTACACCAAGTCTATCGATATCTGGTCAGTGGGCTGTATTCTGGCGGAGATGCTGTCCAACAGGCCCATCTTCCCTGGGAAGCACTACCTGGACCAGCTCAACCTCATCCTGGGCATCCTGGGCTCCCCCTCTCAGGAAGACCTGAACTGCATCATCAACCTGGAGGCCAGGAACTACCTGCAGTCCCTGCCGCAGAAGCCCAAGATCCCCTGGAGCAAGCTGTTCCCCAAGGCCGACAACAAGGCTTTGGATCTACTGGACCGTATGCTGACCTTTAACCCCATCAAGCGCATCACAGTGGAGGAGGCTCTAGCACATACTTACCTGGAACAGTACTA…	ERK1 [Danio rerio]	P:protein amino acid phosphorylation; C:nucleoplasm; P:Ras protein signal transduction; P:response to lipopolysaccharide; F:transcription regulator activity; P:positive regulation of transcription; P:response to DNA damage stimulus; P:protein complex assembly; C:insoluble fraction; P:auxin biosynthetic process; C:microtubule cytoskeleton; P:cartilage development; P:lipopolysaccharide-mediated sig…	99.47	0.847534	189	0	1	1	189	464	651	1e-94	1	1	comp6857_c0_seq1~100.00~1
comp6857_c0_seq1	CCCAAGGAGAAGCTAAAGGAGCTGATCTATGAGGAAACGGCCCGATTCCAGGCCAACTACCAGGGCTCCTGAGTCACTGGCCCCCGCAGGGAGAGAGCTATGAAGACTGACGATAAAGCCGCTAAACTATCCGAACAAGAAGACTCCGAACTATATACACAAGTACAGTAAATTTACAGTATACAAAAAATCGAGAAATGTACATTTAAAAAAAAAAAAAAAA	eeel2_s8761	TCTGGCGGAGATGCTGTCCAACAGGCCCATCTTCCCTGGGAAGCACTACCTGGACCAGCTCAACCTCATCCTGGGCATCCTGGGCTCCCCCTCTCAGGAAGACCTGAACTGCATCATCAACCTGAAGGCCAGGAACTACCTGCAGTCCCTGCCGCAGAAGCCCAAGATCCCCTGGAGCAAGCTGTTCCCCAAGGCCGACAACAAGGCTTTGGATCTACTGGACCGTATGCTGACCTTTAACCCCATCAAGCGCATCACAGTGGAGGAGGCTCTGGCACATACTTACCTGGAACAGTACTATGACCCCACTGATGAGCCAGTTGCAGAGGAGCCCTTCACCTTTGACATGGAGCTGGACGACCTGCCCAAAGAGAAGCTAAAGGAGCTGATCTATGAGGA…	extracellular signal regulated protein kinase 1 [Cyprinus carpio]	P:protein amino acid phosphorylation; C:nucleoplasm; P:Ras protein signal transduction; P:response to lipopolysaccharide; F:transcription regulator activity; P:positive regulation of transcription; P:response to DNA damage stimulus; P:protein complex assembly; C:insoluble fraction; P:auxin biosynthetic process; C:microtubule cytoskeleton; P:cartilage development; P:lipopolysaccharide-mediated sig…	98.01	0.67713	151	2	1	1	151	365	514	3e-70	1	1	comp6857_c0_seq1~98.33~1
comp6940_c0_seq1	TTCGCCCTGGTCCCCGGCTCCACACGCCACACCTCCTGCTAGAGATTTCTGGATATTCTGGCGGGCTCGGGCAATGTCCTGCAGTATGGTATTAGCTCCAGTCTCCTGCGACGGCTGTGCGGGGCCATTCATTCTCTCGTAGAAGCGACACTCCGCCTCATCGAAGCGGAGCTTGTCGAACCAGATTTTCTCCTGAGCCAGGAATTCCGCAGTCATCGTGTGTTCTGTATTGTATAGTTTTCTGGACCGGTACTCCACCACCTCTTATCCTGC	eeel2_c485	ACAGCTGCAGGATAGGAGGTGGTGGAGTACCGGTCCAGAAAACTATACAATACAGAACACACGATGACTGCGGAATTCCTGGCTCAGGAGAAGATCTGGTTCGACAAGCTCCGCTTCGATGGGGCGGAGTGTCGCTTCTACGAGAGAATGAATGGCCCCGCACAGCCGTCGCAGGAGACTGGAGCTAATACCATACTGCAGGACATTGCCCGAGCTCGCCAGAATATCCAGAATCCCTAGCAGGAGGTATGGCGTGTGGAGCCGGGGACCAGGGCGAGCTCATCACACGCATGAGGAGCCTGGAACTGGAGAACCAGAGCCTGCACAAAGTGGTGGAGGACCTGCGCTCAGCTCTCTCTAAGTTGGAGTCCAGAGTAGCGCTTCTGGAGAAGAGGCCGA…	Elongation factor 1-delta [Salmo salar] >gi|221220604|gb|ACM08963.1| Elongation factor 1-delta [Salmo salar]	C:cytosol; F:translation elongation factor activity; C:eukaryotic translation elongation factor 1 complex; F:protein binding; C:ribosome; P:regulation of translational elongation	97.43	0.996337	272	6	1	2	273	277	7	1e-130	0	0	comp16380_c0_seq1~98.33~1
comp6940_c0_seq1	TTCGCCCTGGTCCCCGGCTCCACACGCCACACCTCCTGCTAGAGATTTCTGGATATTCTGGCGGGCTCGGGCAATGTCCTGCAGTATGGTATTAGCTCCAGTCTCCTGCGACGGCTGTGCGGGGCCATTCATTCTCTCGTAGAAGCGACACTCCGCCTCATCGAAGCGGAGCTTGTCGAACCAGATTTTCTCCTGAGCCAGGAATTCCGCAGTCATCGTGTGTTCTGTATTGTATAGTTTTCTGGACCGGTACTCCACCACCTCTTATCCTGC	eeel2_c3908	GTTACTCGGACAGCTGCAGGATAGGAGGTGGTGGAGTACCGGTCCAGAAAACTATACAATACAGAACACACGATGACTGCGGAATTCCTGGCTCAGGAGAAAATCTGGTTCGACAAGCTCCGCTTCGATGAGGCGGAGTGTCGCTTCTACGAGAGAATGAATGGCCCCGCACAGCCGTCGCAGGAGACTGGAGCTAATACCATACTGCAGATCCAGTGCGTGGTGGAGGACGACAAGGTGGGGACGGACATGCTGGAGGAGGAGATCACCAAGTTCGACGACTACGTCCAGAGTGTGGATGTTGCTGCTTTCAATAAAATATGAGCGCTTCGCCCTGACTCCGCCCCCTGCCTTGGCTGCTGATGAAGACGACGATGACGACGATGACGATGATGATGA…	elongation factor 1 delta 2 [Xenopus laevis]	F:translation elongation factor activity; C:eukaryotic translation elongation factor 1 complex; C:ribosome; P:regulation of translational elongation	99.49	0.714286	195	1	0	79	273	210	16	2e-98	0	0
comp6940_c0_seq1	TTCGCCCTGGTCCCCGGCTCCACACGCCACACCTCCTGCTAGAGATTTCTGGATATTCTGGCGGGCTCGGGCAATGTCCTGCAGTATGGTATTAGCTCCAGTCTCCTGCGACGGCTGTGCGGGGCCATTCATTCTCTCGTAGAAGCGACACTCCGCCTCATCGAAGCGGAGCTTGTCGAACCAGATTTTCTCCTGAGCCAGGAATTCCGCAGTCATCGTGTGTTCTGTATTGTATAGTTTTCTGGACCGGTACTCCACCACCTCTTATCCTGC	eeel_c8756	ACAGCTGCAGGACAGGAGGTGGTGGAGTACCGGTCCAGAAAACTATACAATACAGAACACACGATGACTGCGGAATTCCTGGCTCAGGAGAAATCTGGTTCGACAAGCTCCGCTTCGATGAGGCGGAGTGTCGCTTCTACGAGAGAAATTCGCGAGGAGCGGTTGAAAGCGTACGCTGAGAAGAAGGCCAAGAAGCCCGCCCTCATCGCCAAGTCCTCCATCCTGCTGGACGTCAAACCATGGGACGATGAGACGGACATGGTGAAGCTGGAGGAGTGTGTGCGCTCTGTCCAGGCGGACGGCCTGCTCTGGGGCTCCTCCAAGCTTGTCCCGGTGGGCTACGGCATCAAGAAGCTGCAGATCCAGTGCGTGGTGGAGGACGACAAGGTGGGGACGGAC…	elongation factor 1 beta [Oryctolagus cuniculus] >gi|461991|sp|P34826.2|EF1B_RABIT RecName: Full=Elongation factor 1-beta; Short=EF-1-beta >gi|398395|emb|CAA52741.1| elongation factor 1 beta [Oryctolagus cuniculus]	C:cytosol; F:translation elongation factor activity; C:eukaryotic translation elongation factor 1 complex; F:protein binding; C:ribosome; P:regulation of translational elongation	97.89	0.520147	142	2	1	132	273	147	7	4e-65	0	0	comp16380_c0_seq1~96.67~1
comp6972_c0_seq1	TGACTTTTTCATTAAGATTGAAACTTGGCACAAGCCGGACATTGGAACAACTAACAATCCCCATGGTTTACCTCCTGAAGAGTGGGAGGAAGCAGAGGTGGTGCCCATAGATATTGCCGATCGATCGCAAGTTGATGATGTTGACTACAAGCCAGAGGAAGACCCGGCTATCTTTCACTCCGAAAAGACGGGGAGGGGACCCTTGGGACCCGGCTGGAAGAAGGAGC	eeel2_c1642	CCGGTGAGAGGATTCTGTTGTTGGATGTATCGTTCTGTCCAGATTCGGGATGGTACTCATTAAAGAATATCAAGTGCTGTTACCATGTTCTGTAGAAGAGTACCAGGTTGGCCAGCTGTTCTCGGTGGCAGAAGCCAGTAAGAACAACACAGGAGGTGGGGAGGGAATAGAGGTGCTTCGCAATGAGCCTTATGAGAAGGAGGGCGAGAAGGGCCAGTACACCCACAAGATCTACCACATACTCAGTAAGGTGCCCAGTTTCATCCAGATGTTTGCACCAGAAGGAGCGCTGGTCTTCCACGAGAAGGCTTGGAATGCATATCCATATTGCCGCACGATTGTGACGAATGAGTACATGAAGGATGACTTTTTCATTAAGATTGAAACTTGGCACAAGCC…	hypothetical protein LOC406752 [Danio rerio] >gi|28422482|gb|AAH46882.1| Zgc:55645 [Danio rerio] >gi|182889080|gb|AAI64619.1| Zgc:55645 protein [Danio rerio]	P:lipid metabolic process; F:phosphatidylinositol transporter activity; P:in utero embryonic development; C:Golgi apparatus; F:phospholipid binding; C:nucleus; P:phospholipid transport	99.21	0.559471	127	1	0	1	127	364	490	9e-61	1	1	comp6972_c0_seq1~100.00~1
comp6983_c0_seq1	GAACAAGGAAGGACTGCGGTTGCGCCCCTGTGTTTAGTTCGCTAGCTTAGCTGTTTAAGTTTTCACGGTTTAATGTTGACCCCTTAAAATGGATTTTGAGGAATTGTTTGATGAGCGGACATTTCCATTTTCTGATTTCCAAGAGTTTACGTTTATCCCAGGGCACCAGAAATTGTCAGAGCGTGTCCGAAAGCGTCTTTATTATGGATTAGACAAGGACTGTACACTGGATGCCCTCTCCTGCCCCGTCACAGACATTGCCGTGGAACTGCTTCAGAAATCTGCCCCTAGCCCCATTCGAAAGCTTCAGAAGAAGTATGCTGCACACGTTGCCAGGGAAGCTTGCATCTCCCCTTGCGCCATGATGCTGGCGCTGGTCTACATCGAAAGGCTCAGACA…	eeel_c334	AGATGGCGGTGAAGGTGTGTCGCCATGCCGACTGCTCCAGCAACACACAGAGGTCAGTGTACGTGAACCAGCCCCGCTTCAACCCCTCCTTCTCCGCTATGCTGGTTTCTAGTTGACTCAATATGTCAAAGAATTCACTAGGTTCAGTAAAGAGACTCCAGTCGATGGCTTTCAGGAAGTTCATCTCGAGGGTGTTGACCGTCTGCACGTCCAGCTTCCCTGCGGCGCCCCATTCGTCGTTGAACACTTCCTCCTCCTCTCCCTCGTCGTACAGGTACTTGCTGGCAACCATCATTGAGATCAGGAAAAGGTCGGAGGAGGAGATCTGTTGCAGGTATTCGGGATTTCTGTGTCTGAGCCTTTCGATGTAGACCAGGGCCAGCATCATGGCGCAAGGGG…	novel protein (zgc:55857) [Danio rerio]	C:integral to membrane	98.19	0.733038	497	9	0	182	678	568	72	0	1	1	comp6983_c0_seq1~96.67~1
comp7167_c1_seq1	GGCTTTGCTGACATCATGGGTCACCACTTCTTCCGAAGTGTGGACTGGGACCTGATGGAGCAGAAGCAGGTGGTCCCCCCCTTTAAGCCCAACATTTCTGGGGAGTTCGGCCTGGACAACTTTGATGCACAGTTCACCAACGAGCCAATCCAACTCACGCCCGATGATGAGGATGCTGTTCAGAAGATTGACCAGTCAGAATTCGAGGGCTTTGAGTACATCAACCCGCTCCTTATGTCAGCGGAGGAATGCGTGTGAAGACCCCCTGCTCCGAATCCAGCCATTTGCTCAAACTCCGCATGGGTCATGACGCTGTCGCTGTTAGGAGATTCCGTCTGTGGTCTCCTTCGAAAGAAAACCTGTATGTAAAACCTGCTGGCCAATCAGC	eeel_c28602	CATGGTCATCAATTGCTGAGTGGCAGGTAGTGATATCAATTTTGGCAACTATTTTAAGCAGCTGATTGGCCAGCAGGTTTTACATACAGGTTTTCTTTCGAAGGAGACCACAGACGGAATCTCCTAACAGCGACAGCGTCATGACCCATGCAGAGTTTGAGCAAACGGCTGGATTCGGAGCAGGGGGTCTTCACACGCATTCCTCCGCAGACATAAGGAGCGGGTTGATGTACTCAAAGCCCTCGAATTCTGACTGGTCAATCTTCTGAACAGCATCCTCATCATCGGGCGTGAGTTGGATCGGCTCGTTGGTGAACTGTGCATCGAAGTTGTCCAGGCCAAACTCCCCAGAAATGTTGGGCTTAAAGGGGGGGACCACCTGCTTCTGCTCCATCAGGT…	protein kinase C, iota [Xenopus (Silurana) tropicalis] >gi|58429107|gb|AAW77999.1| protein kinase C lambda [Xenopus tropicalis]	P:nuclear migration; P:protein amino acid phosphorylation; P:neural tube formation; F:protein binding; F:zinc ion binding; P:intracellular signaling pathway; P:cellular response to insulin stimulus; P:auxin biosynthetic process; C:membrane fraction; P:Golgi vesicle budding; C:intrinsic to plasma membrane; P:gut mesoderm development; P:protein targeting to membrane; F:phospholipid binding; P:estab…	98.2	1	388	7	0	1	388	448	61	0	0	0
comp7234_c0_seq1	AGAAGACATGAATTCGCTGCTTGGGTACGCATTTTCGCTCTGAACTTTGCAAGTGTTTTGTACATTTCGGCTCTACATGATTTGGTGTTAGGGAACCCAAATACAGGTCAAGGATGCAGTTCATGCTCCTGTTTAGTCGACAGGGGAAACTGAGGCTGCAGAAATGGTACGTGCCACTGTCAGACAAAGAGAAGAAGAAGGTGACCCGTGAGCTGGTTCAGACCGTTCTGGCCCGCAAACCCAAGATGTGCAGCTTTCTGGAGTGGAGGGACCTCAAGATCATCTACAAGAGATACGCCAGCC	eeel_c41590	TCCGAAAAAGAAGACATTTATTCGCTGCTTGGGTACGCGTTTGCGCTCTAAACTTTGCAAGTGTTTTGTACATTTTGGATCTACATGATTTGGTCTTAGGGAACGCAAATACAGGTCAAGGATGCAGTTCATTGCTCCTGTTTAGTCGACAGGGAAAACTGAGGCTGCAGAAATGGTACGTGCCACTGTCAGACAAAGAGAAGAAGAAGGTGACCCGTGAGCTGGTTCAGACCGTTCTGGCCCGCAAACCCAAGATGTGCAGCTTTCTGGAGTGGAGGGACCTCAAGATCATCTACAAGAGATACGCCAGCCTGTATTTCTGCTGTGCCATTGAGGCCCAGGATAATGAACTCATTACACTGGAGATCATCCACCGATATGTGGAGCTGCTGGATAAGT…	unnamed protein product [Homo sapiens]	C:cytosol; F:protein transporter activity; C:clathrin coat of trans-Golgi network vesicle; P:post-Golgi vesicle-mediated transport; C:clathrin adaptor complex; C:coated pit; F:protein binding; P:endocytosis; P:intracellular protein transport	96.38	1.0033	304	10	1	1	303	9	312	9e-142	0	0	comp31574_c1_seq3~98.33~1
comp7299_c0_seq1	TCGGAGAGGACGTGTTCACCCTTGGTGTTCACTGCAAGAAAGGAGGGGACAATTTTGATTGCGAGTACAAAGCAACACCCACAGCTTGCCCCGAGTATGCGTCCCGTGCCAAAACCTACTGGAAACAGATTGCCCGTTCTCTGAAGAAACAGAAGGCTCTCTGCAAGGACCCCGCGGCGTTAGTGAAAGCCGGTATGTGCAAACGTGCCCCAAAGACCGCCCATTTCAAACTTAGCAACACGCCAAGTAAGCACCGAGAAAGCGCAACACATCCCCCTCCCTCACCGAGCGGTAAATCGTGCACTGAGTATCAGAAGCAACGAGCAGAAGAATACTGCAGCGAATCGTGGTCAAGTTTG	eeel2_s5829	GGGGGACAGGAACACGAGCATTCCAGTGTCTCGTGCATTTTCACTCACAGGTAGTTGCAAGTGCAAGGAGAAGACATGACTATCCTTAGTAACATCGCAATTGTCCTGGTTTTTGCCTGCATCGCTCAGCTGGTACTGGTTGCGGACTGTCGGAAGGGCCAGGGTAAAAAGGGAAAGAAGGACAGCCGGGGGACAGAGAGTATGGAACGAGCGCCAAAGCCGGATCCGATACAGCCTTCTTACCGAAACGAGAAAGAACAGAAGAGCCCATCTGTAAAGGGGGTGCCCAAGGGCAGATTTGTAACTAAAGACAAAACTCAATGCACCTGGGTAGCAATCGGAGAGGACGTGTTCACCCTTGGTGTTAACTGCAAGAAAGGAGGGGACAATTTTGATTGC…	Fibroblast growth factor-binding protein 1 [Salmo salar] >gi|209734828|gb|ACI68283.1| Fibroblast growth factor-binding protein 1 precursor [Salmo salar]	P:cellular process	98.05	1	359	7	0	1	359	338	696	2e-179	0	0
comp7299_c0_seq1	TCGGAGAGGACGTGTTCACCCTTGGTGTTCACTGCAAGAAAGGAGGGGACAATTTTGATTGCGAGTACAAAGCAACACCCACAGCTTGCCCCGAGTATGCGTCCCGTGCCAAAACCTACTGGAAACAGATTGCCCGTTCTCTGAAGAAACAGAAGGCTCTCTGCAAGGACCCCGCGGCGTTAGTGAAAGCCGGTATGTGCAAACGTGCCCCAAAGACCGCCCATTTCAAACTTAGCAACACGCCAAGTAAGCACCGAGAAAGCGCAACACATCCCCCTCCCTCACCGAGCGGTAAATCGTGCACTGAGTATCAGAAGCAACGAGCAGAAGAATACTGCAGCGAATCGTGGTCAAGTTTG	eeel2_s5909	CAGTCTAATGTTGTAGTTCCTAATTATGAAACAAATGTTAGATGAAAGAGCTAATGGGGGGTGATTCATAATTAAATAATTAAGGGAAAGAAGGACAGCCGGGGGACAGAGAGTATGGAACGAGCGCCAAAGCCGGATCCGATACAGCCTTCTTACCGAAACGAGAAAGAACAGAAGAGCCCATCTGTAAAGGGGGTTGCCCAAGGGCAGATTTGTAACTAAAGACAAAACTCAATGCACCTGGGTAGCAATCGGAGAGGACGTGTTCACCCTTGGTGTTAACTGCAAGAAAGGAGGGGACAATTTTGATTGCGAGTACAAAGCAATACCCACAGCTTGCCCCGAGTATGCGTCCCGTGTCAAAGCCTACTGGAAACAGATTGCCCGTTCTCTGAAGAA…	Fibroblast growth factor-binding protein 1 [Salmo salar] >gi|209734828|gb|ACI68283.1| Fibroblast growth factor-binding protein 1 precursor [Salmo salar]	P:cellular process	98.05	1	359	7	0	1	359	252	610	2e-179	0	0
comp7299_c0_seq1	TCGGAGAGGACGTGTTCACCCTTGGTGTTCACTGCAAGAAAGGAGGGGACAATTTTGATTGCGAGTACAAAGCAACACCCACAGCTTGCCCCGAGTATGCGTCCCGTGCCAAAACCTACTGGAAACAGATTGCCCGTTCTCTGAAGAAACAGAAGGCTCTCTGCAAGGACCCCGCGGCGTTAGTGAAAGCCGGTATGTGCAAACGTGCCCCAAAGACCGCCCATTTCAAACTTAGCAACACGCCAAGTAAGCACCGAGAAAGCGCAACACATCCCCCTCCCTCACCGAGCGGTAAATCGTGCACTGAGTATCAGAAGCAACGAGCAGAAGAATACTGCAGCGAATCGTGGTCAAGTTTG	eeel2_s4958	AGGAACACGAGCATTCCAGTGTCTCGTGCATTTTCACTCACAGGTAGTTGCAAGTGCAAGGAGAAGACATGACTATCCTTAGTAACATCGCAATTGTCCTGGTTTTTGCCTGCATCGCTCAGCTGGTACTGGTTGCGGACTGTCGGAAGGGCCAGGGTAAAAAGGGAAAGAAGGACAGCCGGGGGACAGAGAGTATGGAACGAGCGCCAAAGCCGGCTCCGATACAGCCTTCTTACCGAAACGAGAAAGAACAGAAGAGCCCATCTGTAAAGGGGGTGCCCAAGGGCAGATTTTCAACTAAAGACAAAACTCAATGCACCTGGGTAGCAATCGGAGAGGACGTGTTCACCCTTGGTGTTAACTGCAAGAAAGGAGGGGACAATTTTGATTGCGAGTACA…	Fibroblast growth factor-binding protein 1 [Salmo salar] >gi|209734828|gb|ACI68283.1| Fibroblast growth factor-binding protein 1 precursor [Salmo salar]	P:cellular process	97.77	1	359	8	0	1	359	331	689	8e-178	0	0
comp7299_c0_seq1	TCGGAGAGGACGTGTTCACCCTTGGTGTTCACTGCAAGAAAGGAGGGGACAATTTTGATTGCGAGTACAAAGCAACACCCACAGCTTGCCCCGAGTATGCGTCCCGTGCCAAAACCTACTGGAAACAGATTGCCCGTTCTCTGAAGAAACAGAAGGCTCTCTGCAAGGACCCCGCGGCGTTAGTGAAAGCCGGTATGTGCAAACGTGCCCCAAAGACCGCCCATTTCAAACTTAGCAACACGCCAAGTAAGCACCGAGAAAGCGCAACACATCCCCCTCCCTCACCGAGCGGTAAATCGTGCACTGAGTATCAGAAGCAACGAGCAGAAGAATACTGCAGCGAATCGTGGTCAAGTTTG	eeel2_rep_c5460	GCATTCCAGTGTCTCGTGCATTTTCACTCACAGGTAGTTGCAAGTGCAAGGAGAAGACATGACTATCCTTAGTAACATCGCAATTGTCCTGGTTTTTGCCTGCATCGCTCAGCTGGTACTGGTTGCGGACTGTCGGAAGGGCCAGGGTAAAAAGGGAAAGAAGGACAGCCGGGGGACAGAGAGTATGGAACGAGCGCCAAAGCCGGCTCCGATACAGCCTCCTTACCGAAACGAGAAAGAACAGAAGAGCCCATCTGTAAAGGGGGTGCCCAAGGGCAGATTTGTAACTAAAGACAAAACTCAATGCACCTGGGTAGCAATCGGAGAGGACGTGTTCACCCTTGGTGTTAACTGCAAGAAAGGAGGGGACAATTTTGATTGCGAGTACAAAGCAATACC…	Fibroblast growth factor-binding protein 1 [Salmo salar] >gi|209734828|gb|ACI68283.1| Fibroblast growth factor-binding protein 1 precursor [Salmo salar]	P:cellular process	97.49	1	359	9	0	1	359	321	679	4e-176	0	0
comp7299_c0_seq1	TCGGAGAGGACGTGTTCACCCTTGGTGTTCACTGCAAGAAAGGAGGGGACAATTTTGATTGCGAGTACAAAGCAACACCCACAGCTTGCCCCGAGTATGCGTCCCGTGCCAAAACCTACTGGAAACAGATTGCCCGTTCTCTGAAGAAACAGAAGGCTCTCTGCAAGGACCCCGCGGCGTTAGTGAAAGCCGGTATGTGCAAACGTGCCCCAAAGACCGCCCATTTCAAACTTAGCAACACGCCAAGTAAGCACCGAGAAAGCGCAACACATCCCCCTCCCTCACCGAGCGGTAAATCGTGCACTGAGTATCAGAAGCAACGAGCAGAAGAATACTGCAGCGAATCGTGGTCAAGTTTG	eeel2_rep_c6281	GAAACGAGAAAGAACAGAAGAGCCCATCTGTAAAGGGGGTGCCCAAGGGCAGATTTTCAACTAAAGACAAAACTCAATGCACCTGGGTAGCAATCGGAGAGGACGTGTTCACCCTTGGTGTTAACTGCAAGAAAGGAGGGGACAATTTTGATTGCGAGTACAAAGCAATACCCACAGATTGCCCCGAGTATGCGTCCCGTGTCAAAGCCTACTGGAAACAGATTGCCCGTTCTCTGAAGAAACAGAAGCCTCTCTGCAAGGACCCCGCGGCGTTAGTGAAAGCCGGTATGTGCAAACGTGCCCCAAAGACCGCCCATTTCAAACTTAGCAACACGCCAAGTAAGCACCCAGAAAGCGCAACACATCCCCCTCCCTCACCGAGCGGTAAATCGTGCACCG…	Fibroblast growth factor-binding protein 1 [Salmo salar] >gi|209734828|gb|ACI68283.1| Fibroblast growth factor-binding protein 1 precursor [Salmo salar]	P:signaling; P:cell communication	97.49	1	359	9	0	1	359	94	452	4e-176	0	0
comp7305_c1_seq1	GGTCATCGAAGACGACCGGATAGACGAGGTTCTTAAGGGAATGACGGACAAATCGTCCCCTGGCGTTTAAACGTGAGCGATGCCTTCCAGATTTATCATTTTAATCACCAGTTTGAAGCACTTGACGGCTGTGCATGCGTTTGAGAGATGTGAGACGGAATGAAGACGGCATGAAGCGGAGAAGAGAAACAAAGAGCAGAAAGAGAAAGAAGGGATGGTACGAAGGGGATAGCGAGAGGGGAACGTTCCGAGATTTATTTTGTGATTGCTGGCAATTCTACAAACGAGGCTCGTTTTAAGCAATTGGTGCGCGGGCGGATGTCGAAG	eeel_c3283	CAGTCCTTTCCGAAGGGAAAAGTGAAGACAGCGCTCCCCTATTGTTCTTTACATCGAACACACACATCACGGCACTCGCACTGCTTTGAGTCTGCGCCTTGTGAGGCTAGCTGGGAAAAGTAAATCCAGCCGGAGATCGTCACAAAAAGGAGGTGCTGCTATCTTTCAGTGTCTGCGTCTCCTTGATAATCGCCAACGATATTTGTTTCCCAAATTGGCGCTTCGAGTCAGCCTCATTTAGCTCCGTGATGTCCGAGGTCTTGCCGTACAGCGAGGGGAAAATGAGCGGGTATGGAGGGGACGGTGACGTGGGTCAAATTTCCTTCAGCTGCGGGCTGCAAGATACAAATTCGTTCTTTGGAGCATCGCAAGCAAAAAGACCACCTAAACTTGGGCAGA…	calcium/calmodulin-dependent protein kinase II inhibitor 1 [Danio rerio] >gi|63100638|gb|AAH95218.1| Calcium/calmodulin-dependent protein kinase II inhibitor 1 [Danio rerio] >gi|197247207|gb|AAI65474.1| Camk2n1 protein [Danio rerio]	C:cytosol; C:cell junction; C:dendrite; F:calcium-dependent protein kinase inhibitor activity; P:regulation of synaptic plasticity; C:synaptosome; C:postsynaptic membrane; C:neuronal cell body; F:kinase activity; F:protein kinase binding; C:postsynaptic density; C:nucleus; P:negative regulation of protein kinase activity	98.17	1	327	6	0	1	327	419	745	2e-163	1	1	comp7305_c1_seq1~98.33~1
comp7310_c0_seq1	GACTCACAATTCTGGTTCTCGAGCAGCACTAAGCTTCAAAGACAAAAAGAAGAAAAATGGCATTCGCCGGTGTTCTTAAGGATGCTGACATCACCGCTGCTCTTGCAGCTTGCCAGGGTGCTGACAGTTTCGACTACAAGAGCTTCTTCGCCAAGGTCGGCTTGAGCGGCAAGACCGCCGACGAAATCAAGAAGGCTTTCTCCATCATTGACCAGGACAACAGTGGCTTCATTGAGGAGGATGAGCTGAAGCTGTTCCTGCAGAACTTCTCCGCCGGTGCCAGAGCGCTCACCGACAAAGAGACTAAAACCTTCTTGGCCGCAGGAGACACCGACGGCGACGGCAAGATCGGAATTGATGAGTTTGCTGCTCTTGTGAAGGCTTAATTATCAACTGACC…	eeel_c13553	ACGCGGGGGACTGCGGCGACGCGACTCACAATTCTGGTTCTCGAGCAGCACTAAGCTTCAAAAACAAAAAGAAGAAAAATGGCATTCGCCGGTGTTCTTAAGGATGCTGACATCACCGCTGCTCTTGCAGCTTGCCAGGGTGCTGACAGTTTCGACTACAAGAGCTTCTTCGCCAAGGTCGGCTTGAGCGGCAAGACCCCCGACGAAATCAAGAAGGCTTTCTCCATCATTGACCAGGACAACAGTGGCTTCATTGAGGAGGATGAGCTGAAGCTGCTCTTGTGAAGGCTTAATTATCAACTGACCAAGGTTCAACGCCCGCTTATCGAGGATCCAGGACTCCTAGCAAGACTTGCCAGTTCGTTCGGCTGACCTATACATATTTTTTATATTTATTTA…	parvalbumin [Cyprinus carpio]	F:calcium ion binding	99.21	0.561947	254	2	0	1	254	23	276	2e-129	0	0
comp7360_c0_seq2	CGACATATGATTATCGAGCGTCGCATCTCTGACGTTATTAGTGCAGCAGGGCCACTTACCTTCACAAACCAGAAAAGGCCCAAACAGGGCATCTAAAGTACGTGGTTTGCATATATACGCTGACCGGGGATCAAGTAGAATGGCAAACTCCAGCAGAACATTTTCCGATGTTAGATCCGCTGTACTGTCTGTCCATAAAAATGAATCTGCTGAAGACCAAATTTGTTTCTACAACAACTGGGCTGAAAACTACGAACAGGATGTAGCTATATTGGATTTCAGGGCCCCTAGGCG	eeel_c51920	AAACAGGGTTGTTCTAAATTGACGTTCGGCATCTAAAGTATGTGGTTTGCATATACACACTGACCGGGGATCAAGTAGAATGGCAAACTCCAGCAGAACATTTTCCGATGTTAGATCCGCTGTACTGTCTGTCCATAAAAATGAATCTGCTGAAGACCAAATTTGTTTCTACAACAACTGGGCTGAAAACTACGAACAGGATGTAGCTATATTGGATTTCAGGGCCCCTAGGCTTGCTGCTGAGTGCCTGTCAAATTCCTTTGAGGGAGACCGAGAGAAAGCAGTGGTTCTGGATGTGGCCTGTGGCACAGGCCTGGCGTCCGCTTGGCTGCAGAAAAATGGATTTAAGAATTTTGTGGGACTGGATGGCAGTGACAAAATGCTTGAAGCAGCCAAGAG…	Zgc:136279 protein [Danio rerio]	P:metabolic process; F:methyltransferase activity	98.54	0.70068	206	3	0	88	293	28	233	3e-101	0	0	comp21248_c0_seq2~98.33~1;comp21248_c0_seq1~98.33~1
comp7371_c0_seq1	AGGACATCCACGCAAAACAACAGATCCACCCTCCACTATGGCATTCCTGAAAGATTTATTCAGACAAGCAGTTCACCTGAAAACAGACGATGGTGCCGACAAGACCTTCAATGGGACAGTCGTCCCGTTCCCCCTCTTCAGAGCCAGCGAAGATGCATCTCTCCTGGACAGAGCCATCAACGCTCCAGGTGTGGAGGAGGGTGCCATCATCGATCTTCTGGTGAAGAGGAACAACGAGCAGCGTCAGGAG	eeel_c23619	ATTACGGCCGGGGATTCCACAAGATTTTAGCCAGAGACGCAAGGACATCCACGCAAAACAACAGATCCACCCTCCACTATGGCATTCCTGAAAGATTTATTCAGACAAGCAGTTAACCTGAAGACAGACGATGGTGTCGACAAGACCTTCAATGGGACAGTCGCCCCGTACCCCCTCTTCAGAGCCAGCGAGGATGCGTCTCTCCTGGACAGAGCCATCAAGGCTCCAGGTGTGGAGGAGGCCGCCATCATCGATCTTCTGGTGAAGAGGAACAACGAGCAGCGTCAGCAGATCAAGGAAGCCTATCAGCAGGCCTTCGGGAAGGCTCTGGATGCGACCTTGGTGTCCGTCTTGAGGGCGACCTGGAGGAGCTGGCGCTGGCGTTGCTGATGACTCCAG…	annexin max3 [Oryzias latipes] >gi|3288570|emb|CAA72124.1| annexin max3 [Oryzias latipes]	P:positive regulation of vesicle fusion; F:protein homodimerization activity; P:response to interleukin-1; P:response to X-ray; P:response to peptide hormone stimulus; F:single-stranded DNA binding; F:structural molecule activity; P:response to glucocorticoid stimulus; C:protein complex; P:positive regulation of prostaglandin biosynthetic process; F:receptor binding; P:positive regulation of apop…	95.95	0.988	247	10	0	1	247	42	288	2e-112	0	0
comp7417_c0_seq1	GCAGGTCAAACGCTGTCCGGGACGGTCCTGCTCATGGCCAATAGGAGGCAGAGCTACGACATTCACATCACGGCTGTAGTGGACCAGTCTGGATTCAAGTCTGGCAACAGTTTGGACCTAAAAAATCCTTTCTTCAGATATGCCTAGGCCTTGCTCCCGTGACTTCGCAGGAGAAACCTGGGACAGGTTGTCTCAGACCAGGAGCCAGAGAACCTGCAGTTCAGCCAAGTCAAGTGGACGTTGGTGTGACACCTTGGTCATGTGACCTTGTTTCCATGGGAATCAGGGCTGCCACATCCTTAGTGTGTCCATATCATGCTGGCTCGTGCCAAGTAAACCACTCACCACCAAACACGGAACTCCACTATATGTTTCATAAGTAATTTGGCTTTTTATAAT…	eeel_c17185	ACGCGGGGCACTGGTATCAGGTCCGCTGCCTGCTTCAGACCCCCCTCTTCGGCAAAACAGGTCAAACGCTGTCCGGGACGGTCCTGCTCATGGCCAATAGGAGGCAGAGCTACGACATTCACATCACGGCTGTAGTGGACCAGTCTGGATTCAAGTCTGGCAACAGTTTGGACCTAAAAAAATCCTTTCTTCAGATATGCCTAGGCCTTGCTCCCGTGACTTCGCAGGAGAAACCTGGGACAGGTTGTCTCAGACCAGGAGCCAGAGAACCTGCAGTTCAGCCAAGTCAAGTGGACCTTGGTGTGACACCTTGGTCATGTGACCTTGTTTCCATGGGAATCAGGGCTGCCACATCCTTAGTGTGTCCATATCATGCTGGCCCGTGCCAAGTAAACCACT…	PREDICTED: similar to coactivator-associated arginine methyltransferase 1 [Danio rerio]	P:pathogenesis; P:RNA processing; F:beta-catenin binding; P:regulation of transcription, DNA-dependent; P:histone H3-R2 methylation; P:steroid hormone receptor signaling pathway; F:S-adenosylmethionine-dependent methyltransferase activity; P:positive regulation of cell proliferation; F:transcription coactivator activity; C:cytoplasm; P:response to cAMP; F:protein methyltransferase activity; C:cat…	98.69	0.993478	457	5	1	2	457	58	514	0	0	0
comp7426_c0_seq1	ACGAACTATCGAGCAGCTCTTAAGAGGAAAATATGACAATGACAACTGGATGTTAATGAGAACTGCACATTTTCGGCCTATTATTGTCTACAACGGAAGTGTTGACATGGTCTATGCTCTGCTGGTGCTGTTAAAAAGAGGCATTAACAAGAAGAGGACAGCATAGGGCTAGTGGAAGATTAAAGAGGAAAAATGAACGGGTTCCAGTCTAGTCCTCCGGAGTGTCCCGTTGGAAGCGTCTGCTCCATCGAAGGTTTACCCCCACTTCCAAAAGGCCTCAGTGGGATTCTGAACTCCAGCGGTGGTTCGTGGAGGGACATCGAGAAGGTTTACAGCAAGAAGACCCGCATCCAAGCCGACATCAGCAAGTCC	eeel_c7999	ATGACAATGACAACTGGATGTTAATGAGAACTGCACATTTTCGGCCTATTATTGTCTACAACGGAAGTGTTGACATGGTCTATGCTCTGCTGGTGCTGTTAAAAAGNGGCATTAACAAAAAAGAGGACAGCATAGGGCTACTGGAAGATTAAAGAGGAAAAATGAACGGGTTCCAGTCTAGTCCTCCGGAGTGTCCCGTTGGAAGCGTCTGCTCCATCGAAGGTCTACCCCCACTTCCAAAAGGCCTCAGTGGGATTCTGAACTCCAGCGGTGGTTCGTGGAGGGACATCGAGAAGGTTTACAGCAAGAAGACCCGCATCCAAGCCGACATCAGCAAGTCCAGAGTTAATGATTCCATGGGCCGTAGCAAGCCCGCCAGCCTGGACGCAGCGCTGGCCA…	PREDICTED: similar to family with sequence similarity 89, member B [Danio rerio]	F:receptor activity; F:molecular_function; P:biological_process	98.53	0.916667	341	4	1	33	372	1	341	8e-173	0	0	comp4716_c1_seq1~98.33~1
comp7429_c0_seq1	TGAACGTTTTGGCCAGTACGCCGGTCTCAGACGGTTTCCTGGATGGGAGGCTCGTAGCCGTCGGCCCTCTCCACCTTGGCGCCGGTGTCGTCCCCGGCAGGCTTGGCCGCGGTGCTGCTGCCGCCGCCCTCGCCGTGGAGCTCCATCAGCTTGCCCAACTCAAACTTGGGCTTTTTCAGCATCTTGACCTTCCTAACGAACACATCGTGCAGGGGGTAGATGGACTGACAGGCCTTCTCAATATCCTTGCCCACACTGTCAGGGATCAGTTTGTTGACAACTTCCTTCAGGTCATTGGTCTGCACCTCGCGGGTCATGATCTCCATCATCTTCTTGCGGATCTGACGGACTTGCTGGTGCTGGGCGTAGGAGGTCTTCCTGATCTGGTTGGTGCGTTTC…	eeel_c797	ACGCGGGGGCTTTTCCACTTTCCGTGTCCAACATGGCAGTCGGCAAGAATAAGAGGCTGACGAAAGGAGGCAAAAAGGGTGCCAAAAAGAAGATCGTGGACCCTTTCTCCAAGAAGGACTGGTATGATGTCAAGGCACCTGCCATGTTCAATATCCGCAACCTGGGCAAGACATTGGTCACCAGGACGCAGGGAACCAAAATCGCCTCCGACGGTCTGAAGGGCCGCGTGTTCGAAGTGAGTCTCGCAGACCTGCAGAACGACGAGGTGGCCTTCCGCAAGTTCAAGCTGATCACCGAGGATGTCCAGGGCAAGAACTGCCTGACCAACTTCCACGGCATGGACCTGACCCGTGACAAGATGTGCTCCATGGTCAAGAAATGGCAGACCATGATTGAGG…	40S ribosomal protein S3a [Anoplopoma fimbria]	P:induction of apoptosis; C:nucleolus; F:structural constituent of ribosome; P:translational elongation; C:cytosolic small ribosomal subunit; P:embryonic development; P:cell differentiation; F:protein binding; P:ribosome biogenesis	99.35	1	459	3	0	1	459	862	404	0	0	1	comp20610_c0_seq1~100.00~1;comp7429_c0_seq1~100.00~1
comp7562_c0_seq1	GTCGCGGAACAGGTCGGCGTTCAGCTCCTCGAAGCGAGCCCTGGTGATGGAGGTGTAGAAGTCGATTCCCTCGTACAGGGAGTCGATCTCGATGCTGGCCTGGGTGCTGGAGGACAGGGTGCGCTTGGCCCTTTCACAGGCGGTGCGGAGACGGCGAACAGCTCTCTTGTTGTCGCTGATGTCCTTCTTGTGCTTGCGCTTGAACTCGGCAATGAAATGGTTGACCATGCGGTTATCGAAGTCCTCTCCTCCCAGATGGGTGTCTCCAGCAGTGGACTTCACTTCAAAGATTCCATCTTCGATAGTCAGGATGGAGACGTCAAAGGTGCCACCACCAAGATCAAAGATCAGGACGTTTCTTTCCGCTCC	eeel_c4592	TTTGATCTTGGTGGTGGCACCTTTGATGTCTCCATCCTGACTATCGAAGATGGAATCTTTGAAGTGAAGTCCACTGCTGGAGACACCCATCTGGGAGGAGAGGACTTTGATAACCGCATGGTCAACCATTTCATTGCCGAGTTCAAGCGCAAGCACAAGAAGGACATCAGCGACAACAAGAGAGCTGTTCGCCGTCTCCGCACCGCCTGTGAAAGGGCCAAGCGCACCCTGTCCTCCAGCACCCAGGCCAGCATCGAGATCGACTCCCTGTACGAGGGAATCGACTTCTACACCTCCATCACCAGGACTCGCTTCGAGGAGCTGAACGCCGACCTGTTCCGCGGCACACTGGACCCAGTGGAGAAGTCCCTCCGCGACGCCAAGCTGGACAAAGCCCAG…	similar to Heat shock cognate protein 70 [Xenopus laevis] >gi|28374367|gb|AAH46262.1| MGC53952 protein [Xenopus laevis]	C:cytosol; P:auxin biosynthetic process; P:regulation of cell cycle; P:post-Golgi vesicle-mediated transport; P:chaperone mediated protein folding requiring cofactor; C:extracellular vesicular exosome; F:ATPase activity, coupled; C:cell surface; P:cellular membrane organization; C:melanosome; F:ATP binding; C:ribonucleoprotein complex; F:unfolded protein binding; P:response to stress	99.13	0.929539	343	3	0	3	345	343	1	3e-177	0	0	comp25027_c0_seq1~100.00~0.916666666666667
comp7562_c0_seq2	GTCGCGGAACAGGTCGGCGTTCAGCTCCTCGAAGCGAGCCCTGGTGATGGAGGTGTAGAAGTCGATTCCCTCGTACAGGGAGTCGATCTCGATGCTGGCCTGGGTGCTGGAGGACAGGGTGCGCTTGGCCCTTTCACAGGCGGTGCGGAGACGGCGAACAGCTCTCTTGTTGTCGCTGATGTCCTTCTTGTGCTTGCGCTTGAACTCGGCAATGAAATGGTTGACCATGCGGTTATCGAAGTCCTCTCCTCCCAGATGGGTGTCTCCAGCAGTGGACTTCACTTCAAAGATTCCATCTTCGATAGTCAGGATGGAGACATCAAAGGTGCCACCACCG	eeel_c4592	TTTGATCTTGGTGGTGGCACCTTTGATGTCTCCATCCTGACTATCGAAGATGGAATCTTTGAAGTGAAGTCCACTGCTGGAGACACCCATCTGGGAGGAGAGGACTTTGATAACCGCATGGTCAACCATTTCATTGCCGAGTTCAAGCGCAAGCACAAGAAGGACATCAGCGACAACAAGAGAGCTGTTCGCCGTCTCCGCACCGCCTGTGAAAGGGCCAAGCGCACCCTGTCCTCCAGCACCCAGGCCAGCATCGAGATCGACTCCCTGTACGAGGGAATCGACTTCTACACCTCCATCACCAGGACTCGCTTCGAGGAGCTGAACGCCGACCTGTTCCGCGGCACACTGGACCCAGTGGAGAAGTCCCTCCGCGACGCCAAGCTGGACAAAGCCCAG…	similar to Heat shock cognate protein 70 [Xenopus laevis] >gi|28374367|gb|AAH46262.1| MGC53952 protein [Xenopus laevis]	C:cytosol; P:auxin biosynthetic process; P:regulation of cell cycle; P:post-Golgi vesicle-mediated transport; P:chaperone mediated protein folding requiring cofactor; C:extracellular vesicular exosome; F:ATPase activity, coupled; C:cell surface; P:cellular membrane organization; C:melanosome; F:ATP binding; C:ribonucleoprotein complex; F:unfolded protein binding; P:response to stress	99.4	0.991098	334	2	0	3	336	343	10	6e-174	0	0	comp25027_c0_seq1~100.00~0.916666666666667
comp7562_c0_seq2	GTCGCGGAACAGGTCGGCGTTCAGCTCCTCGAAGCGAGCCCTGGTGATGGAGGTGTAGAAGTCGATTCCCTCGTACAGGGAGTCGATCTCGATGCTGGCCTGGGTGCTGGAGGACAGGGTGCGCTTGGCCCTTTCACAGGCGGTGCGGAGACGGCGAACAGCTCTCTTGTTGTCGCTGATGTCCTTCTTGTGCTTGCGCTTGAACTCGGCAATGAAATGGTTGACCATGCGGTTATCGAAGTCCTCTCCTCCCAGATGGGTGTCTCCAGCAGTGGACTTCACTTCAAAGATTCCATCTTCGATAGTCAGGATGGAGACATCAAAGGTGCCACCACCG	eeel_c13606	ACGGGGGAGTTCAAGCGCAAGCACAAGAAGGACATCAGCGACAACAAGAGAGCTGTTCGCCGTCTCCGCACCGCCTGTGAAAGGGCCAAGCGCACCCTGTCCTCCAGCACCCAGGCCGGCATCGAGATCGACTCCCTGTACGAGGGGATCGACTTCTACACCTCCATCACCAGGGCTGGTGCTGCCCCTTCAGGTGGTGGCTCCTCCGGACCGACCATCGAGGAAGTGGATTAAACAAGTCGCGTGGAAAAAGTGTGAAACCCCAGTGGCCCAATCTGTCACGTGAGGCTGGCTGTCAGCAGGACTCAAATGGCTTGCGTTTGCTTGCATAATTTAATTTGTGTGCAATAACCTATTTGGTTCTAGCTGAAGCCAGCCTTACTGTTTGAGTCCTGGTGC…	heat shock protein 70 [Pteria penguin]	P:auxin biosynthetic process; P:protein folding; P:post-Golgi vesicle-mediated transport; F:ATPase activity, coupled; C:cell surface; P:cellular membrane organization; F:ATP binding; F:protein binding; C:ribonucleoprotein complex; P:response to unfolded protein; C:cytoplasm	98.83	0.507418	171	2	0	37	207	177	7	2e-83	0	0
comp7781_c0_seq1	GCAGGAGGCCGACAAGTACAAGGCCGAGGACGACCTCCAGAGGGAAAAGGTCGCAGCCAAGAACGCTCTAGAATCCTACGCCTTCAACATGAAAACTAGCGTGGAGGATGACAACCTTAAAGGCAAGATTAGTGAGGATGACAAGAAAAAGGTTATTGAGAAGTGCAACCAGGTCATCGCCTGGCTGGAGGACAATCAGTTGGCCGAGAAGGAGGAATATGAACATCAACAGAAAGAGCTGGAGAAAGTGTGTAA	eeel_c25917	CTCCAGAGGGAAAAGATCGCAGCCAAGAACTCTCTAGAATCCTACGCCTTCAACATGAAAACTAGCGTGGAGGATGACAACCTTAAAGGCAAGATTAGTGAGGATGACAAGAAAAAGGTTATTGAGAAGTGCAACCAGGTTATCGCCTGGCTGGAGGACAATCAGTTGGCCGAGAAGGAGGAATATGAACATCAACGGAAAGAGCTGGAGAAAGTGTGTAATCCCACTCATCACCAA	heat shock protein 70 [Megalobrama amblycephala]	P:mitotic cell cycle; P:auxin biosynthetic process; P:response to heat; F:ATP binding; P:response to xenobiotic stimulus; P:DNA replication initiation; P:camera-type eye morphogenesis; P:response to cadmium ion; P:negative regulation of apoptosis; C:nucleus	98.19	0.866667	221	4	0	35	255	1	221	6e-108	0	0
comp7804_c0_seq2	CAGAACAAGTCCGATTTACTCTCATTGGATATACTCTCATTGACGTTTGCTATACATTTTCTTGCCGGCTGACTCACTGCTTAGTTGTCAATAGGTAGTTGCTATGCACTTCTTTCTCAACTTGCCTGACCAAAACATCCAGCCCACACCGGCGGAAGTGTGCATCACCGTAGCAACGAAATTCACGCTTTGCAAAAGAATGAAGTCTTGGCACCTCACAGGTTTAAGCACCATATGAAATAGATTATTTTAGCCACACTGGACCTCCGGTGGAGGCTAATACCCCTGCATATCCAAAGCGGTGCTCCTCATGGGAACGAAAGCAGGGGCAGAGAAAGGTTGTTATGAAGACATGTCGATATCTATGTCAGACAGCAGGAGATCCTGCCTAGGAAACAG…	eeel2_c1955	CATCACCGTAGCAACAAAATTCACGCTTTGCAAAAGAATGAAGTCTTGGCACCTCACAGGTTTAAGCACCATATGAAATAGATTATTTTAGCCACACTGGACCTCTGCTGGAGGCTAATGCCCTTGGATATCCAAAGCGGTGCTCCTCATGGGAACGAAAGCAGGGGCAGAGAAAGGTTGTTATGAAGACATGTCGATATCTATGTCAGACAGCAGGAGATCCTGCCTAGGAGACAGGATACCTTTCCCCTCCAAATGTGTGGGGAAACGGAGAGCTCCAGAGGGTTGGCTGTCACACAGTTCCATTGGACGATTGCAGGCAATTGTAGAACATGAAAACCAGGAGGCCAGATTGATTACCTGGCCAATGGTAGACACAGAGAAGGGTTTTGTCAAGAA…	novel protein [Danio rerio]	None	98.28	0.827586	816	14	0	163	978	1	816	0	0	1	comp7804_c0_seq2~98.33~1;comp7804_c0_seq1~98.33~1
comp8131_c0_seq1	CCTGAAAGCCACCCCAATGACTGGTATGCCGTCCCCTCCAACCACGCAGCATTTGAGAAATCCCCAGGGAAAACCAACCTTCATTTTGTTATATTTTATATCACATGAGTGGGTTATCACACCTCTATCAGCAGAATGGGAACTGGAGATATGCTTGCTGGTGTCAAGATGCAGTTAACATCTTGACCTTAAGCTTAAATCTATTTAAAGTGATGCATGTTGTGCATTTTTACAGATGACCTTCCCTGCCACTTTACG	eeel_c9215	ACGCGGGGATCAGCAGAATGGGAACTGGAGATATGCTTGCTGGCGTCCAGATGCAGTTAACATCTTGACCTTAAGCTTAAATCTATTTAAAGTGATGCATGTTGTGCATTTTTTACAGATGACCTTCCCTGCCACTTTACGTCTGCATTTGGAGCAGGCTTTTGTACCACCATTATTGCCTCCCCTGTGGATGTGGTGAAGACAAGATACATGAACTCTGCCCGAGGCCAGTACCGCAGTGCCTTAAACTGTGCCCTCACAATGATTACAAAGGAGGGGCCCACTGCCTTCTACAAGGGGTAAGGTACAACTGCTTGGCTTGACTGCTTATTTTGGATAATCGTCCTTGGTGAGAAATTAACAAATTCATTATTCTTTAACTCGCCAGGTTCATGCCCT…	RecName: Full=Mitochondrial uncoupling protein 2; Short=UCP 2 >gi|5326940|emb|CAB46248.1| uncoupling protein 2 [Cyprinus carpio]	F:binding; C:mitochondrial inner membrane; P:transmembrane transport; P:mitochondrial transport; C:integral to membrane	97.74	0.515504	133	2	1	127	258	9	141	4e-60	0	0
comp8140_c0_seq1	TGGACCAGAGAAAGAGAGAGAGAGGTCATTATCTTCCATCTTCAGCTCGGTCATCTTGTTGGATGTCTTGTGTTTACGGGGTGATGGCCGCAGTAAGGACAGCCTTGTTTTCTACAGACAATTTCGCTCCTCGTTTAGCTGGCCCTTGGCATGGCTCACGTATTTATGAACAATGTTAAAAGAAATGATTCCACAAGCCGTCAGAAAGCATCGTCTCCCTGCTCTGTCTCCCGTTCTCCCTCTCTCTTTTGAAACAGTGATTCGCGGACATTCTCCTCTGGACAATCCTCTTCACCCACAAGAC	eeel_c17684	AACGGCCGGGGGATCTCCATCTGGAACAAAACTGCCAGCGACCAGGCTACCACCGCCCGTATCAGAGACACGCTGAGGAGAGTCCTCAACCTCTCGCCCAACACCATCATGGAGTACAAAACGCATACTGACAGCATAAAGGCCTGGGAGGATTTCCATGGCTTGGTGAATGCCAGTGGGGGGCGTTAACTCCAGGTCCGTTGGGCGTCTGCCAAGGATTTGTGTTTGTGGTCTTGTGGGTGAAGAGGATTGTCCAGAGGAGAATGTCCGCGAATCACTGTTTCAAAAGAGAGAGGGAGAACGGGAGACAGAGCAGGGAGACGATGCTTTCTGACGGCTTGTGGAATCATTTCTTTTAACATTGTTCATAAATACGTGAGCCATGCCAAGGGCCAGCTA…	eukaryotic translation initiation factor 4E family member 2 [Danio rerio] >gi|120538154|gb|AAI29285.1| Zgc:110542 protein [Danio rerio] >gi|182891340|gb|AAI64328.1| Zgc:110542 protein [Danio rerio]	F:protein binding; F:RNA cap binding; F:translation initiation factor activity; C:ribosome; P:regulation of translational initiation	99.59	0.796053	242	1	0	63	304	472	231	2e-124	0	0	comp31686_c0_seq2~100.00~0.983333333333333;comp31686_c0_seq1~100.00~0.983333333333333
comp8298_c0_seq1	GTACTTCTCAATGAACTCTGTGAGTGACAGGTCCACGTGAAACTTGTGAGGGTATGGGTCCTCTGTCGTGCCCTTCAGCCCTTGGATGGCTTGTGTGCGTATCTTGTAGTATTGATTGGGGTCCAGAGTCTCCTCGTCGGCATGGTAGAGGTTCTGATCTCCCTTGTCATTGGTCTCTTTCTTCTGCTCCACCTGATCTTTAACCTTGGCCTCCTTTTCTGCCGCTTTCTTTTCAGCTTTCATGCGCCTCTTCAGCTCATTTTTACTGAGTTTATTTTCTCCATCCATCACCGTCGC	eeel2_c3469	CTGTGCACGCCGAAGAAGATGGCGGACGCGACGGTGATGGATGGAGAAAATAAACTCAGTAAAAATGAGCTGAAGAGGCGCCTGAAAGCTGACAAGAAAGCGGCAGAGAAGGAGGCAAAGGTTAAAGATCAGGTGGAGCAGAAGAAAGAGACCAATGACAAGGGAGATCAGAACCTCTACAATGCCGACGAAGAGACTCTGGACCCCAATCAATACTACAAGATACGCACACAAGCCATCCAAGGGCTGAAGGGCACGGCAGAGGACCCATACCCTCACAAGTTTCACGTGGACCTGTCACTCACAGAGTTCATTGAGAAGTACAGCCACCTACAGCCTGGAGACCAGCTGATGGACGTAGTCCTCAATGTGTCTGGTCGTGTTCACGCTAAGAGAGCC…	lysyl-tRNA synthetase [Danio rerio]	C:cytosol; P:auxin biosynthetic process; C:aminoacyl-tRNA synthetase multienzyme complex; F:lysine-tRNA ligase activity; P:diadenosine tetraphosphate biosynthetic process; F:ATP binding; F:protein binding; F:magnesium ion binding; C:mitochondrial matrix; F:amino acid binding; P:lysyl-tRNA aminoacylation; F:tRNA binding; P:lysine biosynthetic process	97.64	1	297	7	0	1	297	324	28	4e-145	0	0	comp30331_c1_seq4~98.33~1;comp30331_c1_seq3~98.33~1;comp30331_c1_seq2~98.33~1;comp30331_c1_seq1~98.33~1
comp8325_c1_seq1	GGTGCTGGCGAACGCGGCCGTGGCCGAGATCTGCAAACTTGTGGACGATGGATATGCGGTTTTACGCTTGGAAATGTCCCAAAGCCAGAAGGAGAACGAATCGCTCCGGAGGAAACTGCAGGTTTTGGAGTTACGGGTCGCGCAAGCTTGTAATTTCGCCGAGAAAACAAGGACAAAAGACAGTTCCGTAAATAATCGTCCTAAGAGAGGCTCGGTTTTCGATAAGTTTCAAGGATCCACAACAGCAGAGTCGGATAGCACCCCAAGCGGGCAAAGTCTCTTGGACACAGGCCTTTTAAGCGACGGAGAGCCCACAGCTGAAGACCAGTGTGCAGACATGGAGGAGGGAA	eeel_c29977	TGGTTTTTCTGTAAAACCTCCCCTTGCCAACAGCAATCTGGAAGTAAATCGAATGCGATATGGAATACAATACGAGTATGATTTGGGTTAATTGAAGAAGTTCTGCATTTTCGAACGTAGCAAAAGAAAGCAAGAAGGTTTAGAGCACAGGGTGGAGGGCCAAACGAACGATGTCGAATTGCGTCGCGTTTCACACACAGATCGCTTCCATCATGGAGGTGCTGGCGAACGCGGCCGTGGCCGAGATTTGCAAACTTGTGGACGATGGATATGCGGTTTTACGCTTGGAAATGTCCCAAAGCCAGAAGGAGAACGAATCGCTCCGGAGGAAACTGCAGGTTTTGGAGTTACGGGTCGCGCAAGCTTGTAATTTCGCCGAGAAAACAAGGACAAAAGACA…	Zinc finger protein 214 [Salmo salar] >gi|209155408|gb|ACI33936.1| Zinc finger protein 214 [Salmo salar]	F:binding	99.6	0.708571	248	1	0	1	248	218	465	8e-128	0	0
comp8411_c0_seq1	GGCGGGGACTTTGAGGATGGCCTATCGTCCTCCTCCACTCCCGTAAACAGCCGAAAAAGAAGAAGAGCTTCCAGCGTACCCACTGTAGATCCAATTGCAGTGTGTCATGAGCTGTATAATACCATAAAAGATTACAAGGATGACCATGGCAGACAAATCTGTGAGCTGTTCATTAGAGCACCAAAGAGAAGAAACCAACCAGATTACTATGAAGTGGTCACCCAGCCCATAGATCTGATGAAGATCCAAC	eeel_c39040	GGTTGCTCTAATGAACAGCTCACAGATTTGTCTGCCATGGTCATCCTTGTAATCTTTATGGTATTATACAGCTCATGACACACTGCAATTGGATCTACAGTGGGTACGCTGGAAGCTCTTCTTCTTTTTCGGCTGTTTACGGGAGTGGAGGAGGACGACAGGCCATCCTCAAAGTCCCCGCCACTAACGCTACTGGAAGGAGAAGTGGCCCTCCGTCTTTTGGAACCCATCGGAGCAGTGCCTGGACTCTCGACAATAGTGTTAGCTTTAGATTGCTAGGCTAAGAGAGCTTGCTGGTTAGCTCCTTCCCCTCTCTAGCTGTCCCCGG	polybromo 1 [Gallus gallus] >gi|82107536|sp|Q90941.1|PB1_CHICK RecName: Full=Protein polybromo-1 >gi|951231|emb|CAA62353.1| polybromo 1 protein [Gallus gallus]	C:nuclear chromosome; P:regulation of transcription; P:placenta development; P:heart development; F:DNA binding; C:kinetochore; F:protein binding; P:mitosis; F:chromatin binding; P:chromatin remodeling; C:chromatin	98.89	0.72	180	1	1	1	180	182	4	6e-88	1	1	comp8411_c0_seq1~98.28~0.966666666666667
comp8417_c1_seq1	CGTTGATTATGTATAGAACCTAATCGCTTCCTGAAAGTGAGTCCTATATTTCCATATAATATTTGGAAATAACCTAATTGTATTTACTTGATAACAGTTGAGTACTTCACCCAGTCCACTCTGGCGCTTTGAAAGCGAATCTGTTCAAAAAGACATGGGGCATCCTCCTTTGGAGGTTAGTGACTGCTATCATGACAGTCCAGATTTTAGGGAGAGATTGAAGTGCGACGAACAAGAACTGGAAAGAACCAGCAAGTTTCGCAAAGATGTGATAAAAGACGGAAATAATGTAATCGCCGCAATCAAGAACTACTCTTTGGCAGTTCAGAAGTTCTCACAGACCCTCCATGCTTTCCAGTTTGACTTCATTGGGGATTCTTTGACTGATGATGAGATTAA…	eeel_c21890	ACGCGGGGTGACTGGATTCATTTTGGGAAGCGAGTCCAATGCAACGTATAGCTACTGCACAATGCATCCAACCGTTGATTATGTATAGAACCTAATCGCTTCCTGAAAGTGAGTCCTATATTTCCATATAATATTTGGAAATAACCTAATTGTATCTACTTGATAACAGTTGAGTACTTCACCCAGTCCACTCTGGCGCTTTGAAAGCGAATCTGTTCAAAAAGACATGGGGCATCCTCCTTTGGAGTTTAGTGACTGCTATCATGACAGTCCAGATTTTAGGGAGAGATTGAAGTGCTACGAACAAGAACTGGAAAGAACCAGCAAGTTTCTCAAAGATGTGATAAAAGACGGAAATAATGTAATCGCTGCAATCAAGAACTACTCTTTGGCAGTTCA…	PREDICTED: similar to oligophrenin 1 [Gallus gallus]	P:axon guidance; C:cell junction; F:Rho GTPase activator activity; C:axon; C:synapse; C:dendritic spine; P:actin cytoskeleton organization; P:substrate-bound cell migration, cell extension; F:actin binding; C:actin cytoskeleton; P:endocytosis; P:signal transduction	98.47	0.841542	393	5	1	1	393	73	464	0	1	1	comp8417_c1_seq1~98.36~1.01666666666667
comp8484_c0_seq1	ATCACCTCGTACAAACTGGTATTGCAAGATCACCAAGCCTTTCGGAGGAAATCATGGCGATACCTTATTCTGGACGAGGCCCAAAACATCAAGAACTTCAAATCACAGCGCTGGCAGAGCTTACTCAACTTCAACAGTCAGAGGCGTCTGCTACTGACTGGTACACCCCTGCAGAACAGTCTGATGGAACTGTGGTCCCTCATGCACTTCCTCATGCCTCACGTCTTCCAGTCGCACCGTGAATTCAAAGAGTGGTTCTCAAATCCCCTCACTGGCATGATCGAGGGCAGCCAGGAGTACAACGAAGGCCTAGTCAACAGAAAACAAAAGGTCCTACGGCCTTTTCTCCTGCGAAGAATTAAGGCCGACGTGGAGAAGCAGATGCCCAAGAAGTATGAG…	eeel_c16374	TTCGCAGGNGAAAAGGCCGTAGGACCTTGTGGAGCCTCTTGACTAGGCCTTCGTTGTACTCCTGGCTGCCCTCGATCATGCCAGTGAGGGGATTTGAGAACCACTCTTTGAATTCACGGTGCGACTGGAAGACGTGAGGCATGAGGAAGTGCATGAGGGACCACAGTTCCATCAGACTGTTCTGCAGGGGTGTACCAGTCAGTAGCAGACGCCTCTGACTGTTGAAGTTGAGTAAGCTCTGCCAGCGCTGTGATTTGAAGTTCTTGATGTTTTGGGCCTCGTCCAGAATAAGGTATCGCCATGATTTCCTCCGAAAGGCTTGGTGATCTTGCAATACCAGTTTGTACGAGGTGATGCACACATGGAATGCATTGGGCTTTGTCCAACCCTGTCTCTTCA…	unnamed protein product [Tetraodon nigroviridis]	P:chromatin modification; P:regulation of transcription from RNA polymerase II promoter; F:DNA binding; F:ATP binding; F:helicase activity; P:interspecies interaction between organisms; F:histone acetyltransferase activity; F:transcription coactivator activity; C:histone acetyltransferase complex; P:acyl-carrier-protein biosynthetic process	98.03	0.744235	355	7	0	1	355	355	1	1e-177	1	1	comp8484_c0_seq1~100.00~1
comp8484_c1_seq1	AGAAAGTGATGATGAAGGTGGCGAAGGGATGGAGATCCTGCTAAAGGGAGGAGAACGCAGTCCCCCTGGCCCTGCTGCCGCACGGCCTAAGGAGATCAGCCACATCGCTGCAACTGCTGAGAGCTTGCAACCTAAGGGCTATACACTTGCCACCACACAGGTGAAGACGCCCATTCCCTTCCTCCTACACGGCACATTGCGGGAATACCAGCACATTGGCCTGGACTGGCTGGTCACCATGTATGAAAAGAAGCTGAATGGTATCCTGGCTGATGAGATGGGGCTGGGAAAAACTATCCAGACCATTGCTCTGTTGGCTCATCTTGCCTGTGAAAAAGGTAATTGGGGTCCTCACCTGATCATTGTACCAACCAGTGTAATGCTCAACTGGGAGATGGA…	eeel_c16374	TTCGCAGGNGAAAAGGCCGTAGGACCTTGTGGAGCCTCTTGACTAGGCCTTCGTTGTACTCCTGGCTGCCCTCGATCATGCCAGTGAGGGGATTTGAGAACCACTCTTTGAATTCACGGTGCGACTGGAAGACGTGAGGCATGAGGAAGTGCATGAGGGACCACAGTTCCATCAGACTGTTCTGCAGGGGTGTACCAGTCAGTAGCAGACGCCTCTGACTGTTGAAGTTGAGTAAGCTCTGCCAGCGCTGTGATTTGAAGTTCTTGATGTTTTGGGCCTCGTCCAGAATAAGGTATCGCCATGATTTCCTCCGAAAGGCTTGGTGATCTTGCAATACCAGTTTGTACGAGGTGATGCACACATGGAATGCATTGGGCTTTGTCCAACCCTGTCTCTTCA…	unnamed protein product [Tetraodon nigroviridis]	P:chromatin modification; P:regulation of transcription from RNA polymerase II promoter; F:DNA binding; F:ATP binding; F:helicase activity; P:interspecies interaction between organisms; F:histone acetyltransferase activity; F:transcription coactivator activity; C:histone acetyltransferase complex; P:acyl-carrier-protein biosynthetic process	99.52	0.855102	419	2	0	72	490	792	374	0	0	0	comp8484_c0_seq1~100.00~1
comp8683_c0_seq1	GTTTTGTTTTACACTCACCCTCTGGCCACCCACATCCACAGGTACTCCCTCTAGAGAACAAAATGCAGAAACCCCATCAATTCAGGCTGGTTCTGTACCTGGGCATGGCCATGGTGAGCATCCTCTACATCAGCTTGGGCACCATCGGGTACCTGTGTTTCGGAAATGTCATCGGTGCGAGCATCACCCTCAACCTACCGAACTGCTGGATGTACCAGGTTGTGAAGCTCCTGTACTGTGTGGGCATCTTCTTCACATACGCTCTGCAGTTCTACGTCCCAGCTGACATCATCACCCCCACCGCAGTGGCCCGTGTTGGAGAGAG	eeel2_c1569	TCAACCAGGACAACAGTCACATTGTGACACTGAATGTGGGCTGGCGGATTGGATCTTCTAAGCTCTTAGTGAAGCTGTGAATGTGGAACGCAATCCAGACCACTTGCGATCATGGGCGACATTATCACTGATCAAGATAACGTGCCCTTCTATGGAGAGCAGACCCCTGTTGAGGAGTCTGATGTGTCCTCAGTTCACGGGGCTGGCCCCTCCGAACGCCAGGACCACTATGAACGTTTTGGAAGCAAAAAGGAACCACTTTCTTCCAGACTCTGATCCACTTACTAAAGGGGAATATTGGCACAGGGCTTCTGGGCTTGCCTCTTGCGATCAAGAATGCAGGGCTTGTGGTTGGTCCCATAAGTCTCTTTGTGATGGGGATAGTGGCGGTCCATTGCG…	PREDICTED: solute carrier family 36 (proton/amino acid symporter), member 1 [Danio rerio]	F:hydrogen ion transmembrane transporter activity; C:lysosome; F:L-tyrosine transmembrane transporter activity; F:glycine transmembrane transporter activity; C:integral to membrane; F:symporter activity; F:L-proline transmembrane transporter activity; F:L-alanine transmembrane transporter activity; P:proline transport; P:L-alanine transport; P:glycine transport; P:proton transport; C:endoplasmic …	96.57	0.627692	204	7	0	41	244	932	1135	2e-93	0	0
comp8720_c0_seq1	ACATGCCTACTTTCATCGCTGATCACTTGCTTCTTAAAGATACTGTCATGCCACAGAAATGTACTATGTAGCTTGTTTTCCATCTGGAAGTCTCAGAGAGCAGCGTAGTGAAATGAACAGTAGTCTTTTGTACAATACAGCATGCTTTTGTATTTTCACACTGCTAAAAGGCAGTTTGTAGCTTCGGTCGAGTTGGCCAGTCAGAAACCACCAGCCTG	eeel_c22301	GTCGGGGAACCCGCTACTCACCTGGTTGGGATGCTAAGTTTTTCTGGCTGCCACTGTCCTACATGCCTACTTTCATCGCTGATCACTTGCTTCTTAAAGATACTGTCATGCCACAGAAAATGTACTATGTAGCTTGTTTTCCATCTGGAAGTCTCAGAGAGCAGCATAGTGAAATGAACAGTAGTCTTTTGTACAATACAGCATGCTTTTGTATTTTCACACTGCTAAAAGGCAGTTTGTAGCTTCGGTCGAGTTGGCCAGTCAGAAACCACCAGCCTGTTGGTAGATCGCCGGTCACCCTTTTATTCTTCACTGCTCTAGTAATGCTCTATCTTTTATGGCATGGCGAGGAACCATTGCTAGCTTGCTGCGATTTTGGTGAATTTTCTTGGTGAATAA…	Retinol dehydrogenase 3 [Osmerus mordax]	P:retinal metabolic process; P:gut morphogenesis; F:binding; P:skeletal system development; P:pectoral fin morphogenesis; P:oxidation reduction; F:retinol dehydrogenase activity; P:exocrine pancreas development; P:retinol metabolic process	99.09	1.00459	219	1	1	1	218	61	279	1e-109	0	0
comp9004_c0_seq1	CTCTTCTTTAATGTACATTTGCTACAAAAAGATGGTATACATTTGAACATATCATGCAAAGTGGCAAGTCTGCTTACAAACATGTCTAACAGTAGTCTCGTTTTGTGTAGCTCATCGGCGACTTTGATCTGCCCTCCCTCAAACACAATAAAACACCTAAACACCCCCAAATAATACAAAATAATATACCATGATTTAAAATACCTAAGTCCGCACATCTTTGCAGAATTGTTTTTTGTTTCAGTCCATGTTCTTATCCACACC	eeel_c9881	TGTTTAGGTGTTTTATTGTGTTTGAGGGAGGGCAGATCAAAGTCGCCGATGAGCTACACAAAACGAGACTACTGTTAGACATGTTTGTAAGCAGACTTGCCACTTTGCATGATATGTTCAAATGTATACCATCTTTTTGTAGCAAATGTACATTAAAGAAGAGACATTGCTTTGGGGGGGGATCTACATGGATTTTATTCCTTCCCCAGTTTATATTTGTTTCCTGATATGTTGTGATTCTCTGCAGTTGGGCCCTTTGCTCCTGAATTACTTCATGTGAGGGAGGGGGCGCGAGGGAGACACGGGCTAAAGTAAATATGCAAATTCAGGGTAGGAATCATCCCATTTTTTACTATCCAGTTATTTAAAAAAATAAAACTGAAAAAACTTGTGTTAAGT…	Zebrafish DNA sequence from clone CH211-86M22 in linkage group 12, complete sequence	None	100	0.617424	163	0	0	1	163	163	1	2e-82	0	1	comp29108_c0_seq2~98.36~1.01666666666667;comp29108_c0_seq1~98.36~1.01666666666667;comp29108_c0_seq2~100.00~1;comp29108_c0_seq1~100.00~1;comp9004_c0_seq1~100.00~1
comp9004_c0_seq1	CTCTTCTTTAATGTACATTTGCTACAAAAAGATGGTATACATTTGAACATATCATGCAAAGTGGCAAGTCTGCTTACAAACATGTCTAACAGTAGTCTCGTTTTGTGTAGCTCATCGGCGACTTTGATCTGCCCTCCCTCAAACACAATAAAACACCTAAACACCCCCAAATAATACAAAATAATATACCATGATTTAAAATACCTAAGTCCGCACATCTTTGCAGAATTGTTTTTTGTTTCAGTCCATGTTCTTATCCACACC	eeel_c9881	TGTTTAGGTGTTTTATTGTGTTTGAGGGAGGGCAGATCAAAGTCGCCGATGAGCTACACAAAACGAGACTACTGTTAGACATGTTTGTAAGCAGACTTGCCACTTTGCATGATATGTTCAAATGTATACCATCTTTTTGTAGCAAATGTACATTAAAGAAGAGACATTGCTTTGGGGGGGGATCTACATGGATTTTATTCCTTCCCCAGTTTATATTTGTTTCCTGATATGTTGTGATTCTCTGCAGTTGGGCCCTTTGCTCCTGAATTACTTCATGTGAGGGAGGGGGCGCGAGGGAGACACGGGCTAAAGTAAATATGCAAATTCAGGGTAGGAATCATCCCATTTTTTACTATCCAGTTATTTAAAAAAATAAAACTGAAAAAACTTGTGTTAAGT…	Zebrafish DNA sequence from clone CH211-86M22 in linkage group 12, complete sequence	None	100	0.617424	163	0	0	1	163	163	1	2e-82	0	1	comp29108_c0_seq2~98.36~1.01666666666667;comp29108_c0_seq1~98.36~1.01666666666667;comp29108_c0_seq2~100.00~1;comp29108_c0_seq1~100.00~1;comp9004_c0_seq1~100.00~1
comp9103_c0_seq2	TAAAATCTCAATTGTAATAGATTGATTAAATTGTTTTATTTTCTTCTTCTTTTTTGTTCTACAGTCTTGGTTCCTCTGACAAGACCTGCGTGAAGCAAACAACAAAAATTCTGTATTGAAAATCTAAAGATAAATTAAATAAACCGCTCTCCAGCCCTTCTAACACCGATGAAAAACAGAAAATACCTGCATGATTTTAACAGGAAAATAATCTCAGCTCCATGAACAAAGCAAAAAAAAAAAAAAAAAAA	eeel2_c3967	CCCTGAAGGAGTTTGTGCAGTTCGCCCTCCGACGGTCGGACTCACCTCGCCCGCATCTCCGCATACTCCTCGCCAGGCTCCACAGCTCCCAACAGGTTTGTCAGCATCGGATCACGGGACAACAACTTTCTGAACATCCCCCAGCAGACGCAGTCTTGGTTCCTCTGACAAGACCTGCGTGAAGCAAACAACAAAAATTCTGTATTGAAAATCTAAAGATAAATTAAATAAACCGCTCTCCAGCCCTTCTAACACCGATGAAAAACAGAAAATACCTGCATGATTTTAACAGGAAAATAATCTCAGCTCCATGAACAAAGACAAAAAAACCCCGGAGGAAAAAACAATTTTAGCAGAAAATTTTAAATTCAGAAGAGGAAGAGGAAGATGAGGAGTCAT…	unnamed protein product [Tetraodon nigroviridis]	F:RNA polymerase II transcription factor activity, enhancer binding; P:positive regulation of transcription from RNA polymerase II promoter; F:transcription activator activity; C:transcription factor complex	99.44	0.713147	179	0	1	62	239	151	329	5e-89	0	0	comp4293_c0_seq1~100.00~1
comp9184_c0_seq1	GGGATAGACTGCTAGATGTAGGCTAGAAGTTTTACGAAGACACTATGGGCGTCGGGACCAATTAAGCCTACTTTATTTTGTATGTGCAGTCAAGCCTATCGTTTTTACATAGAAAAGTAACATCTGCCACTTTGAATAAGCCTTTGTAATCTTTCATATTTAAGAAACTGAAGGAAGCGACTCGCCATTTAATTAATTCGCGGCATACATTCACATTATTTGGAAAGGTTACTTTCCATATTAAACTCACTCCGGCAATTAATAATAAAGGTTATTTCTGTTTTTATTCCAAGACATACATCTACAAGACTGTTTGCCAAGAATGCTAGTACTGGCCTGGACTAGGTGTAGCTGTGTTTTCATGCTGCTGTTTGCAGCATTGAGAATGGTAACGTCCCA…	eeel_c27245	GCGGGTACATAGAAAAGTAACATCTGCCACTTTGAATAAGCCTTTGTAATCTTTCATATTTAAGAAACTGAAGCAAGCGACTCGCCATTTAATTAATTCACGGCATACATTCACATTATTTGGAAAGGTTACTTTCCATATTAAACTCACTCCGGCAATTAATAATCAAGGTTATTTCTGTTTTTATTCCAAGACATACATCTACAAGACTGTTTGCCAAGAATGCTAGCACTGGCCTGGACTAGGTGTAGCTGTGTTTTCATGCTGCTGTTTGCAGCATTGAGAATGGTAACGTCCCAAAAGGCAGAAGCGGGATCCAAGGTGAACTCAATCAAATTGAGTCTTCTGGAACCTCCAACTGCGGCAACGAATCGTTCTGGGACCGCAGTCACCAAGAAA…	PREDICTED: dickkopf homolog 2 (Xenopus laevis) [Taeniopygia guttata]	P:negative regulation of Wnt receptor signaling pathway; P:multicellular organismal development; C:extracellular region	99.03	0.5323	412	4	0	106	517	6	417	0	0	0
comp9222_c0_seq1	GTCGCGGTGCTAGCTGGGCTTAGCTGCTGCCCTGCTTGGCGGCCAGTCTCTTGTCTCTCTCCTCGGCAATGGTCAAACGGATTCCCTTTCCGCGGGGCAGGGAAACCCATGGCTTGTTGCCCTTGCCGATGACGAAGATGTTAGACAGCCTGGTGGCAAAGCTGTTGCCGGTGCTGTCCTTCACGTGCACCACGTCGAAGGAGCCAGGGTGCCTCTCCCTGTTGGTGATCACCCCGATACGCCCCAAGTTGGCACCACCAGTCACCATGCACAGGTTAGCGGTATCAAACTTAATGAATTCTGTGATCTTGCCAGTGTCCAGGTCAATGCGGACAGTGTCGTTGACCTTGATGAGGGGATCAGGGTAGCGGATGGTGCGGGCATCATGTGTGACCAAGT…	eeel2_c383	CAGACTCCGCCATGGCTCGAGGACCGAAGAAACACTTGAAGCGCGTGGCAGCGCCGAAGCATTGGATGCTGGACAAGCTCACCGGCGTGTTCGCTCCTCGCCCCTCCACTGGCCCCCACAAACTGAGGGAGTGCCTCCCCCTCATCATCTTCCTGAGGAACCGGCTGAAGTACGCCCTGACTGGAGATGAGGTCAAGAAAATCTGCATGCAGAGATTCATCAAGATTGACGGCAAGGTTCGCACCGACGTCACCTACCCCACAGGCTTCATGGATGTGATCAGCATTGAGAAGACTGGAGAGCACTTCCGCCTGATCTACGACGTCAAGGGCCGCTTCACCGTCCACCGCATCACCGCCGAGGAAGCCAAGTACAAGCTCTGTAAAGTGAAGAAGATCA…	ribosomal protein S4 [Solea senegalensis]	P:brain development; F:rRNA binding; F:structural constituent of ribosome; P:translational elongation; C:cytosolic small ribosomal subunit; P:positive regulation of translation; P:embryonic development; C:polysome; P:positive regulation of cell proliferation; P:ribosome biogenesis	99.24	0.996965	657	5	0	3	659	820	164	0	0	1	comp12046_c0_seq1~100.00~1;comp9222_c0_seq1~100.00~1
comp9222_c0_seq1	GTCGCGGTGCTAGCTGGGCTTAGCTGCTGCCCTGCTTGGCGGCCAGTCTCTTGTCTCTCTCCTCGGCAATGGTCAAACGGATTCCCTTTCCGCGGGGCAGGGAAACCCATGGCTTGTTGCCCTTGCCGATGACGAAGATGTTAGACAGCCTGGTGGCAAAGCTGTTGCCGGTGCTGTCCTTCACGTGCACCACGTCGAAGGAGCCAGGGTGCCTCTCCCTGTTGGTGATCACCCCGATACGCCCCAAGTTGGCACCACCAGTCACCATGCACAGGTTAGCGGTATCAAACTTAATGAATTCTGTGATCTTGCCAGTGTCCAGGTCAATGCGGACAGTGTCGTTGACCTTGATGAGGGGATCAGGGTAGCGGATGGTGCGGGCATCATGTGTGACCAAGT…	eeel_c5774	ACGGGGGCGCCTCCAACGGCTTCAGAGGTGGATATGATGGGTACCGGCCGCCCTTTTCCCAACACTCCAAACAGTGGCTATGGACAAGCCAAGTACAAGCTCTGTAAAGTGAAGAAGATCATGATTGGCACCAAGGGGGTCCCCCACTTGGTCACGCATGATGCCCGCACCATCCGCTACCCTGATCCCCTCATCAAGGTCAACGACACTGTCCGCATTGACCTGGACACTGGCAAGATCACAGAATTCATTAAGTTTGATACCGCTAACCTGTGCATGGTGACTGGTGGTGCCAACTTGGGGCGTATCGGGGTGATCACCAACAGGGGAGAGGCACCCTGGCTCCTTCGACGTGGTGCACGTGAAGGACAGCACCGGCAACAGCTTTGCCACCAGGCT…	40S ribosomal protein S4 [Epinephelus coioides]	P:brain development; F:rRNA binding; F:structural constituent of ribosome; P:translational elongation; C:cytosolic small ribosomal subunit; P:positive regulation of translation; P:embryonic development; C:polysome; P:positive regulation of cell proliferation; P:ribosome biogenesis	98.69	0.694992	458	5	1	3	459	543	86	0	0	1	comp12046_c0_seq1~100.00~1;comp9222_c0_seq1~100.00~1
comp9253_c0_seq1	CACCGGCACGTATATGCCCGCAAACACAGCTATGCAAGGGACGTACATCCCACAGTACACCACGGTGCCTCCTTCCAGCGTCTCAGTAGAGGACAACAGTGGTCAGCAGCAACAGGTTGCTATAGAAACACCCTCAGAACACACGAACTACTCCTACCAGCATAGCAAGTGAAGCAGAGCTCTTCAAGAAAGTACATTCTGGAGTGGGGTCAGGAGATTCCCGCTCAGAGCCTGACGGTGGCTTCGGTCCCTATGTACCAGGACACTATGCACCAGGAC	eeel_c36672	GCGGGGGACCACGCCATGTCCATCCAGCCCACCTCCATGATGAGCCCCCTCACGCAGCAGCTCAGCCACCTCTCCCTGGGCAGCACCGGCACGTATATGCCCGCAAACACGGCTATGCAAGGGACGTACATCCCACAGTACACCACGGTGCCTCCTTCCAGCGTCTCAGTAGAGGACAACAGTGGTCAGCAGCAACAGGTTGCTATAGAAACACCCTCAGAACACACGAACTACTCCTACCAGCATAGCAAGTGAAGCAGAGCTCTTCAAGGAGGTACATTCTGGAGTGGGGTCAGGAGATTCCCGCTCAGAGCCTGACAGTGGCTTCGGTCCCTATGTACCAGGACACTATGCACCAGGACTTTTAC	RNA binding motif, single stranded interacting protein 2 [Danio rerio] >gi|50369685|gb|AAH76435.1| Zgc:100836 [Danio rerio]	F:RNA binding; P:RNA processing; C:nucleus; F:nucleotide binding	98.57	1	279	4	0	1	279	84	362	4e-140	0	1	comp9253_c0_seq2~100.00~1;comp9253_c0_seq1~100.00~1
comp9253_c0_seq2	CACCGGCACGTATATGCCCGCAAACACAGCTATGCAAGGGACGTACATCCCACAGTACACCACGGTGCCTCCTTCCAGCGTCTCAGTAGAGGACAACAGTGGTCAGCAGCAACAGGTTGCTATAGAAACACCCTCAGAACACACGAACTACTCCTACCAGCATAGCAAGTGAAGCAGAGAAGAGTTTCTACTTCTTCCCCTCGTCAGCTCTTCAAGAAAGTACATTCTGGAGTGGGGTCAGGAGATTCCCGCTCAGAGCCTGACGGTGGCTTCGGTCCCTATGTACCAGGACACTATGCACCAGGAC	eeel_c36672	GCGGGGGACCACGCCATGTCCATCCAGCCCACCTCCATGATGAGCCCCCTCACGCAGCAGCTCAGCCACCTCTCCCTGGGCAGCACCGGCACGTATATGCCCGCAAACACGGCTATGCAAGGGACGTACATCCCACAGTACACCACGGTGCCTCCTTCCAGCGTCTCAGTAGAGGACAACAGTGGTCAGCAGCAACAGGTTGCTATAGAAACACCCTCAGAACACACGAACTACTCCTACCAGCATAGCAAGTGAAGCAGAGCTCTTCAAGGAGGTACATTCTGGAGTGGGGTCAGGAGATTCCCGCTCAGAGCCTGACAGTGGCTTCGGTCCCTATGTACCAGGACACTATGCACCAGGACTTTTAC	RNA binding motif, single stranded interacting protein 2 [Danio rerio] >gi|50369685|gb|AAH76435.1| Zgc:100836 [Danio rerio]	F:RNA binding; P:RNA processing; C:nucleus; F:nucleotide binding	99.44	0.583062	179	1	0	1	179	84	262	2e-89	0	1	comp9253_c0_seq2~100.00~1;comp9253_c0_seq1~100.00~1
comp9259_c0_seq1	TGTCACGGCACAGTAACTTTAAAAAAATAAAAAAAAGTTTTGTCTGTCAGCTTGCATTGTTTTAAATGTAGTTCTTATGTAAAAACTGAGGGTGTAATTTGTGTTTAAGTAATGTGGTGTTACAAATAGAACGGGTTTATTACACATTTGCTTGTTTTATGTGAATAAGCTTTCAAAAACGTGTTTGTATAAACCATACCTAGTCTGAAGAATAATAGATATGTCGGATGAGGGAAAATGTGTTAACGTGGCACAAAGAGTTACAACATTGCATTGTAACCTATTTTTACAAATTGAATCTTATGCATATACAAAATATATTGTGCTTATGAAAATGATTTCAAACCACCAGCACTACTTTCAAAAAAGAAAGAGTACCTCGTATGTGACAGCGATATA…	eeel_c21155	ATACCTAGTCTGAAGAATAATAGATATGTCGGATGAGGGAAAATGTGTTAACGTGGCACAAAGAGTTACAACATTGCATTGTAACCTATTTTTGCAAATTGAATCTTATGCATATACAAAATATATTGTGCTTATGAAAATGATTTCAAACCACCAGCACTACTTTCAAAAAAGAAAGAGTACCTCGTATGTGACAGCGATATATTAAATCTTATTTAAATGATTTACTGAATATATGCTTTATATACTATTTTCTATACCTTAATTTAAAAATAAATAAACTTTATTTTAACCGCCTGGACATCCCATGCCCTGGAGTCGTGTCAGAATGTATTTCTGATGTATAAAAGGAACTAGAATGTGATGTTGTAACACTTTTGGAGGAAATGGGTCACGCGC…	EST	None	99.32	0.749679	584	4	0	196	779	1	584	0	1	1	comp9259_c0_seq1~98.33~1;comp9259_c0_seq1~100.00~1
comp9259_c0_seq1	TGTCACGGCACAGTAACTTTAAAAAAATAAAAAAAAGTTTTGTCTGTCAGCTTGCATTGTTTTAAATGTAGTTCTTATGTAAAAACTGAGGGTGTAATTTGTGTTTAAGTAATGTGGTGTTACAAATAGAACGGGTTTATTACACATTTGCTTGTTTTATGTGAATAAGCTTTCAAAAACGTGTTTGTATAAACCATACCTAGTCTGAAGAATAATAGATATGTCGGATGAGGGAAAATGTGTTAACGTGGCACAAAGAGTTACAACATTGCATTGTAACCTATTTTTACAAATTGAATCTTATGCATATACAAAATATATTGTGCTTATGAAAATGATTTCAAACCACCAGCACTACTTTCAAAAAAGAAAGAGTACCTCGTATGTGACAGCGATATA…	eeel_c21155	ATACCTAGTCTGAAGAATAATAGATATGTCGGATGAGGGAAAATGTGTTAACGTGGCACAAAGAGTTACAACATTGCATTGTAACCTATTTTTGCAAATTGAATCTTATGCATATACAAAATATATTGTGCTTATGAAAATGATTTCAAACCACCAGCACTACTTTCAAAAAAGAAAGAGTACCTCGTATGTGACAGCGATATATTAAATCTTATTTAAATGATTTACTGAATATATGCTTTATATACTATTTTCTATACCTTAATTTAAAAATAAATAAACTTTATTTTAACCGCCTGGACATCCCATGCCCTGGAGTCGTGTCAGAATGTATTTCTGATGTATAAAAGGAACTAGAATGTGATGTTGTAACACTTTTGGAGGAAATGGGTCACGCGC…	EST	None	99.32	0.749679	584	4	0	196	779	1	584	0	1	1	comp9259_c0_seq1~98.33~1;comp9259_c0_seq1~100.00~1
comp9260_c0_seq1	GGGGGTGGGTGGATCAGCTGTCCGTCATCCTCCTCGCGTCTGAGTCTAGCTCCGGCCTCCTTCTGGAGGCTCTCCGTATCCGAGCGCTGGTTACCATGGCGGTGACATGGGCTGGGGGTTCTGGAGGTATGACATCACAACGGCCGAGATGGACAGCATGAAGCTGCTCATCATCTGTTTGGTGTCCTCAGAGCTGCGGGAGTTGGCGAAGCTGATGAACGAGCAGTAAACCGCAATCCAGGCGCACCACTTCAGCTTGAGCATTAGGCCACACATGCTGAATATCATGCCCAGCAGGTTCATGTAGTCGGGGGTAGGGTCCTCCAAGGTAGGGTTTGAGTCTGTGCTGGGGGGTTTGTACCGAAGTATCTTGTTTTGCCTCCGTGGATCCGACATGCT…	eeel_c2554	GCCGGGGGGAATTTTCTTCCTCTTCGATCTCTCTCAGTTTTGGCACTGAAGTAGTGAGAAGACGGTGTGGGATCAGGGATAAAGATGACTTCAAACAGCATGTCGGATCCACGGAGGCAAAACAAGATACTTCGGTACAAACCCCCCAGCACAGACTCAAACCCTACCTTGGAGGACCCTACCCCCGACTACATGAACCTGCTGGGCATGATATTCAGCATGTGTGGCCTGATGCTCAAGCTGAAGTGGTGCGCCTGGATTGCGGTTTACTGCTCGTTCATCAGCTTCGCCAACTCCCGCAGCTCTGAGGACACCAAACAGATGATGAGCAGCTTCATGCTGTCCATCTCGGCCGTTGTGATGTCATACCTCCAGAACCCCCAGCCCATGTCACCGCCA…	PREDICTED: hypothetical protein [Ornithorhynchus anatinus]	C:integral to membrane	99.77	1	431	1	0	1	431	495	65	0	0	0	comp25331_c0_seq1~98.33~1
comp9347_c0_seq1	GTCAGCCCGATGCAACAGTGAGGTCGAGGGCTTGAAGGAATTCTCTACGGCTGATGTGAAACAATCTCTCACTCGTCGACGAGTGATTTCAGAGGGTGCGGCTTCCAAAGCTCACGACGATGAAATCGTTTCAGGGGAGAGAAGGCAAAGATCGTGGAGCGTCGTCTCTTTGGGGAGCGTGCTGAGTATAGAAATTCAGCCGTTTTCCAGACAGTTCCAAAAGGTCGTGGAGCGCTTTGGGCTCCACTCTTTGCAGCGAGCGAAATGGATCATCGGAGAGCTGAACTGCGTTAC	eeel_c34517	AAATCGTTTCAGGGGAGAGAAGGCAAAGATCGTGGAGCGTCGTCTCTTTGGGGAGCGTGCTGAGTATAGAAATTCAGCCGTTTTCCGGACAGTTCCAAAAGGTCGTGGAGCGCTTTGGGCTCCACTCTTTGCAGCGAGCGAAGTGGATCATCGGAGAGCTGAACTGCGTTACGAGCGATCTGGAGCACGTGTGGACTGTGCTGAGCCAGGCCACGAGGCACTCCCAGCTCCCAACGTGCAACGCCAACATTCAGAGGAACTTGGCACAGATATGGTGTTCTGTGATGTTTTATATTCGGAATATGTCGGCCATTTCCTGAAACGAGAGCTTGGCCTGTCCGGACAGATCAGTTTAGCTGTTCATAAACTAGGTGCCATTTTTAGCTTGTAGCAATGTGT…	PREDICTED: hypothetical protein [Danio rerio]	F:molecular_function; C:cellular_component	98.84	0.585034	172	2	0	123	294	1	172	6e-84	0	0	comp9347_c1_seq1~96.67~1
comp9347_c1_seq1	ACTGCGTTACGAGCGATCTGGAGCACGTGTGGACTGTGCTGAGCCAGGCCACGAGGCACTCCAAGCTCCCAACGTGCAACGCCAACATTCAGAGGAATTTGGCACAGATATGGGTGTTCTGTGATGTTTTATATTCGGAATATGTAGGCCATTTCCTGAAACGAGAGCTTGGCCTGTCCGGACAGATCAGTTTAGCTGTTCATAAACTAGGTGCCATTTTTAGCTTGTAGCAATGTGTTTTCACAGTCATGAACTGACATAATTGGTGTTTTAATTCTGTAATTTATTCATGTGAATTAGCATAACATTTTGAAAGGCATTTGCTTTGAAATGAATTTTCTAGGGGAAAAAAACATTACTTCTATAAGTAATTGCAATGGTTTAATGAAATCTGTAAAA…	eeel_c34517	AAATCGTTTCAGGGGAGAGAAGGCAAAGATCGTGGAGCGTCGTCTCTTTGGGGAGCGTGCTGAGTATAGAAATTCAGCCGTTTTCCGGACAGTTCCAAAAGGTCGTGGAGCGCTTTGGGCTCCACTCTTTGCAGCGAGCGAAGTGGATCATCGGAGAGCTGAACTGCGTTACGAGCGATCTGGAGCACGTGTGGACTGTGCTGAGCCAGGCCACGAGGCACTCCCAGCTCCCAACGTGCAACGCCAACATTCAGAGGAACTTGGCACAGATATGGTGTTCTGTGATGTTTTATATTCGGAATATGTCGGCCATTTCCTGAAACGAGAGCTTGGCCTGTCCGGACAGATCAGTTTAGCTGTTCATAAACTAGGTGCCATTTTTAGCTTGTAGCAATGTGT…	PREDICTED: hypothetical protein [Danio rerio]	F:molecular_function; C:cellular_component	97.85	0.687192	279	5	1	1	279	163	440	4e-136	1	1	comp9347_c1_seq1~96.67~1
comp9416_c0_seq2	TATATAAATAGAGTCCAATGTAGTCCTCTGTCATGGTTGTCTTTTTGTTTCTGTTTTTCCTTTTTGGGCCGCCAGATAGCGGCACTTCTCAGTTTTGTATTTCTGTTCGTTCCCTCATTGGTTTCCCCTGTGTTAATTGTATTATTGTTTTCGATTATTGTTTTCAATTATTCAATCATTGTTTCTGTTTGTGTCTTGTTATCTCCTCCCTCTTTGATTTGATTTTTCTTTGAGTTCACCTGTGTCTTATTAGTTTCCCTGTCTATTTAAGTTCTCTGCTTCCCTGACTCGGGTGCTGGTTCC	eeel_rep_c26318	GGTTAAAACTAGTAAAACTCAAAAGGCGAATCCAAACAAAGACTTTAATCACAAACGGTAACGAAAAGCAGAAACCAAACAAGGCCACGCAGGGCTACTCACAAAAACACAAAGCGATTCTTCAAAAACAGAAAAACAGAAGAAAATCCAAAATTCCAGGGCAGAAAAACACACAAACAGACAACTGGCAGGCAGGAACACACGGGCAGAAACACAAGCAGAAAACGCAGGCAGAAACACAAGGAACCAGTACCCGAGTCAGGGAAGCAGAGAACTTAAATAGACAGGGAAACTAATAAGACACAGGTGAACTCAAAGAACAATCAAACCAAAGAGGGAGGACATAACAAGACACAAACAGAAACAATGATTGAATAATTGAAAACAATAATAGAAAAC…	conserved hypothetical protein [Culex quinquefasciatus]	F:receptor activity; C:integral to membrane	97	0.768977	233	6	1	71	303	474	243	6e-109	0	1	comp9416_c0_seq2~96.72~1.01666666666667;comp9416_c0_seq1~96.72~1.01666666666667
comp9416_c0_seq2	TATATAAATAGAGTCCAATGTAGTCCTCTGTCATGGTTGTCTTTTTGTTTCTGTTTTTCCTTTTTGGGCCGCCAGATAGCGGCACTTCTCAGTTTTGTATTTCTGTTCGTTCCCTCATTGGTTTCCCCTGTGTTAATTGTATTATTGTTTTCGATTATTGTTTTCAATTATTCAATCATTGTTTCTGTTTGTGTCTTGTTATCTCCTCCCTCTTTGATTTGATTTTTCTTTGAGTTCACCTGTGTCTTATTAGTTTCCCTGTCTATTTAAGTTCTCTGCTTCCCTGACTCGGGTGCTGGTTCC	eeel_rep_c26318	GGTTAAAACTAGTAAAACTCAAAAGGCGAATCCAAACAAAGACTTTAATCACAAACGGTAACGAAAAGCAGAAACCAAACAAGGCCACGCAGGGCTACTCACAAAAACACAAAGCGATTCTTCAAAAACAGAAAAACAGAAGAAAATCCAAAATTCCAGGGCAGAAAAACACACAAACAGACAACTGGCAGGCAGGAACACACGGGCAGAAACACAAGCAGAAAACGCAGGCAGAAACACAAGGAACCAGTACCCGAGTCAGGGAAGCAGAGAACTTAAATAGACAGGGAAACTAATAAGACACAGGTGAACTCAAAGAACAATCAAACCAAAGAGGGAGGACATAACAAGACACAAACAGAAACAATGATTGAATAATTGAAAACAATAATAGAAAAC…	conserved hypothetical protein [Culex quinquefasciatus]	F:receptor activity; C:integral to membrane	97	0.768977	233	6	1	71	303	474	243	6e-109	0	1	comp9416_c0_seq2~96.72~1.01666666666667;comp9416_c0_seq1~96.72~1.01666666666667
comp9495_c0_seq1	AGGGGAAGATGGGCTCGCTGGTGCAGAAAGCTGAATTGTAGACCCAGTCCAGAATGAAGACTCAAATGGCATCGATGTCAATGTCATCCTCATCCTTATTGTCAGACTTTTCTGGTTTCACAGTCTCCACGGTCAGCTCACGAGCAGAGGAGGAGTACACCACCTCAACATTTTCATCCTCGTCTTCCTCTTCCTCACTGCCTTCACTCTCC	eeel2_c368	TAATGATTCAAAAATACAGCAAAACAAATAAAGAGCAGCTTGTGCCAGATGGGAAAGTTAAATCCACAGCCAAGAGGACTTTATATATTATACCTAGACAGATGCTTATGAATCGAACGACAGCGCATAGTATTCATGGTAATCTAACGATGTAGTCAGCTAAGCACTATATGTTAATCAAACAAGTCACAGCAGCAGGGGAAAATGGGCTCGCTGGTGCAGAAAGCTGAATTATAGACCCAGTCCAGAATGAAGACTCTCAAATGGCATCGATGTCAATGTCGTCCTCATCCTTATTGTCAGACTTTTCTGGTTTCACAGTCTCCACGGTCAGCTCACGAGCAGAGGAGGAGTACACCACCTCGACATTTTCATCCTCGTCTCCCTCTTCCTCGCTGC…	Eukaryotic translation initiation factor 5 [Oncorhynchus mykiss] >gi|225704012|gb|ACO07852.1| Eukaryotic translation initiation factor 5 [Oncorhynchus mykiss]	F:GTP binding; P:regulation of translational initiation; F:translation initiation factor activity; C:cytosol; F:GTPase activity; C:ribosome	95.79	1.00943	214	7	1	1	212	197	410	3e-95	0	0
comp9495_c0_seq1	AGGGGAAGATGGGCTCGCTGGTGCAGAAAGCTGAATTGTAGACCCAGTCCAGAATGAAGACTCAAATGGCATCGATGTCAATGTCATCCTCATCCTTATTGTCAGACTTTTCTGGTTTCACAGTCTCCACGGTCAGCTCACGAGCAGAGGAGGAGTACACCACCTCAACATTTTCATCCTCGTCTTCCTCTTCCTCACTGCCTTCACTCTCC	eeel_c4351	CTAATGGCAAAACATACTTTAATGATTCAAAAAATACAGCAAAACAAAATAAAGAGCAGCTTGTGCCAGATAGGAAAGTTAAATCCACAGCCAAGAGGACTTTATATATTATACCTAGACAGATGCTTATGAATCGAACGACAGCGCATAGTATTCATGGTAATCTAACGATGTAGTCAGCTAAGCACTATATGTTAATCAAACAAGTCACAGCAGCAGGGGAAAATGGGCTCGCTGGTGCAGAAAGCTGAATTATAGACCCAGTCCAGAATGAAGACTCTCAAATGGCATCGATGTCAATGTCGTCCTCATCCTTATTGTCAGACTTTTCTGGTTTCACAGTCTCCACGGTCAGCTCACGAGCAGAGGAGGAGTATACCACCTCAACATTTTCATCCT…	Eukaryotic translation initiation factor 5 [Salmo salar]	F:GTP binding; P:regulation of translational initiation; F:translation initiation factor activity; C:cytosol; F:GTPase activity; C:ribosome	95.79	1.00943	214	7	1	1	212	218	431	3e-95	0	0	comp28960_c0_seq1~96.67~1
comp9657_c0_seq1	GCTGTCCAACAGGCCCATCTTCCCTGGGAAGCACTACCTGGACCAGCTCAACCTCATCCTGGGCATCCTGGGCTCCCCCTCTCAGGAAGACCTGAACTGCATCATCAATCTGAAGGCCAGGAACTACCTGCAGTCCCTGCCGCAGAAGCCCAAGATCCCCTGGAGCAAGCTGTTCCCCAAGGCCGACAACAAGGCTTTGGATCTACTGGACCGTATGCTGACCTTTAACCCCATCAAGCGCATCACAGTGGAGGAGGCTCTAGCACATACTTACCTGGAACAGTACTATGACCCCACTGATGAGCCAGTTGCAGAGGAGCCCTTCACCTTTGACATGGAGCTGGACGACCTG	eeel2_s8032	CACGGAGTGCGTGGCCGCCCGCTGGTACCGCGCTCCTGAGATCATGCTCAACTCCAAGGGCTACACCAAGTCTATCGATATCTGGTCAGTGGGCTGTATTCTGGCGGAGATGCTGTCCAACAGGCCCATCTTCCCTGGGAAGCACTACCTGGACCAGCTCAACCTCATCCTGGGCATCCTGGGCTCCCCCTCTCAGGAAGACCTGAACTGCATCATCAACCTGGAGGCCAGGAACTACCTGCAGTCCCTGCCGCAGAAGCCCAAGATCCCCTGGAGCAAGCTGTTCCCCAAGGCCGACAACAAGGCTTTGGATCTACTGGACCGTATGCTGACCTTTAACCCCATCAAGCGCATCACAGTGGAGGAGGCTCTAGCACATACTTACCTGGAACAGTACTA…	ERK1 [Danio rerio]	P:protein amino acid phosphorylation; C:nucleoplasm; P:Ras protein signal transduction; P:response to lipopolysaccharide; F:transcription regulator activity; P:positive regulation of transcription; P:response to DNA damage stimulus; P:protein complex assembly; C:insoluble fraction; P:auxin biosynthetic process; C:microtubule cytoskeleton; P:cartilage development; P:lipopolysaccharide-mediated sig…	99.43	1	352	2	0	1	352	112	463	0	0	0	comp6857_c0_seq1~100.00~1
comp9657_c0_seq1	GCTGTCCAACAGGCCCATCTTCCCTGGGAAGCACTACCTGGACCAGCTCAACCTCATCCTGGGCATCCTGGGCTCCCCCTCTCAGGAAGACCTGAACTGCATCATCAATCTGAAGGCCAGGAACTACCTGCAGTCCCTGCCGCAGAAGCCCAAGATCCCCTGGAGCAAGCTGTTCCCCAAGGCCGACAACAAGGCTTTGGATCTACTGGACCGTATGCTGACCTTTAACCCCATCAAGCGCATCACAGTGGAGGAGGCTCTAGCACATACTTACCTGGAACAGTACTATGACCCCACTGATGAGCCAGTTGCAGAGGAGCCCTTCACCTTTGACATGGAGCTGGACGACCTG	eeel2_s8761	TCTGGCGGAGATGCTGTCCAACAGGCCCATCTTCCCTGGGAAGCACTACCTGGACCAGCTCAACCTCATCCTGGGCATCCTGGGCTCCCCCTCTCAGGAAGACCTGAACTGCATCATCAACCTGAAGGCCAGGAACTACCTGCAGTCCCTGCCGCAGAAGCCCAAGATCCCCTGGAGCAAGCTGTTCCCCAAGGCCGACAACAAGGCTTTGGATCTACTGGACCGTATGCTGACCTTTAACCCCATCAAGCGCATCACAGTGGAGGAGGCTCTGGCACATACTTACCTGGAACAGTACTATGACCCCACTGATGAGCCAGTTGCAGAGGAGCCCTTCACCTTTGACATGGAGCTGGACGACCTGCCCAAAGAGAAGCTAAAGGAGCTGATCTATGAGGA…	extracellular signal regulated protein kinase 1 [Cyprinus carpio]	P:protein amino acid phosphorylation; C:nucleoplasm; P:Ras protein signal transduction; P:response to lipopolysaccharide; F:transcription regulator activity; P:positive regulation of transcription; P:response to DNA damage stimulus; P:protein complex assembly; C:insoluble fraction; P:auxin biosynthetic process; C:microtubule cytoskeleton; P:cartilage development; P:lipopolysaccharide-mediated sig…	99.43	1	352	2	0	1	352	13	364	0	0	0	comp6857_c0_seq1~98.33~1
comp9657_c0_seq1	GCTGTCCAACAGGCCCATCTTCCCTGGGAAGCACTACCTGGACCAGCTCAACCTCATCCTGGGCATCCTGGGCTCCCCCTCTCAGGAAGACCTGAACTGCATCATCAATCTGAAGGCCAGGAACTACCTGCAGTCCCTGCCGCAGAAGCCCAAGATCCCCTGGAGCAAGCTGTTCCCCAAGGCCGACAACAAGGCTTTGGATCTACTGGACCGTATGCTGACCTTTAACCCCATCAAGCGCATCACAGTGGAGGAGGCTCTAGCACATACTTACCTGGAACAGTACTATGACCCCACTGATGAGCCAGTTGCAGAGGAGCCCTTCACCTTTGACATGGAGCTGGACGACCTG	eeel2_s8491	ACAGGCCCATCTTCCCTGGGAAGCACTACCTGGACCAGCTCAACCTCATCCTGGGCATCCTGGGCTCCCCCTCTCAGGAAGACCTGAACTGCATCATCAACCTGAAGGCCAGGAACTACCTGCAGTCCCTGCCGCAGAAGCCCAAGATCCCCTGGAGCAAGCTGTTCCCCAAGGCCGACAACAAGGCTTTGGATCTACTGGACCGTATGCTGACCTTTAACCCCATCAAGCGCATCACAGTGGAGGAGGCTCTAGCACATACTTACCTGGAGCAGTACTATGACCCCACTGATGAGCCAGTTGCAGAGGAGCCCTTCACCTTTGACATGGAGCTGGACGACCTGCCCAAGGAGAAGCTAAAGGAGCTGATCTATGAGGAAACGGCCGATTCCAGGCCAA…	extracellular signal regulated protein kinase 1 [Cyprinus carpio]	P:protein amino acid phosphorylation; C:nucleoplasm; P:Ras protein signal transduction; P:response to lipopolysaccharide; F:transcription regulator activity; P:positive regulation of transcription; P:response to DNA damage stimulus; P:protein complex assembly; C:insoluble fraction; P:auxin biosynthetic process; C:microtubule cytoskeleton; P:cartilage development; P:lipopolysaccharide-mediated sig…	99.42	0.977273	344	2	0	9	352	1	344	2e-179	0	0	comp6857_c0_seq1~98.36~1.01666666666667
comp9683_c0_seq1	TTTTTACAATGGTACAAAGCGAGGACTGCTAAGTGACTAACAATCTGTTGTAAGTAGTCGATCCCCCGTGCTGAAATGCTTTGCTCAGTGCGATTGTGTCTCCTGAACTTTCTCATGCCGCACGCGTAAGGGGCAGTCGAATATTTCTCAATTACGGATTGTAAATACGATGTTTTTTACAAGCAGATATCAGGCATAATGATAACTATATGAAACTGCACTGTTTGAAATTAGTTTTGCCACGTTTATTTTTACACTCTCTACCTTATCT	eeel_c16347	AAGAGAATTACAATAAAAATATTATTTAGTATTTTTTACAACATAAATACAGAAGTGTAGTTTAAGGACAGATAAGGTAGAGAGTGTAAAAATAAACGTGGCAAAACTAATTTCAAACAGTGCAGCTTCATATAGTTAACATTATGCCTGATATCTGCTTGTAAAAAACATAGTATTTACAATCCGTAATTGAGAAATATTCGACTGCCCCTTACGCGTGCGGCATGAGAAAGTTCAGGAGACACAATCGCACTGAGCAAAGCATTTCAGCACGGGGGATCGACTACTTACAACAGATTGTTAGTCACTTAGCAGTCCTCGCTTTGTACCATTGTAAAAAAGAAATTACAAAAGGTGACCCAGGAGCCACTGCAGTATTCTTCAGCTAGTTTCTTTTGA…	Fibroblast growth factor-binding protein 1 [Salmo salar] >gi|209734828|gb|ACI68283.1| Fibroblast growth factor-binding protein 1 precursor [Salmo salar]	P:signaling; P:cell communication	98.89	1	271	3	0	1	271	340	70	2e-137	1	1	comp9683_c0_seq1~98.33~1
comp9806_c0_seq1	GTTCATTTCATGAATTCATATGGCATGCAATGCATGATGCAACGATTAATCCCATGGTTTAGCTAACCTTACAGAATAAGTAAGGAAAGTGATGGAGGGGTGAATATTCCTCCACATAAAAGCATCAAAGTAACATTTAAGAGAGCTTTCCTGAAATCCTTCCATTTTTGTTTGGCCCACATCCTTCATCCAAATCAGTAATGTCAGTTTACAAACAGTGATAATGTTTTGACCTTTGACCTATTTACCTTTTAATATGACATACCACCAAGATAATTGAAAAACGGG	eeel_c1641	ATGTTTGGTTATATTTTAGGCCCACTATTAATGTAAACAGTTTGTTCCCACTGGGGCAAGCAAGCAACATAATTGCGTTAAAAAAAGAATAATAATAATTTGAAAAAATTATTGCACTTATGAACAGGCGATCAAGCTGTTTCTGGAACAAGTGATTTGGTACATTTTATTTCTAATCCTAAAATATTATCGGGAGCAGTGTCTTCCATAATGTGAAAAGTGACGGTAGTTTTTTGCCTACCAGCGTGTGTATATCAGGACATGTACTTCGATACTTCCAAACACTCAAAGTCATCCTTTTAGTGTAATTTAATCGCTGCTTCTGAAAATCTGTTTCTGCTCCCATGTACTGAGTAGTTTACCTGTGCCTTGCCTTGTGCTTCTTGTAGAACAAGTTAT…	Human mRNA for transferrin receptor	None	98.26	1	288	5	0	1	288	752	465	2e-143	0	0
comp9806_c0_seq1	GTTCATTTCATGAATTCATATGGCATGCAATGCATGATGCAACGATTAATCCCATGGTTTAGCTAACCTTACAGAATAAGTAAGGAAAGTGATGGAGGGGTGAATATTCCTCCACATAAAAGCATCAAAGTAACATTTAAGAGAGCTTTCCTGAAATCCTTCCATTTTTGTTTGGCCCACATCCTTCATCCAAATCAGTAATGTCAGTTTACAAACAGTGATAATGTTTTGACCTTTGACCTATTTACCTTTTAATATGACATACCACCAAGATAATTGAAAAACGGG	eeel_c1641	ATGTTTGGTTATATTTTAGGCCCACTATTAATGTAAACAGTTTGTTCCCACTGGGGCAAGCAAGCAACATAATTGCGTTAAAAAAAGAATAATAATAATTTGAAAAAATTATTGCACTTATGAACAGGCGATCAAGCTGTTTCTGGAACAAGTGATTTGGTACATTTTATTTCTAATCCTAAAATATTATCGGGAGCAGTGTCTTCCATAATGTGAAAAGTGACGGTAGTTTTTTGCCTACCAGCGTGTGTATATCAGGACATGTACTTCGATACTTCCAAACACTCAAAGTCATCCTTTTAGTGTAATTTAATCGCTGCTTCTGAAAATCTGTTTCTGCTCCCATGTACTGAGTAGTTTACCTGTGCCTTGCCTTGTGCTTCTTGTAGAACAAGTTAT…	Human mRNA for transferrin receptor	None	98.26	1	288	5	0	1	288	752	465	2e-143	0	0
comp9959_c0_seq2	GGCCGGCGGGCGGATCCCACATAATACAGAAATAAGAAGATAAAGTAACTTAGCACAAGCCTAGGATTTTTTTTTATTTCTTAAACGAATACTCTGATCCTTTGTGGACTCATAGAGCCGAAAAGATGCCCTCAGCGATGATTGGCAACAGGACCGTTCAGTCCTCAAGCCCAGACGTGGGGTCCGCTCCTGGCCAGTTCACCATCGCAGGCCAGTCCTCCGGAGCCCAGACCGAGGCCATGAAGCAAGTGCTGGGTGTCATCGACAAGAAAGTCCGAAACATGGAAAAGAAAAAGAGCAAG	eeel_c43456	GTTTAATCTCTGGCCTCGCAAACAGCTTGTTTCTGGCTTTTGCGCTCCGTCAAGTACTGCTTCCACGTTTCCTCAAAAGTAGCTAGACACTGGTTTAGCAAGATGCCCTCAGCGATGATTGGCAACAGGATCGTTCAGTCCTCAAGCCCAGACGTGGGGTCCGCTCCTGTCCAGTTCACCATCGCAGGCCAGTCCTCCGGAGCCCCAGACCGAGGCCATGAAGCAAGTGTTGGGTGTCATCGACAAGAAAGTCCGAAACATGGAAAAGAAAAAGGTGAAGCACGCCCCTTGTCATTAATTCTATATCGACACCCATCTGGAATCGCGTTTTGTACTCCTGTACTGGCTTGGGGGTCGTGATGCACCCCAGTCAATGGGTCCAATTGCTGGGATGTCTTT…	GPI-anchored protein p137 [Oncorhynchus mykiss] >gi|225704504|gb|ACO08098.1| GPI-anchored protein p137 [Oncorhynchus mykiss]	None	97.71	0.57947	175	3	1	123	296	100	274	1e-81	0	0
comp9965_c0_seq1	AATCTGGCACAATGACAACAAGACCTTCTTGGTTTGGGTGAATGAGGAAGATCATCTCCGTGTTATCTCCATGCAGAAGGGCGGGAACATGAGGGAGGTGTTCACCCGCTTCTGCAACGGCCTCACACAGATTGAGTCCCTATTCAAGGAGAGAAGCCATGAGTTCATGTGGAATGAGCACCTTGGCTACGTGCTCACCTGCCCCTCTAACCTAG	eeel_rep_c18733	GGGGCAGATATGAAAGGAGTTCACTTCTGGTCTGGCATGAGGTCATCAATAGACTGGCCCTTCTCCAGATGCTTCTCCATCTCCACCAGCAGCTTCACTCCATCCACCACCATCTGTACCAGCTCCACCTCAGAGAAGCCCAGGCGGTCAGCGTTGGAGATGTCGAAGACGCCTCAGCCTCTTGAGGATCTCGCCAAACTTCTCATGTTTGCTGAGGTTGGGCAGCTTGGCATGCACGCCACCGCGAAGGCCGGTGCCTAGGTTAGAGGGGCAGGTGAGCACGTAGCCAAGGTGTTCATTCCACATGAACTCATGGCTTCTCTCCTTGAATAGGGACTCAATCTGTGTGAGGCCGTTGCAGAAGCGGGTGAATACCTCCCTCATGTTCCCGCCCTTCTG…	brain creatine kinase b [Danio rerio] >gi|23428458|gb|AAL23555.1| brain-subtype creatine kinase [Danio rerio] >gi|39795612|gb|AAH64285.1| Creatine kinase, brain b [Danio rerio] >gi|55962715|emb|CAI11959.1| creatine kinase, brain [Danio rerio]	P:phosphocreatine biosynthetic process; F:creatine kinase activity; C:cytosol; C:mitochondrion; P:brain development; P:cellular chloride ion homeostasis; F:ATP binding; F:protein binding; P:creatine metabolic process; P:arginine metabolic process; P:proline metabolic process	99.07	1	215	2	0	1	215	472	258	5e-108	1	1	comp9965_c0_seq1~98.33~1
comp9982_c0_seq1	TCCAGTTGCAAGGAACTTTGCACTTGAGCTTCTTGGTCTGATCGTTGCAGGTTCCCTCTCTGACTCCAAGGCCGCAGTCTCCATTGTTGGGCACACAGTTGCCATAGGTCCATTCTGTGCAGTCAGATGTTGCCTTGGCACCTTTGCCTCTCTCTTTCTTGCCTCTTCCAGCTTCTGCAGTCACCATTATTAAGGCCACCACCACTACAAGAACAACTGATAACATACCCC	eeel2_c5	AAACAAAGGACGGGGCAACAGATAACAGAAAGCGGTCTTGGAGTACTGACGAGGGCGGAGTGAGCAGAAACACTCGGAGCAAGGAGTTCATTCGTGAGAAACGCAATCTACTGTGCCAAAATGCGGGGTATGTTATCAGTTGTTCTTGTAGTGGTGGTGGCCTTAATGATGGTGACTGCAGAAGCTGGAAGGGGCAAGAAAGAGAGAGGCAAAGGTGCCAAGGCAACATCTGACTGCACAGAATGGACCTATGGCAACTGTGTGCCCAACAATGGAGACTGCGGCCTTGGAGTCAGAGAGGGCACCTGCAACGATCAGACCAAGAAGCTCAAGTGCAAAGTTCCTTGCAACTGGAAGAAGGAGTTTGGCGCCGACTGCAAGTACAAGTTTGGCAGCTGG…	Pleiotrophic factor-alpha-2 precursor [Salmo salar]	P:cell migration; P:neural crest formation; P:brain development; P:neural tube formation; P:response to wounding; P:response to glucocorticoid stimulus; P:positive regulation of cell division; P:positive regulation of neuron differentiation; P:response to drug; F:heparin binding; C:extracellular region; F:growth factor activity; P:adrenal gland development; P:signal transduction; P:cell prolifera…	98.7	1	231	3	0	1	231	355	125	3e-115	0	0	comp4583_c0_seq1~100.00~1;comp24795_c0_seq1~98.33~1
comp9982_c0_seq1	TCCAGTTGCAAGGAACTTTGCACTTGAGCTTCTTGGTCTGATCGTTGCAGGTTCCCTCTCTGACTCCAAGGCCGCAGTCTCCATTGTTGGGCACACAGTTGCCATAGGTCCATTCTGTGCAGTCAGATGTTGCCTTGGCACCTTTGCCTCTCTCTTTCTTGCCTCTTCCAGCTTCTGCAGTCACCATTATTAAGGCCACCACCACTACAAGAACAACTGATAACATACCCC	eeel_rep_c56497	AAAGGATACTGTACATTACAAACACTGGTTTTATAAAATAAGAAATAGTATGCATTTTGTTTTGTTTTTGCTTTTTTTCAGGAGGGCAGCAATTATGGCTGCAGTGATACCTTGAGCGTGGTCCGAGATGTTTGGCAAAGAAAGGAAGATGTGCTGGTGCGGTAAATCCGGAGGAGAGGCCTGTTACATCGCAAGGCTCCAACTCTCTTAGTGCTCTTCCCTTTTCCCTTCTTTCCTTTGGCCTTTGTCTTGGTCTGATCGTTGCAGGTGCCCTCTCTGACTCCAAGGCCGCAGTCTCCATTGTTGGGCACACAGTTGCCATAGGTCCATTCTGTGCAGTCAGATGTTGCCTTGGCACCTTTGCCTCTCTCTTTCTTGCCCCTTCCAGCTTCTGCAGTC…	Pleiotrophic factor-alpha-2 precursor [Esox lucius]	None	98.01	0.87013	201	4	0	31	231	248	448	7e-97	0	0	comp24795_c0_seq1~98.21~0.933333333333333
comp9982_c0_seq1	TCCAGTTGCAAGGAACTTTGCACTTGAGCTTCTTGGTCTGATCGTTGCAGGTTCCCTCTCTGACTCCAAGGCCGCAGTCTCCATTGTTGGGCACACAGTTGCCATAGGTCCATTCTGTGCAGTCAGATGTTGCCTTGGCACCTTTGCCTCTCTCTTTCTTGCCTCTTCCAGCTTCTGCAGTCACCATTATTAAGGCCACCACCACTACAAGAACAACTGATAACATACCCC	eeel_rep_c18218	GAGGGCGGAGTGAGCAGAAACACTCGGAGCAAGGAGTTCATTCGTGAGAAACGCAATCTACTGTGCCAAAGTGCGGGGTATGTTATCAGTTGTTCTTGTAGTGGTGGTGGCCTTAATGATGGTGACTGCAGAAGCTGGAAGGGGCAAGAAAGAGAGAGGCAAAGGTGCCGAGGCAACATCTGACTGCACAGAATGGACCTATAGCAACTGTGTGCCCAACAATGGAGACTGCGGCCTTGGAGTCAGAGAGGGCACCTGCAACGATCAGACCAAGAAATTCTGAATGAAAATTCTTGGTATGGCTAAGGCTTTTTTTCTTGTTTTCTTTTTGACTACCAGTTAGACCTACTAACAGAACTGAACAGGTTTCTCCAGTGAATTTGAAATGTGTGCCAAGTA…	Pleiotrophic factor-alpha-2 precursor [Esox lucius]	F:growth factor activity; F:heparin binding; P:positive regulation of neuron differentiation; P:positive regulation of cell division; P:brain development; C:extracellular region; P:neural crest formation; P:signal transduction; P:cell proliferation; P:growth	97.52	0.874459	202	5	0	30	231	276	75	9e-96	0	0
comp9982_c0_seq1	TCCAGTTGCAAGGAACTTTGCACTTGAGCTTCTTGGTCTGATCGTTGCAGGTTCCCTCTCTGACTCCAAGGCCGCAGTCTCCATTGTTGGGCACACAGTTGCCATAGGTCCATTCTGTGCAGTCAGATGTTGCCTTGGCACCTTTGCCTCTCTCTTTCTTGCCTCTTCCAGCTTCTGCAGTCACCATTATTAAGGCCACCACCACTACAAGAACAACTGATAACATACCCC	eeel_c12578	ACAGAGGTGTTACATCAAGGACGTGATATCAACTTTATCCGCAATTCCTACGGACCATCTGTATTGGCAAATCTGACAATAAAGGGGCAAGAAAGAGAGAGGCAAAGGTGCCAAGGCAACATCTGACTGCACAGAATGGACCTATGGCAACTGTGTGCCCAACAATGGAGACTGCGGCCTTGGAGTCAGAGAGGGCACCTGCAACGATCAGACCAAGAAGCTCAAGTGCAAAGTTCCTTGCAACTGGAAGAAGGAGTTTGGCGCCGACTGCAAGTACAAGTTTGGCAGCTGGGGAGATTGTGATATGACCACTGGCTTGAAGACCCGATCTGGAACCCTGAAAAAGCCCTGTACAATGCTCAGTGCCAGACAACCAGGAGTGTGACCAAACCCTGCCCA…	Pleiotrophic factor-alpha-2 precursor [Salmo salar]	P:cell migration; P:neural crest formation; P:brain development; P:neural tube formation; P:response to wounding; P:response to glucocorticoid stimulus; P:positive regulation of cell division; P:positive regulation of neuron differentiation; P:response to drug; F:heparin binding; C:extracellular region; F:growth factor activity; P:adrenal gland development; P:signal transduction; P:cell prolifera…	98.8	0.722944	167	2	0	1	167	248	82	3e-81	0	0
comp10012_c0_seq1	CGCTGTGGATGATCTACGTGCAGGGCGGGGAGATGCAGGATGCTGCCACGCCCATCTGGCTGCTGCTGTACGGGGGTTTGGGAATCTGTACTGGTCTGTGGGTGTGGGGGCGCAGGGTGATACAGACCATGGGGAAAGACCTGACCCCCATCACCCCCTCTAGTGGATTCACTATTGAACTGGCATCGGCGCTCACTGTTGTGTTCGCCTCCAATATTGGACTCCCAGTCAGTACTACACACTGCAAGGTGGGCTCGGTGGTG	eeel_c27624	TTTTGGGAATCTGTGCTGGTCTGTGGGTGTGGGGGCGCAGGGTGATTCAGACCATGGGGAAAGACCTGACCCCCATCACCCCCTCTAGTGGATTCACTATTGAACTGGCATCGGCGCTCACTGTTGTGTTCGCCTCCAATATTGGACTCCCAGTCAGTACCACACACTGCAAGGACGATTTTATATCAGTAAATTTGTCGCTAATAACACGCTAAAATTATCGACGTGATTACCGTTGTACAGCTACCGAGCTGGCTAGTTTATACAGTCTTAACGAGGACCACTGGGTTTTTTGTTTAGCGAAACGTCGTTTGG	unnamed protein product [Tetraodon nigroviridis]	F:receptor activity; C:integral to plasma membrane; C:membrane fraction; P:phosphate transport; F:inorganic phosphate transmembrane transporter activity; F:sodium:phosphate symporter activity; P:sodium ion transport; P:interspecies interaction between organisms; P:signal transduction	98.27	0.657795	173	3	0	77	249	2	174	6e-83	0	0
comp10109_c0_seq1	GCAGCTGCAAAACTGCTATAGTGTGGATTGAAGGGGATAGCGAAGCGGCGGTGGCAGCCATCTTACAGACCGACCGTATGCGCCCGGATTGTTTTGTACGGTTCAGTCAGGCAATACATTTGTAGGCTATCCATCAGAATAAGTAACGCGATTCTAGGTTTTTCTTTTTCTTTAGAAATACGACATGCATTGTCGACGATACAAACCACCCTCATCTGTAATGGGGCTGGTCCTTGGACTAATATGTGTGGTGGAGGCAGCTAAAGTTAATAAGCACAAACCTTGGATTGAGACAACATACCACGGCATCGTAACAGAAAATGATGACAAAGTCCTGCTGGACCCTCCATTGATAGCCCTGGATAAAGATGCCCCACTTCGCTATGCAGGTGAGATTTG…	eeel2_c4319	TGAAGGGGATAGCGAAGCGGCGGTGGCAGCCATCTTACAGACCGACCGTATGCGCCCGGATTGTTTTGTACGGTTCAGTAAGGCAATACATTTGTAGGCTATCCATCAGAATAAGTAACGCGATTCTAGGTTTTTCTTTTTCTTTAGAAATACGACATGCATTGTCGACGATACAAACCACCCTCATCTCTAATGGGGCTGGTCCTTGGACTAATATGTGTGGTGGAGGCAGCTAAAGTTAATAAGCACAAACCTTGGATTGAGACAACATACCACGGCATCGTAACAGAAAATGATGACAAAGTGCTTTACACATACAGTTGTGTAGCTGAGAAGAGAGAAAGCAAAAATGTTGTGAACCAGTTAATGATATAAACTACTGATGGTGAAATAGTCTGT…	Calsyntenin 1 [Danio rerio]	F:calcium ion binding; C:integral to membrane; P:cellular calcium ion homeostasis; P:cell adhesion; C:intracellular organelle part; P:synaptic transmission; C:organelle membrane; C:postsynaptic membrane; C:endomembrane system; C:extracellular region; C:endoplasmic reticulum; C:Golgi apparatus; C:plasma membrane	99.34	0.504967	305	2	0	29	333	1	305	1e-157	0	0	comp32747_c0_seq2~100.00~1;comp32747_c0_seq1~100.00~1
comp10276_c0_seq2	GTGTATTCCTCCTCCTTCAAAGCGACATCACCCAGACCTCCCACAGCCGTCTGAGAATATGCGGTGACATGTTCAATCTTGGCTCCTTTGATTTCAGCCTTAAACTGTGTGAAAAACAGGTAGGATTTCCCTTGGGGCCTAAATAGAGGAACAGACAGGATGTAAGAGCGAGCCCTGTCCGAACACCAAATTCGAAGGGAAGTATAAGCAAGACAGGCTAAAAAGTGCGACAGGAGTTAAATATGCGAGTCGACAAGAAAGATGACTGTGAT	eeel2_c1299	AATGGCGTCCTCCAGTGCCACGGGCTTCAGATCCTCGCCCGCTCTAATAGTTTGTCTAATATTTTTGTTGACACTGGCATTCGCCTCTGCCAAAAAAAGAACCAAAACGGTGGATTTCGACGTAAAGCCAGGGGGAGTTGTACACACATTCGCTGCGAAAATCAAAAAATATGAATGCTCTTTCACCTATGCATCACAAGGTGGAACAAATGAGCAATGGCAAATGAGTGTGGGTCTGAGTGATGATGAAAGCCATTTCTCCTGCTCTCTGTGGAGGCCCCAAGGGAAATCCTACCTGTTTTTCACACAGTTTAAGGCTGAAATCAAAGGAGCCAAGATTGAACATGTCACCGCATATTCTCAGACGGCTGTGGGAGGTCTGGGTGATGTCGCTTTGAA…	hypothetical protein LOC436753 [Danio rerio] >gi|49903081|gb|AAH76331.1| Zgc:92871 [Danio rerio] >gi|148726076|emb|CAN87818.1| novel protein (zgc:92871) [Danio rerio]	C:cytoplasmic part; F:protein binding	100	0.507353	138	0	0	3	140	412	275	2e-68	0	0	comp24468_c0_seq1~98.33~1
comp10335_c0_seq1	GTGGCTATATGCCGTCGCTCGCCAGCAAAGTCGGTCATATCTAATCTAATAGCTGTATATTTATTCATTTTGCCCTGCGTGGGCCCAGTCTGACCCACTGCGGATTTGGTTTGGTTTATACCTGTGTCACCTGGCTTCCGTTCCCGTTGTGCTGCGAGGTCTCGCGTACGACTTAATATTACTCAGGTTGTCCTTGTCCTGCGTTTTCAGAACTCTTTCTAGCTAGCTTGCTAGCTAACCACTCGGATAACATTATAGCTGTTTAGCTACTGGATAGCTATATAGCAGGCTATAGCTATAAGAAGATGACAACCACTGCCGGCGGAGAGTTTGGTAACCCCC	eeel2_c264	AAGAGTGACGCCTGATACATTCTGGGCTCAGTGGCTATATGCCGTCGCTCGCCAGCAACGTCGGTTATACCTAATCTAATAGCTATATATTCATTCATTTTTCCCTGCGTGGGCCCAGTCTGACCCACTGCGGATTTGGTTTGGTTTATACCTGTGTCACCTGGCTTCCGTTCCCGTTGTGCTGCGAGGTCTCGCGTACGCCTTAATATTACTCAGGTTGTCCTTGTCCTGCGTTTTCAGAACTCTTTCTAGCTAGCTTGCTAGCTAACCACTCGGATAACATCATAGCTGTTTAGCTACTGGATAGCTATATAGCAGGCTATAGCTATAAGAAGATGACAACCACTGCCGGCGGAGAGTTTGGTAACCCCCTGCGCAAATTCAAGCTTGTTTTCCTGG…	Zgc:63637 [Danio rerio]	C:insoluble fraction; F:protein N-terminus binding; C:soluble fraction; C:Golgi membrane; P:Rab protein signal transduction; F:ATPase activator activity; F:GTPase activity; P:Golgi vesicle transport; P:intracellular protein transport; P:peptidyl-cysteine methylation; F:GTP binding	97.66	1	342	8	0	1	342	31	372	2e-168	1	1	comp10335_c0_seq1~95.00~1
comp10335_c0_seq1	GTGGCTATATGCCGTCGCTCGCCAGCAAAGTCGGTCATATCTAATCTAATAGCTGTATATTTATTCATTTTGCCCTGCGTGGGCCCAGTCTGACCCACTGCGGATTTGGTTTGGTTTATACCTGTGTCACCTGGCTTCCGTTCCCGTTGTGCTGCGAGGTCTCGCGTACGACTTAATATTACTCAGGTTGTCCTTGTCCTGCGTTTTCAGAACTCTTTCTAGCTAGCTTGCTAGCTAACCACTCGGATAACATTATAGCTGTTTAGCTACTGGATAGCTATATAGCAGGCTATAGCTATAAGAAGATGACAACCACTGCCGGCGGAGAGTTTGGTAACCCCC	eeel_rep_c46892	AGGGGGAAGACAGATGAGCTCACAACAGTCAGCAGAAAAGAAAAGGTTATATCATAGACCACCACAGCAATGGTGGAATCACGGATGTAGCTGGGAATGAGGCTACGGAAGCGCTCCTGCCCCGCAGTGTCCCACAGCTGGAGCCGCACCGTACGATCCTCCAAATACATGGTTTTCGACAGAAAATCTATGCCAATAGTTGCCTGATATGTATTGTCAAAGCTGTCATACATAAACCTAGTGATGAACGAGGTCTTCCCCACGCTTTGCTCGCCCAGGAAAACAAGCTTGAATTTGCGCAGGGGGTTACCAAACTCTCCGCCGGCAGTGGTTGTCATCTTCTTATAGCTATAGACTGCTATATAGCTATCCAGTAGCTAAACAGCTATGATGTTATCC…	Zgc:63637 [Danio rerio]	C:insoluble fraction; F:protein N-terminus binding; C:soluble fraction; P:small GTPase mediated signal transduction; C:Golgi membrane; P:retrograde vesicle-mediated transport, Golgi to ER; C:cytoplasmic membrane-bounded vesicle; F:ATPase activator activity; F:GTPase activity; P:intracellular protein transport; P:peptidyl-cysteine methylation; F:GTP binding	98.65	0.652047	223	3	0	120	342	524	302	1e-110	0	0
comp10337_c0_seq1	GGAGAAGGAGGACGGCAGGAAGGTACTGAGCGTGAGGAGGGCGGGGCTAGAGGAGGGGCCAGACCGTACGGCAGACTGTGCACACACCCCGCTTTCTTTCCTCAGATCTTCCTGCTGGCGGGCAGGAAGAGGAAGAAGAGCAAGACCTCAAACTACCTGATCTCGGTGGACCCCACGGACCTGTCCCGCGAGGGCGAGAGCTTTGTGGGGAAACTGAGGTCCAACCTCATGGGGACCAAGTTCACAGTGTACGACAACGGCC	eeel_c14	ACGCGGGGAAAAACGCTCCCAGCACTCGGCGACAGTGTCATTCAGTTAAGAGCTGCTGGGCGTCTTGCTGGGGTTGGAGCCGTTGTCGTACACTGTGAACTTGGTCCCCATGAGGTTGGACCTCAGTTTCCCCACGAAGCTCTCGCCCTCGCGGGACAGGTCCGTGGGGTCCACCGAGATCAGGTAGTTTGAGGTCTTGCTCTTCTTCCTCTTCCTGCCCGCCAGCAGGAAGATCTTCCTGCCGTCCCCTGTCGAGCCGCCGACACTGGAAGTGTATGGAGGAGAGCAGCAGCAGCACCCCAGTGTTGTCGGGCTCCTGCCTCCATAGCTGCATGCAGTGCCGCTCTGCGGCCTCAAAGTCCCCAGACTGGTACTCCCGGTGTGCCAGCTCTGCCAACC…	tubby [Rattus norvegicus]	C:cytosol; P:response to hormone stimulus; P:positive regulation of phagocytosis; P:phototransduction; F:protein binding; F:G-protein coupled photoreceptor activity; P:sensory perception of sound; C:extracellular region; C:nucleus; C:plasma membrane; P:G-protein signaling, coupled to cyclic nucleotide second messenger	99.37	0.603053	158	1	0	104	261	236	79	6e-78	0	0
comp10352_c0_seq1	GGAATGTACAATTTGAAGGGAAATAGGAGCAGCTGTCCCTGACTATTGTAAAATGATTTTGTAAGGAATAATGGAGTGATCACCGTCGTGTAGGACTAAGACGAGAATTCGCAGCTGTGTCTGTTTGTGTTCCCTTCAGGCAGGCAGAGATGGAGACTCTCATTCCCATCATTAACCGGCTTCAGGAAGTCTTCCTTACTGTTGGTGCCGAGGTCATTCACCTGCCCCAGATCGTGGTGGTTGGGACACAGAGCAGTGGGAAGAGCTCGGTGCTGGAGAGCTTGGTGGGGCGAGACTTTCTACCCCGAGGGTCAGGGATAGTAACACGGAGGCCCCTAGTGTTACAGCTCGTCCACGTCCCCCCTTTGGAG	eeel_c18833	AGAAGAAGACTGCAATAGGAATGTACAACTTGAAGGGAAATAGCAGCAGCTGTCCCTGACTATTGTAAAATGATTTTGTAAGGAATAATGGAGTGATCACCGTCGTGTAGGACTAAGACGAGAATTCGCAGCTGTGTCTGTTTGTGTTCCTTTCAGGCAGGCAGAGATGGAGACTCTCATTCCCATCATTAACCGGCTTCAGGAAGTCTTCCTTGCTGTTGGTGCTGAGGTCATTCATCTGCCCCAGATTGTGGTGGTTGGGACACAGAGCAGTGGGAAGAGCTCGGTGCTGGAGAGCTTGGTGGGGCGAGACTTTCTACCCCGAGGGTCAGGGATAGTAACACGGAGGCCCCTAGTGTTACAGCTCGTCCACGTCCCCCCTTTGGAGGAAAGAAAGCA…	Dynamin-1-like protein [Salmo salar]	C:cytosol; C:peroxisome; P:mitochondrial membrane organization; C:mitochondrial outer membrane; P:mitochondrial fragmentation during apoptosis; C:microsome; F:protein binding; F:GTPase activity; C:endomembrane system; C:cis-Golgi network; P:multicellular organismal development; P:cell communication; C:endoplasmic reticulum; F:GTP binding	98.11	1	371	7	0	1	371	18	388	0	0	0
comp10406_c0_seq1	CGTGCAACTCGGGACTTGTGAGCATCAATCCCATTACAACTCAGGGAGTGTGGAGGCTTTTCTCTAGATCATCCACTGGTCTTGGTCCTGGTCAGCACCCTCCATGTCCACCTCATTTATCTCTCCATCGTCAGGTGATTCGTTGTAGTCGTTCATCTCATCCATGTCCTGCATGTCTTCATCATCTTCAGAGTCCTCTTCACTATCTTCCTCGTCTTCATCATCCTCCTCCTCCTCTTCAAACACTGGCACTAAGATCTCAAATGGGGAATGGAACACGCTGCCTAGCAACAATC	eeel_rep_c56271	AGATTTGAATTTTCGGTGGAAAATCGCGTCCTCGCTAGGTATTCAGGCAAGCAAGACAACGAATGTCGACTCTCTTTCCATCCTTATTCCCCCGGATGACGGAGTCTCTGTGGTTTAATTTAGACCGGCCTTGTGTGGATGAGACAGAACTTCAACAGCAGGAACAGCAGCACCAGACCTGGTTACAAAGTATCGCTGAGAAGGACAACAACCTGATGCCAATTGGGAAACCTATCTTTGAGACATTTGATGAGGAAGAGGAGGAGGATGATGAAGACGAGGAAGGTAGTGAAGAGGACTCTGAAGATGATGAAGACATGCAGGACATGGATGAGATGAACGACTACAACGAATCACCTGACGATGGAGAGATAAATGAGGTGGACATGGAGGGTGCTG…	HSPC020 homolog [Esox lucius]	C:intracellular	98.34	0.814189	241	4	0	1	241	491	251	5e-119	0	0
comp10406_c0_seq1	CGTGCAACTCGGGACTTGTGAGCATCAATCCCATTACAACTCAGGGAGTGTGGAGGCTTTTCTCTAGATCATCCACTGGTCTTGGTCCTGGTCAGCACCCTCCATGTCCACCTCATTTATCTCTCCATCGTCAGGTGATTCGTTGTAGTCGTTCATCTCATCCATGTCCTGCATGTCTTCATCATCTTCAGAGTCCTCTTCACTATCTTCCTCGTCTTCATCATCCTCCTCCTCCTCTTCAAACACTGGCACTAAGATCTCAAATGGGGAATGGAACACGCTGCCTAGCAACAATC	eeel2_c179	GATTTGAATTTTCGGTGGAAAATCGCGTCCTCGCTAGGTATTCAGGCAAGGAAGACAACGAATGTCGACTCTCTTTCCATCCTTGTTCCCCCGGATGACGGAGTCTCTGTGGTTTAATTTAGACCGGCCTTGTGTGGATGAGACAGAACTTCAACAGCAGGAACAGCAGCACCAGACCTGGTTACAAAGTATCGCTGAGAAGGACAACAACCTGATGCCAATTGGGAAACCTATCTTTGAGACATTTGATGAGGAAGAGGAGGAGGATGATGAAGACGAGGAAGATAGTGAAGAGGACTCTGAAGATGATGAAGACATGCAGGACATGGATGAGATGAACGACTACAATGAATCACCTGACGATGGAGAGATAAATGAGGTGGACATGGAGGGTGCTGA…	HSPC020 homolog [Esox lucius]	C:intracellular	98.34	0.814189	241	4	0	1	241	490	250	5e-119	0	0	comp25728_c0_seq2~96.67~1;comp25728_c0_seq1~96.67~1
comp10406_c0_seq1	CGTGCAACTCGGGACTTGTGAGCATCAATCCCATTACAACTCAGGGAGTGTGGAGGCTTTTCTCTAGATCATCCACTGGTCTTGGTCCTGGTCAGCACCCTCCATGTCCACCTCATTTATCTCTCCATCGTCAGGTGATTCGTTGTAGTCGTTCATCTCATCCATGTCCTGCATGTCTTCATCATCTTCAGAGTCCTCTTCACTATCTTCCTCGTCTTCATCATCCTCCTCCTCCTCTTCAAACACTGGCACTAAGATCTCAAATGGGGAATGGAACACGCTGCCTAGCAACAATC	eeel_c1170	CTTCCGTTTTGTTAGATTTGAATTTTCGGTGGAAAATCGCGTCCTCGCTAGGTATTCAGGCAAGCAAGACAACGCAGAATGTCGACTCTCTTTCCATCCTTATTCCCCCGGATGACGGAGTCTCTGTGGTTTAATTTAGACCGGCCTTGTGTGGATGAGACAGAACTTCAACAGCAGGAACAGCAGCACCAGACCTGGTTACAAAGTATCGCTGAGAAGGACGACAACCTGATGCCAATTGGGAAACCTATCTTTGAGACATTTGATGAGGGAGAGGAGGAGGATGATGAAGACGAGGAAGATAGTGAAGAGGACTCTGAAGATGATGAAGACATGCAGGACATGGATGAGATGAACGACTACAATGAATCACCTGACGATGGAGAGATAAATGAGGTG…	HSPC020 homolog [Esox lucius]	C:intracellular	99.15	0.790541	234	2	0	1	234	507	274	2e-118	0	0	comp25728_c0_seq2~100.00~1;comp25728_c0_seq1~100.00~1
comp10406_c0_seq1	CGTGCAACTCGGGACTTGTGAGCATCAATCCCATTACAACTCAGGGAGTGTGGAGGCTTTTCTCTAGATCATCCACTGGTCTTGGTCCTGGTCAGCACCCTCCATGTCCACCTCATTTATCTCTCCATCGTCAGGTGATTCGTTGTAGTCGTTCATCTCATCCATGTCCTGCATGTCTTCATCATCTTCAGAGTCCTCTTCACTATCTTCCTCGTCTTCATCATCCTCCTCCTCCTCTTCAAACACTGGCACTAAGATCTCAAATGGGGAATGGAACACGCTGCCTAGCAACAATC	eeel2_c1655	TTTTAGTGTTCTGCTGACTTTACACTGAATTCAGGAGAAGCACCTCCACACTTTAAAGGCAGAAAGTGAAAGCGTTATGTTTGCGGATTTAGATGCTGCAGATTTATTTTGTCAGTTAATATCTGATTCCCTTACATTTTCACACAGTTACAAAGTATCGCTGAGAAGGACAACAACCTGATGCCAATTGGGAAACCTATCTTTGAGACATTTGATGAGGAAGAGGAGGAGGATGATGAAGACGAGGAAGATAGTGAAGAGGACTCTGAAGATGATGAAGACATGCAGGACATGGATGAGATGAACGACTACAACGAATCACCTGACGATGGAGAGATAAATGAGGTGGACATGGAGGTGCTGACCAGGACCAGGACCAGTGGATGATCTAGAGAAAAG…	HSPC020 homolog [Esox lucius]	C:intracellular	98.34	0.814189	241	3	1	1	241	455	216	2e-118	0	0	comp25728_c0_seq2~98.33~1;comp25728_c0_seq1~98.33~1
comp10406_c0_seq1	CGTGCAACTCGGGACTTGTGAGCATCAATCCCATTACAACTCAGGGAGTGTGGAGGCTTTTCTCTAGATCATCCACTGGTCTTGGTCCTGGTCAGCACCCTCCATGTCCACCTCATTTATCTCTCCATCGTCAGGTGATTCGTTGTAGTCGTTCATCTCATCCATGTCCTGCATGTCTTCATCATCTTCAGAGTCCTCTTCACTATCTTCCTCGTCTTCATCATCCTCCTCCTCCTCTTCAAACACTGGCACTAAGATCTCAAATGGGGAATGGAACACGCTGCCTAGCAACAATC	eeel_c3350	TAACTTAGTGTCCCGCTAGCTGTGAGTAAGCTTCCGTTTTGTTAGATTTGAATTTTCGGTGGAAAATCGCGTCCTCGCTAGGTATTCAGCAGAATGTCGACTCTCTTTCCATCCTTATTCCCCCGGATGACGGAGTCTCTGTGGTTTAATTTAGACCGGCCTTGTGTGGATGAGACAGAACTTCAACAGCAGGAACAGCAGCACCAGACCTGGGTGTGTCAGCTCGCTTTTTGTTTAACTCCTCCTCATATACTCGTGTGGTCAAGAGCTAAATGACCATTTTGCAGTAGGAAAAACATTAAAATTAATACTTGTGTGTTATTTTAAAAAAGTTATTTTAATTGACTGTTGTATGGGCTGTGAAACATGACCAATTCTGTTTTAAATGCACTAACTATA…	HSPC020 homolog [Esox lucius]	C:intracellular	97.93	0.814189	241	5	0	1	241	924	684	2e-117	0	0
comp10460_c0_seq1	AGAAGATTCAGACATGAAAATTGAATTTGGGGTGATTCTATTAATCTGGAGAGGATGAGGAATGTAAAAGAATGTGCGGTACCACGCACTGCCACAAGGTGTCGCTGGTGCTCAGCATTCTTTCCCCAACCGGTTCTTTCTGCCACGCTGAACATTTTCTGCTTTCTCTTTCATCGTTGACTGTCCGCAGAACAGCAGTGATCCCGGGGTAATTGACCAGCTCATGGGTTCATTGGACGAAAACAACGACGGCGAGCTTACATTCCCGGAGTTCTGGCAGCTGATTGGAAAATTGGCCTGCAAGCATGGGGGCTTCAGCCAATAAGAAGCCAGGGTGATTTGGCTCTCCTTAGCAAATCCATTGTAATGATGTGGTATTTCTTAAATTTGGGCCAAAAG…	eeel_c17506	ACGGCTACGCGGGGACCTGAGCCGCGAGGAGTTCCGCAGCCTGGTCGCCTCCCAGCTGCCCACCTTTGTCAAAAACAGCAGTGATCCCGGGGTAATTGACCAGCTCATGGGTTCATTGGACGAAAACAACGACGGCGAGCTTACATTCCCGGAGTTCTGGCAGCTGATTGGAAAATTGGCCTGCAAGCATGGGGGCTTCAGCCAATAAGAAGCCAGGGTGATTTTGGCTCTCCTTAGCAAATCCATTGTAATGATGTGGTATTTCTTAAATTTGGGCCAAAAGTGGTTGTAATCATACAGTACATTTTTTAATAAGAACTAATCTAAATGATTTATTTAATCCTCTTCCGATATAGAAGTGTAATAATAAAGCTGTTCTCATTTTAAAACCG	S100-A11 [Esox lucius]	C:ruffle; P:negative regulation of DNA replication; F:calcium ion binding; F:S100 beta binding; P:spermatogenesis; P:negative regulation of cell proliferation; F:calcium-dependent protein binding; P:signal transduction; F:protein homodimerization activity; C:cytoplasm; C:nucleus	98.56	0.594421	277	3	1	191	466	74	350	3e-138	0	1	comp10460_c0_seq2~100.00~1;comp10460_c0_seq1~100.00~1
comp10460_c0_seq2	TCAAGACCTTTGCTGGGAAGGACGGCTCCTCCAGCACCCTGAGCCGCGAGGAGTTCCGCAGCCTGGTCGCCTCCCAGCTGCCCACCTTTGTCAAAAACAGCAGTGATCCCGGGGTAATTGACCAGCTCATGGGTTCATTGGACGAAAACAACGACGGCGAGCTTACATTCCCGGAGTTCTGGCAGCTGATTGGAAAATTGGCCTGCAAGCATGGGGGCTTCAGCCAATAAGAAGCCAGGGTGATTTGGCTCTCCTTAGCAAATCCATTGTAATGATGTGGTATTTCTTAAATTTGGGCCAAAAGTGGTTGTAATCATATAGTACATTTTTTAATAACAACTAATCTAAATGATTTATTTCATCCTCTTCCG	eeel_c17506	ACGGCTACGCGGGGACCTGAGCCGCGAGGAGTTCCGCAGCCTGGTCGCCTCCCAGCTGCCCACCTTTGTCAAAAACAGCAGTGATCCCGGGGTAATTGACCAGCTCATGGGTTCATTGGACGAAAACAACGACGGCGAGCTTACATTCCCGGAGTTCTGGCAGCTGATTGGAAAATTGGCCTGCAAGCATGGGGGCTTCAGCCAATAAGAAGCCAGGGTGATTTTGGCTCTCCTTAGCAAATCCATTGTAATGATGTGGTATTTCTTAAATTTGGGCCAAAAGTGGTTGTAATCATACAGTACATTTTTTAATAAGAACTAATCTAAATGATTTATTTAATCCTCTTCCGATATAGAAGTGTAATAATAAAGCTGTTCTCATTTTAAAACCG	S100-A11 [Esox lucius]	C:ruffle; P:negative regulation of DNA replication; F:calcium ion binding; F:S100 beta binding; P:spermatogenesis; P:negative regulation of cell proliferation; F:calcium-dependent protein binding; P:signal transduction; F:protein homodimerization activity; C:cytoplasm; C:nucleus	98.81	0.902965	335	3	1	38	371	16	350	1e-170	0	1	comp10460_c0_seq2~100.00~1;comp10460_c0_seq1~100.00~1
comp10544_c0_seq1	GCGTAAATGTCAGGCGCTGAAGCCGATGTATAGCATGATGAACGGCCTTGGATTCAATCACCTACCCGAGTCCTACAACTTCCAGGGGACCGGCGGAGCCCTGTCTTGCCCTCCGAACGGTTTATCTTTGGACAGTGGAATTGGGATGATGAACGGACACTTGGCAAGCAATATGGAAGGGATGGGTTTGGCGGGACATTCTGTATCGCATTTGTCATCCAACAGCGGACATTCCTACATGG	eeel_c2772	TGTCATGATGGGGGTACTCGCCCCCCGTGGATCCTGTACAACTCCCCATGTAGGAATGTCCGCTGTTGGATGACAAATGCGATACAGAATGTCCCGCCAAACCCATCCCTTCCATATTGCTTGCCAAGTGTCCGTTCATCATCCCAATTCCACTGTCCAAAGATAAACCGTTCGGAGGGCAAGACAGGGCTCCGCCGGTCCCCTGGAAGTTGTAGGACTCGGGTAGGTGATTGAATCCAAGGCCGTTCATCATGCTATACATCGGCTTCAGCGCCTGACATTTACGCCTGAACCCCCTTGGCCTCCTGCGAAAAGATCCCTCCTCAAACATAAACTCACTGGCAGGGTCGATAGTCCAGTAATGACCCTTTCCCGGTCTACCAAGACCCTTTGGCAACT…	unnamed protein product [Tetraodon nigroviridis]	P:smoothened signaling pathway; P:epithelial cell differentiation involved in mammary gland alveolus development; P:negative regulation of inflammatory response; P:positive regulation of mesenchymal cell proliferation; P:positive regulation of gene-specific transcription from RNA polymerase II promoter; P:in utero embryonic development; P:cellular response to cytokine stimulus; P:establishment of…	100	1	242	0	0	1	242	287	46	3e-126	0	0
comp10559_c0_seq1	CACACACACACACACACACAGCCGAGGCAGCAGTGTAGCTCCAGCGCCTGACAGGATGGGGAAGATATACCAGCTCATTATTAACGGTCTGAAGGGGGAGAAGATTACGGTGGATGTGGGACATTCAGAGGAAGAGATGAACTCCATGACGGTCCTGCAGCTCAAGAAGAAGATTGCAGAGAAAATGCCGGGGAATTCAGGTGACACTTTGGAAGATCTGCGGCTGATCTTCACTACCAAGCAGATGGATGACTCGGGTCTGCTGTCCGAGTACGGGATCCAGGACAAATCCGTCATCCAGATGGTGCTGAGACTGCCCGGAGGTGCCCGCACTTCCTGACCCGGACAAGCCGAACCGGCCCTCCGCTGCGTCCCTTCCGGCTCATGAACGTGCGGCAG…	eeel_c1431	CATTCGCATTGAACTGTAAAATGTTTAATAGGAAACAACATTGGTTTGTGTTTCAGCAGAAATATTTTATTGTAAATGTATATTTTACCGTAAAAGATACTTCACATCACACCAACTCGCTCTGCAACGACACCTCTGCTCAAGCTCTTCGCTACACTCGCCCAACTCCTTCAATACGGCTCGCTGCCGTGCATTCATATGGTAGTACGAGGAATAACGTTTTACAATATAATATATAATGCAGCATTCACGGAGCGCTCTTAATAAAAGAGAAATCAGGTTTATATCCTTCCGAAATGCAGCGCTCCTGCTGCACGTTCATGAGCCGGAGGGGACGCAGCGGAGGGCCGGTTCGGCTTGTCCGGGTCAGGAAATACGGGCACTCTGTCCTCCGGGCAG…	Ubiquitin-like protein [Salmo salar] >gi|209736096|gb|ACI68917.1| Ubiquitin-like protein precursor [Salmo salar]	C:cellular_component; C:viral capsid	96.88	0.995227	417	7	1	9	419	704	288	0	0	0
comp10559_c0_seq1	CACACACACACACACACACAGCCGAGGCAGCAGTGTAGCTCCAGCGCCTGACAGGATGGGGAAGATATACCAGCTCATTATTAACGGTCTGAAGGGGGAGAAGATTACGGTGGATGTGGGACATTCAGAGGAAGAGATGAACTCCATGACGGTCCTGCAGCTCAAGAAGAAGATTGCAGAGAAAATGCCGGGGAATTCAGGTGACACTTTGGAAGATCTGCGGCTGATCTTCACTACCAAGCAGATGGATGACTCGGGTCTGCTGTCCGAGTACGGGATCCAGGACAAATCCGTCATCCAGATGGTGCTGAGACTGCCCGGAGGTGCCCGCACTTCCTGACCCGGACAAGCCGAACCGGCCCTCCGCTGCGTCCCTTCCGGCTCATGAACGTGCGGCAG…	eeel_c7970	CCGGGGACACACAGCCGAGGCAGCAGTGTAGCTCCAGCGCCTGACAGGATGGGGAAGATATACCAGCTCATTATTAACGGTCTGAAGGGGGAGAAGATTACGGTGGATGTGGGACATTCAGAGGAAGAGATGAACTCCATGACGGTCCTGCAGCTCAAGAAGAAGATTGCGGAGAAAATGCCGGGGAATTCAGGTGACACTTTGGAAGATCTGCGGCTGATCTTCACTACCAAGCAGATGGATGACTCGGGTCTGCTGTCCGAGTACGGGATCCAGGACAAATCCGTCATCCAGATGGTCCTGAGACTGCCCGGAGGACAGAGTGCCCGTACTTCCTGACCCGGACAAGCCGAACCGGCCCTCCGCTGCGTCCCCTCCGGCTCATGAACGTGCAGCAAG…	Ubiquitin-like protein [Salmo salar] >gi|209736096|gb|ACI68917.1| Ubiquitin-like protein precursor [Salmo salar]	C:cellular_component	97.09	0.983294	412	6	1	14	419	7	418	0	0	0
comp10569_c0_seq1	ATCTCGTTTTGTTGCATGTTCTGGGGGTGGATTATCTTTTTTTGATAAAAGAAAAGGCGTCACCACTATATAGTTATGTATGAAAGTGCTACACATAGAGAAGATAGTTGGGTTCCCTGACCACACGAATGCCTCTGGCCCCCAAGGTAACGACAATCCGCTGAATCCCAAGACCAAGACCTTCAACTTAAGGCTTCTTCTCCTCAG	eeel_c31182	AAGGGAATCCTAACTCTAAATCCAGTGGCCCTAATGCCAGAAGATGAGAAGCACTGTCTGCTGGAGAACATGGAGACAGAGCCTGAGGAGAAGATGCCTTGAGTTGAAGGTCTTGGTCTTGGGATTCAGCGGATTGTCGTTACCTTGGGGGCCAGAGGCATTCGTGTGGTCAGGGAACCCAACTATCTTCTCTGTGTAGCACTTTCATACATAACTATATAGTGGTGAGGCCTTTC	si:dkey-15j16.2-like [Salmo salar] >gi|197632209|gb|ACH70828.1| si:dkey-15j16.2-like [Salmo salar] >gi|209735068|gb|ACI68403.1| C6orf72 homolog precursor [Salmo salar]	None	96.77	0.748792	155	3	1	53	207	235	83	4e-69	1	1	comp10569_c0_seq1~95.08~1.01666666666667
comp10574_c0_seq1	CTGGTAGCGAGCGCGGGCGCCGGGTCCACCGAACTTCTTGGACTCGCAGCGGCGGGGGTCGGCCACCAGCAGGGTCCTGTCGTACTGGATCAGGATGTCCTTGATCTCCTTCTTAGAGGCCTCGTCCACATATTTCTGGTAGTAGGCAACCAGAGATTTGGAGATTGCCTGACGGATAGCGTAGATCTGGGCAACGTGTCCGCCACCCTTCACTCGGACTCGGATATCCACT	eeel2_rep_c5024	TGGCTTTATTTTGATTCTACTTTTTCCCCCATTTACAACAGCAAAGCAGTTAGCGTTTAGAACATTCTAGTAATTGTCACTCAAAGTGTTAGCACTTTGTAAAGAAAAATTATCTTCAGTGACATTCAAAGCTTCATGTCACAGATTTTCAATGTTCAAGCTTTTAATTTGACAGTCTGAAGACTTCAAAAGTTTTTGGATCCATATTAAGAAATGTTAATGAGTCATTAAGTTTTACAACAGCAAACCATTCATAAATCAAATCTGTGAACTTTTGAAGGAAACCTGCTTTTTACACAAAACACAAGCTCTCATGACAAAACACAGACGCGAGGCGGTAGACATTCGAATCCCGTTTATTGTATGAAAATGTACAGAAACTTTAACGGTAAGACTTCT…	ribosomal protein S16 [Xenopus (Silurana) tropicalis] >gi|54261589|gb|AAH84534.1| Ribosomal protein S16 [Xenopus tropicalis] >gi|76780311|gb|AAI06274.1| Rps16 protein [Xenopus laevis] >gi|89272448|emb|CAJ83293.1| ribosomal protein S16 [Xenopus tropicalis] >gi|123959702|gb|AAI28924.1| Rps16 protein [Xenopus laevis]	F:structural constituent of ribosome; F:RNA binding; F:protein binding; P:rRNA processing; C:cytosolic small ribosomal subunit; P:ribosomal small subunit biogenesis; P:translational elongation	98.28	1	232	3	1	1	232	398	628	1e-113	0	0
comp10574_c0_seq1	CTGGTAGCGAGCGCGGGCGCCGGGTCCACCGAACTTCTTGGACTCGCAGCGGCGGGGGTCGGCCACCAGCAGGGTCCTGTCGTACTGGATCAGGATGTCCTTGATCTCCTTCTTAGAGGCCTCGTCCACATATTTCTGGTAGTAGGCAACCAGAGATTTGGAGATTGCCTGACGGATAGCGTAGATCTGGGCAACGTGTCCGCCACCCTTCACTCGGACTCGGATATCCACT	eeel2_s8814	GTGCGACTTTAGCTGAAATCAGAAACATGCCGGCTAAAGGTCCTTTGCAGTCTGTCCAGGTATTCGGACGTAAAAAAACCGCCACTGCCGTCGCTCACTGCAAGAGGGGCAATGGGCTCATCAAAGTGAACGGCAGGCCTCTGGAGATGATCGAGCCGAGCACTCTGCAGTACAAGCTGCTGGAGCCAGTTCTGCTGTTGGGCAAGGAGCGCTTTGCTGGAGTGGACATCCGAGTCCGGGTGAAGGGTGGCGGACACGTTGCCCAGATCTACGCTATCCGTCAGGCGATCTCCAAATCCCTGGTTGCCTACTACCAGAAATATGTGGACGAGGCCTCTAAGAAGGAGATCAAGGACATCCTGATCCAGTACGACAGGACCCTGCTGGTGGCCGACCCCG…	ribosomal protein S16 [Xenopus (Silurana) tropicalis] >gi|54261589|gb|AAH84534.1| Ribosomal protein S16 [Xenopus tropicalis] >gi|76780311|gb|AAI06274.1| Rps16 protein [Xenopus laevis] >gi|89272448|emb|CAJ83293.1| ribosomal protein S16 [Xenopus tropicalis] >gi|123959702|gb|AAI28924.1| Rps16 protein [Xenopus laevis]	F:structural constituent of ribosome; F:RNA binding; F:protein binding; P:rRNA processing; C:cytosolic small ribosomal subunit; P:ribosomal small subunit biogenesis; P:translational elongation	97.69	0.931034	216	4	1	17	232	435	221	5e-103	0	1	comp29445_c2_seq3~100.00~1;comp10574_c0_seq1~100.00~1
comp10670_c0_seq1	TGAAGAGTACTGGCAGCAGACGTGTCTGGAGTTGGAGCGGTATCTTCAGAGCGAGCCGTACGTCTCTCCCCCGGACATCAAGTTCGACAGCCAGGAGGACCTCTGGAGCAAACTCATCTTGGCTTGCGGAGACAAAGGGGAGTCCAATCCAAAGATCCCGTACATAAAAGAAGAGGACAATCAGGACAGCCAAATTTTGGAGACCAACAGTGTGAACTCTGACGCCAGCAGCGAAGCGTCGGACAGCTCCGAGGAGCTCTCCCCGACGCACAGCTTTACCTCCAATCCCCTGAACGCCGTTCTGGTCAATTCCGGACACTTGAGCTCTTCAATCATCAGCACTCCACCGTCCTCTCCAGAAATCGGCACAGAGTCCTCCATTCCGCCGGTCTGGAGTGG…	eeel2_c2078	GAAGCAGACCCGGATTCTGACTTGGGTGAAATTGGCGGCCCCCCATCCTGACGAAGACAAAGGGGAGTCCAATCCAAAGATCCCGTACATAAAAGAAGAGGACAATCAGGACAGCCAAATTTTGGAGACCAACAGTGTGAACTCTGACGCCAGCAGCGAAGCATCGGACAGCTCCGAGGAGCTCTCCCCGACGCACAGCTTTACCTCCAATCCCCTGAACACCGTTCTGGTCAATTCTGGACACTTGAGCTCTTCAATCATCAGCACTCCACCGTCCTTTCCAGAAATCGGCACAGAGTCCTCCATTCCACCGGTCTGGAGTGGCGTGCCGGCGGAATTGCACTTGCCGGGCAAAATCAGAGTCGGTGGCATTGGAAAGACAGCGGACAAGACCGGCAT…	Krueppel-like factor 6 [Osmerus mordax]	F:double-stranded DNA binding; F:zinc ion binding; P:positive regulation of transcription from RNA polymerase II promoter; P:cytokine-mediated signaling pathway; F:transcription activator activity; P:B cell differentiation; F:transcription factor activity; C:cytoplasm; C:transcription factor complex	98.58	0.766727	424	6	0	130	553	55	478	0	1	1	comp10670_c0_seq1~100.00~1
comp10739_c0_seq1	CGCCCTTCGGGTGAGTAAGCGAGGGGCAGGGAGTTGGGCAGGAAATATGATTATAATTTAGCTGTTAGACAGAGAACGGTAAACGCAATAGTCTTATGAATATAGATAGCGTATGCGCCTTGGATCATTCGGAAGCAATACTTTTGGCCTTCTCAGTAATATCTTGCAAGCCATCGGAGAAAGGGAAAGGCAGAACAGCAGCTGACTCAGACAGAAAGGAGTGTTTATCACACCCTGTTTGGACAACTGGATCGCGGAGAAGACGCCTCAGTCTGAAGGACTACCCACGTTGCCATGGCGCTGCCATTTAAGAAAGAGCTGGAGAAGTACAAAGACATGGACGAGGACGAGATCCTCAACAACCTGTCTGCTGAGGAGCTGAGACAACTGGAACACGCC…	eeel2_c2267	AGTTGGGCAGGAAATATGATTATAATTTAGCTGTTAGACAGAGAACGGTAAACGCGATAGTCTTATGAATATAGATAGCGTATGCACCTTGGATCATTCTGAAGCAATACTTTTGGCCTTCTCAGTAATATCTTGCAAGCCATCGGAGAAAGGGAAAGGCAGAACAGCAGCTGACTCGGACAGAAAGGAGTGTTTATCACACCCTGTTTGGACAACTGGATCGTGGAGAAGACGCCTCAGCCTGAAGGACTACCAACGTTGCCATGGCGCTGCCATTTAAGAAAGAGCTGGAGAAGTACAAAGACATGGACGAGGACAAGATCCTCAACAACCTGTCTGCTGAGGAGCTG	tropomodulin 2 [Danio rerio] >gi|51858467|gb|AAH81555.1| Tropomodulin 2 [Danio rerio]	None	97.71	0.655431	350	8	0	32	381	1	350	1e-172	1	1	comp10739_c0_seq1~98.33~1
comp10891_c0_seq1	TGTGGACCTCAGTGAGTACCCGGATGACTTTGAAGATGCTGATGATGAGGACCTGGTAGAGGTGGTCTGCAATGCCAGGTGTGCCATGGAGCTGACAGCAGAGAATGATGCATTTGAGGAGGAGCTACAGCAAGGAGAAGGGGGCAGGTTGTCTGAAACCATAAAGACCCTGCGAGAAAAATGTGTGGAGGATGTTGGAACCATGCTGTACGAGGAGATTAGCTCACATTTCCTTAAAGGTCTGACCCCAGACGACCTGCAGCCACACTTTAAACACAGGTTAGGGCCGGACCACCTAGAAACCTGCTACATCATATTCAACATGGACCAAGAGACATCATAGACAATCTGCCTTGACTATTCAGAGAGAAAAAGGAAATATATCCCAATAAGTATCAT…	eeel_c4324	CAATGAATTTGTGAGATATGGCAAGAGCAGAGTGCATTCAGCCCCACCAAAACTGCAGGAGGAAGTGGAGGAGGAGTCTATCCTGAGGAGTGATGGGAGAGGGGAAGAGGGGAGTGTGGGCGAGCCCTCCGACTACTCCGAAGACTTTGAGGAACGAGACAGCTTGTCTTCCATTGAGGAGAACATTGTAGGAGAATCCATGGCTGTGGTGGGTGGGCACAGTGGGGAGATATCAGAAGAACTGGAAGCTGTTCGTGATGAGGTGGACCTCAGTGAGTACCCGGATGACTTTGAAGATGCTGATGATGAGGACCTGGTAGAGGTGGTCTGCAATGCCAGGTGTGCCATGGAGCTGACAGCAGAGAATGATGCTTTTGAGGAGGAGCTACAGCAAGGAGA…	hypothetical protein LOC548344 [Danio rerio] >gi|62089543|gb|AAH92172.1| Zgc:113355 [Danio rerio] >gi|182890030|gb|AAI65186.1| Zgc:113355 protein [Danio rerio]	F:protein kinase activity; P:protein amino acid phosphorylation; C:cellular_component; F:protein serine/threonine kinase activity; F:ATP binding; F:nucleotide binding; P:auxin biosynthetic process	99.06	0.962293	638	6	0	2	639	263	900	0	0	0
comp10963_c0_seq2	ATACATACATATATATCTATATATGTATGAATATTGCACACCATTTGAGTGCCCTGAACAGTAGCTGTAAGAGACATACTCAACCCATGGGTGACAGGAGAGACTGGCAAATCTGCAGTGAAAAAGGTCAGCAGTGGTGGTTTGAAAACTGAATAAAAAAGAACTACAGAATGTGTGTAGTGCCTAAAGTGTATCTATACAGCATTTTGAATGCAGATTGCTGATAATGTTTCAGATTAACTGGTTCCAGCAAAGCAGAATTAATGGAAATCATCAGACACCTGACTCCATGAAAAAACCCTCTGTGTTAATTAGATAAAGGGGGATATTGGTGGTATGTTACAATTTATCTAAACACCAACATGAATCCGTATGAATTACAAAATGTGATCTTATGTA…	eeel_c29444	CCATGGGTGACAAGAGAAACTGGCAAATCTGCAGTGAAAAAGGTCAGCAGTGGCGGTTTGAAAACTGAATAAAAAAGAATTACAGAATGTGTGTAGTGCCTAAAGTGTATCTATACAGCATTTTGAATGCAGATTGCTGATAATGTTTCAGATTAACTGGTTCCAGCAAAGCAGAATTAATGGAAATCATCAGACACCTGACTCCATGAAAAAACCCTCTGTGTTAATTAGATAAAGGGAGATATTGGTGGTATGTTACAATTTATCTAAACACCAACATGAATCCGTATGAATTACAAAATGTGATCTTATGTAATTATTGTGCTAATGTGAACTATTTTCTGATCAGACTTGTTAGCAGTTTTGAAATTCAAATTGTCAGTATAACATTGTTATCTA…	Zebrafish DNA sequence from clone CH211-117E20 in linkage group 6, complete sequence	None	98.86	0.77193	528	5	1	85	612	1	527	0	1	1	comp10963_c0_seq2~98.36~1.01666666666667;comp10963_c0_seq2~100.00~0.983333333333333
comp10963_c0_seq2	ATACATACATATATATCTATATATGTATGAATATTGCACACCATTTGAGTGCCCTGAACAGTAGCTGTAAGAGACATACTCAACCCATGGGTGACAGGAGAGACTGGCAAATCTGCAGTGAAAAAGGTCAGCAGTGGTGGTTTGAAAACTGAATAAAAAAGAACTACAGAATGTGTGTAGTGCCTAAAGTGTATCTATACAGCATTTTGAATGCAGATTGCTGATAATGTTTCAGATTAACTGGTTCCAGCAAAGCAGAATTAATGGAAATCATCAGACACCTGACTCCATGAAAAAACCCTCTGTGTTAATTAGATAAAGGGGGATATTGGTGGTATGTTACAATTTATCTAAACACCAACATGAATCCGTATGAATTACAAAATGTGATCTTATGTA…	eeel_c29444	CCATGGGTGACAAGAGAAACTGGCAAATCTGCAGTGAAAAAGGTCAGCAGTGGCGGTTTGAAAACTGAATAAAAAAGAATTACAGAATGTGTGTAGTGCCTAAAGTGTATCTATACAGCATTTTGAATGCAGATTGCTGATAATGTTTCAGATTAACTGGTTCCAGCAAAGCAGAATTAATGGAAATCATCAGACACCTGACTCCATGAAAAAACCCTCTGTGTTAATTAGATAAAGGGAGATATTGGTGGTATGTTACAATTTATCTAAACACCAACATGAATCCGTATGAATTACAAAATGTGATCTTATGTAATTATTGTGCTAATGTGAACTATTTTCTGATCAGACTTGTTAGCAGTTTTGAAATTCAAATTGTCAGTATAACATTGTTATCTA…	Zebrafish DNA sequence from clone CH211-117E20 in linkage group 6, complete sequence	None	98.86	0.77193	528	5	1	85	612	1	527	0	1	1	comp10963_c0_seq2~98.36~1.01666666666667;comp10963_c0_seq2~100.00~0.983333333333333
comp11045_c0_seq1	TTCTGCAGCAGTTCATGGTGAATGTAACTTTGAAATCTCATGATGTTGCAGTAAAAATCAGGTTAAAAGAACTGCATTCCATCACATCTGAGCAGGATTAATTAAAATATTTTCCGGTCAAACAGCATCAACAAATTATTATTTTATTTGAAACGTTCTGTAGTGTTTCCATGAGAAGTGTCTAATTTCTTTTCACATAACTTCCCAATGTTATCACTGAGTAATTACTGTGCTATACGGTGGTAGTGTAAGTATGTGGGTTTGTGTGTAATAAGTTGAGGTGTAATAAATCCACCAGTG	eeel_c10315	CTAACACATTTCTAAAATACCAGCCATCTGTTCTTTTGGCACCACAATGATTTTAATTTCCTGTTCTTGGGTCAACTGACCTTCTTGGCACCACAATGATTTTCTGTTCTTAGGTGATACCGTCATTGTGGAATGTTACCCCAACTTTTCCTTAAAAAAATTTTAGTCTTTATTCTGTAATTTTCCATTATGCATACTAGTCACAGCCTCCTGTAATTTTCCATTGTATTCAGGTTACATAGGGGTCACTGTAAAATATTAGATTTCTAGCACATTTATTAGCAGTTGATCAGTTTGAAAATATAAGCGTATGGTTAGTATTTGATTAATGTTTTCTGCTGAGTGAGTAAGTGTGTTTTTTTAAGCCTTCTGCGTTCTCTTGCTTTTTCTCTACAGTTG…	Tripartite motif-containing protein 35 [Osmerus mordax]	F:metal ion binding	96.09	0.596667	179	7	0	1	179	788	610	2e-79	0	0
comp11231_c0_seq1	GCTCCGCTGTAAACAAAAAGTGTCTGAGGGAGACAGAGACGCTTCAGTGAATTTCAGGACATTTTTATTTCTTTAATTTACAATGTCTCTGGGAATGTCTTACAAACCCAACCTCCACCAACACATTCCGGGAACTTCCGTGAACCAGGTTGGTAACGTGCATTCTCCGTCAACAAGCCTAGCAACGTTACAGTCCTACAGGCCAATAGTGAACGACTACGGACCGCCTTCCTTGGGTTTTACACAGGGTACGAGTGCAAACCAAGTGCCTCAGAGCAAATACGCCGAGCTCCTGGCCATCATCGAGGAGCTGGGCAAGGAGATCAGGCCAACGTATGCAGGCAGCAAAAGTGCCATGGAGAGACTAAAAAGAGGAATAATTCATGCCAGAGGCCTGGT…	eeel2_c1699	AAAGTGTCTGAGGGAGACAGAGACGCTTCAGTGAATTTCAGGACATTTTTATTTCTTTAATTTACAATGTCTCTGGGAATGTCTTACAAACCCAACCTCCACCAACACATTCCGGGAACTTCCGTGAACCAGGTTGGTAACGTGCATTCTCCGTCAACAAGCCTAGCAACGTTACAGTCCTACAGGCCAATAGTGAACGACTACGGACCGCCTTCCTTGGGTTTTACACAGGGTACGAGCGCAACCCAAGTGCCTCAGAGCAAATACGCCGAGCTCCTGGCCATCATCGAGGAGCTGGGCAAGGAGATCAGGCCAACGTACGCAGGCAGCAAAAGTGCCATGGAGAGACTAAAAAGAGGAATAATTCATGCCAGAGGCCTGGTGCGGGAGTGCTTGGCA…	PREDICTED: putative cyclin-dependent kinase 2-associated protein 1 [Taeniopygia guttata]	C:cytoplasm; P:DNA-dependent DNA replication; P:S phase of mitotic cell cycle; P:protein amino acid phosphorylation; F:DNA binding; F:kinase activity; F:protein binding; C:nucleus	99.16	0.967611	478	4	0	17	494	1	478	0	1	1	comp11231_c0_seq1~98.33~1
comp11231_c0_seq1	GCTCCGCTGTAAACAAAAAGTGTCTGAGGGAGACAGAGACGCTTCAGTGAATTTCAGGACATTTTTATTTCTTTAATTTACAATGTCTCTGGGAATGTCTTACAAACCCAACCTCCACCAACACATTCCGGGAACTTCCGTGAACCAGGTTGGTAACGTGCATTCTCCGTCAACAAGCCTAGCAACGTTACAGTCCTACAGGCCAATAGTGAACGACTACGGACCGCCTTCCTTGGGTTTTACACAGGGTACGAGTGCAAACCAAGTGCCTCAGAGCAAATACGCCGAGCTCCTGGCCATCATCGAGGAGCTGGGCAAGGAGATCAGGCCAACGTATGCAGGCAGCAAAAGTGCCATGGAGAGACTAAAAAGAGGAATAATTCATGCCAGAGGCCTGGT…	eeel_c12285	GCCGGGGGCCGGGGGAAGTGTCTGAGGGAGACAGAGACGCTTCAGTGAATTTCAGGACATTTTTATTTCTTTAATTTACAATGTCTCTGGGAATGTCTTACAAACCCAACCTCCACCAACACATTCCGGGAACTTCCGTGAACCAGGTTGGTAACGTGCATTCTCCGTCAACAAGCCTAGCAACGTTACAGTCCTACAGGCCAATAGTGAACGACTACGGACCGCCTTCCTTGGGTTTTACACAGGGTACGAGCGCAACCCAAGTGCCTCAGAGCAAATACGCCGAGCTCCTGGCCATCATCGAGGAGCTGGGCAAGGAGATCAGGCCAACGTACGCAGGCAGCAAAAGTGCCATGGAGAGACTAAAAAGAGGAATAATTCATGCCAGAGGCCTGGTGC…	PREDICTED: putative cyclin-dependent kinase 2-associated protein 1 [Taeniopygia guttata]	C:cytoplasm; P:DNA-dependent DNA replication; P:S phase of mitotic cell cycle; P:protein amino acid phosphorylation; F:DNA binding; F:kinase activity; F:protein binding; C:nucleus	98.95	0.965587	477	5	0	18	494	16	492	0	1	1	comp11231_c0_seq1~98.33~1
comp11257_c0_seq1	CAAGAGAAGAGAGGGAAACGAGCTTGGGCATATCCACTGATATTTCTTTCGACTGTCTTGTAGTGTTAGCTAGCTGTGAGCTTGCTAGCTAGTTAAAATAGGTCAAAGCCCGAACAAACAAGAATGGCAGACGGCGATAACAAAAGCGCAAACATGTTGGCTAGGGAGACTGCCCAACTTGAGGAGCAGCTGCAGGGATGGGGAGAGGTGATCCTGGCAGCGGACCAGGTCTTACACTGGCAGAAGCCCTGGTTTCCTGGTGCCTTGATAGGGGCAACAACCCTGCTCTTCACGATGGTGTATTTCCTGGACCCGTCAGTACTCACTGGAGTTTCCTGCTGTGTGATGTTCCTTTGTCTGGCTGACTACTCGGTGCCCATCCTTGCCCCCAAAATCTTC…	eeel_c2349	GAGAGGGAAACGAGCTTGGGCATATCCACTGATATTTCTTTCGACTGTCTTGTCGTGTTAGCTAGCTGTGAGCTTGCTAGCTAGTTAAAATAGGTCAAAGCCCGAACAAACAAGAATGGCAGACGGCGATAACAAAAGCGCAAACATGTTGGCTAGGGAGACTGCCCAACTTGAGGAGCAGCTGCAGGGATGGGGAGAGGTGATCCTGGCAGCGGACCAGGTCTTACACTGGCAGAAGCCCTGGTTTCCTGGTGCCTTGATAGGGGCAACAACCCTGCTCTTCACGATGGTGTATTTCCTGGACCCGTCAGTACTCACTGGAGTTTCCTGCTGTGTGATGTTCCTTTGTCTGGCTGACTACTCGGTGCCCATCCTTGCCCCCAAAATCTTCAGCTCCAG…	ADP-ribosylation factor-like 6 interacting protein [Danio rerio] >gi|29436507|gb|AAH49496.1| ADP-ribosylation factor-like 6 interacting protein 1 [Danio rerio] >gi|37681735|gb|AAQ97745.1| ADP-ribosylation factor-like 6 interacting protein [Danio rerio] >gi|38541962|gb|AAH62864.1| Arl6ip1 protein [Danio rerio]	C:Sec61 translocon complex; F:protein binding; P:cotranslational protein targeting to membrane; C:integral to membrane; C:cytosol	99.55	0.982222	442	2	0	9	450	1	442	0	0	0
comp11412_c0_seq1	TAAAGTCCATGGATCAGGAGATCATGGTGAACCCCCAGTTTGTACAGAAGAGTATGGGATCGCAAGAGGACGATGTTGGAAGCAAAACGTCAAGTTACTCCTGAAGACTTTTGGAGACCGGGAAGGGATGGGGTGCTGTTTTGAGTCGGGTTAATTTTGGAAGACGTTTTTTAAGCAAAGTTTAATCGGTGGAGCCTGGACATTGTTCATGAAAAAATATAACAGTGTGAAATAATACTGCTTTCACACAGTCATGAGGAATACTAAAGAAAAACAGTTTGTGCATTTTATTTATCAGTGTTCAAATTTAAGCACCATTGCTTCATTTAACAAAAAAAAAATCTAATAAAAACCGGACTTGTTTGTTCAAAAACAAA	eeel_c16264	ACGGGGGGGCCTGGTCAAGCAGTGCCTGGCCTCCCCTGTACAAGAAGAACATCCAGCGGCTAACCAAGACGTTCCTCACGCTGTCCTTACAAGACATGGCGAGCCGAGTGCAGCTCAGCGGCCCTCAGGAGGCAGAGAAATACGTCCTGCACATGATCGAAAACGGCGAAATTTACGCCAGCATCAACCAGAAAGACGGTATGGTCTGTTTCCACGACAACCCAGAAAAGTACAACAACCCAGCAATGCTCCACAAAATTGACCAGGAGATGCTGAAGTGTATAGAGCTGGATGAGAAGCTAAAGTCCATGGATCAGGAGATCATGGTGAACCCCCAGTTTGTACAGAAGAGTATGGGATCGCAAGAGGACGATGTTGGAAGCAAAACGTCAAGTTACT…	COP9 signalosome complex subunit 3 [Osmerus mordax]	C:cytoplasm; P:in utero embryonic development; F:protein binding; P:signal transduction; C:signalosome; P:response to light stimulus	99.46	0.986737	372	0	1	1	372	301	670	0	1	1	comp11412_c0_seq1~100.00~1
comp11461_c0_seq1	ATCTAATAGCTGCGGCAGAACTTCGGGATTATTACAATGCGAATTTTTATTATATTAGTTGTACATTATCATGATGTCCTCAAAGTAATATCAGGTAGATATGTGTATGACCAGCGGACCCAGAGCTGGAGAGTTCGCGGAAATTTCAGCCAGAAGACAGAACATTACGAAGGTAGAACAGAATGGACGGCATTTATGGCGATATTACGAAGGTCGAAACAACTGGCGCGTCACAAAAAACCGCTAAACAGGACAGCCTGGGTGTGCAGGGAGTGGAGGCATCCCACAAGTTGGCACAGAGTGATCTGACCAGGATGAACAAGTATAAAGATGTCATCACAAAAGTGGCAAAGGCTCACAAAATAGAACCTGCCGTGATCGCGGGTATTATTTCCCGTG…	eeel_c1023	GCATGTGGCTCCGAGGATTGAGAGCAACTGTGTTGCTTCGTGATGCCTTCGATCGTCCGGACATGGTTTATGTTAGCGTTTAATTGTGACATATTTCTCACCGGCGATTTTCTCAAGAGATGATATGTGTAGATGGGTGAATGACCAGCGGACCCAGAGCTGGAGAGTTCGCGGAAATTTCAGCCAGAAGGCAGAACATTACGAAGGTAGCACAGAATGGACGGCATTTATGGCGATATTACGAAGGTCGAAACAACTGGCGCGTCACAAAAAACCGCTAAACAGGACAGCCTGAGTGTGCAGGGAGTGGAGGCATCCCACAAGTTGGCACAGAGTGATCTGACCAGGATGAACAAGTATAAAGATGTCATCACAAAAGTGGCAAAGGCTCACAAAATA…	Lysozyme g [Oncorhynchus mykiss]	P:defense response to bacterium; P:peptidoglycan catabolic process; P:cytolysis; F:lysozyme activity; P:cell wall macromolecule catabolic process	97.98	0.808554	397	8	0	95	491	129	525	0	0	0
comp11465_c0_seq1	CTGCAGACCTTTGTATGTTGTGACAGGAACGTATGTGACGAGGGTGTACAGTTTGTTGGGAGAATCTTCGTCTTCATTGCGCTTCCTGGACAGACGCACGCGGATACGGTATGGCACGTTCCTCACGCCTTTGGTCCACACGGCCTTGTTCAAACGCGTATCGATGCGGACATCAGGAGTTCCCATCTCCTTCATGGCAAACTTGCGGATTTCCTTCAGAGCACGGGGAGCTCTTCTCTTGAAACCCACTCCATGTATGCGTTTGTGGATGTTGATGGTGTATTCTCTGGTCACCACTTCGTTGATGGCAGAACGCCCCTTCTTCTTCTCTCCTTTCTTCATGGGAGCC	eeel2_s8432	CGGCAGAGTACGGGGGGAGAATACCGGGGGGCTTTCCGACATTTCCCTGGCAGAATGGCTCCCATGAAGAAAGGAGAGAAAAAGAAGGGGCGTTCTGCCATCAACGAAGTGGTGACCAGAGAATACACCATCAACATCCACAAACGCATACATGGAGTGGGTTTCAAGAGAAGAGCTCCCCGTGCTCTGAAGGAAATCCGCAAGTTTGCCATGAAGGAGATGGGAACTCCTGATGTCCGCATCGATACGCGTTTGAACAAGGCCGTGTGGACCAAAGGCGTGAGGAACGTGCCATACCGTATCCGCGTGCGTCTGTCCAGGAAGCGCAATGAAGACGAAGATTCTCCCAACAAACTGTACACCCTCGTCACATACGTTCCTGTCACAACATACAAAGGT…	60S ribosomal protein L31 [Salmo salar] >gi|223672287|gb|ACN12325.1| 60S ribosomal protein L31 [Salmo salar]	F:structural constituent of ribosome; F:RNA binding; F:protein binding; C:cytosolic large ribosomal subunit; P:translational elongation; P:ribosome biogenesis	99.71	1	349	1	0	1	349	405	57	0	0	1	comp5992_c0_seq1~98.36~1.01666666666667;comp11465_c0_seq1~100.00~1;comp5992_c0_seq1~100.00~1
comp11465_c0_seq1	CTGCAGACCTTTGTATGTTGTGACAGGAACGTATGTGACGAGGGTGTACAGTTTGTTGGGAGAATCTTCGTCTTCATTGCGCTTCCTGGACAGACGCACGCGGATACGGTATGGCACGTTCCTCACGCCTTTGGTCCACACGGCCTTGTTCAAACGCGTATCGATGCGGACATCAGGAGTTCCCATCTCCTTCATGGCAAACTTGCGGATTTCCTTCAGAGCACGGGGAGCTCTTCTCTTGAAACCCACTCCATGTATGCGTTTGTGGATGTTGATGGTGTATTCTCTGGTCACCACTTCGTTGATGGCAGAACGCCCCTTCTTCTTCTCTCCTTTCTTCATGGGAGCC	eeel2_s8432	CGGCAGAGTACGGGGGGAGAATACCGGGGGGCTTTCCGACATTTCCCTGGCAGAATGGCTCCCATGAAGAAAGGAGAGAAAAAGAAGGGGCGTTCTGCCATCAACGAAGTGGTGACCAGAGAATACACCATCAACATCCACAAACGCATACATGGAGTGGGTTTCAAGAGAAGAGCTCCCCGTGCTCTGAAGGAAATCCGCAAGTTTGCCATGAAGGAGATGGGAACTCCTGATGTCCGCATCGATACGCGTTTGAACAAGGCCGTGTGGACCAAAGGCGTGAGGAACGTGCCATACCGTATCCGCGTGCGTCTGTCCAGGAAGCGCAATGAAGACGAAGATTCTCCCAACAAACTGTACACCCTCGTCACATACGTTCCTGTCACAACATACAAAGGT…	60S ribosomal protein L31 [Salmo salar] >gi|223672287|gb|ACN12325.1| 60S ribosomal protein L31 [Salmo salar]	F:structural constituent of ribosome; F:RNA binding; F:protein binding; C:cytosolic large ribosomal subunit; P:translational elongation; P:ribosome biogenesis	99.71	1	349	1	0	1	349	405	57	0	0	1	comp5992_c0_seq1~98.36~1.01666666666667;comp11465_c0_seq1~100.00~1;comp5992_c0_seq1~100.00~1
comp11465_c0_seq1	CTGCAGACCTTTGTATGTTGTGACAGGAACGTATGTGACGAGGGTGTACAGTTTGTTGGGAGAATCTTCGTCTTCATTGCGCTTCCTGGACAGACGCACGCGGATACGGTATGGCACGTTCCTCACGCCTTTGGTCCACACGGCCTTGTTCAAACGCGTATCGATGCGGACATCAGGAGTTCCCATCTCCTTCATGGCAAACTTGCGGATTTCCTTCAGAGCACGGGGAGCTCTTCTCTTGAAACCCACTCCATGTATGCGTTTGTGGATGTTGATGGTGTATTCTCTGGTCACCACTTCGTTGATGGCAGAACGCCCCTTCTTCTTCTCTCCTTTCTTCATGGGAGCC	eeel2_rep_c5746	GACCACGGGGGGCTTTCCGACATTTCCCTGGCAGAATGGCTCCCATGAAGAAAGGAGAGAAAAAGAAGGGGCGTTCTGCCATCAACGAAGTGGTGACCAGAGAATACACCATCAACATCCACAAACGCATACACGGAGTGGGTTTCAAGAGAAGAGCTCCCCGTGCTCTGAAGGAAATCCGCAAGTTTGCCATGAAGGAGATGGGAACTCCTGATGTCCGCATCGATACGCGTTTGAACAAGGCTGTGTGGACCAAAGGCGTGAGGAACGTGCCATACCGTATCCGCGTGCGTCTGTCCAGGAAGCGCAATGAAGACGAAGATTCTCCCAACAAACTGTACACCCTCGTCACATACGTTCCTGTCACAACATACAAAGGTCTGCAGACAGTCAATGTTG…	60S ribosomal protein L31 [Salmo salar] >gi|223672287|gb|ACN12325.1| 60S ribosomal protein L31 [Salmo salar]	F:structural constituent of ribosome; F:RNA binding; F:protein binding; C:cytosolic large ribosomal subunit; P:translational elongation; P:ribosome biogenesis	99.14	1	349	3	0	1	349	386	38	1e-180	0	1	comp5992_c0_seq1~100.00~1;comp11465_c0_seq1~100.00~1;comp5992_c0_seq1~100.00~1
comp11465_c0_seq1	CTGCAGACCTTTGTATGTTGTGACAGGAACGTATGTGACGAGGGTGTACAGTTTGTTGGGAGAATCTTCGTCTTCATTGCGCTTCCTGGACAGACGCACGCGGATACGGTATGGCACGTTCCTCACGCCTTTGGTCCACACGGCCTTGTTCAAACGCGTATCGATGCGGACATCAGGAGTTCCCATCTCCTTCATGGCAAACTTGCGGATTTCCTTCAGAGCACGGGGAGCTCTTCTCTTGAAACCCACTCCATGTATGCGTTTGTGGATGTTGATGGTGTATTCTCTGGTCACCACTTCGTTGATGGCAGAACGCCCCTTCTTCTTCTCTCCTTTCTTCATGGGAGCC	eeel2_rep_c5746	GACCACGGGGGGCTTTCCGACATTTCCCTGGCAGAATGGCTCCCATGAAGAAAGGAGAGAAAAAGAAGGGGCGTTCTGCCATCAACGAAGTGGTGACCAGAGAATACACCATCAACATCCACAAACGCATACACGGAGTGGGTTTCAAGAGAAGAGCTCCCCGTGCTCTGAAGGAAATCCGCAAGTTTGCCATGAAGGAGATGGGAACTCCTGATGTCCGCATCGATACGCGTTTGAACAAGGCTGTGTGGACCAAAGGCGTGAGGAACGTGCCATACCGTATCCGCGTGCGTCTGTCCAGGAAGCGCAATGAAGACGAAGATTCTCCCAACAAACTGTACACCCTCGTCACATACGTTCCTGTCACAACATACAAAGGTCTGCAGACAGTCAATGTTG…	60S ribosomal protein L31 [Salmo salar] >gi|223672287|gb|ACN12325.1| 60S ribosomal protein L31 [Salmo salar]	F:structural constituent of ribosome; F:RNA binding; F:protein binding; C:cytosolic large ribosomal subunit; P:translational elongation; P:ribosome biogenesis	99.14	1	349	3	0	1	349	386	38	1e-180	0	1	comp5992_c0_seq1~100.00~1;comp11465_c0_seq1~100.00~1;comp5992_c0_seq1~100.00~1
comp11490_c0_seq1	CACGTCATCTGGCCCGACGGCAAGAGAGTCGTCCTGCTGGCCGAGGGTCGTCTGTTGAACCTGAGCTGTTCCACCGTGCCCACCTTTGTCCTTTCAATCACAGCCACGACTCAGGCTCTCGCCCTGATCGAGCTCTACAACGCACCTGAGGGCCGTTATAAGCAAGATGTCTACCTGCTGCCCAAGAAGATGGATGAGTACGTGGCCAGCTTGCACCTGCCTACCTTTGATGCCCACCTGACGGAGCTGTCAGACGAGCAGGCCAAGTACCTGGGC	eeel_c17037	CCGGGGGCTTCAGAGTTGTCAAGCTCAACGAGGTCATTCGCCAGGTGGACGTCATCATCACCTGCACAGGGAATAAAAACGTGGTGACCCGGGACCAGCTGGACCGGATGAAGAATGGCTGCATTGTCTGCAACATGGGGCACTCCAACACCGAAATTGATGTGGCCAGCCTGCGGACGCCGGAGCTCACCTGGGAAAGGGTGCGCTCACAGGTGGACCACGTCATCTGGCCCGACGGCAAGAGAGTCGTCCTGCTGGCCGAGGGTCGTCTGTTGAACCTGAGCTGTTCCACCGTGCCCACCTTTGTCCTTTCAATCACGGCCACGACTCAGGCTCTCGCCCTGATCGAGCTCTACAACGCACCTGAGGGCCGTTATAAGCAAGATGTCTACCTGCTGC…	MGC79134 protein [Xenopus laevis] >gi|50603777|gb|AAH77247.1| MGC79134 protein [Xenopus laevis]	F:adenosylhomocysteinase activity; P:one-carbon metabolic process; F:binding; P:methionine metabolic process	98.73	0.858696	237	2	1	1	236	219	455	6e-118	1	1	comp11490_c0_seq1~100.00~1
comp11558_c0_seq1	GGCCCTCGCAGGCGGGGACACGCTCCGATTGGACGAGGTGCTGGAGTGGTGGAGGGAGAAGAACGGCGGGTTTTGCTCACGTCTCATCCTCGTGCTGGACACGGAGAACTCGCTGCCGTGGGTGAAGGCGGTCAAGGGCGTGGACGAGCTTTTCGTGGCGGTGCAGGGGGCGGAGCTCAGGCGGGCAGCAGACGCCGAGTCTCCGCCCCCTCAGCTGGGTGACTTCAGCACCGAGTGGGTGGAGTTCAACTGCGACCCCGACAGCAGCATCCAGTGGTCGGAGAAAGGGCGGACTGTGCTGGCGGCCTACGGCGTCTCCAAGAGGTGGAGCGACTACACCCTGCACCTGCCCACAGGAAGTGACGTCACCAAGCACTGGAAGACCTACTTCCCCAAGGT…	eeel_c30822	CGTCTCCAAGAGGTGGAGCGACTACACCCTGCACCTGCCCTCAGGAAGTGACGTCACCAAGCACTGGAAGACCTACTTCCCCAAGGTGACCTACCCGCTGGTCTACCTGGCCAACTGGTGCGGGGGTCTGAACCTGCTCTGGGCCTGCAGCATGTGCCTGCGTTGCTTCCGGAGGCTCAAGATGGCCTGGTTTCCCCCCAACATCCTGGACACCGGCCAAGGGTTCAAGCTGGTCAAATCCTAACTCGCCGCCGTTTAAAAGAGTTTTTATTTAGCTGTACCGATTATGTATGTACTTTATATTTTTCAAATGTAATATAACTGTCTCTCCCCACT	transmembrane protein 168a [Danio rerio] >gi|123888322|sp|Q1LUD1.1|T168A_DANRE RecName: Full=Transmembrane protein 168-A >gi|94733791|emb|CAK05342.1| novel protein [Danio rerio]	C:integral to membrane; C:transport vesicle	98.5	0.516279	333	5	0	313	645	1	333	4e-168	1	1	comp11558_c0_seq1~100.00~1
comp11565_c0_seq1	GTCTGTGCATTACAGTGAGAGAATAGGTTTAGTCCATACCCGTGCGAACGGTAATCTGACATAACAGCGATACACTGCCGAACGCATCAGCTGTGCTCCAGCCGGACTGAGGATGCGATGAGGAGATGTACCGTATTATGAAGAGAAGTGGACCTACATGTGAAGACTTGTGGACATAGCAGAGCGCACCACAAAATGAAGACACCGATGCGGCATGGCGTGGCTGTGTTTCTAGTGATTACCATGTGTACCAGCTT	eeel_rep_c51451	TCTGTGCATTACAGTGAGAGAATAGGTTTAGTCCATACCCGTGCGAACGGTAATCTGACATAACAGCGATACACTGCCTAACGCATCAGCTGTGCTCCAGCCGGACTGAGGATGCGATGAGGAGATGTGCCGTATTATGAAGAGAAGTGGACCTACATGTGAAGACTTGTGGACATAGCAGACCGCACCGCAAAATGAAGACACCGATGCGGCATGGCGTGGCTGTGTTTCTAGTGATTACCATGTGTACCAGCTTGTTGTTCGTGTACAACGCCAGCTACAACAACGCGTCAAGAGATCGTAGCGATGTGGACAGTGGACAGAAAGAACCCGCCCAAAACAAAATGCCAAAGCCCCAAAAAACCGCAAGAATAATACAAACTTTTAACAAGGGAATAA…	PREDICTED: alpha 2,6-sialyltransferase ST6GalNAc V-r2 [Danio rerio]	None	98.44	0.996109	256	4	0	2	257	1	256	2e-127	0	0
comp11565_c0_seq1	GTCTGTGCATTACAGTGAGAGAATAGGTTTAGTCCATACCCGTGCGAACGGTAATCTGACATAACAGCGATACACTGCCGAACGCATCAGCTGTGCTCCAGCCGGACTGAGGATGCGATGAGGAGATGTACCGTATTATGAAGAGAAGTGGACCTACATGTGAAGACTTGTGGACATAGCAGAGCGCACCACAAAATGAAGACACCGATGCGGCATGGCGTGGCTGTGTTTCTAGTGATTACCATGTGTACCAGCTT	eeel2_c2091	GATGCTGCTGTATCCCTGTAAAGTTGATATCTGCGGTTTTTGGGGCTTGGCATTTGTTTTGGCGGGTTCTTTCTGTCCACTGTCCACATCGCTACGATCTCTTGACGCGTTGTTGTAGCTGGCGTTGTACACGAACAACAAGCTGGTACACATGGTAATCACTAGAAACACAGCCACGCCATGCCGCATCGGTGTCTTCATTTTGCGGTGCGGTCTGCTATGTCCACAAGTCTTCACATGTAGGTCCACTTCTCTTCATAATACGGTACATCTCCTCATCGCATCCTCAGTCCGGCTGGAGCACAGCTGATGCGTTAGGCAGTGTATCGCTGTTATGTCAGATTACCGTTCGCACGGGTATGGACTAAACCTATTCTCT	PREDICTED: alpha 2,6-sialyltransferase ST6GalNAc V-r2 [Danio rerio]	None	98.75	0.933852	240	3	0	18	257	379	140	4e-120	0	0
comp11747_c0_seq1	AACATGGACACGCAGGAGCGCATAAAGGCGGAGAGGAAAAAGCTCCGCAACAGGATCGCCGCGTCCAAGTGCAGAAAGCGGAAATTGGAACGAATTTCCAGACTGGAGGACAAAGTGAAAATCCTGAAAACGCAAAATACTGACCTGGCATCCACAGCGAGTCTCCTTAGGGAGCAAGTGGCCCAACTGAAACAGAAGGTGATGAATCATGTTAACAGTGGTTGCCAGTTACTACCGAATCAAATCCAGGCGTATTAGAGGTGATGCGACGGGTTTCGGTCCAATAAGCTTTCGGACAGTTTACTGATTGACTCTTTGCCGAGGACTATGCCTTTGAAGACACTATTGAGTCACGCAGTTATATGTTAATGAGGATATGTTTACAATTTATTTGAAATC…	eeel_c2254	CCTCCTTAGGGAGCAAGTGGCCCAACTGAAACAGAAGGTGATGAATCATGTTAACAGTGGTTGCCAGTTACTACCGAATCAAATCCAGGCGTATTAGAGGTGATGCGACGGGTTTCGGTCCACATAAGCTTTCGGACAGTTTACTGATTGACTCTTTGCCGAGGACTATGCCTTTGAAGACACTATTGAGTCACGCAGTTATGTGTTAATGAGGATATGTTTACAATTTATTTGAAATCTGTTCAAAACTCACGTTCCTTCTCAGAATTAAAAAAGAGCAAGTCACCCTTTTTATATTGTTTAACATCAGCCTTGCTGAATTACTAAACTGAGGGGTGGGGTGGGGGTGAGGGGTTGCATGTTTTAGACAAACTCGATGAATACTGTCAAACTGCAGGG…	JunDLb [Takifugu rubripes]	None	99.07	0.668041	324	2	1	163	485	2	325	5e-166	0	0
comp11836_c0_seq1	GGAACCTGAAATAAACGAAACCGAAACCATAAAACTTCAGTATATAGCACTGCTACCAAGCTATCCGCTCTCTGACAGAACAGTCAAATCTATTCAGCAGAACAGGGCACGAGGAATAACTCCGCAGCCATCTGCACGGTTTCCCTTGTCTTGAGCACTTTGTCTACATTCATATTTCTGTGACAGCTCCAGAGATGAGTCAGGAATTTGTGAAGCGTGATCTAGACCAGCTGCAGATTCTGATCAAGAGCAGCATCCTTTTCTTTGAACAGTCTCTGGAATATGCAGCAGATTTGTGCAGAAGAAAAAAACTCAGCAAGGACCAGGCCAATGGTTATCTTGCAGAGATTTTGCACAGCATTCTCTTCATTGGATACATAAACGTTCCATCCATTGAGC…	eeel2_rep_c5214	TACCAAGCTATCCGCTCTCTGACAGAACAGTCAAATCTATTCAGTAGAACAGGGCACGAGGAATAACTCCGCAGCCATCTGCACAGTTTCCCTTGTCTTGAGCACTTTGTCTACGTTCATATTTCTGTGACAGCTCCAGAGATGAGTCTGGAATTTGTGAAGCGTGATCTAGACCAGCTGCAGATTCTGATCAAGAGCAGCATCCTTTTCTTTGAACAGTCTCTGGAATATGCAGCAGATTTGTGCATAAGAAAAGAACTCAGCAAGGACCAGGCCAAAGGTTATCTTGCAGAGATTTTGCACAGCATTCTTTTCATTGGATACATAAACATTCCATCCATTGAGCCACAGAAACTTCTGCCTGAAAATGCGGTTGGATCGCTGAAGAAATCATTTCCT…	unnamed protein product [Tetraodon nigroviridis]	None	96.36	0.907826	522	19	0	54	575	1	522	0	0	0	comp25452_c0_seq1~98.33~1
comp11836_c0_seq1	GGAACCTGAAATAAACGAAACCGAAACCATAAAACTTCAGTATATAGCACTGCTACCAAGCTATCCGCTCTCTGACAGAACAGTCAAATCTATTCAGCAGAACAGGGCACGAGGAATAACTCCGCAGCCATCTGCACGGTTTCCCTTGTCTTGAGCACTTTGTCTACATTCATATTTCTGTGACAGCTCCAGAGATGAGTCAGGAATTTGTGAAGCGTGATCTAGACCAGCTGCAGATTCTGATCAAGAGCAGCATCCTTTTCTTTGAACAGTCTCTGGAATATGCAGCAGATTTGTGCAGAAGAAAAAAACTCAGCAAGGACCAGGCCAATGGTTATCTTGCAGAGATTTTGCACAGCATTCTCTTCATTGGATACATAAACGTTCCATCCATTGAGC…	eeel2_s8377	GCAGAACAGGGCACGAGGAATAACTCCGCAGCCATCTGCACAGTTTCCCTTGTCTTGAGCACTTTGTCTACATTCATATTTCTGTGACAGCTCCAGAGATGAGTCTGGAATTTGTGAAGCGTGATCTAGACCAGCTGCAGATTCTGATCAAGAGCAGCATCCTTTCTTTGAACAGTCTCTGGAATATGCAGCAGATTTGTGCGGAAGAAAAGAACTCAGCAAGGACCAGGCCAATGGTTATCTTGCAGAGATTTTGCACAGCATTCTTTTCATTGGATACATAAACATTCCATCCATTGAGCCAAAGAAACTTCTGCCTGAAAATGCGGTTGGATCGCTGAAGAAATCATTTCCTGATGTATTTGAGAAGTACACAAGCCACCTGCCCTTAAGGACCCC…	unnamed protein product [Tetraodon nigroviridis]	None	96.45	0.833043	479	16	1	97	575	1	478	0	0	0	comp25452_c0_seq1~98.33~1
comp11836_c0_seq1	GGAACCTGAAATAAACGAAACCGAAACCATAAAACTTCAGTATATAGCACTGCTACCAAGCTATCCGCTCTCTGACAGAACAGTCAAATCTATTCAGCAGAACAGGGCACGAGGAATAACTCCGCAGCCATCTGCACGGTTTCCCTTGTCTTGAGCACTTTGTCTACATTCATATTTCTGTGACAGCTCCAGAGATGAGTCAGGAATTTGTGAAGCGTGATCTAGACCAGCTGCAGATTCTGATCAAGAGCAGCATCCTTTTCTTTGAACAGTCTCTGGAATATGCAGCAGATTTGTGCAGAAGAAAAAAACTCAGCAAGGACCAGGCCAATGGTTATCTTGCAGAGATTTTGCACAGCATTCTCTTCATTGGATACATAAACGTTCCATCCATTGAGC…	eeel2_s8309	CAGTCTCTGGAATATGCAGCAGATTTGTGCGGAAGAAAAGAACTCAGCAAGGACCAGGCCAATGGTTATCTTGCAGAGATTTTGCACAGCATTCTTTTCATCGGATACATAAACATTCCATCCATTGAGCCACAGAAACTTCTGCCTGAAAATGCGGTTGGATCGCTGAAGAAATCATTTCCTGATGTATTTGAGAAGTACACAAGCCACCTGCCCTTAAGGACCCCTTACTCCATTCTTCTGGACATGGTTGTCCNGACTACAGGAGACCAAGCCATGGATCTACCCAAAAATCTGTTGGCCCTGAATGAAAAATGCATGTTCCACGAAATGGTAAGAAGATGTGTGGAAATGATTTCTGCTTAGCATCTAGTGTTGTTAGCTATTGCTACTTTGAAA…	unnamed protein product [Tetraodon nigroviridis]	None	95.1	0.532174	306	15	0	270	575	1	306	5e-137	0	0	comp132361_c0_seq1~98.36~1.01666666666667
comp11838_c0_seq1	GTAAAATCATTGGTCGATAGGGTATGTGTGTACATCTTCGGGAAGAGTGTCAATCTGATCAACGTGCAAACTGCTGTTTAGGTGCAATGTTACATCACTTAGTTTTGTCACTCTTCTGTGGTTCCAATCCAAAGCCAAAGTCTGGATTTCAGAACATTTAAATTCTACAGCAGTTGGCTTTACTTATCTTGCTAGGCAGAGAGTAGAGGTTGCGCAGAGTCATTATATAGCAG	eeel_c32518	AGGGTATGTGTGTACATCTTCGGGAAGAGGGTTAATCTGATCAACATGCAAGCTGCTGTTTAGGTGCAATGTTACATCACTTAGTTTTGTCACTCTTCTGTGGTTCCAGTCCAAAGCTAAAGTCTGGATTTCAGAACATTTAAATTCTACAGCAGTTGGCTTTACTTATCTTGCTGGGCAGAGAGTAGAGGTTGCACAGGGTCATTATATAGCAGAAACACAAGGAGACTCCTCACTGCTCTATAGAGCACAGGGTCATTATATAGCAGAAACACAAGGAGACTCCTCACTGCTATATAGAGCACAGGGTCATTATATAGCAGGAACACAAGGAGACTCCTCATTGCTATACAGAGCACAGGGTCATTATATAGCAGGAGCACAAGGAGACTCATCACT…	hypothetical protein NEMVEDRAFT_v1g221603 [Nematostella vectensis] >gi|156208006|gb|EDO29661.1| predicted protein [Nematostella vectensis]	None	95.81	0.922747	215	9	0	19	233	1	215	3e-96	0	0
comp11915_c0_seq1	GAACAACTCCCAGGGCCGCGCCCACGTTCTGTCCCACTCCGAGAGCATCAACATCATCGCCCAGAGCCTCAGCACGGAGAACATCAAGACCAAAGTGGCAGTGCTGGAGATCATGGGCGCCGTTTGCCTGGTGCCCGGCGGGCACCGGAAGATCCTGGAGGCCATGCTGCATTACCAGAAGTTTGCTTGCGAGAGAACACGCTTCCAGACCTTGCTGAATGATCTGGACAGGAGCACAGGGCGGTACAGGGACGAGGTGAACCTGAAAACAGCCATCATGTCCTTCATCAATGCCGTGCTCAGTCAAGGAGCCGGGGAGACGAGCCTGGAGTTTCGGATCCACCTGCGATACGAATTCCTGATGTTGGGAATCCAGCCGGTTATCGATAAACTGCGATC…	eeel_c18511	AGAGAACACGCTTCCAGACCTTGCTGAATGATCTGGACAGGAGCACAGGGCGGTACAGGGACGAGGTGAACCTGAAAACGGCCATCATGTCCTTCATCAACGCCGTGCTCAGTCAAGGAGCCGGGGAGACGAGCCTGGAGTTTCGGATCCACCTGCGATACGAATTCCTGATGTTGGGAATCCAGCCGGTTATCGATAAACTGCGATCCCATGAGAACGCTACGTTAGACCGGCATTTGGATTACTTTGAAATGCTGAGGAATGAAGACTAGCTGACCTTGTCAAAGCGGTTTGACTCTGTGCACATAGACACAAAAAGTGCCACCCTCTGCTCAGCTGATCTTTACAATGGGGAATGGAGCGGACATGTCCTCCGTACTCCCCTACTTAACCTAGTTA…	PREDICTED: dishevelled associated activator of morphogenesis 1 isoform 2 [Danio rerio]	C:cytoplasm; F:actin binding; P:actin cytoskeleton organization; F:Rho GTPase binding; P:convergent extension	99.08	0.540496	327	3	0	192	518	1	327	4e-168	0	0	comp30417_c0_seq1~98.33~1
comp11917_c0_seq1	GTACAAACCAATTGTGCCAGATAGTTCTTGGTGTGGGAAGGACCGTCATCGGACTTCATCTCTCCGCTGAAATTCAAAAGAAACCTTAGAATTAGCGCCGCGACCATGATCATCCCAGTTCGGTGCTTCACATGCGGGAAGATCGTAGGAAACAAGTGGGAGGCGTACCTTGGCCTACTTCAAGCCGAGTACACAGAAGGCGATGCTCTGGATGCCCTCGGCTTGAAGAGGTACTGCTGTCGTAGGATGCTGCTGGCTCACGTGGATCTCATTGAAAAACTGCTTAACTACGCGCCTCTGGAGAAATGAGTGTCATTTGGAATCTGTAAAGACACTTGCACTCTGAATACACACTGTCACTGGTCACATCAACCGGTACTCTCAAACTGATGCATACAG…	eeel_c6517	TGCAGTTAATCGGAAGATATACATATGTATTAAGCTGTGGGAAGGACCGTCATCGGGCTTCATCTCTGCTGAAATTCAAAAGAAACCTTAGAATTAGCGCCGCGACCATGATCATCCCAGTTCGGTGCTTCACATGTGGGAAGATCGTAGGAAACAAGTGGGAGGCGTACCTTGGCCTGCTCCAAGCCGAGTACACAGAAGGCGATGCTCTGGATGCCCTCGGCTTGAAGAGGTACTGCTGTCGTAGGATGCTGCTGGCTCACGTGGATCTCATTGAAAAACTGCTTAACTACGCGCCTCTGGAGAAATGAGTGTCATTTGGAATCTGTAAAGACACTTGCACTCTGAATACACACTGTCACTGGTCACATCAACCGGTACTCACAAACTGATGCATAC…	polymerase (RNA) II (DNA directed) polypeptide L, 7.6kDa [Homo sapiens]	F:DNA-directed RNA polymerase activity; F:zinc ion binding; P:regulation of transcription from RNA polymerase I promoter; F:protein kinase activity; P:transcription initiation from RNA polymerase II promoter; P:RNA splicing; C:DNA-directed RNA polymerase II, core complex; F:DNA binding; P:RNA elongation from RNA polymerase II promoter; C:nucleolus; P:purine base metabolic process; P:pyrimidine ba…	97.92	0.838835	432	7	1	32	463	36	465	0	0	0
comp11920_c0_seq1	TTCTAGCATATGGTTCACGCCTCCGAACTCCAGGACGTTTCTCTTTTAGTGCAAAGTTACACAAGACCCATTCATTTAAAAAGCTGTTTCTCGACTGTTGAAAAGGTGAACAAAATGGCAATGGTTTCGATTAAACGGATTTTGATCACTGAAAGTGTGGATCCATGCTGTACGAAGATCCTGCAGGATAATGGCATTCAGGTTGCGGAAAAGAAAACCATGACCAAAGATGAGCTCATTGCTGAAATAAAGGATTATGATGGTCTGGTGATTAGATCTGCTACAAAAATAACAGAAGAAATCATCGATGCAGCTGTTAACCTAAAGATAATCGGCAGAGCTGGGACTGGTGTTGACAATGTGGATGTGGATGCAGCCACGAAGAGAGGCATCATTGTC…	eeel2_c1016	TGGGTTTTATTAAATGGGAAATGCAACTTACATACAAACAAGTGACTTCTAAAACTTCTAAAACATGTTTTCAGGTGGCTTGAAAACTTGCGACCTCTATATGTAACAGACATTTCATGTCCAAGTCTAACATGTTCAAAGCTCTAATTAAGCAGTGTGCTCATTAGTGTTCATGGGGAAACTGGTCCAATTCTACATTTTAAAGGTTAGATTTAAACAGTGAGGACTCGGAGAGGGAGTCTTCATAGACTGTCGTGAGATACTCTCTCAGGCGTTTAGACAAAGACCTGTGTGACCTCATTCACCAGAGGCTTCAGAGCTTCAAGGTCCCCCAGAAGAGAGGACAGCCCAATGCAGCACCACTGATCACCATTGTCGGCCACCGATGCACTGAACGAC…	phosphoglycerate dehydrogenase [Danio rerio] >gi|33990002|gb|AAH56334.1| Zgc:65956 [Danio rerio]	P:serine family amino acid metabolic process; P:brain development; F:oxidoreductase activity, acting on the CH-OH group of donors, NAD or NADP as acceptor; F:electron carrier activity; P:cellular amino acid biosynthetic process; F:cofactor binding; P:electron transport	98.92	0.513554	1023	11	0	960	1982	1023	1	0	1	1	comp11920_c0_seq1~98.28~0.966666666666667
comp11944_c0_seq1	CACCAAGCGTGCCTTGTGTACGATAGCGAAGCACTAAGCTTGTGTGCACATCCGAAAGAAGCTAACGATATGTCGGAAAAGAAGCAAACTGTGGATTTGGGACTTTTAGAGGAGGACGATGAGTTTGAAGAATTTCCAGCAGAAGACTGGACTGGGTTGGATGAGGATGAAGATGCCCATGTTTGGGAAGATAATTGGGATGATGACAATGTTGAGGATGACTTCTCAAATCAGCTGAGAGCTGAGCTTGAAAAACACGGCTACAAGATGGAGACGTCGTAGCTTCCGAAGCAACTATGAATATTGTATTCTGAATATGGACTTCCATGTTTGAATATTGTTAATTCATGTGTGGTTAGAACTTCAGTAGTTAACTTTTGATGTTTTCTTTTGTATTAA…	eeel2_c1771	ATACAAACGACAGAGTACGCGGGGGGTCACAACCACCAGGCCTGACTTGTGTACGATAGCGAAACACTAAGCTTGTGTGCACATCCGAAAGAAGCTAACGATATGTCGGAAAAGAAACAAACTGTGGATTTGGGACTTTTAGAGGAGGACGATGAGTTTGAAGAATTTCCAGCAGAAGACTGGACTGGGTTGGATGAGGATGAAGATGCCCATGTTTGGGAAGATAATTGGGATGATGACAATGTTGAGGATGACTTCTCAAATCAATTGAGAGCTGAGCTTGAAAAACACGGCTACAAGATGGAGACGTCGTAGCTTCCGAAGCAACTATGAATATTGTATTCTGAATATGGACTTCCATGTTTGAATATTGTTAATTCATGTGTGGTTAGAACTTCA…	split hand/foot deleted gene 1 [Danio rerio] >gi|29791991|gb|AAH50505.1| Shfm1 protein [Danio rerio] >gi|45767825|gb|AAH67682.1| Split hand/foot malformation (ectrodactyly) type 1 [Danio rerio] >gi|47222233|emb|CAG11112.1| unnamed protein product [Tetraodon nigroviridis]	F:peptidase activity; P:double-strand break repair via homologous recombination; F:protein binding; C:proteasome complex; P:proteolysis; C:integrator complex	97.93	0.986395	435	9	0	1	435	34	468	0	0	0
comp11958_c0_seq2	GGGGAGGAGGAGGGGATGTGGGTGTTTGTTTAAGCTAAGGCGCCGTGGCCACATGACCGCCTTGTTCGTGGTTTATGTGCTAACGTTAGCCAACGCAAATCTAGTAGCTACGCATCGTGCGCATAACTGCGCTGAGTCCTTGTGGATCTAAAATAGCAATTCGGGGGGAAAAGCACAATGCCAGAGCCGGCGGATATGAGTGGTCCAGAGGTTGCGAAGACGCCGGGGGGCAGCAGCGCCCCAGGGAAGGATGGGAAGGAGCCGGTGGCCAATGGGCACGGGGAGAGCGAGCCCAATCCATTCGCAGAGTATATGTGGATGGAGAACGAGGAGGAGTACAACCGACAGGTGGAGGAGGAGCTGTTGGAGCAGGAGTTCCTGGAACGCTGTTTCCAGGAG…	eeel_c17616	ATAATATGTGGATGGAGAACGAGGAGGAGTACAACCGACAGGTGGAAGAGGAGCTGTTGGAGCAGGAGTTCCTGGAACGCTGTTTCCAGGAGATGCTAGACGAGGAGGATCAGGATTGGTTCATTCCAGCAAGGGACCTCCCCTCGGGGGTGGGGCAGATACAGCAGCAGCTCAACGGGCTGTCCGTCAACGACTGCAACACCGATGACATCGTGCGCAAAAGCAGCTTAAACCCAGAGGCAGAGGAGTTTGTCCCGGGCGTGAAATATTAGGGTCCCACCCCCACCAGGGGGCACCCTCACAGAGACTCTGGTGATCGTCACTATGGCGGTCATACCTGCGCTCGGGACAGGGGCGTGTGGGAGACACGGCGAGGGAAAAC	novel protein similar to vertebrate poly(A) binding protein interacting protein 2 (PAIP2, zgc:73265) [Danio rerio]	P:negative regulation of translational initiation; F:protein binding; F:translation repressor activity, nucleic acid binding; F:poly(A) RNA binding; C:ribosome;	98.94	0.501326	378	4	0	311	688	4	381	0	0	1	comp11958_c0_seq2~96.67~1;comp11958_c0_seq1~96.67~1
comp12000_c0_seq1	TCTGGACACCATGAATTTTGACGTAATCAAGGGCAGGCCCGTCCGCATCATGTGGTCTCAGCGCGATCCGTCCCTGAGGAAGAGTGGAGTGGGCAACATATTCATCAAGAATCTCGACAAATCAATTGATAACAAGGCTCTCTATGATACCTTCTCTGCCTTTGGCAACATCTTGTCCTGTAAGGTGGTTTGTGATGAGAATGGC	eeel_rep_c21454	CGGCCGAGGTACACCAGCTTGCCGTTCATCTCCTTCCCGTTCATGTCGTCCACGGCCTTCTGCGCGTCTTCGTGCCTCTCGAAGCTGACGAAGCCGAAGCCCTTGGATTTGCCGCTATCGTCCATCATGACCCGGATGCTCAGGGCCGGCCCGTATTTGCCAAATATTTCTTTCAGCTTCTCGTCATTCATGTCATCACCGAAGTTTTTGTTGTAGACGTTGGTGAACTCCTTGGCCCTGGCTCCGAGCTCGGCTTCACGCTCTTTGCGAGACTTGAAGCGTCCGACAAACACTTTTCTGTCATTGAGCAACATGCCGTTCATTTTCTCAATGGCTCTTTCGGCAGCCTCCTGGGTCTCAAAGTGCACGAAGCCATAGCCCTTTGAGCCGTTCTCATCA…	polyadenylate-binding protein 1 [Xenopus (Silurana) tropicalis] >gi|49903495|gb|AAH76931.1| Polyadenylate-binding protein 1 [Xenopus tropicalis]	C:cytosol; C:spliceosomal complex; F:translation activator activity; P:mRNA polyadenylation; F:protein C-terminus binding; P:RNA splicing; F:protein self-association; P:mRNA stabilization; F:poly(A) RNA binding; F:nucleotide binding; C:polysome; P:negative regulation of nuclear-transcribed mRNA poly(A) tail shortening; F:eukaryotic initiation factor 4G binding; C:ribosome; P:positive regulation o…	98.28	0.565854	116	2	0	90	205	502	387	5e-53	0	0
comp12019_c0_seq1	CTTTCACGTCAGACTTCTGAACATACGTGGCTTCTCCTGAAACTGGCAGCGTCTGGAGTGCACAATGGATTTGGAGGCTATGACCAGATACACGAGTCCGGTGAATCCGGCCGTGTTTCCACACCTGACCGTCGTCCTGCTGGCCATCGGAATGTTTTTCACGGCATGGTTCTTCGTTTATGAGGTGACCTCTACAAAGTACACGCGGGACGTCTACAAGGAGCTGCTCATTTCCCTAGTGGCGTCCCTCTTCATGGGCTTCGGTGTGCTTTTTCTGCTCCTCTGGGTTGGCATATACGTCTGACGGTAACGGAGACCAGGTCAAAGACAAAGGCGAACATTCCAGTGTGTCAGAAGTCGAACCGCATCACCATGGCACCACAGGCCATCACCATGGAA…	eeel2_rep_c6362	GACTTCTGAACATACGTGGCTTCTCCTGAAACTGGCAGCGTCTGGAGTGCACAATGGATTTGGAGGCTATGACCAGATACACGAGTCCGGTGAATCCGGCCGTGTTTCCACACCTGACCGTCGTCCTGCTGGCCATCGGAATGTTTTTCACGGCATGGTTCTTCGTTTATGAGGTGACCTCTACAAAGTACACGCGGGACGTCTACAAGGAGCTGCTCATTTCCCTGGTGGCGTCCCTCTTCATGGGCTTCGGTGTGCTTTTTCTGCTCCTCTGGGTTGGCATATACGTCTGACGGTAACGGAGACAAGGTCAAAGACAAAGGCGAACATTCCAGTGTGTCAGAAGTCGAACCGCATCACCATGGCACCACAGGCCATCACCATGGAAATTGGGATTGT…	rCG47273, isoform CRA_b [Rattus norvegicus]	C:integral to membrane	99.39	0.523962	492	3	0	12	503	1	492	0	1	1	comp12019_c0_seq1~98.33~1
comp12019_c0_seq1	CTTTCACGTCAGACTTCTGAACATACGTGGCTTCTCCTGAAACTGGCAGCGTCTGGAGTGCACAATGGATTTGGAGGCTATGACCAGATACACGAGTCCGGTGAATCCGGCCGTGTTTCCACACCTGACCGTCGTCCTGCTGGCCATCGGAATGTTTTTCACGGCATGGTTCTTCGTTTATGAGGTGACCTCTACAAAGTACACGCGGGACGTCTACAAGGAGCTGCTCATTTCCCTAGTGGCGTCCCTCTTCATGGGCTTCGGTGTGCTTTTTCTGCTCCTCTGGGTTGGCATATACGTCTGACGGTAACGGAGACCAGGTCAAAGACAAAGGCGAACATTCCAGTGTGTCAGAAGTCGAACCGCATCACCATGGCACCACAGGCCATCACCATGGAA…	eeel2_rep_c5510	GACTTCTGAACATACGTGGCTTCTCCTGAAACTGGCAGCGTCTGGAGTGCACAATGGATTTAGAGGCTATGACCAGATACACGAGTCCGGTGAATCCGGCCGTGTTTCCACACCTGACCGTCGTCCTGCTGGCCATCGGAATGTTTTTCACGGCATGGTTCTTCGTTTATGAGGTGACCTCTACAAAGTACACGCGGGACGTCTACAAGGAGCTGCTCATCTCCCTAGTGGCGTCCCTCTTCATGGGCTTCGGTGTGCTGTTTCTGCTCCTCTGGGTTGGCATATACGTCTGACGGTAACGGAGACAAGGTCAAAGACAAAGGCGAACATTCCAGTGTGTCAGAAGTCGAACTGCATCACCATGGCACCACAGGCCATCACCATGGAAATTGGGATTGT…	rCG47273, isoform CRA_b [Rattus norvegicus]	C:integral to membrane	98.58	0.523962	492	7	0	12	503	1	492	0	1	1	comp12019_c0_seq1~98.33~1
comp12029_c0_seq1	CAGACAAGAGAAGAACTTCTATGGTCTATATGTAGCGGTGAGGCAGCGACGTTGCATGGTTTGGTTTTAACATAACAGGAGTGCTGGAGTACTCAGTTGGTCTTAAAGTTTTGAGCGAAGAGCTTATTTTATATGTAAGGCAAAAACGATTATTTAGCAGATTGTAGGGAGTTGAGGATGGATATGAGTTTTTAAAGTTTGTACAAAAGCTGACTTTGCTGTAGTAGGGTTTATAGTAGTTAGTCCACGTCTACTCCAGTAGGTGGCGGTATGCGTCATTAAGGCAGTAATATTACTATTGAACCATAGAAGTCATTCTTGTGAGCGTATTTCGGAACAGTTCAGTAATCGGAACTTGAGAACGCGAGAAGGTCGTGTGTAAAATCGGTGTCACAATGT…	eeel_rep_c15897	GGAGGGTTTATAGTAGTTAGTCCACGTCTTCTCCAGTAGGTGGCGGTATGCATAATTAAGGCAGTAATATTACCATTAAACCATAGACGCGGTGATTCATGTGAGCGTATTGCGGAACAGTTCAGTGATCGGAACTTGAGAACGCGAGAAGGTCGAGTGTAAAACCGGTGTCACAATGTCTCTGCCAAAGCCAGTCATGCGAGGACTCCTTGGGAAGCGTCTGAGGTTCCACTTGCCCATCGCCTTCGCCTTGTCCTTCGCTGCTGCCGCAATCTTCAAGTACGGAGTTACCGAGCCCAGAAAACAGGCGTACGCTGATTTCTACAAGAACTACGACGCCACGAAGGAATTCAATGCAATGCGGGAGGCTGGCGTGTTTGAAAGCTGCAGGCCAACTGG…	Cytochrome c oxidase polypeptide VIc precursor [Oncorhynchus mykiss]	C:mitochondrial respiratory chain complex IV; C:integral to membrane; F:cytochrome-c oxidase activity; P:mitochondrial electron transport, cytochrome c to oxygen; P:proton transport	95.4	0.691391	522	21	1	226	744	3	524	0	1	1	comp12029_c0_seq1~98.31~0.983333333333333
comp12029_c0_seq1	CAGACAAGAGAAGAACTTCTATGGTCTATATGTAGCGGTGAGGCAGCGACGTTGCATGGTTTGGTTTTAACATAACAGGAGTGCTGGAGTACTCAGTTGGTCTTAAAGTTTTGAGCGAAGAGCTTATTTTATATGTAAGGCAAAAACGATTATTTAGCAGATTGTAGGGAGTTGAGGATGGATATGAGTTTTTAAAGTTTGTACAAAAGCTGACTTTGCTGTAGTAGGGTTTATAGTAGTTAGTCCACGTCTACTCCAGTAGGTGGCGGTATGCGTCATTAAGGCAGTAATATTACTATTGAACCATAGAAGTCATTCTTGTGAGCGTATTTCGGAACAGTTCAGTAATCGGAACTTGAGAACGCGAGAAGGTCGTGTGTAAAATCGGTGTCACAATGT…	eeel_rep_c59137	ACGCGGGGGGCGGTTGAGTGATCGGAACTTGAGAACGCGAGAAGGTCGAGTGTAAAACCGGTGTCACAATGTCTCTGCCAAAGCCAGTCATGCGAGGACTCCTTGGGAAGCGTCTGAGGTTCCACTTGCCCATCGCCTTCGCCTTGTCCTTCGCTGCTGCAGCAATCTTCAAGTGCGGAGTTACCGAGCCCAGAAAACAGGCGTACGCTGATTTCTACAAGAACTACGACGCCACGAAGGAATTCAATGCAATGCGGGAGGCTGGCGTGTTTGAAAGCTGCAGGCCAACTGGTGAATAAACAAATGTGATGGCCCAATATCCATTCCTGACGTAAACCTCCTGCACCTTCATGTTTTTTTGAACAGTGTTCTGTACGCTCTCAGTTAATCAATTAAACC…	Cytochrome c oxidase polypeptide VIc precursor [Oncorhynchus mykiss]	C:mitochondrial respiratory chain complex IV; C:integral to membrane; F:cytochrome-c oxidase activity; P:mitochondrial electron transport, cytochrome c to oxygen; P:proton transport	95.3	0.535099	404	14	1	340	743	13	411	0	0	0
comp12029_c0_seq1	CAGACAAGAGAAGAACTTCTATGGTCTATATGTAGCGGTGAGGCAGCGACGTTGCATGGTTTGGTTTTAACATAACAGGAGTGCTGGAGTACTCAGTTGGTCTTAAAGTTTTGAGCGAAGAGCTTATTTTATATGTAAGGCAAAAACGATTATTTAGCAGATTGTAGGGAGTTGAGGATGGATATGAGTTTTTAAAGTTTGTACAAAAGCTGACTTTGCTGTAGTAGGGTTTATAGTAGTTAGTCCACGTCTACTCCAGTAGGTGGCGGTATGCGTCATTAAGGCAGTAATATTACTATTGAACCATAGAAGTCATTCTTGTGAGCGTATTTCGGAACAGTTCAGTAATCGGAACTTGAGAACGCGAGAAGGTCGTGTGTAAAATCGGTGTCACAATGT…	eeel_rep_c22036	ATCGGAACTTGAGAACGCGAGAAGGTCGAGTGTAAAACCGGTGTCACAATGTCTCTGCCAAAGCCAGTCATGCGAGGACTCCTTGGGAAGCGTCTGAGGTTCCACTTGCCCATCGCCTTCGCCTTGTCCTTCGCTGCTGCCGCAGTCTTCAAGTACGGAGTTACCGAGCCCAGAAAACAGGCGTACGCTGATTTCTACAAGAACTACGACGCCACGAAGGAATTCAATGCAATGCGGGAGGCTGGCGTGTTTGAAAGCTGCAGGCCAACTGGTGAATAAACAAATGTGATGGCCCAATATCCATTCCTGACGTAAACCTCCTGCACCTTGATGTTTTTTTGAACAGTGTTCTGTACGCTCTCAGTTAATCAATTAAACCTGTTTCTTTTGG	Cytochrome c oxidase polypeptide VIc precursor [Oncorhynchus mykiss]	C:mitochondrial respiratory chain complex IV; C:integral to membrane; F:cytochrome-c oxidase activity; P:mitochondrial electron transport, cytochrome c to oxygen; P:proton transport	95.71	0.524503	396	12	1	348	743	1	391	0	0	0
comp12046_c0_seq1	CATCGTCTTCCTGAAAGTAGGAGGTCCTTTTCCCGCAGACTCCGCCATGGCTCGAGGACCGAAGAAACACTTGAAGCGCGTGGCAGCGCCGAAGCATTGGATGCTGGACAAGCTCACCGGCGTGTTCGCTCCTCGCCCCTCCACTGGCCCCCACAAACTGAGGGAGTGCCTCCCCCTCATCATCTTCCTGAGGAACCGGCTGAAGTACGCCCTGACTGGAGATGAGGTCAAGAAAATCTGCATGCAGAGATTCATCAAGATTGATGGCAAGGTTCGCACCGACATCACCTACCCCACAGGCTTCATGGATGTGATCAGCATTGAGAAGACTGGAGAGCACTTCCGCCTGATCTACGACGTCAAGGGCCGCTTCACCGTCCACCGCATCACCGCCGAGGA…	eeel2_c383	CAGACTCCGCCATGGCTCGAGGACCGAAGAAACACTTGAAGCGCGTGGCAGCGCCGAAGCATTGGATGCTGGACAAGCTCACCGGCGTGTTCGCTCCTCGCCCCTCCACTGGCCCCCACAAACTGAGGGAGTGCCTCCCCCTCATCATCTTCCTGAGGAACCGGCTGAAGTACGCCCTGACTGGAGATGAGGTCAAGAAAATCTGCATGCAGAGATTCATCAAGATTGACGGCAAGGTTCGCACCGACGTCACCTACCCCACAGGCTTCATGGATGTGATCAGCATTGAGAAGACTGGAGAGCACTTCCGCCTGATCTACGACGTCAAGGGCCGCTTCACCGTCCACCGCATCACCGCCGAGGAAGCCAAGTACAAGCTCTGTAAAGTGAAGAAGATCA…	ribosomal protein S4 [Solea senegalensis]	P:brain development; F:rRNA binding; F:structural constituent of ribosome; P:translational elongation; C:cytosolic small ribosomal subunit; P:positive regulation of translation; P:embryonic development; C:polysome; P:positive regulation of cell proliferation; P:ribosome biogenesis	99.42	0.929654	859	5	0	36	894	1	859	0	0	1	comp12046_c0_seq1~100.00~1;comp9222_c0_seq1~100.00~1
comp12051_c0_seq1	GAGCTGTGTTGCTTTTTCTGTCTGATCCATCATGCCGAAGGGAAAGAAGGCTAAGGGGAAGAAGGTGGCACCTGCCCCTTCTGTGGCCAAGAAACATGAAGCAAAAAAGGTCGTCAACCCCTTGTTTGAGAAGAGGCCCAAGAACTATGGCATTGGTCAGGACATCCAACCGAAACGTGACCTAACACGCTTTGTGAAATGGCCCCGGTACATCAGGCTGCAGCGCCAGCGCTCCATCCTGTACAAACGTCTGAAGGTCCCACCTGCGATTAACCAGTTTACCCAAGCCCTGGATCGCCAAACTGCAACACAGCTCTTTAAGCTGGCCCACAAGTACAGGCCTGAGACTAAGCAGGAGAAGAAGCAGCGACTGCTGGCACGTGCTGAACAGAAGGCTGC…	eeel2_c77	CTGTCTGATCCATCATGCCGAAGGGAAAGAAGGCTAAGGGGAAGAAGGTGGCACCTGCCCCTTCTGTGGCCAAGAAACATGAAGCAAAAAAGGTCGTCAACCCCTTGTTTGAGAAGAGGCCCAAGAACTATGGCATTGGTCAGGACATCCAACCAAAACGTGACCTAACACGCTTTGTGAAATGGCCCCGGTACATCAGGCTGCAGCGCCAGCGCTCCATCCTGTACAAACGTCTGAAGGTCCCACCTGCGATTAACCAGTTTACCCAAGCCCTGGATCGCCAAACTGCAACACAGCTCTTTAAGCTGGCCCACAAGTACAGGCCTGAGACTAAGCAGGAGAAGAAGCAGCGACTGCTGGCACGTGCTGAACAGAAGGCTGCTGGAAAAGGGGACGCTC…	60S ribosomal protein L7a [Salmo salar] >gi|223673023|gb|ACN12693.1| 60S ribosomal protein L7a [Salmo salar]	C:membrane fraction; C:polysomal ribosome; F:structural constituent of ribosome; F:RNA binding; P:ribosome biogenesis; C:cytosolic large ribosomal subunit; P:translational elongation	99.3	0.94772	852	6	0	18	869	1	852	0	0	0
comp12052_c0_seq1	CCTCCTAGCTTTCTGCTCGAAGCCGCCATTATGGACGCCAGTCGCGTGCAACCCATCAAGCTCGCCAGAGTAACCAAAGTTCTGGGAAGAACTGGCTCCCAGGGCCAATGTACCCAGGTTAAAGTTGAGTTCATGGATGACAGCAACCGATCAATCATCCGCAACGTGAAGGGCCCGGTGAGAGAGGGTGATGTGCTTACCCTGCTAGAATCTGAGAGAGAAGCTAGGAGGCTGCGTTGAGGTCTGAAGATGGAAGAGATTGAAACGCACTGCCCATAGAGAAGACGTTTTCTGTGGTTTCAAAAGCAAATGTGTACAGTTTGACAATAAAAGTGCTTTG	eeel2_c1202	TTTCTGCTCTAAGCCGCCATTATGGACGCCAGTCGCGTGCAACCCATCAAGCTCGCCAGAGTAACCAAAGTTCTGGGAAGAACTGGCTCCCAGGGCCAATGTACCCAGGTTAAAGTTGAGTTCATGGATGACAGCAACCGATCAATCATCCGCAACGTGAAGGGCCCGGTGAGAGAGGGTGATGTGCTTACCTTGCTAGAATCTGAGAGAGAAGCTAGGAGGCTGCGTTGAGGTCTGAAGATGGAAGAGATTGAAACGCACTGCCCATAGAGAAGACGTTTTCTGTGGTTTCAAAAGCAAATGTGTACAGTTTGACAATAAA	40S ribosomal protein S28 [Sus scrofa]	F:structural constituent of ribosome; F:protein binding; P:rRNA processing; C:cytosolic small ribosomal subunit; P:ribosomal small subunit biogenesis; P:translational elongation	99.38	0.947059	322	2	0	10	331	1	322	3e-167	1	1	comp12052_c0_seq1~100.00~1;comp12052_c0_seq1~100.00~1
comp12052_c0_seq1	CCTCCTAGCTTTCTGCTCGAAGCCGCCATTATGGACGCCAGTCGCGTGCAACCCATCAAGCTCGCCAGAGTAACCAAAGTTCTGGGAAGAACTGGCTCCCAGGGCCAATGTACCCAGGTTAAAGTTGAGTTCATGGATGACAGCAACCGATCAATCATCCGCAACGTGAAGGGCCCGGTGAGAGAGGGTGATGTGCTTACCCTGCTAGAATCTGAGAGAGAAGCTAGGAGGCTGCGTTGAGGTCTGAAGATGGAAGAGATTGAAACGCACTGCCCATAGAGAAGACGTTTTCTGTGGTTTCAAAAGCAAATGTGTACAGTTTGACAATAAAAGTGCTTTG	eeel2_c1202	TTTCTGCTCTAAGCCGCCATTATGGACGCCAGTCGCGTGCAACCCATCAAGCTCGCCAGAGTAACCAAAGTTCTGGGAAGAACTGGCTCCCAGGGCCAATGTACCCAGGTTAAAGTTGAGTTCATGGATGACAGCAACCGATCAATCATCCGCAACGTGAAGGGCCCGGTGAGAGAGGGTGATGTGCTTACCTTGCTAGAATCTGAGAGAGAAGCTAGGAGGCTGCGTTGAGGTCTGAAGATGGAAGAGATTGAAACGCACTGCCCATAGAGAAGACGTTTTCTGTGGTTTCAAAAGCAAATGTGTACAGTTTGACAATAAA	40S ribosomal protein S28 [Sus scrofa]	F:structural constituent of ribosome; F:protein binding; P:rRNA processing; C:cytosolic small ribosomal subunit; P:ribosomal small subunit biogenesis; P:translational elongation	99.38	0.947059	322	2	0	10	331	1	322	3e-167	1	1	comp12052_c0_seq1~100.00~1;comp12052_c0_seq1~100.00~1
comp12052_c0_seq1	CCTCCTAGCTTTCTGCTCGAAGCCGCCATTATGGACGCCAGTCGCGTGCAACCCATCAAGCTCGCCAGAGTAACCAAAGTTCTGGGAAGAACTGGCTCCCAGGGCCAATGTACCCAGGTTAAAGTTGAGTTCATGGATGACAGCAACCGATCAATCATCCGCAACGTGAAGGGCCCGGTGAGAGAGGGTGATGTGCTTACCCTGCTAGAATCTGAGAGAGAAGCTAGGAGGCTGCGTTGAGGTCTGAAGATGGAAGAGATTGAAACGCACTGCCCATAGAGAAGACGTTTTCTGTGGTTTCAAAAGCAAATGTGTACAGTTTGACAATAAAAGTGCTTTG	eeel_c12227	CTGTCTTCTAAGCCGCCATTATGGACGCCAGTCGCGTGCAACCCATCAAGCTCGCCAGAGTAACCAAAGTTCTGGGAAGAACTGGCTCCCAGGGCCAATGTACCCAGGTTAAAGTTGAGTTCATGGATGACAGCAACCGATCAATCATCCGCAACGTGAAGGGCCCGGTGAGAGAGGGTGATGTGCTTACCTTGCTAGAATCTGAGAGGGAAGCTAGGAGGCTGCGTTGAGGTGAGGTCTGAAGATGGAAGAGATTGAAACGCACTGCCCATAGAGAAGACGTTTTCTGTGGTTTCAAAAGCAAATGTGTACAGTTTGACAATAAAAGTGCTTTGAAAATTT	40S ribosomal protein S28 [Sus scrofa]	F:structural constituent of ribosome; F:protein binding; P:rRNA processing; C:cytosolic small ribosomal subunit; P:ribosomal small subunit biogenesis; P:translational elongation	97.85	0.958824	326	2	1	20	340	10	335	2e-159	1	1	comp12052_c0_seq1~100.00~1;comp12052_c0_seq1~100.00~1
comp12052_c0_seq1	CCTCCTAGCTTTCTGCTCGAAGCCGCCATTATGGACGCCAGTCGCGTGCAACCCATCAAGCTCGCCAGAGTAACCAAAGTTCTGGGAAGAACTGGCTCCCAGGGCCAATGTACCCAGGTTAAAGTTGAGTTCATGGATGACAGCAACCGATCAATCATCCGCAACGTGAAGGGCCCGGTGAGAGAGGGTGATGTGCTTACCCTGCTAGAATCTGAGAGAGAAGCTAGGAGGCTGCGTTGAGGTCTGAAGATGGAAGAGATTGAAACGCACTGCCCATAGAGAAGACGTTTTCTGTGGTTTCAAAAGCAAATGTGTACAGTTTGACAATAAAAGTGCTTTG	eeel_c12227	CTGTCTTCTAAGCCGCCATTATGGACGCCAGTCGCGTGCAACCCATCAAGCTCGCCAGAGTAACCAAAGTTCTGGGAAGAACTGGCTCCCAGGGCCAATGTACCCAGGTTAAAGTTGAGTTCATGGATGACAGCAACCGATCAATCATCCGCAACGTGAAGGGCCCGGTGAGAGAGGGTGATGTGCTTACCTTGCTAGAATCTGAGAGGGAAGCTAGGAGGCTGCGTTGAGGTGAGGTCTGAAGATGGAAGAGATTGAAACGCACTGCCCATAGAGAAGACGTTTTCTGTGGTTTCAAAAGCAAATGTGTACAGTTTGACAATAAAAGTGCTTTGAAAATTT	40S ribosomal protein S28 [Sus scrofa]	F:structural constituent of ribosome; F:protein binding; P:rRNA processing; C:cytosolic small ribosomal subunit; P:ribosomal small subunit biogenesis; P:translational elongation	97.85	0.958824	326	2	1	20	340	10	335	2e-159	1	1	comp12052_c0_seq1~100.00~1;comp12052_c0_seq1~100.00~1
comp12052_c0_seq1	CCTCCTAGCTTTCTGCTCGAAGCCGCCATTATGGACGCCAGTCGCGTGCAACCCATCAAGCTCGCCAGAGTAACCAAAGTTCTGGGAAGAACTGGCTCCCAGGGCCAATGTACCCAGGTTAAAGTTGAGTTCATGGATGACAGCAACCGATCAATCATCCGCAACGTGAAGGGCCCGGTGAGAGAGGGTGATGTGCTTACCCTGCTAGAATCTGAGAGAGAAGCTAGGAGGCTGCGTTGAGGTCTGAAGATGGAAGAGATTGAAACGCACTGCCCATAGAGAAGACGTTTTCTGTGGTTTCAAAAGCAAATGTGTACAGTTTGACAATAAAAGTGCTTTG	eeel_c14683	GTTGGAATGGTTTTATTTCAGTTTTACCAGTTGTCACCCAGATACAGGTATTGTTAGCCCGTTCTTATTGAGCAGTTTTTGGCTGTAGATTCCTGAACTTTGCATGGCTAAACATTTTCCAGTTTTCTCCACAGCATTGGGTTCTTTGAACCAAACGGTGACCAGTCTGTCTTCTCCTCAGATTCTAGCAAGGTAAGCACATCACCCTCTCTCACCGGGCCCTTCACGTTGCGGATGATTGATCGGTTGCTGTCATCCATGAACTCAACTTTAACCTGGGTACATTGGCCCTGGGAGCCAGTTCTTCCCAGAACTTTGGTTACTCTGGCGAGCTTGATGGGTTGCACGCGACTGGCGTCCAT	ribosomal protein S28 [Danio rerio] >gi|22001967|sp|Q90YP3.1|RS28_ICTPU RecName: Full=40S ribosomal protein S28 >gi|51316653|sp|Q6PBK3.1|RS28_DANRE RecName: Full=40S ribosomal protein S28 >gi|15294073|gb|AAK95213.1|AF402839_1 40S ribosomal protein S28 [Ictalurus punctatus] >gi|37748008|gb|AAH59677.1| Zgc:73367 [Danio rerio] >gi|124300845|dbj|BAF45918.1| ribosomal protein S28 [Solea senegalensis] …	F:structural constituent of ribosome; F:protein binding; P:rRNA processing; C:cytosolic small ribosomal subunit; P:ribosomal small subunit biogenesis; P:translational elongation	98.96	0.567647	193	1	1	31	223	362	171	5e-95	0	0	comp28793_c1_seq1~100.00~0.983333333333333
comp12052_c0_seq1	CCTCCTAGCTTTCTGCTCGAAGCCGCCATTATGGACGCCAGTCGCGTGCAACCCATCAAGCTCGCCAGAGTAACCAAAGTTCTGGGAAGAACTGGCTCCCAGGGCCAATGTACCCAGGTTAAAGTTGAGTTCATGGATGACAGCAACCGATCAATCATCCGCAACGTGAAGGGCCCGGTGAGAGAGGGTGATGTGCTTACCCTGCTAGAATCTGAGAGAGAAGCTAGGAGGCTGCGTTGAGGTCTGAAGATGGAAGAGATTGAAACGCACTGCCCATAGAGAAGACGTTTTCTGTGGTTTCAAAAGCAAATGTGTACAGTTTGACAATAAAAGTGCTTTG	eeel_c14683	GTTGGAATGGTTTTATTTCAGTTTTACCAGTTGTCACCCAGATACAGGTATTGTTAGCCCGTTCTTATTGAGCAGTTTTTGGCTGTAGATTCCTGAACTTTGCATGGCTAAACATTTTCCAGTTTTCTCCACAGCATTGGGTTCTTTGAACCAAACGGTGACCAGTCTGTCTTCTCCTCAGATTCTAGCAAGGTAAGCACATCACCCTCTCTCACCGGGCCCTTCACGTTGCGGATGATTGATCGGTTGCTGTCATCCATGAACTCAACTTTAACCTGGGTACATTGGCCCTGGGAGCCAGTTCTTCCCAGAACTTTGGTTACTCTGGCGAGCTTGATGGGTTGCACGCGACTGGCGTCCAT	ribosomal protein S28 [Danio rerio] >gi|22001967|sp|Q90YP3.1|RS28_ICTPU RecName: Full=40S ribosomal protein S28 >gi|51316653|sp|Q6PBK3.1|RS28_DANRE RecName: Full=40S ribosomal protein S28 >gi|15294073|gb|AAK95213.1|AF402839_1 40S ribosomal protein S28 [Ictalurus punctatus] >gi|37748008|gb|AAH59677.1| Zgc:73367 [Danio rerio] >gi|124300845|dbj|BAF45918.1| ribosomal protein S28 [Solea senegalensis] …	F:structural constituent of ribosome; F:protein binding; P:rRNA processing; C:cytosolic small ribosomal subunit; P:ribosomal small subunit biogenesis; P:translational elongation	98.96	0.567647	193	1	1	31	223	362	171	5e-95	0	0	comp28793_c1_seq1~100.00~0.983333333333333
comp12057_c0_seq1	CTTCCTCTCTCTTCCAATATCTCGACGGAGGTGCAACATGCCTGCCAAGGACGACAAGAAGAAGAAGGATTCGGGCAAGTCCAAAAAGGACAAGGACCCCGTCAACAAGTCCGGAGGCAAAGCCAAGAAGAAGAAGTGGTCCAAGGGAAAGGTGAGGGACAAGCTCAACAACCTGGTCCTCTTCGACAAGGCCACCTATGACAAGCTGTACAAGGAAGTGCCCAACTACAAACTCATCACACCAGCCGTGGTGTCTGAGAGGCTGAAGATCAGGGGTTCCCTGGCCAGAGCCGCCCTCCAAGAGCTGCTTCTCAAAGGCATGATCAAGCTTGTGTCAAAGCACAGAGCACAGATCATCTACACCAGAAACACCAAGGGTGGAGACGAAGCTGTTCCTGA…	eeel2_s5991	TCTCCCGATATCTCGACGGAGGTGCAACATGCCTGCCAAGGACGACAAGAAGGAAGAAGGATTCGGGCAAGTCCAAAAAGGACAAGGACCCCGTCAACAAGTCCGGAGGCAAAGCCAAGAAGAAGAAGTGGTCCAAGGGAAAGGTGAGGGACAAGCTCAACAACTTGGTCCTCTTCGACAAGGCCACCTATGACAAGCTGTACAAGGAAGTGCCCAACTACAAACTCATCACACCAGCCGTGGTGTCCGAGAGGCTGAAGATCAGGGGTTCCCTGGCCAGAGCCGCCCTCCAAGAGCTGCTTCTCAAAGGCATGATCAAGCTTGTGTCAAAGCACAGAGCACAGATCATCTACACCAGGAACACCAAGGGTGGAGACGAAGCTGTTCCTGAGAAGGAGG…	40S ribosomal protein S25 [Osmerus mordax]	C:nucleolus; F:structural constituent of ribosome; F:RNA binding; F:protein binding; C:cytosolic small ribosomal subunit; P:ribosomal small subunit assembly; P:translational elongation	98.72	0.935872	467	5	1	10	475	1	467	0	0	1	comp12057_c0_seq1~100.00~1;comp6093_c0_seq1~100.00~1
comp12057_c0_seq1	CTTCCTCTCTCTTCCAATATCTCGACGGAGGTGCAACATGCCTGCCAAGGACGACAAGAAGAAGAAGGATTCGGGCAAGTCCAAAAAGGACAAGGACCCCGTCAACAAGTCCGGAGGCAAAGCCAAGAAGAAGAAGTGGTCCAAGGGAAAGGTGAGGGACAAGCTCAACAACCTGGTCCTCTTCGACAAGGCCACCTATGACAAGCTGTACAAGGAAGTGCCCAACTACAAACTCATCACACCAGCCGTGGTGTCTGAGAGGCTGAAGATCAGGGGTTCCCTGGCCAGAGCCGCCCTCCAAGAGCTGCTTCTCAAAGGCATGATCAAGCTTGTGTCAAAGCACAGAGCACAGATCATCTACACCAGAAACACCAAGGGTGGAGACGAAGCTGTTCCTGA…	eeel2_rep_c7256	TCCCGATATCTCGACGGAGGTGCAACATGCCTGCCAAGGACGACAAGAAGAAGAAGGATTCGGGCAAGTCCACAAAGGACAAGGACCCGTCAACAAGTCCGGAGGCAAAGCCAAGAAGAAGAAGTGGTCCAAGGGAAAGGTGAGGGACAAGCTCAACAACTTGGTCCTCTTCGACAAGGCCACCTATGACAAGCTGTACAAGGAAGTGCCCAACTACAAACTCATCACACCAGCCGTGGTGTCCGAGAGGCTGAAGATCAGGGGTTCCCTGGCCAGAGCCGCCCTCCAAGAGCTGCTTCTCAAAGGCATGATCAAGCTTGTGTCAAAGCACAGAGCACAGATCATCTACACCAGAAACACCAAGGGTGGAGACGAAGCTGTTCCTGAGAAGGAGGCATA…	40S ribosomal protein S25 [Osmerus mordax]	C:nucleolus; F:structural constituent of ribosome; F:RNA binding; F:protein binding; C:cytosolic small ribosomal subunit; P:ribosomal small subunit assembly; P:translational elongation	98.91	0.91984	459	4	1	17	475	6	463	0	0	1	comp12057_c0_seq1~98.33~1;comp6093_c0_seq1~98.33~1
comp12057_c0_seq1	CTTCCTCTCTCTTCCAATATCTCGACGGAGGTGCAACATGCCTGCCAAGGACGACAAGAAGAAGAAGGATTCGGGCAAGTCCAAAAAGGACAAGGACCCCGTCAACAAGTCCGGAGGCAAAGCCAAGAAGAAGAAGTGGTCCAAGGGAAAGGTGAGGGACAAGCTCAACAACCTGGTCCTCTTCGACAAGGCCACCTATGACAAGCTGTACAAGGAAGTGCCCAACTACAAACTCATCACACCAGCCGTGGTGTCTGAGAGGCTGAAGATCAGGGGTTCCCTGGCCAGAGCCGCCCTCCAAGAGCTGCTTCTCAAAGGCATGATCAAGCTTGTGTCAAAGCACAGAGCACAGATCATCTACACCAGAAACACCAAGGGTGGAGACGAAGCTGTTCCTGA…	eeel2_s7370	GTTTTTATTCAATTTATGTTACAATACCAAGACATAACCAATGGAATCATGACAGCTGGGCCTTCTATGCCTCCTTCTCAGGAACAGCTTCGTCTCCACCCTTGGTGTTCCTGGTGTAGATGATCTGTGCTCTGTGCTTTGACACAAGCTTGATCATGCCTTTGAGAAGCAGCTCTTGGAGGGCGGCTCTGGCCAGGGAACCCCTGATCTTCAGCCTCTCGGACACCACGGCTGGTGTGATGAGTTTGTAGTTGGGCACTTCCTTGTACAGCTTGTCATAGGTGGCCTTGTCGAAGAGGACCAAGTTGTTGAGCTTGTCCCTCACCTTTCCCTTGGACCACTTCTTCTTCTTGGCTTTGCCTCCGGACTTGTTGACGGGGTCCTTGTCCTTTTTGGACT…	40S ribosomal protein S25 [Osmerus mordax]	C:nucleolus; F:structural constituent of ribosome; F:RNA binding; F:protein binding; C:cytosolic small ribosomal subunit; P:ribosomal small subunit assembly; P:translational elongation	98.7	0.923848	461	5	1	17	476	461	1	0	0	1	comp12057_c0_seq1~96.67~1;comp6093_c0_seq1~96.67~1
comp12057_c0_seq1	CTTCCTCTCTCTTCCAATATCTCGACGGAGGTGCAACATGCCTGCCAAGGACGACAAGAAGAAGAAGGATTCGGGCAAGTCCAAAAAGGACAAGGACCCCGTCAACAAGTCCGGAGGCAAAGCCAAGAAGAAGAAGTGGTCCAAGGGAAAGGTGAGGGACAAGCTCAACAACCTGGTCCTCTTCGACAAGGCCACCTATGACAAGCTGTACAAGGAAGTGCCCAACTACAAACTCATCACACCAGCCGTGGTGTCTGAGAGGCTGAAGATCAGGGGTTCCCTGGCCAGAGCCGCCCTCCAAGAGCTGCTTCTCAAAGGCATGATCAAGCTTGTGTCAAAGCACAGAGCACAGATCATCTACACCAGAAACACCAAGGGTGGAGACGAAGCTGTTCCTGA…	eeel2_s6659	CCGATATCTCGACGGAGGTGCAACATGCCTGCCAAGGACGACAAGAAGAAGAAGGATTCGGGCAAGTCCAAAAAGGACAAGGACCCCGTCAACAAGTCCGGAGGCAAAGCCAAGAAGAAGAAGTGGTCCAAGGGAAAGGTGAGGGACAAGCTCAACAACCTGGTCCTCTTCGACAAGGCCACCTATGACAAGCTGTACAAGGAAGTGCCCAACTACAAACTCATCACACCGGCCGTGGTGTCCGAGAGGCTGAAGATCAGGGGTTCCCTGGCCAGAGCTGCCCTCCAAGAGCTGCTTCTCAAAGGCATGATCAAGCTTGTGTCAAAGCACAGAGCACAGATCATCTACACCAGAAACACCAAGGGTGGAGACGAAGCTGTTCCTGAGAAGGAGGCATAG…	40S ribosomal protein S25 [Osmerus mordax]	C:nucleolus; F:structural constituent of ribosome; F:RNA binding; F:protein binding; C:cytosolic small ribosomal subunit; P:ribosomal small subunit assembly; P:translational elongation	98.9	0.913828	456	5	0	17	472	4	459	0	0	1	comp12057_c0_seq1~96.67~1;comp6093_c0_seq1~96.67~1
comp12057_c0_seq1	CTTCCTCTCTCTTCCAATATCTCGACGGAGGTGCAACATGCCTGCCAAGGACGACAAGAAGAAGAAGGATTCGGGCAAGTCCAAAAAGGACAAGGACCCCGTCAACAAGTCCGGAGGCAAAGCCAAGAAGAAGAAGTGGTCCAAGGGAAAGGTGAGGGACAAGCTCAACAACCTGGTCCTCTTCGACAAGGCCACCTATGACAAGCTGTACAAGGAAGTGCCCAACTACAAACTCATCACACCAGCCGTGGTGTCTGAGAGGCTGAAGATCAGGGGTTCCCTGGCCAGAGCCGCCCTCCAAGAGCTGCTTCTCAAAGGCATGATCAAGCTTGTGTCAAAGCACAGAGCACAGATCATCTACACCAGAAACACCAAGGGTGGAGACGAAGCTGTTCCTGA…	eeel2_s6434	CCCAATATCTCGACGGAGGTGCAACATGCCTGCCAAGGACGACAAGAAGGAAGAAGGATTCGGGCAAGTCCAAAAAGGACAAGGACCCCGTCAACAAGTCCGGAGGCAAAGCCAAGAAGAAGAAGTGGTCCAAGGGAAAGGTGAGGGACAAGCTCAACAACTTGGTCCTCTTCGACAAGGCCACCTATGACAAGCTGTACAAGGAAGTGCCCAACTACAAACTCATCACACCGGCCGTGGTGTCCGAGAGGCTGAAGATCAGGGGTTCCCTGGCCAGAGCTGCCCTCCAAGAGCTGCTTCTCAAAGGCATGATCAAGCTTGTGTCAAAGCACAGAGCACAGATCATCTACACCAGAAACACCAAGGGTGGAGACGAAGCTGTTCCTGAGAAGGAGGCAT…	40S ribosomal protein S25 [Osmerus mordax]	C:nucleolus; F:structural constituent of ribosome; F:RNA binding; F:protein binding; C:cytosolic small ribosomal subunit; P:ribosomal small subunit assembly; P:translational elongation	98.87	0.883768	441	4	1	14	453	2	442	0	0	1	comp12057_c0_seq1~100.00~1;comp6093_c0_seq1~100.00~1
comp12057_c0_seq1	CTTCCTCTCTCTTCCAATATCTCGACGGAGGTGCAACATGCCTGCCAAGGACGACAAGAAGAAGAAGGATTCGGGCAAGTCCAAAAAGGACAAGGACCCCGTCAACAAGTCCGGAGGCAAAGCCAAGAAGAAGAAGTGGTCCAAGGGAAAGGTGAGGGACAAGCTCAACAACCTGGTCCTCTTCGACAAGGCCACCTATGACAAGCTGTACAAGGAAGTGCCCAACTACAAACTCATCACACCAGCCGTGGTGTCTGAGAGGCTGAAGATCAGGGGTTCCCTGGCCAGAGCCGCCCTCCAAGAGCTGCTTCTCAAAGGCATGATCAAGCTTGTGTCAAAGCACAGAGCACAGATCATCTACACCAGAAACACCAAGGGTGGAGACGAAGCTGTTCCTGA…	eeel2_s8806	CCCGATATCTCGACGGAGGTGCAACATGCCTGCCAAGGACGACAAGAAGAAGAAGGATTCGGGCAAGTCCAAAAAGGACAAGGACCCCGTCAACAAGTCCGGAGGCAAAGCCAAGAAGAAGAAGTGGTCCAAGGGAAAGGTGAGGGACAAGCTCAACAACTTGGTCCTCTTCGACAAGGCCACCTATGACAAGCTGTACAAGGAAGTGCCCAACTACAAACTCATCACACCAGCCGTGATGTCCGAGAGGCTGAAGATCAGGGGTTCCCTGGCCAGAGCCGCCCTCCAAGAGCTGCTTCTCAAAGGCATGATCAAGCTTGTGTCAAAGCACAGAGCACAGATCATCTACACCAGAAACACCAAGGGTGGAGACGAAGCTGTTCCTGAGAAGGAGGCATA…	40S ribosomal protein S25 [Osmerus mordax]	C:nucleolus; F:structural constituent of ribosome; F:RNA binding; F:protein binding; C:cytosolic small ribosomal subunit; P:ribosomal small subunit assembly; P:translational elongation	99.08	0.871743	435	4	0	17	451	5	439	0	0	1	comp12057_c0_seq1~100.00~1;comp6093_c0_seq1~100.00~1
comp12057_c0_seq1	CTTCCTCTCTCTTCCAATATCTCGACGGAGGTGCAACATGCCTGCCAAGGACGACAAGAAGAAGAAGGATTCGGGCAAGTCCAAAAAGGACAAGGACCCCGTCAACAAGTCCGGAGGCAAAGCCAAGAAGAAGAAGTGGTCCAAGGGAAAGGTGAGGGACAAGCTCAACAACCTGGTCCTCTTCGACAAGGCCACCTATGACAAGCTGTACAAGGAAGTGCCCAACTACAAACTCATCACACCAGCCGTGGTGTCTGAGAGGCTGAAGATCAGGGGTTCCCTGGCCAGAGCCGCCCTCCAAGAGCTGCTTCTCAAAGGCATGATCAAGCTTGTGTCAAAGCACAGAGCACAGATCATCTACACCAGAAACACCAAGGGTGGAGACGAAGCTGTTCCTGA…	eeel2_s8887	TCCCGATATCTCGACGGAGGTGCAACATGCCTGCCAAGGACGACAAGAAGAAGAAGGATTCGGGCAAGTCCAAAAAGGACAAGGACCCCGTCAACAAGTCCGGAGGCAAAGCCAAGAAGAAGAAGTGGTCCAAGGGAAAGGTGAGGGACAAGCTCAACAACTTGGTCCTCTTCGACAAGGCCACCTATGACAAGCTGTACAAGGAAGTGCCCAACTACAAACTCATCACACCAGCCGTGGTGTCCGAGAGGCTGAAGATCAGGGGTTCCCTGGCCAGAGCTGCCCTCCAAGAGCTGCTTCTCAAAGGCATGATCAAGCTTGTGTCAAAGCACAGAGCACAGATCATCTACACCAGAAACACCAAGGGTGGAGACGAAGCTGTTCCTGAGAAGGAGGCAT…	40S ribosomal protein S25 [Osmerus mordax]	C:nucleolus; F:structural constituent of ribosome; F:RNA binding; F:protein binding; C:cytosolic small ribosomal subunit; P:ribosomal small subunit assembly; P:translational elongation	98.85	0.871743	435	5	0	17	451	6	440	0	0	1	comp12057_c0_seq1~100.00~1;comp6093_c0_seq1~100.00~1
comp12057_c0_seq1	CTTCCTCTCTCTTCCAATATCTCGACGGAGGTGCAACATGCCTGCCAAGGACGACAAGAAGAAGAAGGATTCGGGCAAGTCCAAAAAGGACAAGGACCCCGTCAACAAGTCCGGAGGCAAAGCCAAGAAGAAGAAGTGGTCCAAGGGAAAGGTGAGGGACAAGCTCAACAACCTGGTCCTCTTCGACAAGGCCACCTATGACAAGCTGTACAAGGAAGTGCCCAACTACAAACTCATCACACCAGCCGTGGTGTCTGAGAGGCTGAAGATCAGGGGTTCCCTGGCCAGAGCCGCCCTCCAAGAGCTGCTTCTCAAAGGCATGATCAAGCTTGTGTCAAAGCACAGAGCACAGATCATCTACACCAGAAACACCAAGGGTGGAGACGAAGCTGTTCCTGA…	eeel2_s7546	CTCCCGATATCTCGACGGAGGTGCAACATGCCTGCCAAGGACGACAAGAAGGAAGAAGGATTCGGGCAAGTCCAAAAAGGACAAGGACCCCGTCAACAAGTCCGGAGGCAAAGCCAAGAAGAAGAAGTGGTCCAAGGGAAAGGTGAGGGACAAGCTCAACAACTTGGTCCTCTTCGACAAGGCCACCTATGACAAGCTGTACAAGGAAGTGCCCAACTACAAACTCATCACACCAGCCGTGGTGTCCGAGAGGCTGAAGATCAGGGGTTCCCTGGCCAGAGCTGCCCTCCAAGAGCTGCTTCTCAAAGGCATGATCAAGCTTGTGTCAAAGCACAGAGCACAGATCATCTACACCAGAAACACCAAGGGTGGAGACGAAGCTGTTCCTGAGAAGGAGGC…	40S ribosomal protein S25 [Osmerus mordax]	C:nucleolus; F:structural constituent of ribosome; F:RNA binding; F:protein binding; C:cytosolic small ribosomal subunit; P:ribosomal small subunit assembly; P:translational elongation	98.85	0.871743	435	4	1	17	450	7	441	0	0	1	comp12057_c0_seq1~100.00~1;comp6093_c0_seq1~100.00~1
comp12057_c0_seq1	CTTCCTCTCTCTTCCAATATCTCGACGGAGGTGCAACATGCCTGCCAAGGACGACAAGAAGAAGAAGGATTCGGGCAAGTCCAAAAAGGACAAGGACCCCGTCAACAAGTCCGGAGGCAAAGCCAAGAAGAAGAAGTGGTCCAAGGGAAAGGTGAGGGACAAGCTCAACAACCTGGTCCTCTTCGACAAGGCCACCTATGACAAGCTGTACAAGGAAGTGCCCAACTACAAACTCATCACACCAGCCGTGGTGTCTGAGAGGCTGAAGATCAGGGGTTCCCTGGCCAGAGCCGCCCTCCAAGAGCTGCTTCTCAAAGGCATGATCAAGCTTGTGTCAAAGCACAGAGCACAGATCATCTACACCAGAAACACCAAGGGTGGAGACGAAGCTGTTCCTGA…	eeel2_s6494	CTCCCGATATCTCGACGGAGGTGCAACATGCCTGCCAAGGACGACAAGAAGAAGGATTCGGGCAAGTCCAAAAAGGACAAGGACCCCGTCAACAAGTCCGGAGGCAAAGCCAAGAAGAAGAAGTGGTCCAAGGGAAAGGTGAGGGACAAGCTCAACAACTTGGTCCTCTTCGACAAGGCCACCTATGACAAGCTGTACAAGGAAGTGCCCAACTACAAACTCATCACACCGGCCGTGGTGTCCGAGAGGCTGAAGATCAGGGGTTCCCTGGCCAGAGCCGCCCTCCAAGAGCTGCTTCTCAAAGGCATGATCAAGCTTGTGTCAAAGCACAGAGCACAGATCATCTACACCAGGAACACCAAGGGTGGAGACGAAGCTGTTCCTGAGAAGGAGGCATAG…	40S ribosomal protein S25 [Osmerus mordax]	C:nucleolus; F:structural constituent of ribosome; F:RNA binding; F:protein binding; C:cytosolic small ribosomal subunit; P:ribosomal small subunit assembly; P:translational elongation	98.2	0.88978	444	5	1	17	460	7	447	0	0	1	comp12057_c0_seq1~98.33~1;comp6093_c0_seq1~98.33~1
comp12057_c0_seq1	CTTCCTCTCTCTTCCAATATCTCGACGGAGGTGCAACATGCCTGCCAAGGACGACAAGAAGAAGAAGGATTCGGGCAAGTCCAAAAAGGACAAGGACCCCGTCAACAAGTCCGGAGGCAAAGCCAAGAAGAAGAAGTGGTCCAAGGGAAAGGTGAGGGACAAGCTCAACAACCTGGTCCTCTTCGACAAGGCCACCTATGACAAGCTGTACAAGGAAGTGCCCAACTACAAACTCATCACACCAGCCGTGGTGTCTGAGAGGCTGAAGATCAGGGGTTCCCTGGCCAGAGCCGCCCTCCAAGAGCTGCTTCTCAAAGGCATGATCAAGCTTGTGTCAAAGCACAGAGCACAGATCATCTACACCAGAAACACCAAGGGTGGAGACGAAGCTGTTCCTGA…	eeel2_s9150	TCTCGACGGAGGTGCAACATGCCTGCCAAGGACGACAAGAAGAAGAAGGATTCGGGCAAGTCCAAAAAGGACAAGGACCCCGTCAACAAGTCCGGAGGCAAAGCCAAGAAGAAGAAGTGGTCCAAGGGAAAGGTGAGGGACAAGCTCAACAACTTGGTCCTCTTCGACAAGGCCACCTATGACAAGCTGTACAAGGAAGTGCCCAACTACAAACTCATCACACCGGCCGTGGTGTCCGAGAGGCTGAAGATCAGGGGTTCCCTGGCCAGAGCCGCCCTTCAAGAGCTGCTTCTCAAAGGCATGATCAAGCTTGTGTCAAAGCACAGAGCACAGATCATCTATACCAGAAACACCAAGGGTGGAGACGAAGTTGTTCCTGAGAAGGAGGCATAGAAGGCC…	40S ribosomal protein S25 [Osmerus mordax]	C:nucleolus; F:structural constituent of ribosome; F:RNA binding; F:protein binding; C:cytosolic small ribosomal subunit; P:ribosomal small subunit assembly; P:translational elongation	98.39	0.871743	435	7	0	20	454	1	435	0	0	1	comp12057_c0_seq1~96.67~1;comp6093_c0_seq1~96.67~1
comp12057_c0_seq1	CTTCCTCTCTCTTCCAATATCTCGACGGAGGTGCAACATGCCTGCCAAGGACGACAAGAAGAAGAAGGATTCGGGCAAGTCCAAAAAGGACAAGGACCCCGTCAACAAGTCCGGAGGCAAAGCCAAGAAGAAGAAGTGGTCCAAGGGAAAGGTGAGGGACAAGCTCAACAACCTGGTCCTCTTCGACAAGGCCACCTATGACAAGCTGTACAAGGAAGTGCCCAACTACAAACTCATCACACCAGCCGTGGTGTCTGAGAGGCTGAAGATCAGGGGTTCCCTGGCCAGAGCCGCCCTCCAAGAGCTGCTTCTCAAAGGCATGATCAAGCTTGTGTCAAAGCACAGAGCACAGATCATCTACACCAGAAACACCAAGGGTGGAGACGAAGCTGTTCCTGA…	eeel2_s9105	CTCCCGATATCTCGACGGAGGTGCAACATGCCTGCCAAGGACGACAAGAAGAAGGATTCGGGCAAGTCCAAAAAGGACAAGGACCCCGTCAACAAGTCCGGAGGCAAAGCCAAGAAGAAGAAGTGGTCCAAGGGAAAGGTGAGGGACAAGCTCAACAACTTGGTCCTCTTCGACAAGGCCACCTATGACAAGCTGTACAAGGAAGTGCCCAACTACAAACTCATCACACCAGCCGTGGTGTCCGAGAGGCTGAAGATCAGGGGTTCCCTGGCCAGAGCTGCCCTCCAAGAGCTGCTTCTCAAAGGCATGATCAAGCTTGTGTCAAAGCACAGAGCACAGATCATTTACACCAGAAACACCAAGGGTGGAGACGAAGCTGTTCCTGAGAAGGAGGCATAG…	40S ribosomal protein S25 [Osmerus mordax]	C:nucleolus; F:structural constituent of ribosome; F:RNA binding; F:protein binding; C:cytosolic small ribosomal subunit; P:ribosomal small subunit assembly; P:translational elongation	98.09	0.839679	419	5	1	17	435	7	422	0	0	1	comp12057_c0_seq1~98.33~1;comp6093_c0_seq1~98.33~1
comp12058_c0_seq1	AGGCCCTTGCTCTTCGCCTCTGCTTCGGGAAGGCAAACATGGTGAACGTGCCGAAGACCCGCAGGACTTACTGCAAAAAGTGCAAGAGGCACCAGCCTCACAAAGTTACCCAGTACAAGAAGGGCAAGGACTCTCTGTACGCACAGGGTAAGAGGAGATACGACAGAAAGCAGAGTGGCTATGGTGGTCAGACGAAGCCTATTTTCAGAAAGAAGGCTAAGACCACGAAAAAGATTGTGTTGAGGCTGGAATGTGTGGAGCCCAACTGCAGGTCCAAAAGAATGCTTGCCATCAAAAGATGCAAACACTTTGAGCTGGGAGGAGACAAGAAGAGAAAGGGCCAAGTCATCCAGTTTTAATCTGCATCTGGCACTTTCTGTGGAGTTTTTCCATCATTGT…	eeel2_c639	CTCTTCGCCTCTGCTTCGGGAAGGCAAACATGGTGAACGTGCCGAAGACCCGCAGGACTTACTGCAAAAAGTGCAAGAGGCACCAGCCTCACAAAGTTACCCAGTACAAGAAGGGCAAGGACTCTCTGTACGCACAGGGTAAGAGGAGATATGACAGAAAGCAGAGTGGCTATGGTGGTCAGACGAAGCCTATTTTCAGAAAGAAGGCTAAGACCACGAAAAAGATTGTGTTGAGGCTGGAATGTGTGGAGCCCAACTGCAGGTCCAAAAGAATGCTTGCCATCAAAAGATGCAAACACTTTGAGCTGGGAGGAGACAAGAAGAGAAAGGGCCAAGTCATCCAGTTTTAATCTGCATCTGGCACTTTCTGTGGAGTTTTTCCATCATTGTCAATAA	mCG7611, isoform CRA_b [Mus musculus]	C:ribosome; P:embryonic development; F:structural constituent of ribosome; F:protein binding; P:regulation of cell cycle; C:cytosol; P:response to retinoic acid; P:translational elongation; P:ribosome biogenesis	99.75	0.961165	396	1	0	10	405	1	396	0	1	1	comp12058_c0_seq1~100.00~1
comp12060_c0_seq1	CGACCGTGCTTTTCCGGAAAACTCTGGCAAGATGGCGGACGTTGAGCAGAAGAAGAAGCGTACCTTCAGGAAGTTTACCTACAGAGGCGTAGACTTGGACCAGCTTCTGGACATGTCCTATGAGCAGCTGATGCAGCTGTATTGCGCCCGTCAGCGCCGAAGGCTGAACCGTGGTCTGCGTCGCAAGCAGCAGTCTCTCCTGAAGCGTCTGCGCAAGGCCAAGAAAGAGGCACCCCCCATGGAGAAGCCTGAAGTGGTGAAGACTCACCTGAGGGACATGGTTATCCTGCCTGAGATGGTGGGGTCCATGGTTGGAGTGTACAATGGCAAGACTTTCAACCAGGTGGAAATCAAGCCTGAAATGATTGGCCACTACCTGGGAGAGTTCTCCATCACTTA…	eeel2_c1062	TTTAATTTAAGTTGTGTGTCTAGTTCCTGTAAAATTAAGATGCAAGTTCCCACTGTGCACATCACAGGACTTTTTTTTTTAAAGCTGAAAATGGGAATCTAAGTGCCCTCAAACTGCATTAAAGTAACCTTGATGGATAACAATCCAAGAGACCATGTTTAGAAATACGAACAAGAAACAGATATCGGAACCGAAGATGGTAAATTGTGTTCGACATTTATTTACACCCACACAAACCACACCATTTCTACTTTAGCGGAATGAAGCGGGAAGAATGGGTGGCTCCAATGCCAGGGCGACCGTGCTTAACAGGCTTGTAAGTGATGGAGAACTCTCCCAGGTAGTGGCCAATCATTTCAGGCTTGATTTCCACCTGGTTGAAAGTCTTGCCATTGTACA…	40S ribosomal protein S15 [Salmo salar] >gi|223672347|gb|ACN12355.1| 40S ribosomal protein S15 [Salmo salar]	F:RNA binding; P:rRNA processing; F:structural constituent of ribosome; P:translational elongation; C:cytosolic small ribosomal subunit; P:ribosomal small subunit export from nucleus; F:DNA binding; P:embryonic development; F:protein binding; P:ribosomal small subunit assembly; C:nucleoplasm	100	0.960452	510	0	0	10	519	707	198	0	1	1	comp12060_c0_seq1~100.00~1
comp12060_c0_seq1	CGACCGTGCTTTTCCGGAAAACTCTGGCAAGATGGCGGACGTTGAGCAGAAGAAGAAGCGTACCTTCAGGAAGTTTACCTACAGAGGCGTAGACTTGGACCAGCTTCTGGACATGTCCTATGAGCAGCTGATGCAGCTGTATTGCGCCCGTCAGCGCCGAAGGCTGAACCGTGGTCTGCGTCGCAAGCAGCAGTCTCTCCTGAAGCGTCTGCGCAAGGCCAAGAAAGAGGCACCCCCCATGGAGAAGCCTGAAGTGGTGAAGACTCACCTGAGGGACATGGTTATCCTGCCTGAGATGGTGGGGTCCATGGTTGGAGTGTACAATGGCAAGACTTTCAACCAGGTGGAAATCAAGCCTGAAATGATTGGCCACTACCTGGGAGAGTTCTCCATCACTTA…	eeel2_c1062	TTTAATTTAAGTTGTGTGTCTAGTTCCTGTAAAATTAAGATGCAAGTTCCCACTGTGCACATCACAGGACTTTTTTTTTTAAAGCTGAAAATGGGAATCTAAGTGCCCTCAAACTGCATTAAAGTAACCTTGATGGATAACAATCCAAGAGACCATGTTTAGAAATACGAACAAGAAACAGATATCGGAACCGAAGATGGTAAATTGTGTTCGACATTTATTTACACCCACACAAACCACACCATTTCTACTTTAGCGGAATGAAGCGGGAAGAATGGGTGGCTCCAATGCCAGGGCGACCGTGCTTAACAGGCTTGTAAGTGATGGAGAACTCTCCCAGGTAGTGGCCAATCATTTCAGGCTTGATTTCCACCTGGTTGAAAGTCTTGCCATTGTACA…	40S ribosomal protein S15 [Salmo salar] >gi|223672347|gb|ACN12355.1| 40S ribosomal protein S15 [Salmo salar]	F:RNA binding; P:rRNA processing; F:structural constituent of ribosome; P:translational elongation; C:cytosolic small ribosomal subunit; P:ribosomal small subunit export from nucleus; F:DNA binding; P:embryonic development; F:protein binding; P:ribosomal small subunit assembly; C:nucleoplasm	100	0.960452	510	0	0	10	519	707	198	0	1	1	comp12060_c0_seq1~100.00~1
comp12061_c0_seq1	GTGCGGCTCTTCCCAGGCCGACGTTGACTGAGACATTGGCCATGTTCAGTACCAGCGCCAAAATCGTGAAGCCCAACGGCGAAAAGCCTGATGAATTCGAATCTGGCATTTCCCAGGCCCTCCTTGAGTTGGAGATGAACTCTGACTTGAAGGCTCAGCTGAGGGAGCTGAATATCACTGCGGCTAAGGAAATTGAGGTCGCTGGGAACAGAAAAGCCATCATCATCTTCGTGCCTGTGCCCCAGCTGAAGTCCTTCCAAAAGATCCAGGTCCGGCTTGTCCGAGAGTTGGAGAAGAAATTCAGTGGCAAGCATGTGGTCTTCATTGCACAGAGGAGGATTCTGCCCAAACCCACAAGGAAAAGCCGCACGAAGAACAAGCAGAAACGTCCCAGGAGTC…	eeel2_c198	CCAGGCCGACGTTGACTGAGACATTGGCCATGTTCAGTACCAGCGCCAAAATCGTGAAGCCCAACGGCGAAAAGCCTGATGAATTCGAATCTGGCATTTCCCAGGCCCTCCTTGAGTTGGAGATGAACTCTGACTTGAAGGCTCAGCTGAGGGAGCTGAATATCACTGCGGCTAAGGAAATTGAGGTCGCTGGGAACAGAAAAGCCATCATCATCTTCGTGCCTGTGCCCCAGCTGAAGTCCTTCCAAAAGATCCAGGTCCGGCTTGTCCGAGAGTTGGAGAAGAAATTCAGTGGCAAGCATGTGGTCTTCATTGCACAGAGGAGGATTCTGCCCAAACCCACAAGGAAAAGCCGCACGAAGAACAAGCAGAAACGTCCCAGGAGTCGCACACTGACTG…	mCG19129 [Mus musculus]	F:RNA binding; C:nucleolus; P:regulation of cell cycle; P:rRNA processing; F:structural constituent of ribosome; P:translational elongation; C:cytosolic small ribosomal subunit; P:ribosomal small subunit biogenesis; F:protein binding	99.85	0.957164	648	1	0	13	660	1	648	0	0	0
comp12061_c0_seq1	GTGCGGCTCTTCCCAGGCCGACGTTGACTGAGACATTGGCCATGTTCAGTACCAGCGCCAAAATCGTGAAGCCCAACGGCGAAAAGCCTGATGAATTCGAATCTGGCATTTCCCAGGCCCTCCTTGAGTTGGAGATGAACTCTGACTTGAAGGCTCAGCTGAGGGAGCTGAATATCACTGCGGCTAAGGAAATTGAGGTCGCTGGGAACAGAAAAGCCATCATCATCTTCGTGCCTGTGCCCCAGCTGAAGTCCTTCCAAAAGATCCAGGTCCGGCTTGTCCGAGAGTTGGAGAAGAAATTCAGTGGCAAGCATGTGGTCTTCATTGCACAGAGGAGGATTCTGCCCAAACCCACAAGGAAAAGCCGCACGAAGAACAAGCAGAAACGTCCCAGGAGTC…	eeel_rep_c59250	CGTCTTCCCACGGCCGACGTTGACTGAAACATTGGCCATGTTCAGTACCAGCGCCAAAATCGTGAAGCCCAACGCGAAAGCCTGATGAATTCGAATCTGGCATTTCCCAGGCCCTCCTTGAGTTGGAGAAGAAATTCAGTGGCAAGCATGTGGTCTTCATTGCACAGAGGAGGATTCTGCCCAAACCCACAAGGAAAAGCCGCACGAAGAACAAGCAGAAGCGTCCCAGGAGTCGCACACTGACTGCTGTGCACGACGCTATCCTTGAAGACCTGGTCTTCCCCAGCGAAATCGTTGGCAAGAGGATCCGTGTGAAACTGGACAGCAGTAGGCTCATCAAGGTCCACCTCGACAAGGCGCAACAAACAATGTTGGACACAAAGTCGAGACCTTCTCCGG…	mCG19129 [Mus musculus]	F:RNA binding; C:nucleolus; P:regulation of cell cycle; P:rRNA processing; P:translational elongation; C:cytosolic small ribosomal subunit; P:ribosomal small subunit biogenesis; F:protein binding	99.14	0.512555	347	2	1	285	631	120	465	1e-178	1	1	comp12061_c0_seq1~100.00~0.933333333333333
comp12064_c0_seq1	GTACGGTTTCCCAAAGTGCACCGCGGCCAGCTTTTCCTTCCTCTCTCCGCCATATTGCAGACCTGGCATAATGGTGCGCATGAATGTTCTCGCCGATGCGCTGAAAAGCATCAACAATGCCGAGAAACGTGGGAAACGGCAGGTTCTGATCCGGCCTTGCTCCAAAGTAATTGTGCGGTTCTTGACGGTCATGATGAAGCACGGATACATTGGGGAATTTGAAATCATCGACGACCACAGAGCTGGGAAAATAGTGGTCAACCTCACCGGCAGGCTGAACAAGTGCGGAGTTATCAGCCCTAGGTTTGACGTCCAGCTGAAGGATCTGGAGAAGTGGCAGAACAACTTGCTGCCTTCCCGGCAGTTTGGGTACATTGTGTTGACCACCTCCGCTGGCAT…	eeel2_s7406	CGCCATATTGCAGACCTGGCATAATGGTGCGCATGAATGTTCTCGCCGATGCGCTGAAAAGCATCAACAATGCCGAGAAACGTGGGAAACGGCAGGTTCTGATCCGGCCTTGCTCCAAAGTAATTGTGCGGTTCTTGACGGTCATGATGAAGCACGGATACATTGGGGAATTTGAAATCATCGACGACCACAGAGCTGGGAAAATAGTGGTCAACCTCACCGGCAGGCTGAACAAGTGCGGAGTTATCAGCCCCAGGTTTGACGTCCAGCTGAAGGATCTGGAGAAGTGGCAGAACAACTTGCTGCCTTCCCGGCAGTTTGGGTACATTGTGTTGACCACCTCCGCCGGCATCATGGACCACGAGGAGGCTCGGAGGAAACACACCGGGGGGAAGATTC…	PREDICTED: ADP-ribosylation factor-like 6 interacting protein [Taeniopygia guttata]	P:response to virus; F:RNA binding; P:positive regulation of cell cycle; C:mitochondrion; P:brain development; F:structural constituent of ribosome; P:translational elongation; C:cytosolic small ribosomal subunit; P:embryonic development; F:protein binding; P:positive regulation of cell proliferation; P:ribosome biogenesis	99.13	0.891683	461	3	1	48	508	1	460	0	1	1	comp12064_c0_seq1~98.36~1.01666666666667
comp12064_c0_seq1	GTACGGTTTCCCAAAGTGCACCGCGGCCAGCTTTTCCTTCCTCTCTCCGCCATATTGCAGACCTGGCATAATGGTGCGCATGAATGTTCTCGCCGATGCGCTGAAAAGCATCAACAATGCCGAGAAACGTGGGAAACGGCAGGTTCTGATCCGGCCTTGCTCCAAAGTAATTGTGCGGTTCTTGACGGTCATGATGAAGCACGGATACATTGGGGAATTTGAAATCATCGACGACCACAGAGCTGGGAAAATAGTGGTCAACCTCACCGGCAGGCTGAACAAGTGCGGAGTTATCAGCCCTAGGTTTGACGTCCAGCTGAAGGATCTGGAGAAGTGGCAGAACAACTTGCTGCCTTCCCGGCAGTTTGGGTACATTGTGTTGACCACCTCCGCTGGCAT…	eeel2_s6860	GAGATTGGTAACTTGGACTGTTTGAGTTGTATTGCAGCTAGCATTATGCTCGATGCCCTCTCTCCGCCATATTGCAGACCTGGCATAATGGTGCGCATGAATGTTCTCGCCGATGCGCTGAAAAGCATCAACAATGCCGAGAAACGTGGGAAACGGCAGGTTCTGATCCGGCCTTGCTCCAAAGTAATTGTGCGGTTCTTGACGGTCATGATGAAGCACGGATACATTGGGGAATTTGAAATCATCGACGACCACAGAGCTGGGAAAATAGTGGTCAACCTCACCGGCAGGCTGAACAAGTGCGGAGTTATCAGCCCCAGGTTTGACGTCCAGCTGAAGGATCTGGAGAAGTGGCAGAACAACTTGCTGCCTTCCCGGCAGTTTGGGTACATTGTGTTG…	PREDICTED: ADP-ribosylation factor-like 6 interacting protein [Taeniopygia guttata]	P:response to virus; F:RNA binding; P:positive regulation of cell cycle; C:mitochondrion; P:brain development; F:structural constituent of ribosome; P:translational elongation; C:cytosolic small ribosomal subunit; P:embryonic development; F:protein binding; P:positive regulation of cell proliferation; P:ribosome biogenesis	99.55	0.862669	446	1	1	40	485	57	501	0	0	1	comp112828_c0_seq1~100.00~1;comp12064_c0_seq1~100.00~1
comp12064_c0_seq1	GTACGGTTTCCCAAAGTGCACCGCGGCCAGCTTTTCCTTCCTCTCTCCGCCATATTGCAGACCTGGCATAATGGTGCGCATGAATGTTCTCGCCGATGCGCTGAAAAGCATCAACAATGCCGAGAAACGTGGGAAACGGCAGGTTCTGATCCGGCCTTGCTCCAAAGTAATTGTGCGGTTCTTGACGGTCATGATGAAGCACGGATACATTGGGGAATTTGAAATCATCGACGACCACAGAGCTGGGAAAATAGTGGTCAACCTCACCGGCAGGCTGAACAAGTGCGGAGTTATCAGCCCTAGGTTTGACGTCCAGCTGAAGGATCTGGAGAAGTGGCAGAACAACTTGCTGCCTTCCCGGCAGTTTGGGTACATTGTGTTGACCACCTCCGCTGGCAT…	eeel_rep_c52079	ACGCGGGGCCGGGGTCTCCGCCATATTGCAGACCTGGCATAATGGTGCGCATGAATGTTCTCGCCGATGCGCTGAAAAGCATCAACAATGCCGAGAAACGTGGGAAACGGCAGGTTCTGATCCGGCCTTGCTCCAAAGTAATTGTGCGGTTCTTGACGGTCATGATGAAGCACGGATACATTGGCGAATTTGAAATCATCGACGACCACAGAGCTGGGAAAATAGTGGTCAACCTCACCGGCAGGCTGAACAAGTGCGGAGTTATCAGCCCCAGGTTTGACGTCCAGCTGAAGGATCTGGAGAAGTGGCAGAACAACTTGCTGCCTTCCCGACAGTTTGGGTACATTGTGTTGACCACCTCCGCCGGCATCATGGACCACGAGGAGGCCCGGAGGAAAC…	PREDICTED: ADP-ribosylation factor-like 6 interacting protein [Taeniopygia guttata]	P:response to virus; F:RNA binding; P:positive regulation of cell cycle; C:mitochondrion; P:brain development; F:structural constituent of ribosome; P:translational elongation; C:cytosolic small ribosomal subunit; P:embryonic development; F:protein binding; P:positive regulation of cell proliferation; P:ribosome biogenesis	98.9	0.880077	455	4	1	44	498	15	468	0	1	1	comp12064_c0_seq1~98.28~0.966666666666667
comp12064_c0_seq1	GTACGGTTTCCCAAAGTGCACCGCGGCCAGCTTTTCCTTCCTCTCTCCGCCATATTGCAGACCTGGCATAATGGTGCGCATGAATGTTCTCGCCGATGCGCTGAAAAGCATCAACAATGCCGAGAAACGTGGGAAACGGCAGGTTCTGATCCGGCCTTGCTCCAAAGTAATTGTGCGGTTCTTGACGGTCATGATGAAGCACGGATACATTGGGGAATTTGAAATCATCGACGACCACAGAGCTGGGAAAATAGTGGTCAACCTCACCGGCAGGCTGAACAAGTGCGGAGTTATCAGCCCTAGGTTTGACGTCCAGCTGAAGGATCTGGAGAAGTGGCAGAACAACTTGCTGCCTTCCCGGCAGTTTGGGTACATTGTGTTGACCACCTCCGCTGGCAT…	eeel2_rep_c5612	CCGCCATATTGCAGACCTGGCATAATGGTGCGCATGAATGTTCTCGCCGATGCGTTGAAAAGCATCAACAATGCCGAGAAACGTGGGAAACGGCAGGTTCTGATCCGGCCTTGCTCCAAAGTAATTGTGCGGTTCTTGACGGTCATGATGAAGCACGGATACATTGGCGAATTTGAAATCATCGACGACCACAGAGCTGGGAAAATAGTGGTCAACCTCACCGGTAGGCTGAACAAGTGCGGAGTTATCAGCCCCAGGTTTGACGTCCAGCTGAAGGATCTGGAGAAGTGGCAGAACAACTTGCTGCCTTCCCGGCAGTTTGGGTACATTGTGTTGACCACCTCCGCTGGCATCATGGACCACGAGGAGGCTCGGAGGAAACACACCGGGGGGAAGATT…	PREDICTED: ADP-ribosylation factor-like 6 interacting protein [Taeniopygia guttata]	P:response to virus; F:RNA binding; P:positive regulation of cell cycle; C:mitochondrion; P:brain development; F:structural constituent of ribosome; P:translational elongation; C:cytosolic small ribosomal subunit; P:embryonic development; F:protein binding; P:positive regulation of cell proliferation; P:ribosome biogenesis	98.86	0.84913	439	5	0	47	485	1	439	0	0	1	comp112828_c0_seq1~98.33~1;comp12064_c0_seq1~98.33~1
comp12065_c0_seq1	CGGCACTTCCTTTTCCCTTTTCGCTTCGAGTCCAAGATGGGAGTTGATATCAGACACAATAAGGACCGCAAGGTTCACAGGAAGGAACCCAAGAGTCAGGATATCTACCTGCGGCTCCTGGTCAAGCTGTACAGATTCCTGGCTCGTCGTTCCAATGCTCCCTTCAACAAGGTTGTGCTGAGGAGACTCTTCATGAGCAGGACCAACCGGCCACCTCTGTCCCTCTCCCGCCTGATTCGTAAGATGAAGATGGGGGGTCGTGACAACAAGACTGCGGTCATCGTGGGGACAATCACTGATGATGTCAGAATTCAGGATATCCCTAAACTCAAGGTTTGTGCTTTGAAGGTGACAGATGGTGCTCGCCGAAGGATCCTCAAGTCTGGGGGACAGGTCATG…	eeel_c211	GGCCGGGGGAATTTCGTTTATCGCGAGAACACGGCACTACCGGGGTCCCTTTTCGCTTCGAGTCCAAGATGGGAGTTGATATCAGACACAATAAGGACCGCAAGGTTCACAGGAAGGAACCCAAGAGTCAGGATATCTACCTGCGGCTCCTGGTCAAGCTGTACAGATTCCTGGCTCGTCGTTCCAATGCTCCCTTCAACAAGGTTGTGCTGAGGAGACTCTTCATGAGCAGGACCAACCGGCCACCTCTGTCCCTCTCCCGCCTGATTCGTAAGATGAAGATGGTGGGTCGTGACAACAAGACTGCTGTCATCGTGGGGACAATCACTGATGATGTCAGAATTCAGGATATCCCTAAACTCAAGGTTTGTGCTTTGAAGGTGACAGATGGTGCTCGCC…	ribosomal protein L18 [Pagrus major]	F:structural constituent of ribosome; F:RNA binding; C:cytosolic large ribosomal subunit; P:translational elongation; P:ribosome biogenesis	99.55	0.962154	661	3	0	14	674	46	706	0	0	0
comp12066_c0_seq1	TTTTTTTTTCTAGTGATCAAACATGGCGGACCAGGGTGAGAAGAAGGAGAACCCCATGCGCGAGCTTCGCATTCGCAAGCTCTGCTTGAACATTTGTGTTGGTGAGAGTGGAGACAGACTGACCCGAGCAGCCAAAGTGCTGGAGCAGCTCACGGGACAGACGCCCGTCTTCTCCAAAGCTCGCTACACTGTGAGATCCTTCGGTATCCGCAGGAATGAAAAGATCGCAGTGCACTGCACTGTCCGTGGAGCTAAGGCCGAGGAGATCCTGGAGAAGGGGCTGAAGGTGAGGGAGTACGAGTTGAGGAAGAACAACTTCTCTGACACCGGAAACTTTGGCTTCGGCATCCAGGAACACATCGATCTGGGGATCAAGTACGACCCCAGCATCGGCATCTA…	eeel2_c434	TGTGTAAATCGCAAGTCGCTTTTGTAAACAGAGAATCAAGCAAAAAATAAAGACACAAATCAAGTCCAAGTGAAGTCCTGTCGAACGCTTCACAATAGTTATGCTATGTTGTGGATGCTTTTAGCACTGTCAGCAAGAGTTCGCACCACAACGCATGTGGGAGGCAAGCATTTTCTCACGTAGCTATTCATCTTGAAACCAAACTTATCTAGCATAGCAAGCCAAAACTTTCATTATGCAAACAAAAATTTGCAATCTGTGATTTGAATATTTAAAGAAAAAGCAGTAAAGGGGGCTACTATTTCTGATTTATCAATAGCAAGCCAGCGTTTACTTAATTAACTTTTATAGCTTCCTACGCGGGGGCTTTTCTAGTGATCAAACATGGCGGAGCAGGGT…	60S ribosomal protein L11 [Salmo salar] >gi|223646606|gb|ACN10061.1| 60S ribosomal protein L11 [Salmo salar] >gi|223672453|gb|ACN12408.1| 60S ribosomal protein L11 [Salmo salar]	P:induction of apoptosis; C:nucleolus; P:rRNA processing; P:ribosomal large subunit biogenesis; F:rRNA binding; F:structural constituent of ribosome; P:translational elongation; P:protein targeting; P:embryonic development; F:protein binding; C:cytosolic large ribosomal subunit	99.66	0.973813	595	1	1	6	600	368	961	0	0	0
comp12066_c0_seq1	TTTTTTTTTCTAGTGATCAAACATGGCGGACCAGGGTGAGAAGAAGGAGAACCCCATGCGCGAGCTTCGCATTCGCAAGCTCTGCTTGAACATTTGTGTTGGTGAGAGTGGAGACAGACTGACCCGAGCAGCCAAAGTGCTGGAGCAGCTCACGGGACAGACGCCCGTCTTCTCCAAAGCTCGCTACACTGTGAGATCCTTCGGTATCCGCAGGAATGAAAAGATCGCAGTGCACTGCACTGTCCGTGGAGCTAAGGCCGAGGAGATCCTGGAGAAGGGGCTGAAGGTGAGGGAGTACGAGTTGAGGAAGAACAACTTCTCTGACACCGGAAACTTTGGCTTCGGCATCCAGGAACACATCGATCTGGGGATCAAGTACGACCCCAGCATCGGCATCTA…	eeel2_rep_c5153	AACATGGCGGAGCAGGGTGAGAAGAAGGAGAACCCCGTGCGCGAGCTTCGCATTCGCAAGCTCTGCTTGAACATTTGTGTTGGTGAGAGTGGAGACAGACTGACCCGAGCAGCCAAAGTGCTGGAGCAGCTCACGGGACAGACGCCCGTCTTCTCCAAAGCTCGCTACACTGTGAGATCCTTCGGTATCCGCAGGAATGAAAAGATCGCAGTGCACTGCACTGTCCGTGGAGCTAAGGCCGAGGAGATCCTGGAGAAGGGGCTGAAGGTGAGGGAGTACGAGTTGAGGAAGAACAACTTCTCTGACACCGGAAACTTTGGCTTCGGCATCCAGGAACACATCGATCTGGGGATCAAGTACGACCCCAGCATCGGCATCTACGGCTTGGACTTCTACGTG…	60S ribosomal protein L11 [Salmo salar] >gi|223646606|gb|ACN10061.1| 60S ribosomal protein L11 [Salmo salar] >gi|223672453|gb|ACN12408.1| 60S ribosomal protein L11 [Salmo salar]	P:induction of apoptosis; C:nucleolus; P:rRNA processing; P:ribosomal large subunit biogenesis; F:rRNA binding; F:structural constituent of ribosome; P:translational elongation; P:protein targeting; P:embryonic development; F:protein binding; C:cytosolic large ribosomal subunit	99.48	0.949264	580	3	0	20	599	1	580	0	1	1	comp12066_c0_seq1~100.00~1
comp12068_c0_seq1	ACCAAATTGACACGGAAGTCCCGCCCCTTTCACCCCTCGCTGGCAAGTTGTGCTCCTGTGTTCAACCAACACAGCAACATGCCTCGTAAAATTGAAGAAATCAAAGATTTCCTGCTCACGGCCAGGAGGAAGGATGCTAAATCCGTCAAGATCAAGAAGAACAAGGACAATGTGAAATTCAAGGTGCGCTGCAGTAGGTACCTGTACACGCTGGTCATCACCGACAAGGAGAAGGCCGAGAAGCTCAAGCAGTCACTTCCCCCAGGTTTGGCTGTAAAGGAACTGAAGTGAAGACCATCCAAGTGTACAGAAAACATGTTGTAATAAAAGTTAAAAAAAAAAAAAAA	eeel2_c3011	CCCTTTCACCCCTCGCTGGCAAGTTGTGTGAGTAACGCTGTCTTCAATTGCAATATTTAATCAATCTAAATCCATGTCCATCTAAGGTTCTTATGGCAATTATTTGTCCATAATGGTTAAGTCACACACTTCAAACTCTAAATCAAAGCATATTGCGTGTTTTGTGTGCCGCGTCTAGTTTCTAAAGCAATTATTGTAAGCGATACACAGACTCCATCTTGCTTTCTCTCTTGTAGGCTCCTGTGTTCAACCAACACAGCAACATGCCTCGTAAAATTGAAGAAATCAAAGATTTCCTGCTCACGGCCAGGAGGAAGGATGCTAAATCCGTCAAGATCAAGAAGAACAAGGACAATGTGAAATTCAAGGTGCGCTGCAGTAGGTACCTGTACACGCTGG…	60S ribosomal protein L38 [Salmo salar] >gi|223672397|gb|ACN12380.1| 60S ribosomal protein L38 [Salmo salar]	P:embryonic development; F:structural constituent of ribosome; F:RNA binding; F:protein binding; C:cytosolic large ribosomal subunit; P:translational elongation; P:ribosome biogenesis	99.62	0.760807	264	1	0	52	315	237	500	1e-136	0	0	comp18433_c0_seq1~100.00~1
comp12068_c0_seq1	ACCAAATTGACACGGAAGTCCCGCCCCTTTCACCCCTCGCTGGCAAGTTGTGCTCCTGTGTTCAACCAACACAGCAACATGCCTCGTAAAATTGAAGAAATCAAAGATTTCCTGCTCACGGCCAGGAGGAAGGATGCTAAATCCGTCAAGATCAAGAAGAACAAGGACAATGTGAAATTCAAGGTGCGCTGCAGTAGGTACCTGTACACGCTGGTCATCACCGACAAGGAGAAGGCCGAGAAGCTCAAGCAGTCACTTCCCCCAGGTTTGGCTGTAAAGGAACTGAAGTGAAGACCATCCAAGTGTACAGAAAACATGTTGTAATAAAAGTTAAAAAAAAAAAAAAA	eeel2_c3011	CCCTTTCACCCCTCGCTGGCAAGTTGTGTGAGTAACGCTGTCTTCAATTGCAATATTTAATCAATCTAAATCCATGTCCATCTAAGGTTCTTATGGCAATTATTTGTCCATAATGGTTAAGTCACACACTTCAAACTCTAAATCAAAGCATATTGCGTGTTTTGTGTGCCGCGTCTAGTTTCTAAAGCAATTATTGTAAGCGATACACAGACTCCATCTTGCTTTCTCTCTTGTAGGCTCCTGTGTTCAACCAACACAGCAACATGCCTCGTAAAATTGAAGAAATCAAAGATTTCCTGCTCACGGCCAGGAGGAAGGATGCTAAATCCGTCAAGATCAAGAAGAACAAGGACAATGTGAAATTCAAGGTGCGCTGCAGTAGGTACCTGTACACGCTGG…	60S ribosomal protein L38 [Salmo salar] >gi|223672397|gb|ACN12380.1| 60S ribosomal protein L38 [Salmo salar]	P:embryonic development; F:structural constituent of ribosome; F:RNA binding; F:protein binding; C:cytosolic large ribosomal subunit; P:translational elongation; P:ribosome biogenesis	99.62	0.760807	264	1	0	52	315	237	500	1e-136	0	0	comp18433_c0_seq1~100.00~1
comp12068_c0_seq1	ACCAAATTGACACGGAAGTCCCGCCCCTTTCACCCCTCGCTGGCAAGTTGTGCTCCTGTGTTCAACCAACACAGCAACATGCCTCGTAAAATTGAAGAAATCAAAGATTTCCTGCTCACGGCCAGGAGGAAGGATGCTAAATCCGTCAAGATCAAGAAGAACAAGGACAATGTGAAATTCAAGGTGCGCTGCAGTAGGTACCTGTACACGCTGGTCATCACCGACAAGGAGAAGGCCGAGAAGCTCAAGCAGTCACTTCCCCCAGGTTTGGCTGTAAAGGAACTGAAGTGAAGACCATCCAAGTGTACAGAAAACATGTTGTAATAAAAGTTAAAAAAAAAAAAAAA	eeel2_rep_c5629	ACCCCTCGCTGGCAAGTTGTGTGAGTAACGCTGTCTTCAATTGCAATATTTAATCAATCTAAATCCATGTCCATCTAACATTCTTATGACAATTATTTGTCCATAATGGTTAATCTACACACTTCAAACTCTAAATCAAAGCATATTGCGTATTTTCTGTGCCGCGTTTAGTTTCTAAAGCAATTATTGTAAGCGATACACAGACTCCATCTTGCTTTCTCTCTTGTAGGCTCCTGTGTTCAACCAACACAGCAACATGCCTCGTAAAATTGAAGAAATCAAAGATTTCCTGCTCACGGCCAGGAGGAAGGATGCTAAATCCGTCAAGATCAAGAAGAACAAGGACAATGTGAAATTCAAGGTGCGCTGCAGTAGGTACCTGTACACTCTGGTCATCAC…	60S ribosomal protein L38 [Salmo salar] >gi|223672397|gb|ACN12380.1| 60S ribosomal protein L38 [Salmo salar]	P:embryonic development; F:structural constituent of ribosome; F:RNA binding; F:protein binding; C:cytosolic large ribosomal subunit; P:translational elongation; P:ribosome biogenesis	99.48	0.550432	191	1	0	52	242	230	420	4e-96	0	1	comp145591_c0_seq1~100.00~0.983333333333333;comp12068_c0_seq1~100.00~0.983333333333333;comp18433_c0_seq1~98.33~1
comp12068_c0_seq1	ACCAAATTGACACGGAAGTCCCGCCCCTTTCACCCCTCGCTGGCAAGTTGTGCTCCTGTGTTCAACCAACACAGCAACATGCCTCGTAAAATTGAAGAAATCAAAGATTTCCTGCTCACGGCCAGGAGGAAGGATGCTAAATCCGTCAAGATCAAGAAGAACAAGGACAATGTGAAATTCAAGGTGCGCTGCAGTAGGTACCTGTACACGCTGGTCATCACCGACAAGGAGAAGGCCGAGAAGCTCAAGCAGTCACTTCCCCCAGGTTTGGCTGTAAAGGAACTGAAGTGAAGACCATCCAAGTGTACAGAAAACATGTTGTAATAAAAGTTAAAAAAAAAAAAAAA	eeel2_rep_c5629	ACCCCTCGCTGGCAAGTTGTGTGAGTAACGCTGTCTTCAATTGCAATATTTAATCAATCTAAATCCATGTCCATCTAACATTCTTATGACAATTATTTGTCCATAATGGTTAATCTACACACTTCAAACTCTAAATCAAAGCATATTGCGTATTTTCTGTGCCGCGTTTAGTTTCTAAAGCAATTATTGTAAGCGATACACAGACTCCATCTTGCTTTCTCTCTTGTAGGCTCCTGTGTTCAACCAACACAGCAACATGCCTCGTAAAATTGAAGAAATCAAAGATTTCCTGCTCACGGCCAGGAGGAAGGATGCTAAATCCGTCAAGATCAAGAAGAACAAGGACAATGTGAAATTCAAGGTGCGCTGCAGTAGGTACCTGTACACTCTGGTCATCAC…	60S ribosomal protein L38 [Salmo salar] >gi|223672397|gb|ACN12380.1| 60S ribosomal protein L38 [Salmo salar]	P:embryonic development; F:structural constituent of ribosome; F:RNA binding; F:protein binding; C:cytosolic large ribosomal subunit; P:translational elongation; P:ribosome biogenesis	99.48	0.550432	191	1	0	52	242	230	420	4e-96	0	1	comp145591_c0_seq1~100.00~0.983333333333333;comp12068_c0_seq1~100.00~0.983333333333333;comp18433_c0_seq1~98.33~1
comp12069_c0_seq1	CGCAATTTCGTTTGCACATGCGCGTTTCCCGTTCTTCCTTTTCGACACGCGAGTGAAAGAGACAAGATGGGCCATCAGCAGCTCTACTGGAGTCACCCAAGAAAATTCGGCCAGGGATCTCGATCCTGCCGGGTATGCTCAAACAGACACGGTTTGATCCGTAAATATGGGCTCAACATGTGTCGCCAGTGCTTCCGACAGTACGCAAAAGACATCGGTTTCGTGAAGCTGGATTAGATGTGCTGGGGAGGCTTTGCCGATTGGACCACCCAACGCTTCACCAAACCCATCATGAAAAGCAGCTCACCCATGGATTTGTTATTTGTATTCTCATTAAATTGTTGGCGAT	eeel_rep_c17192	CCGGGGCTTTTCGACACGCGAGTGAAAGAGACAAGATGGGCCATCAGCAGCTCTACTGGAGTCACCCAAGAAAATTCGGCCAGGGATCTCGATCCTGCCGGGTATGCTCAAACAGACACGGTTTGATCCGTAAATATGGGCTCAACATGTGTCGCCAGTGCTTCCGACAGTACGCAAAAGACATCGGTTTCGTGAAGCTGGATTAGATGTGCTGGGGAGGCTTTGCTGATTGGACCACCCAACGCTTCACCAAACCCATCATGAAAAGCAGCTCACCCATGGATTTGTTATTTGTATTCTCATTAAATTGTTGGCAGTACCTATAAAACATACGACAAAACCCGTTCTCTAGACATCCGACGCATTTAACTCAAACCTTCC	mCG7602 [Mus musculus]	P:angiogenesis; P:vasculogenesis; F:zinc ion binding; P:regulation of cell cycle; F:structural constituent of ribosome; P:translational elongation; C:cytosolic small ribosomal subunit; P:embryonic development; F:protein binding; P:hemopoietic stem cell differentiation; P:ribosome biogenesis	99.68	0.885387	309	1	0	38	346	7	315	1e-161	0	0
comp12069_c0_seq1	CGCAATTTCGTTTGCACATGCGCGTTTCCCGTTCTTCCTTTTCGACACGCGAGTGAAAGAGACAAGATGGGCCATCAGCAGCTCTACTGGAGTCACCCAAGAAAATTCGGCCAGGGATCTCGATCCTGCCGGGTATGCTCAAACAGACACGGTTTGATCCGTAAATATGGGCTCAACATGTGTCGCCAGTGCTTCCGACAGTACGCAAAAGACATCGGTTTCGTGAAGCTGGATTAGATGTGCTGGGGAGGCTTTGCCGATTGGACCACCCAACGCTTCACCAAACCCATCATGAAAAGCAGCTCACCCATGGATTTGTTATTTGTATTCTCATTAAATTGTTGGCGAT	eeel2_c1619	TTTCGACACGCGAGTGAAAGAGACAAGATGGGCCATCAGCAGCTCTGCTGGAGTCACCCAAGAAAATTCGGCCAGGGATCTCGATCCTGCCGGGTATGCTCAAACAGACACGGTTTGATCCGTAAATATGGGCTCAACATGTGTCGCTAGTGCTTCCGACAGTACGCAAAAGACATCGGTTTCGTGAAGCTGGATTAGATGTGCTGGGGAGGCTTTGCTGATTGGACCACCCAACGCTTCACCAAACCCATCATGAAAAGCAGCTCACCCATGGATTTGTTATTTGTATTCTCATTAAATTGTTGGCGGTCCTTGCTTGGGCTGACTTGGGATTACAGAAAATAGCTGTCCTTCCAGGAGCATAAAT	mCG7602 [Mus musculus]	P:angiogenesis; P:vasculogenesis; F:zinc ion binding; P:regulation of cell cycle; F:structural constituent of ribosome; P:translational elongation; C:cytosolic small ribosomal subunit; P:embryonic development; F:protein binding; P:hemopoietic stem cell differentiation; P:ribosome biogenesis	99.03	0.882521	308	3	0	40	347	1	308	8e-158	0	0
comp12070_c0_seq1	CGGGGCTCTTTTCAGCCATCTTGGATCTGAAGCCCTGACACAACATGCCTGGTGAAGCCACGGAGACCGTTCCGGCTATGGAACAGGAGATGCAGCAGCCACAGGGGGAGACTGGGTCTGGCACGGAGTCAGACAGCGACGAGTCAGTACCAGAGCTGGAGGAGCAGGACTCTGCACAAGCACAAACACAGCAGGCTCAGCTTGCAGCAGCAGCTGAAATTGACGAAGAACCCGTCAGCAAAGCAAAACAGAGTCGGAGCGAGAAGAAAGCTCGCAAGGCAATGTCCAAGCTGGGTCTACGGCAGGTGACGGGAGTTACGAGGGTTACCATTCGCAAGTCCAAGAACATCCTGTTTGTCATCACCAAACCAGATGTCTACAAAAGCCCCGCCTCCGACA…	eeel2_c122	CCCAGCGAGCCGACGACGGGGGCTCTCTTTTCAGCCATCTTGGATCTGAAGCCCTGACACAACATGCCTGGTGAAGCCACGGAGACCGTTCCGGCTATGGAACAGGAGATGCAGCAGCCACAGGGGGAGACTGGGTCTGGCACGGAGTCAGACAGCGACGAGTCAGTACCAGAGCTGGAGGAGCAGGACTCTGCACAAGCACAAACACAGCAGGCTCAGCTTGCAGCAGCAGCTGAAATCGACGAAGAACCCGTCAGCAAAGCAAAACAGAGTCGGAGCGAGAAGAAAGCTCGCAAGGCAATGTCCAAGCTGGGTCTACGGCAGGTGACGGGAGTTACGAGGGTTACCATTCGCAAGTCCAAGAACATCCTGTTTGTCATCACCAAACCAGATGTCTAC…	PREDICTED: similar to nascent polypeptide-associated complex alpha polypeptide [Canis familiaris]	F:transcription coactivator activity; F:DNA binding; F:TATA-binding protein binding; C:nascent polypeptide-associated complex; P:translation; P:interspecies interaction between organisms; P:protein transport; C:transcription factor complex; P:positive regulation of transcription	99.87	0.864595	779	1	0	6	784	25	803	0	0	1	comp12346_c0_seq1~100.00~1;comp12070_c0_seq1~100.00~1
comp12071_c0_seq1	ATTTTGCACTTCCTTTCCTGGAAGCGGCGGCCATTGAGCATCAGAAAAATGGGCAAGTTCATGAAACCTGGGAAGGTGGTGATGGTCCTGGCTGGACGCTACGCTGGACGCAAGGCCGTCATCGTCAAGAACATTGACGATGGGACGTCCGACCGCCCTTACAGCCACGCCCTGGTGTCGGGCATCGACCGCTACCCCCGCAAGGTGACCACCACCATGGGCAAGAAGAAGGTCGCCAAGAGGTCCAAGATCAAGGCCTTCGTCAAGGTCTACAACTACAACCACCTCATGCCCACCAGATACTCTGTTGATATCCCTCTGGACAAAACCATCGTCAACAAGGACGTGTTCAGGGACCCCGCCCTGAAGCGTAAAGCCAGGCGGGAAGCCAAGATCAAG…	eeel2_rep_c5089	TGGAAGCGGCGGCCATTGAGCATCAGAAAAATGGGCAAGTTCATGAAACCTGGGAAGGTGGTGATGGTCCTGGCTGGACGCTACGCTGGACGCAAGGCCGTCATCGTCAAGAACATTGACGACGGGACGTCCGACCGCCCTTACAGCCACGCCCTGGTGTCGGGCATCGACCGCTACCCCCGCAAGGTAACCACCACCATGGGCAAGAAGAAGGTCGCCAAGAGGTCCAAGATCAAGGCCTTCGTCAAGGTCTACAACTACAACCACCTCATGCCCACCAGATACTCTGTTGACATCCCTCTGGACAAAACCATCGTCAACAAGGACGTGTTCAGGGACCCCGCCCTGAAGCGTAAAGCCAGGCGGGAAGCCAAGATCAAGTTCGAGGAGAGGTACAAG…	60S ribosomal protein L27 [Epinephelus coioides]	C:ribosome; C:cytosol; F:structural constituent of ribosome; P:translational elongation; P:ribosome biogenesis	98.71	0.902724	464	6	0	19	482	1	464	0	1	1	comp12071_c0_seq1~96.67~1
comp12071_c0_seq1	ATTTTGCACTTCCTTTCCTGGAAGCGGCGGCCATTGAGCATCAGAAAAATGGGCAAGTTCATGAAACCTGGGAAGGTGGTGATGGTCCTGGCTGGACGCTACGCTGGACGCAAGGCCGTCATCGTCAAGAACATTGACGATGGGACGTCCGACCGCCCTTACAGCCACGCCCTGGTGTCGGGCATCGACCGCTACCCCCGCAAGGTGACCACCACCATGGGCAAGAAGAAGGTCGCCAAGAGGTCCAAGATCAAGGCCTTCGTCAAGGTCTACAACTACAACCACCTCATGCCCACCAGATACTCTGTTGATATCCCTCTGGACAAAACCATCGTCAACAAGGACGTGTTCAGGGACCCCGCCCTGAAGCGTAAAGCCAGGCGGGAAGCCAAGATCAAG…	eeel2_rep_c8905	TTCCTGGAAGTGGCGGCCATTGAGCATCAGAAAAATGGGCAAGTTCATGAAACGCTGGGAAGGTGGTGATGGTCCTGGCTGGACGCTACGCTGGACGCAAGGCCGTCATCGTCAAGAACATTGACGACGGGACGTCCGACCGCCCTTACAGCCACGCCCTGGTGTCGGGCATCGACCGCTACCCCCGCAAGGTAACCACCACCATGGGCAAGAAGAAGGTCGCCAAGAGGTCCAAGATCAAGGCCTTCGTCAAGGTCTACAACTACAACCACCTCATGCCCACCAGATACTCTGTTGACATCCCTCTGGACAAAACCATCGTCAACAAGGACGTGTTCAGGGACCCCGCCCTGAAGCGTAAAGCCCGGCGGGAAGCCAAGATCAAGTTTGAGGAGAGGT…	60S ribosomal protein L27 [Epinephelus coioides]	C:ribosome; C:cytosol; F:structural constituent of ribosome; P:translational elongation; P:ribosome biogenesis	98.09	0.914397	470	8	1	15	483	1	470	0	0	0
comp12071_c0_seq1	ATTTTGCACTTCCTTTCCTGGAAGCGGCGGCCATTGAGCATCAGAAAAATGGGCAAGTTCATGAAACCTGGGAAGGTGGTGATGGTCCTGGCTGGACGCTACGCTGGACGCAAGGCCGTCATCGTCAAGAACATTGACGATGGGACGTCCGACCGCCCTTACAGCCACGCCCTGGTGTCGGGCATCGACCGCTACCCCCGCAAGGTGACCACCACCATGGGCAAGAAGAAGGTCGCCAAGAGGTCCAAGATCAAGGCCTTCGTCAAGGTCTACAACTACAACCACCTCATGCCCACCAGATACTCTGTTGATATCCCTCTGGACAAAACCATCGTCAACAAGGACGTGTTCAGGGACCCCGCCCTGAAGCGTAAAGCCAGGCGGGAAGCCAAGATCAAG…	eeel2_s7956	TTATTAATGAAAGAGATGCATGAAGTTTAGAATCGGAGCTTCTGGAAGAACCATTTGTTCTTGCCTGTCTTGTACCTCTCCTCAAACTTGATCTTGGCTTCCCGCCTGGCTTTACGCTTCAGGGCGGGGTCCCTGAACACGTCCTTGTTGACGATGGTTTTGTCCAGAGGGATGTCAACAGAGTATCTGGTGGGCATGAGGTGGTTGTAGTTGTAGACCTTGACGAAGGCCTTGATCTTGGACCTCTTGGCGACCTTCTTCTTGCCCATGGTGGTGGTTACCTTGCGGGGGTAGCGGTCGATGCCCGACACCAGGGCGTGGCTGTAAGGGCGGTCGGACGTCCCGTCGTCAATGTTCTTGACGATGACGGCCTTGCGTCCAGCGTAGCGTCCAGCCAGG…	60S ribosomal protein L27 [Epinephelus coioides]	C:ribosome; C:cytosol; F:structural constituent of ribosome; P:translational elongation; P:ribosome biogenesis	98.69	0.889105	457	6	0	29	485	457	1	0	0	0
comp12071_c0_seq1	ATTTTGCACTTCCTTTCCTGGAAGCGGCGGCCATTGAGCATCAGAAAAATGGGCAAGTTCATGAAACCTGGGAAGGTGGTGATGGTCCTGGCTGGACGCTACGCTGGACGCAAGGCCGTCATCGTCAAGAACATTGACGATGGGACGTCCGACCGCCCTTACAGCCACGCCCTGGTGTCGGGCATCGACCGCTACCCCCGCAAGGTGACCACCACCATGGGCAAGAAGAAGGTCGCCAAGAGGTCCAAGATCAAGGCCTTCGTCAAGGTCTACAACTACAACCACCTCATGCCCACCAGATACTCTGTTGATATCCCTCTGGACAAAACCATCGTCAACAAGGACGTGTTCAGGGACCCCGCCCTGAAGCGTAAAGCCAGGCGGGAAGCCAAGATCAAG…	eeel2_rep_c8730	ATGAAAGAGATGCACGAAATTTAGAATCGGAGCTTCTGGAAGAACCATTTGTTCTTGCCTGTCTTGTACCTCTCCTCAAACTTGATCTTGGCTTCCCGCCGGGCTTTACGCTTCAGGGCGGGGTCCCTGAACACGTCCTTGTTGACGATGGTTTTGTCCAGAGGGATGTCAACGGAGTATCTGGTGGGCATGAGGTGGTTGTAGTTGTAGACCTTGACGAAGGCCTTGATCTTGGACCTCTTGGCGACCTTCTTCTTGCCCATGGTGGTGGTTACCTTGCGGGGGTAGCGGTCGATGCCCGACACCAGGGCGTGGCTGTAAGGGCGGTCGGACGTCCCGTCGTCAATGTTCTTGACGATGACGGCCTTGCGTCCAGCGTGCGTCCAGCCAGGACCATCA…	60S ribosomal protein L27 [Epinephelus coioides]	C:ribosome; C:cytosol; F:structural constituent of ribosome; P:translational elongation; P:ribosome biogenesis	98.05	0.896887	461	8	1	19	479	460	1	0	1	1	comp12071_c0_seq1~95.00~1
comp12072_c0_seq1	TCCCCGTCTTTTCCCCGGCTTTTCCCCTTTCGATCCAAAATGTCGAAGAGAGGACGTGGTGGTTCATCTGGAGCAAAGTTCCGCATCTCACTGGGTCTCCCAGTAGGGGCGGTTATCAACTGCGCTGACAACACAGGTGCAAAGAACCTATACATCATCTCTGTGAAGGGTATCAAGGGACGCTTGAACAGACTACCAGCTGCTGGTGTGGGTGATATGGTCATGGCTACCGTAAAGAAAGGCAAACCAGAACTAAGGAAGAAAGTGCATCCAGCAGTGGTGATACGGCAGCGGAAATCGTACCGGAGAAAAGACGGGGTGTTCTTGTACTTCGAAGACAATGCAGGAGTCATAGTGAACAATAAAGGAGAAATGAAAGGCTCTGCCATCACGGGACCT…	eeel_rep_c37858	AGCTTTTCCCCTTTCGATCCAAAATGTCGAAGAGAGGACGTGGTGGTTCATCTGGAGCAAAGTTCCGCATCTCACTGGGTCTCCCAGTAGGGGCGGTTATCAACTGCGCTGACAACACAGGTGCAAAGAACCTATACATCATCTCTGTGAAGGGTATCAAGGGACGCTTGAACAGACTACCAGCTGCTGGTGTGGGTGATATGGTCATGGCTACCGTAAGGAAAGGCAAACCAGACTAAGGAAGAAAGTGCATCCAGCAGTGGTGATACGGCAGCGGAAATCGTACCGGAGAAAGAAGGCAAACCAGAACTAGGATGTGCTGACCTATGGCCCAGGATCGCCTCCAATGCCGGCAGCATTGCTTAAGCACCACCCCCTT	ribosomal protein L23 [Pelodiscus sinensis]	C:nucleolus; F:structural constituent of ribosome; C:cytosolic large ribosomal subunit; P:translation; P:ribosome biogenesis	99.32	0.542435	294	1	1	18	311	2	294	6e-151	0	0
comp12073_c0_seq1	GAACACTCGACTTCCTCTTTCACCGCAAGCTCAACATGGCGCCTAAAAGGCAAACCATCGTAAAGAAGGACAAAAAGAGGGCTTCTTGGAAGTTCACTCTTGACCTCACCCACCCTGTTGAGGATGGAATCTTGGACTCTGGGAACTTTGGTTCTCTTCCCTAGTTTGTCTAGGGTTCCCTTCCCTAGAATTGTGATTCTGTTTCATTCATGTAGGAGTCCTTTCTGAAGGAGAGGGTAAAGGTCAATGGAAAAACAGGGAATCTGGGCAATATTGTGCAGATTGCTCGCTTGAAGAACAAAATCACTGTCACTTCAGAAAAGCAGTTCTCCAAGAGGTACCTGAAATACCTCACCAAGAAGTACCTGAAGAAGAATAACCTGCGAGACTGGTTGAGGG…	eeel2_rep_c4498	TTATTTCAAGAAAAATGGAATTCATACAAATGTTTCAAGAGAAATACACAACTGGGCATAACTGGTTTAGAAAATACATTTATTTTCAGTTAAGCTGCTCATTCAGGCATTGCGGCTGGATACTGTTGTCATTTTGTCCATGCCTAGAAGTCCTCTACAGAGCTGGAGGTTTACTCGTCAGTCTCAGATTCCTCATCATCCTGGCTAATCTGGAGGTAACGCAGCTCATAGCTCTCCTTGTCTGAGGCTACCACTCTCAACTAGTCCCGCAGGTTATTCTTCTTCAGGTACTTCTTGGTGAGGTATTTCAGGTACCTCTTGGAGAACTGCTTTTCTGAAGTGACAGTGATTTTGTTCTTCAAGCGAGCAATCTGCACAATATTGCCCAGATTCCCTGTT…	ribosomal protein L22-like 1 [Danio rerio] >gi|110645894|gb|AAI18682.1| Zgc:136591 [Danio rerio]	C:ribonucleoprotein complex	97.16	0.930984	634	16	1	19	650	634	1	0	0	1	comp12073_c0_seq2~96.67~1;comp12073_c0_seq1~96.67~1
comp12073_c0_seq1	GAACACTCGACTTCCTCTTTCACCGCAAGCTCAACATGGCGCCTAAAAGGCAAACCATCGTAAAGAAGGACAAAAAGAGGGCTTCTTGGAAGTTCACTCTTGACCTCACCCACCCTGTTGAGGATGGAATCTTGGACTCTGGGAACTTTGGTTCTCTTCCCTAGTTTGTCTAGGGTTCCCTTCCCTAGAATTGTGATTCTGTTTCATTCATGTAGGAGTCCTTTCTGAAGGAGAGGGTAAAGGTCAATGGAAAAACAGGGAATCTGGGCAATATTGTGCAGATTGCTCGCTTGAAGAACAAAATCACTGTCACTTCAGAAAAGCAGTTCTCCAAGAGGTACCTGAAATACCTCACCAAGAAGTACCTGAAGAAGAATAACCTGCGAGACTGGTTGAGGG…	eeel2_rep_c8040	CCCGCAAGCTCAACATGGCGCCTAAAAGGCAAACCATCGTAAAGAAGGATAAAAAGAGGGCTTCTTGGAAGTTCACTCTTGACCTCACCCACCCTGTTGAGGATGGAATCTTGGACTCTGGGAGCTTTGAGTCCTTTCTGAAGGAGAGGGTAAAGGTCAATGGAAAAACAGGGAATCTGGGCAATATTGTGCAGATTGCTCGCTTGAAGAACAAAATCACTGTCACTTCGGAAAAGCAGTTCTCCAAGAGGTACCTGAAATACCTCACCAAGAAGTACCTGAAGAAGAATAACCTGCGGGACTGGTTGAGAGTGGTAGCCTCAGACAAGGAGAGCTATGAGCTGCGTTACTTCCAGATTAGCCAGGATGATGAGGAATCTGAGACTGACGAGTAAACTT…	ribosomal protein L22-like 1 [Danio rerio] >gi|110645894|gb|AAI18682.1| Zgc:136591 [Danio rerio]	C:ribosome; F:structural constituent of ribosome; P:translation; P:ribosome biogenesis	97.71	0.641703	437	8	1	216	650	129	565	0	0	1	comp12073_c0_seq2~98.33~1;comp12073_c0_seq1~98.33~1
comp12073_c0_seq1	GAACACTCGACTTCCTCTTTCACCGCAAGCTCAACATGGCGCCTAAAAGGCAAACCATCGTAAAGAAGGACAAAAAGAGGGCTTCTTGGAAGTTCACTCTTGACCTCACCCACCCTGTTGAGGATGGAATCTTGGACTCTGGGAACTTTGGTTCTCTTCCCTAGTTTGTCTAGGGTTCCCTTCCCTAGAATTGTGATTCTGTTTCATTCATGTAGGAGTCCTTTCTGAAGGAGAGGGTAAAGGTCAATGGAAAAACAGGGAATCTGGGCAATATTGTGCAGATTGCTCGCTTGAAGAACAAAATCACTGTCACTTCAGAAAAGCAGTTCTCCAAGAGGTACCTGAAATACCTCACCAAGAAGTACCTGAAGAAGAATAACCTGCGAGACTGGTTGAGGG…	eeel2_s6156	CACCGCAAGCTCAACATGGCGCCTAAAAGGCAAACCATCGTAAAGAAGGACAAAAAGAGGGCTTCTTGGAAGTTCACTCTTGACCTCACCCACCCTGTTGAGGATGGAATCTTGGACTCTGGGAGCTTTGAGTCCTTTCTGAAGGAGAGGGTAAAGGTCAATGGAAAAACAGGGAATCTGGGCAATATTGTGCAGATTGCTCGCTTGAAGAACAAAATCACTGTCACTTCAGAAAAGCAGTTCTCCAAGAGGTACCTGAAATACCTCACCAAGAAGTACCTGAAGAAGAATAACCTGCGGGACTGGTTGAGAGTGGTAGCCTCAGACAAGGAGAGCTATGAGCTGCGTTACTTCCAGATTAGCCAGGATGATGAGGAATCTGAGACTGACGAGTAAACC…	ribosomal protein L22-like 1 [Danio rerio] >gi|110645894|gb|AAI18682.1| Zgc:136591 [Danio rerio]	C:ribosome; F:structural constituent of ribosome; P:translation; P:ribosome biogenesis	98.28	0.511013	348	5	1	216	563	130	476	3e-174	0	1	comp12073_c0_seq2~100.00~1;comp12073_c0_seq1~100.00~1
comp12073_c0_seq2	GAACACTCGACTTCCTCTTTCACCGCAAGCTCAACATGGCGCCTAAAAGGCAAACCATCGTAAAGAAGGACAAAAAGAGGGCTTCTTGGAAGTTCACTCTTGACCTCACCCACCCTGTTGAGGATGGAATCTTGGACTCTGGGAACTTTGAGTCCTTTCTGAAGGAGAGGGTAAAGGTCAATGGAAAAACAGGGAATCTGGGCAATATTGTGCAGATTGCTCGCTTGAAGAACAAAATCACTGTCACTTCAGAAAAGCAGTTCTCCAAGAGGTACCTGAAATACCTCACCAAGAAGTACCTGAAGAAGAATAACCTGCGAGACTGGTTGAGGGTGGTAGCCTCAGACAAGGAGAGCTATGAGCTGCGTTACTTCCAGATTAGCCAGGATGATGAGGAAT…	eeel2_rep_c8040	CCCGCAAGCTCAACATGGCGCCTAAAAGGCAAACCATCGTAAAGAAGGATAAAAAGAGGGCTTCTTGGAAGTTCACTCTTGACCTCACCCACCCTGTTGAGGATGGAATCTTGGACTCTGGGAGCTTTGAGTCCTTTCTGAAGGAGAGGGTAAAGGTCAATGGAAAAACAGGGAATCTGGGCAATATTGTGCAGATTGCTCGCTTGAAGAACAAAATCACTGTCACTTCGGAAAAGCAGTTCTCCAAGAGGTACCTGAAATACCTCACCAAGAAGTACCTGAAGAAGAATAACCTGCGGGACTGGTTGAGAGTGGTAGCCTCAGACAAGGAGAGCTATGAGCTGCGTTACTTCCAGATTAGCCAGGATGATGAGGAATCTGAGACTGACGAGTAAACTT…	ribosomal protein L22-like 1 [Danio rerio] >gi|110645894|gb|AAI18682.1| Zgc:136591 [Danio rerio]	C:ribosome; F:structural constituent of ribosome; P:translation; P:ribosome biogenesis	97.87	0.917073	564	10	1	23	584	2	565	0	0	1	comp12073_c0_seq2~98.33~1;comp12073_c0_seq1~98.33~1
comp12073_c0_seq2	GAACACTCGACTTCCTCTTTCACCGCAAGCTCAACATGGCGCCTAAAAGGCAAACCATCGTAAAGAAGGACAAAAAGAGGGCTTCTTGGAAGTTCACTCTTGACCTCACCCACCCTGTTGAGGATGGAATCTTGGACTCTGGGAACTTTGAGTCCTTTCTGAAGGAGAGGGTAAAGGTCAATGGAAAAACAGGGAATCTGGGCAATATTGTGCAGATTGCTCGCTTGAAGAACAAAATCACTGTCACTTCAGAAAAGCAGTTCTCCAAGAGGTACCTGAAATACCTCACCAAGAAGTACCTGAAGAAGAATAACCTGCGAGACTGGTTGAGGGTGGTAGCCTCAGACAAGGAGAGCTATGAGCTGCGTTACTTCCAGATTAGCCAGGATGATGAGGAAT…	eeel2_s6156	CACCGCAAGCTCAACATGGCGCCTAAAAGGCAAACCATCGTAAAGAAGGACAAAAAGAGGGCTTCTTGGAAGTTCACTCTTGACCTCACCCACCCTGTTGAGGATGGAATCTTGGACTCTGGGAGCTTTGAGTCCTTTCTGAAGGAGAGGGTAAAGGTCAATGGAAAAACAGGGAATCTGGGCAATATTGTGCAGATTGCTCGCTTGAAGAACAAAATCACTGTCACTTCAGAAAAGCAGTTCTCCAAGAGGTACCTGAAATACCTCACCAAGAAGTACCTGAAGAAGAATAACCTGCGGGACTGGTTGAGAGTGGTAGCCTCAGACAAGGAGAGCTATGAGCTGCGTTACTTCCAGATTAGCCAGGATGATGAGGAATCTGAGACTGACGAGTAAACC…	ribosomal protein L22-like 1 [Danio rerio] >gi|110645894|gb|AAI18682.1| Zgc:136591 [Danio rerio]	C:ribosome; F:structural constituent of ribosome; P:translation; P:ribosome biogenesis	98.53	0.77561	477	6	1	21	497	1	476	0	0	1	comp12073_c0_seq2~100.00~1;comp12073_c0_seq1~100.00~1
comp12073_c0_seq2	GAACACTCGACTTCCTCTTTCACCGCAAGCTCAACATGGCGCCTAAAAGGCAAACCATCGTAAAGAAGGACAAAAAGAGGGCTTCTTGGAAGTTCACTCTTGACCTCACCCACCCTGTTGAGGATGGAATCTTGGACTCTGGGAACTTTGAGTCCTTTCTGAAGGAGAGGGTAAAGGTCAATGGAAAAACAGGGAATCTGGGCAATATTGTGCAGATTGCTCGCTTGAAGAACAAAATCACTGTCACTTCAGAAAAGCAGTTCTCCAAGAGGTACCTGAAATACCTCACCAAGAAGTACCTGAAGAAGAATAACCTGCGAGACTGGTTGAGGGTGGTAGCCTCAGACAAGGAGAGCTATGAGCTGCGTTACTTCCAGATTAGCCAGGATGATGAGGAAT…	eeel2_rep_c4498	TTATTTCAAGAAAAATGGAATTCATACAAATGTTTCAAGAGAAATACACAACTGGGCATAACTGGTTTAGAAAATACATTTATTTTCAGTTAAGCTGCTCATTCAGGCATTGCGGCTGGATACTGTTGTCATTTTGTCCATGCCTAGAAGTCCTCTACAGAGCTGGAGGTTTACTCGTCAGTCTCAGATTCCTCATCATCCTGGCTAATCTGGAGGTAACGCAGCTCATAGCTCTCCTTGTCTGAGGCTACCACTCTCAACTAGTCCCGCAGGTTATTCTTCTTCAGGTACTTCTTGGTGAGGTATTTCAGGTACCTCTTGGAGAACTGCTTTTCTGAAGTGACAGTGATTTTGTTCTTCAAGCGAGCAATCTGCACAATATTGCCCAGATTCCCTGTT…	ribosomal protein L22-like 1 [Danio rerio] >gi|110645894|gb|AAI18682.1| Zgc:136591 [Danio rerio]	C:ribonucleoprotein complex	96.8	0.710569	437	12	1	150	584	437	1	0	0	1	comp12073_c0_seq2~96.67~1;comp12073_c0_seq1~96.67~1
comp12079_c0_seq1	TCGTCTTGTTGGCTTTTCCTCCATCTTTGTTAGGCTAGCAGGTTTTTCACGAGCCTGAATACTAGACGATCACAATGCCTGGAAGACTGTGGAGCAAGGCCATCTTCACCGGGTACAAGCGCGGGCTGAGGAACCAGCGCGAGCACACGGCCCTGCTGAAGGTGGAGGGAGTGTACACTCGCGAGGAGACCGACTTCTACCTGGGCAAGCGTTGCGCCTACGTCTACAAGGCCAAGAAGAATACAGTGACCCCCGGGGGCAAACCCAACAAGACGAGAGTCATCTGGGGCAAAGTCACACGTGCCCACGGCAACAGCGGGATGGTGCGCGCCAAGTTCAGCAGCAACCTGCCCGCCAAGGCCATTGGGCACAGGATTCGAGTGATGCTGTACCCATCAC…	eeel2_c1914	TTTCCTCCATCTTTGTTAGGCTAGCAGGTTTTTCACGAGCCTGAATACTAGACGATCACAATGCCTGGAAGACTGTGGAGCAAGGCCATCTTCACCGGGTACAAGCGCGGGCTGAGGAACCAGCGCGAGCACACGGCCCTGCTGAAGGTGGAGGGAGTGTACACACGCGATGAGACCGACTTCTACCTGGGCAAGCGTTGCGCCTACGTCTACAAGGCCAAGAAGAATACAGTGACCCCCGGGGGCAAACCCAACAAGACGAGAGTCATCTGGGGCAAAGTCACGCGTGCCCACGGCAACAGCGGGATGGTGCGCGCCAAGTTCAGCAGCAACCTGCCCGCCAAGGCCATTGGGCACAGGATTCGAGTGATGCTGTACCCATCACGGGTGTGATGTGCT…	unnamed protein product [Tetraodon nigroviridis]	C:ribosome; P:ribosomal large subunit biogenesis; P:embryonic development; F:structural constituent of ribosome; F:protein binding; P:rRNA processing; C:cytosol; C:mitochondrion; F:tRNA binding; P:translational elongation	99.29	0.907923	424	3	0	15	438	1	424	0	1	1	comp12079_c0_seq1~100.00~1
comp12079_c0_seq1	TCGTCTTGTTGGCTTTTCCTCCATCTTTGTTAGGCTAGCAGGTTTTTCACGAGCCTGAATACTAGACGATCACAATGCCTGGAAGACTGTGGAGCAAGGCCATCTTCACCGGGTACAAGCGCGGGCTGAGGAACCAGCGCGAGCACACGGCCCTGCTGAAGGTGGAGGGAGTGTACACTCGCGAGGAGACCGACTTCTACCTGGGCAAGCGTTGCGCCTACGTCTACAAGGCCAAGAAGAATACAGTGACCCCCGGGGGCAAACCCAACAAGACGAGAGTCATCTGGGGCAAAGTCACACGTGCCCACGGCAACAGCGGGATGGTGCGCGCCAAGTTCAGCAGCAACCTGCCCGCCAAGGCCATTGGGCACAGGATTCGAGTGATGCTGTACCCATCAC…	eeel_rep_c48822	ATTGTATGTACATCACAGCACATCACACCCGTGATGGGTACAGCATCACTCGAATCCTGTGCCCAATGGCCTTGGCGGGCAGGTTGCTGCTGAACTTGGCGCGCACCATCCCGCTGTTGCCGTGGGCACGCGTGACTTTGCCCCAGATGACTCTCGTCTTGTTGGGTTTGCCCCCGGGGGTCTCTGTGTTCTTCTTTGCTTTGTAGACGTAGGCGCAACGCTTGCCCAGGTAGAAGTCGGTCTCATCGCGTGTGTACACTCCCTCCACCTTCAGCAGGGCCGGGTATTGCCACGTCACCGCCGCCGGATTTCGCATCATAGCCATGTGACATTTGAGGAGAAAAGTTTCCGCCAAGGCCTTGCTCCACAGTCTT	unnamed protein product [Tetraodon nigroviridis]	C:ribosome; P:ribosomal large subunit biogenesis; P:embryonic development; F:structural constituent of ribosome; F:protein binding; P:rRNA processing; C:cytosol; C:mitochondrion; F:tRNA binding; P:translational elongation	97.52	0.603854	282	7	0	148	429	282	1	1e-136	1	1	comp12079_c0_seq1~100.00~1
comp12083_c0_seq1	GTCCGGGGTGCTTTTTCACATTCCCTGAGAGAGGCTACTGCCGATATGAATGACACAGTCACAGTTCGGACCAGGAAGTTTATGACAAACCGGTTGCTTCAAAGGAAGCAAATGGTCAGTATGGTCAATATTTTTTCTCTAATTTTCTGGCTGCAGATATAATCAGGTTGTGGATGTCCTGCACCCTGGCAAGGCTACGGTCCCTAAGACTGAGGTCAGAGACAAGCTCGCTAAAATGTACAAAACCACCCCGGACGTGGTGTTTGCCTTCGGCTTCAGGACTCAGTTTGGCGGCGGCAAAACCACTGGCTTCGCGATGGTGTACGACTCTTTAGATTACGCCAAGAAGAACGAGCCCAAACACCGGCTGGCCCGGCATGGTCTGTTTGAAAAGAAGAA…	eeel2_c1745	CATTCCCTGAGAGAGGCAACTGCCAGTATGAATGACACAGTCACAGTTCGGACCAGGAAGTTTATGACAAACCGGCTGCTTCAAAGGAAGCAAATGGTTGTGGATGTCCTGCACCCTGGCAAGGCTACGGTCCCTAAGACTGAGGTCAGAGACAAGCTCGCTAAAATGTACAAAACCACCCCGGACGTGGTGTTTGCCTTCGGCTTCAGGACTCAGTTTGGCGGCGGCAGAACCACTGGCTTCGCGATGGTGTACGACTCTTTAGATTACGCCAAGAAGAACGAGCCCAAACACCGGCTGGCCCGGCATGGTCTGTTTGAAAAGAAGAGGTCCTCCAGGAAACAGCGTAAGGAACGGAAGAACAGAATGAAGAAAGTCCGTGGAGTGGCCAAAGCCAGC…	RecName: Full=40S ribosomal protein S24 >gi|2369810|emb|CAA04728.1| ribosomal protein S24 [Takifugu rubripes]	F:structural constituent of ribosome; F:translation initiation factor binding; P:rRNA processing; C:cytosolic small ribosomal subunit; P:ribosomal small subunit biogenesis; P:erythrocyte homeostasis; F:nucleotide binding; P:translational elongation	98.67	0.652174	375	5	0	166	540	96	470	0	0	1	comp12083_c0_seq2~100.00~1;comp12083_c0_seq1~100.00~1
comp12083_c0_seq1	GTCCGGGGTGCTTTTTCACATTCCCTGAGAGAGGCTACTGCCGATATGAATGACACAGTCACAGTTCGGACCAGGAAGTTTATGACAAACCGGTTGCTTCAAAGGAAGCAAATGGTCAGTATGGTCAATATTTTTTCTCTAATTTTCTGGCTGCAGATATAATCAGGTTGTGGATGTCCTGCACCCTGGCAAGGCTACGGTCCCTAAGACTGAGGTCAGAGACAAGCTCGCTAAAATGTACAAAACCACCCCGGACGTGGTGTTTGCCTTCGGCTTCAGGACTCAGTTTGGCGGCGGCAAAACCACTGGCTTCGCGATGGTGTACGACTCTTTAGATTACGCCAAGAAGAACGAGCCCAAACACCGGCTGGCCCGGCATGGTCTGTTTGAAAAGAAGAA…	eeel2_rep_c5114	CCCTGAGAGAGGCAACTGCCAGTATGAATGACACAGTCACAGTTCGGACCAGGAAGTTTATGACAAACCGGCTGCTTCAAAGGAAGCAAATGGTTGTGGATGTCCTGCACCCTGGTAAGGCTACGGTCCCTAAGACTGAGGTCAGAGACAAGCTCGCTAAAATGTACAAAACCACCCCGGACGTGGTGTTTGCCTTCGGCTTCAGGACTCAGTTTGGCGGCGGCAAAACCACTGGCTTCGCGATGGTGTACGACTCTTTAGATTACGCCAAGAAGAACGAGCCCAAACACCGGCTGGCCCGGCATGGTCTGTTTGAAAAGAAGAGGTCCTCCAGGAAACAGCGTAAGGAACGGGAGAACAGGATGAAGGAAGTCCGTGGAGTGGCCAAAGCCAGCGTTG…	40S ribosomal protein S24 [Pagrus major]	C:ribosome; F:structural constituent of ribosome; P:translation; F:nucleotide binding; P:ribosome biogenesis	97.86	0.650435	374	7	1	166	539	92	464	0	0	1	comp12083_c0_seq2~96.67~1;comp12083_c0_seq1~96.67~1
comp12107_c0_seq1	GGAAACGGTGTTCATCCACTGTAGTACTGCTGTGTGCTATCCCTCTGCTGGTAATACCTGTGAACATGGATGTGGCAGGCAGAGGAGACATGCTGCTAAAATGGTCCAGTCCAGGGAAGAGGCTGGCATTGTTTCCAGTGAAGCGGTGATCTTTGAGCCACAGTTCACAAATCTGGCCAGGACGACTTCAGATGGTGATCATGAAGTGCCCCAGTCCCTTGCCTTTGGTCTGCTGGGAGTGGCTGCTGCAGTTGTGCTTGCTGTCTTTGCCCTGGTGCTCTCAGTGGTGTGGAGATCCAGACAATGTCAAGTGGCAGCTATAAAGCTGTGAGCTAAATAAAGCTGCTTGTGGAAATTCAATGCGCATCAGTCAATTTGTGCTAGACATTAAATTGTTGC…	eeel_rep_c16402	TTTCGAGCGGCCGCCCGGGCAGGTACTGCGGTGTGCTATCCCTCTGCTGGTAATACCTGTGAACATGGATGTGGCAGGCAGAGGAGACATGCTGCTAAAATGGTCCAGTCCAGGGAAGAGGCTGGCATTGTTTCCAGTGAAGCTGTGATCTTTGAGCCACAGTTCGCAAATCTGGCCAGGACGACATCAGATGGTGATCATGAAGTGCCCCAGTCCCTTGCCTTTGGTCTGCTGGGAGTGGCTGCTGCAGTTGTGCTTGCTGTCTTTGCCCTGGTGCTCTCAGTGGTGTGGAGATCCAGACAATGTCAAGTGGCAGCTATAAAGCTGTGAGCTAAATAAAGCTGCTTGTGGAAATTC	EST	None	98.81	0.615809	335	4	0	24	358	23	357	6e-171	1	1	comp12107_c0_seq1~100.00~1;comp12107_c0_seq1~100.00~1
[truncated: 1,941 more rows]

## Sheet: European.eel.transcript
transcript_name	transcript_seq	eelbase_contig	eelbase_contig_seq	eelbase_contig_description	eelbase_contig_GO	percent_identity	percent_of_assembled_transcript_aligned_onto_eelbase_contig	align_length	MM	gap	q_start	q_end	hit_start	hit_end	evalue
[truncated: 4,085 more rows]
