# Supplementary material for: Transcriptomic responses of corpuscle of Stannius gland of Japanese eels (Anguilla japonica) to Changes in Water Salinity
Source: Sci Rep. 2015 Apr 24;5:9836. doi: 10.1038/srep09836 (PMC5386212; doi:10.1038/srep09836)
Supplement: Supplementary Information [file srep09836-s7.xls]

## Sheet: result
Homology between japonica and anguilla's transcript - by Reciprocal Best Hit BLASTn							Annotation of our japonica transcriptome (Swiss/Prot)					Transcript annotation of European eel (anguilla) predicted cDNA (Henkel CV et al; PMID:23026207)
Forward ID	Backward ID	European eel geneID	Forward evalue	Backward evalue	Percent Identity	PercentageAlign	Percentage Identity	GeneName	Species of UniprotID	Gene description	GO	Name	Best hit	Description	Alternate descriptions	Min e-value	Similarity	GO molecular function	GO biological process	GO cellular component	Transcripts	Longest transcript length
comp26077_c0_seq1	g7097.t1	g7097	0	0	99.29	81.68	0.9484	XPO2	PAGMA	Importin-alpha re-exporter	protein transporter activity, intracellular protein transport,	xpo2	xpo2_pagma	exportin-2 short=exp2	cellular apoptosis susceptibility protein |chromosome segregation 1-like protein |importin-alpha re-exporter	0	0.6845	importin-alpha export receptor activity	apoptosis;intracellular protein transport;cell proliferation	cytoplasm;membrane;nucleus	1	3805
comp182810_c0_seq1	g42486.t1	g42486	3e-160	5e-160	97.85	49.85															1	654
comp16416_c0_seq1	g4487.t1	g4487	0	0	98.48	23.78						si1l2	si1l2_mouse	signal-induced proliferation-associated 1-like protein 2 short=sipa1-like protein 2		1.75e-126	0.713	GTPase activator activity;protein binding;molecular_function;Rap GTPase activator activity;protein C-terminus binding;small GTPase regulator activity;Ras GTPase binding;protein homodimerization activity	regulation of small GTPase mediated signal transduction;regulation of dendrite morphogenesis;regulation of synaptic plasticity;activation of Rap GTPase activity;regulation of dendritic spine morphogenesis;biological_process;actin cytoskeleton reorganization;cell proliferation;cellular response to water deprivation;negative regulation of cell growth;cytoskeleton organization;signal transduction;ne…	intracellular;protein complex;dendritic spine;cellular_component;postsynaptic density;synaptosome;membrane;perinuclear region of cytoplasm;transport vesicle;cytoplasm;endomembrane system;Golgi membrane;Golgi apparatus	1	3600
comp10014_c0_seq2	g13933.t1	g13933	2e-113	3e-113	98.28	32.36	0.3134	GEFF	DICDI	RasGEF domain-containing protein F	guanyl-nucleotide exchange factor activity, regulation of small GTPase mediated signal transduction, small GTPase mediated signal transduction,	lztr1	lztr1_mouse	leucine-zipper-like transcriptional regulator 1 short=lztr-1		1.43e-11	0.438	protein binding;transcription factor activity;chromatin binding;molecular_function;identical protein binding;transcription coactivator activity;kinase activity;ATP binding;transferase activity;nucleotide binding;phosphotransferase activity, alcohol group as acceptor;protein serine/threonine kinase activity;acyl-CoA binding	anatomical structure morphogenesis;wybutosine biosynthetic process;meiosis;biological_process;cellular protein localization;regulation of filamentous growth;activation of bipolar cell growth;regulation of cytokinesis;establishment or maintenance of cell polarity;bipolar cell growth;reciprocal meiotic recombination;interspecies interaction between organisms;transcription from RNA polymerase II pro…	cellular_component;cytoplasm;nuclear chromatin;cell division site;Tea1 cell-end complex;cell tip;cell cortex of cell tip;microtubule associated complex;microtubule cytoskeleton;MLL5-L complex;nucleus;MLL1 complex;cytosol	1	720
comp28996_c0_seq1	g6435.t1	g6435	0	0	98.79	74.95	0.7891	UBA5	BOVIN	Ubiquitin-activating enzyme E1 domain-containing protein 1	ATP binding, cofactor binding, metal ion binding, oxidoreductase activity, acting on the CH-OH group of donors, NAD or NADP as acceptor, UFM1 activating enzyme activity, protein ufmylation,	uba5	uba5_chick	ubiquitin-like modifier-activating enzyme 5 short=ubiquitin-activating enzyme 5	ufm1-activating enzyme |ubiquitin activating enzyme-like protein |ubiquitin-activating enzyme e1 domain-containing protein 1	1.21e-173	0.8195	metal ion binding;UFM1 activating enzyme activity;ATP binding;oxidoreductase activity, acting on the CH-OH group of donors, NAD or NADP as acceptor;cofactor binding	Mo-molybdopterin cofactor biosynthetic process;protein ufmylation	cytoplasm;nucleus	1	2870
comp28654_c1_seq1	g17539.t1	g17539	0	0	98.41	53.18						tsc1	tsc1_mouse	hamartin	tuberous sclerosis 1 protein homolog	1.45e-34	0.7667	GTPase activating protein binding;GTPase regulator activity;protein N-terminus binding;protein binding;chaperone binding	neural tube closure;cell projection organization;negative regulation of cell proliferation;cerebral cortex development;negative regulation of cell size;regulation of protein kinase activity;hippocampus development;myelination;kidney development;embryonic development;synapse organization;protein heterooligomerization;regulation of stress fiber assembly;nervous system development;potassium ion tran…	protein complex;cytoskeletal part;cytoplasm;growth cone;microsome;cytosol;lamellipodium;actin filament;membrane;membrane fraction;TSC1-TSC2 complex;cell cortex	1	3300
comp28757_c0_seq1	g17917.t1	g17917	0	0	97.72	80.16						dgat1	dgat1_bovin	diacylglycerol o-acyltransferase 1	diglyceride acyltransferase	3.72e-57	0.5855	diacylglycerol O-acyltransferase activity;transferase activity;O-acyltransferase activity;diacylglycerol binding;2-acylglycerol O-acyltransferase activity;fatty acid binding;acyltransferase activity;transposase activity;DNA binding;lanosterol O-acyltransferase activity;ergosterol O-acyltransferase activity;cholesterol O-acyltransferase activity;sterol O-acyltransferase activity;acyl-CoA binding;c…	triglyceride biosynthetic process;insulin secretion;glycerolipid metabolic process;very-low-density lipoprotein particle assembly;triglyceride metabolic process;carbohydrate metabolic process;response to abscisic acid stimulus;regulation of seed germination;regulation of embryonic development;embryonic development ending in seed dormancy;response to salt stress;response to cold;response to glucos…	endoplasmic reticulum membrane;integral to membrane;endoplasmic reticulum;membrane;microsome;cytosol;membrane fraction;nucleus;chloroplast envelope;brush border	1	2243
comp20969_c0_seq1	g604.t1	g604	0	0	99.49	98.25	0.8924	ARP8	SALSA	Actin-related protein 8	cell division, DNA recombination, DNA repair, mitosis, regulation of transcription, DNA-dependent, transcription, DNA-dependent,	arp8	arp8_bovin	actin-related protein 8		0	0.59	protein binding	cellular process;cellular component organization	cytoskeleton;chromatin remodeling complex;cytoplasm	1	2003
comp32564_c0_seq5	g31730.t1	g31730	4e-120	2e-120	95.91	100						ubr5	ubr5_mouse	e3 ubiquitin-protein ligase ubr5	e3 ubiquitin-protein hect domain-containing 1 |hyperplastic discs protein homolog	2.56e-16	0.9	ligase activity;RNA binding;zinc ion binding;ubiquitin-protein ligase activity;protein binding;acid-amino acid ligase activity;metal ion binding	progesterone receptor signaling pathway;response to DNA damage stimulus;protein modification process;ubiquitin-dependent protein catabolic process;cell proliferation	nucleus;soluble fraction;intracellular	1	263
comp29897_c0_seq2	g38822.t1	g38822	0	0	97.44	98.43						ttc14	ttc14_human	tetratricopeptide repeat protein 14 short=tpr repeat protein 14		1.56e-07	0.6	RNA binding;binding			1	636
comp3303_c0_seq1	g38637.t1	g38637	2e-99	2e-99	99	86.27						so5a1	so5a1_human	solute carrier organic anion transporter family member 5a1	organic anion transporter polypeptide-related protein 4 short=oatp-rp4 short=oatprp4 |solute carrier family 21 member 15	1.09e-32	0.93	transporter activity	transport	integral to membrane;membrane	1	233
comp18225_c1_seq2	g14339.t1	g14339	1e-132	4e-132	99.61	30.21						lrba	lrba_mouse	lipopolysaccharide-responsive and beige-like anchor protein	beige-like protein	4.56e-41	0.7157	protein kinase A binding;binding;molecular_function;protein binding;protein kinase binding	protein localization;signal transduction;endosome transport;biological_process;protein targeting;post-Golgi vesicle-mediated transport	cytoplasmic membrane-bounded vesicle;integral to membrane;membrane;lysosome;endoplasmic reticulum;trans-Golgi network;plasma membrane;Golgi apparatus;cellular_component;synapse;cell junction;endomembrane system;cytosol;postsynaptic membrane;cytoplasm;nucleus	1	854
comp26906_c0_seq1	g43337.t1	g43337	6e-93	7e-94	98.45	100	0.8763	UGGG1	HUMAN	UDP-glucose ceramide glucosyltransferase-like 1	UDP-glucose:glycoprotein glucosyltransferase activity, unfolded protein binding, 'de novo' posttranslational protein folding, post-translational protein modification, protein N-linked glycosylation via asparagine,	uggg1	uggg1_human	udp-glucose:glycoprotein glucosyltransferase 1 short=ugt1 short=hugt1	udp--glc:glycoprotein glucosyltransferase |udp-glucose ceramide glucosyltransferase-like 1 flags: precursor	7.3e-18	0.7433	transferase activity, transferring glycosyl groups;protein binding;UDP-glucose:glycoprotein glucosyltransferase activity;unfolded protein binding	protein amino acid glycosylation;'de novo' posttranslational protein folding	ER-Golgi intermediate compartment;endoplasmic reticulum lumen;endoplasmic reticulum	1	194
comp32010_c0_seq3	g28197.t1	g28197	0	0	91.49	37.83															1	2403
comp189859_c0_seq1	g7072.t1	g7072	0	0	95.56	13.67						g137b	g137b_human	integral membrane protein gpr137b	transmembrane 7 superfamily member 1 protein	3.29e-106	0.7743			integral to plasma membrane;membrane fraction	1	3533
comp19425_c0_seq1	g3659.t1	g3659	0	0	99.31	20.72	0.7467	UAP1	MOUSE	UDP-N-acetylglucosamine pyrophosphorylase	UDP-N-acetylglucosamine diphosphorylase activity, UDP-N-acetylglucosamine biosynthetic process,	uap1	uap1_mouse	udp-n-acetylhexosamine pyrophosphorylase includes:	udp-n-acetylgalactosamine pyrophosphorylase includes: |udp-n-acetylglucosamine pyrophosphorylase	0	0.6135	sugar binding;UDP-N-acetylglucosamine diphosphorylase activity	UDP-N-acetylglucosamine biosynthetic process	nucleolus;cytosol	1	4865
comp153695_c0_seq1	g23039.t1	g23039	4e-101	8e-100	97.24	6.36						hic2	hic2_human	hypermethylated in cancer 2 protein short=hic-2	hic1-related gene on chromosome 22 protein |hic-3 |zinc finger and btb domain-containing protein 30	2.46e-66	0.711	metal ion binding;protein C-terminus binding;zinc ion binding;DNA binding;nucleic acid binding;transcription factor activity;protein binding;transcription activator activity;transcription repressor activity;identical protein binding;general transcriptional repressor activity	regulation of transcription;negative regulation of transcription, DNA-dependent;transcription;multicellular organismal development;regulation of transcription, DNA-dependent;positive regulation of transcription;regulation of cytokine biosynthetic process;cell differentiation;leukocyte activation	nucleus;intracellular;nucleolus	1	3413
comp24303_c0_seq1	g14316.t1	g14316	0	0	98.13	52.75						ctu1	ctu1_danre	cytoplasmic trna 2-thiolation protein 1	atp-binding domain-containing protein 3 |cytoplasmic trna adenylyltransferase 1	6.66e-87	0.817	RNA binding;ATP binding;tRNA binding;transferase activity	tRNA processing;tRNA wobble uridine modification;tRNA thio-modification	cytoplasm;cytosol	1	1217
comp31400_c0_seq10	g9431.t1	g9431	0	0	96.72	29.11						grn	grn_human	granulins	proepithelin short=pepi contains: |acrogranin contains: |paragranulin contains: |granulin-1 |granulin g contains: |granulin-2 |granulin f contains: |granulin-3 |granulin b contains: |granulin-4 |granulin a contains: |granulin-5 |granulin c contains: |granulin-6 |granulin d contains: |granulin-7 |granulin e flags: precursor	2.91e-55	0.4913	cytokine activity;growth factor activity;phospholipase A2 activity;cysteine-type endopeptidase activity	embryo implantation;positive regulation of epithelial cell proliferation;signal transduction;blastocyst hatching;neuropeptide signaling pathway;proteolysis	mitochondrion;cytoplasm;extracellular region;intracellular membrane-bounded organelle;extracellular space;cytoplasmic membrane-bounded vesicle	1	1563
comp30334_c0_seq1	g23814.t1	g23814	0	0	98.85	74.02	0.8958	OST48	DANRE	Dolichyl-diphosphooligosaccharide--protein glycosyltransferase 48 kDa subunit	dolichyl-diphosphooligosaccharide-protein glycotransferase activity, protein N-linked glycosylation via asparagine,	ost48	ost48_danre	dolichyl-diphosphooligosaccharide--protein glycosyltransferase 48 kda subunit short=ddost 48 kda subunit short=oligosaccharyl transferase 48 kda subunit flags: precursor		0	0.8325	protein binding;dolichyl-diphosphooligosaccharide-protein glycotransferase activity	positive regulation of growth rate;protein amino acid N-linked glycosylation via asparagine;embryonic development ending in birth or egg hatching;nematode larval development;locomotion;response to cytokine stimulus;T cell activation;protein amino acid terminal N-glycosylation;negative regulation of multicellular organism growth	oligosaccharyltransferase complex;integral to membrane;microsome	1	1990
comp28404_c0_seq1	g10227.t1	g10227	0	0	95.06	37.26						abcg1	abcg1_mouse	atp-binding cassette sub-family g member 1	atp-binding cassette transporter 8 |white protein homolog	7.21e-88	0.578	ATP binding;nucleotide binding;ATPase activity;nucleoside-triphosphatase activity;sterol-transporting ATPase activity;ADP binding;cholesterol binding;protein dimerization activity;protein heterodimerization activity;cholesterol transporter activity;protein homodimerization activity;toxin transporter activity;phospholipid transporter activity;phospholipid binding;glycoprotein transporter activity;…	lipid transport;cholesterol efflux;reverse cholesterol transport;positive regulation of cholesterol biosynthetic process;positive regulation of cholesterol efflux;regulation of cholesterol esterification;high-density lipoprotein particle remodeling;low-density lipoprotein particle remodeling;auxin biosynthetic process;cholesterol transport;regulation of transcription;negative regulation of lipid …	integral to membrane;membrane;endosome;external side of plasma membrane;recycling endosome;integral to plasma membrane;plasma membrane;endoplasmic reticulum membrane;endoplasmic reticulum;Golgi membrane;Golgi apparatus;chloroplast	1	2064
comp390_c1_seq1	g9041.t1	g9041	0	0	97.37	14.27	0.2994	CCHCR	PONPY	Alpha-helical coiled-coil rod protein	cell differentiation, multicellular organismal development,	cchcr	cchcr_ponpy	coiled-coil alpha-helical rod protein 1	alpha-helical coiled-coil rod protein	2.17e-38	0.48	protein binding	cell differentiation;multicellular organismal development;protein export from nucleus	cytoplasm;nucleus	1	3727
comp24388_c0_seq1	g7759.t1	g7759	0	0	97.97	33.58						spat2	spat2_human	spermatogenesis-associated protein 2	spermatogenesis-associated protein pd1	5.22e-21	0.606	molecular_function;Ran GTPase binding;nuclear localization sequence binding;zinc ion binding;protein binding	cell differentiation;multicellular organismal development;spermatogenesis;protein transport	cytoplasm;nucleus;cellular_component	1	4246
comp248075_c0_seq1	g24203.t1	g24203	0	0	99.72	50.28						n4bp1	n4bp1_danre	nedd4-binding protein 1 short=n4bp1		5.49e-74	0.667	DNA binding	DNA integration	nucleus;integral to membrane;membrane	1	716
comp18606_c0_seq1	g22547.t1	g22547	0	0	97.48	20.54						mcf2l	mcf2l_mouse	guanine nucleotide exchange factor dbs	dbl s big sister |mcf2-transforming sequence-like protein	8.35e-28	0.635	Rho guanyl-nucleotide exchange factor activity;guanyl-nucleotide exchange factor activity;phosphatidylinositol binding;protein binding	regulation of Rho protein signal transduction;intracellular signaling pathway;Rho protein signal transduction;apoptosis;induction of apoptosis by extracellular signals	membrane;lamellipodium;intracellular;plasma membrane;mitochondrion;cytoplasm;cytosol;membrane fraction;cytoskeleton	1	3281
comp47918_c0_seq1	g23622.t1	g23622	0	0	98.9	19.61						zep2	zep2_rat	human immunodeficiency virus type i enhancer-binding protein 2 homolog	angiotensinogen gene-inducible enhancer-binding protein 1 |dna-binding protein agie-bp1 |myc intron-binding protein 1 short=mibp-1	0	0.5615	nucleic acid binding	regulation of transcription	intracellular part	1	9753
comp3901_c0_seq1	g33161.t1	g33161	3e-102	9e-103	98.57	100	0.7225	EXD2	MOUSE	Exonuclease 3'-5' domain-like-containing protein 2	3'-5' exonuclease activity, nucleic acid binding, nucleic acid phosphodiester bond hydrolysis,	exd2	exd2_mouse	exonuclease 3 -5 domain-containing protein 2	exonuclease 3 -5 domain-like-containing protein 2	2.57e-29	0.93				1	210
comp101901_c0_seq1	g8240.t1	g8240	2e-177	4e-177	95.87	43.19						tm121	tm121_chick	transmembrane protein 121	protein hole	8.19e-60	0.7433			membrane	1	896
comp32917_c0_seq4	g23283.t1	g23283	0	0	97.62	49.72						cld19	cld19_mouse	claudin-19		5.68e-39	0.699	identical protein binding;PDZ domain binding;structural molecule activity	myelination;response to stimulus;calcium-independent cell-cell adhesion;neuronal action potential propagation;apical junction assembly;visual perception	lateral plasma membrane;tight junction;basolateral plasma membrane;cytoplasm;nucleus;integral to plasma membrane	1	4043
comp184943_c0_seq1	g13605.t1	g13605	0	0	98.67	7.9						cq104	cq104_mouse	uncharacterized protein c17orf104 homolog		1.01e-85	0.64				1	4762
comp150215_c0_seq1	g6014.t1	g6014	2e-117	4e-117	99.15	27.82	0.6869	COLQ	TORMA	AChE Q subunit	neurotransmitter catabolic process,	colq	colq_torma	acetylcholinesterase collagenic tail peptide	a q subunit flags: precursor	6.46e-59	0.7225	heparin binding	neurotransmitter catabolic process;asymmetric protein localization;acetylcholine catabolic process in synaptic cleft	synapse;cell junction;basal lamina;extracellular space	1	841
comp32597_c3_seq2	g12111.t1	g12111	0	0	97.37	31.43						kif1b	kif1b_mouse	kinesin-like protein kif1b		3.42e-93	0.7238	nucleotide binding;ATP binding;kinesin binding;ATPase activity;microtubule motor activity;protein binding;motor activity;molecular_function	microtubule-based movement;anterograde axon cargo transport;neuromuscular synaptic transmission;cytoskeleton-dependent intracellular transport;nerve-nerve synaptic transmission;mitochondrion transport along microtubule;synaptic vesicle transport;vesicle transport along microtubule;larval locomotory behavior;neuromuscular junction development;anterograde synaptic vesicle transport;vesicle-mediated…	mitochondrion;microtubule associated complex;microtubule;cytoplasm;cytoplasmic vesicle membrane;cytoskeleton;kinesin complex	1	5250
comp20764_c0_seq2	g30674.t1	g30674	0	0	96.66	46.7															1	1593
comp25271_c0_seq2	g5789.t1	g5789	0	0	96.21	79.79						ygc1	ygc1_schpo	upf0661 tpr repeat-containing protein		8.26e-06	0.57				1	2336
comp15194_c0_seq1	g6749.t1	g6749	0	0	96.63	62.69						rin2	rin2_human	ras and rab interactor 2	ras association domain family 4 |ras inhibitor jc265 |ras interaction interference protein 2	1.6e-80	0.5645	small GTPase regulator activity;Rab guanyl-nucleotide exchange factor activity;protein binding;GTPase activator activity;molecular_function;Ras GTPase binding;DNA binding;zinc ion binding;metal ion binding;guanyl-nucleotide exchange factor activity;GTPase activating protein binding	endocytosis;signal transduction;small GTPase mediated signal transduction;biological_process;protein transport;transport;regulation of catalytic activity;protein targeting to vacuole;regulation of protein transport;regulation of small GTPase mediated signal transduction	cytoplasm;cellular_component;cytoplasmic vesicle;endosome;cytoplasmic membrane-bounded vesicle;early endosome;cytoskeleton;membrane;plasma membrane;recycling endosome;cytosol;intracellular	1	1836
comp30455_c0_seq2	g2049.t1	g2049	0	0	97.44	59.35						acadv	acadv_rat	very long-chain specific acyl- mitochondrial short=vlcad flags: precursor		0	0.6245	short-branched-chain-acyl-CoA dehydrogenase activity;electron carrier activity;FAD binding;long-chain-acyl-CoA dehydrogenase activity;very-long-chain-acyl-CoA dehydrogenase activity	negative regulation of fatty acid oxidation;energy derivation by oxidation of organic compounds;very-long-chain fatty acid catabolic process;temperature homeostasis;regulation of cholesterol metabolic process;acyl-CoA metabolic process;fatty acid beta-oxidation using acyl-CoA dehydrogenase;oxidation reduction;negative regulation of fatty acid biosynthetic process;electron transport	mitochondrial inner membrane;mitochondrial nucleoid	1	3729
comp27290_c0_seq1	g21329.t1	g21329	0	0	97.43	65.78	0.8019	PUR6	CHICK	AIR carboxylase	5-(carboxyamino)imidazole ribonucleotide mutase activity, ATP binding, phosphoribosylaminoimidazole carboxylase activity, phosphoribosylaminoimidazolesuccinocarboxamide synthase activity, 'de novo' IMP biosynthetic process, purine nucleobase metabolic process,	pur6	pur6_chick	multifunctional protein ade2 includes:	phosphoribosylaminoimidazole-succinocarboxamide synthase |saicar synthetase includes: |phosphoribosylaminoimidazole carboxylase |air carboxylase short=airc	0	0.6715	phosphoribosylaminoimidazolesuccinocarboxamide synthase activity;phosphoribosylaminoimidazole carboxylase activity;identical protein binding;ATP binding	growth;nematode larval development;purine base biosynthetic process;'de novo' IMP biosynthetic process	phosphoribosylaminoimidazole carboxylase complex	1	2779
comp33152_c0_seq1	g8785.t1	g8785	0	0	98.85	99.62	0.8793	FRIM	SALSA	Ferritin, middle subunit	ferric iron binding, ferroxidase activity, cellular iron ion homeostasis, iron ion transport,	frim	frim_salsa	middle subunit short=ferritin m		2.34e-88	0.8695	ferric iron binding;ferroxidase activity;protein binding	post-Golgi vesicle-mediated transport;oxidation reduction;cellular membrane organization;immune response;negative regulation of cell proliferation;intracellular sequestering of iron ion;iron ion transport;chlorophyll metabolic process	intracellular ferritin complex;cytosol;mitochondrion	1	1043
comp30370_c0_seq1	g15357.t1	g15357	0	0	96.87	53.68	0.398	ACBD5	BOVIN	Membrane-associated diazepam-binding inhibitor	fatty-acyl-CoA binding, lipid binding, transport,	acbd4	acbd4_rat	acyl- -binding domain-containing protein 4		1.1e-51	0.6315	binding;acyl-CoA binding;lipid binding;molecular_function;dodecenoyl-CoA delta-isomerase activity;isomerase activity;intramolecular oxidoreductase activity, transposing C=C bonds	transport;biological_process;fatty acid metabolic process;metabolic process;fatty acid beta-oxidation	integral to membrane;membrane;cellular_component;cytoplasm;peroxisome;mitochondrion;intracellular membrane-bounded organelle;peroxisomal matrix	1	2612
comp28153_c0_seq1	g17899.t1	g17899	0	0	95.62	94.46															1	1734
comp24676_c0_seq1	g34.t1	g34	0	0	98.99	68.28	0.7418	RPN1	PIG	Ribophorin-1	dolichyl-diphosphooligosaccharide-protein glycotransferase activity, protein glycosylation,	rpn1	rpn1_pig	dolichyl-diphosphooligosaccharide--protein glycosyltransferase subunit 1	dolichyl-diphosphooligosaccharide--protein glycosyltransferase 67 kda subunit |ribophorin i short=rpn-i |ribophorin-1 flags: precursor	0	0.7511	protein binding;dolichyl-diphosphooligosaccharide-protein glycotransferase activity	protein amino acid N-linked glycosylation via asparagine;peptide transport	oligosaccharyltransferase complex;rough microsome;integral to membrane;melanosome;rough endoplasmic reticulum membrane	1	2913
comp211546_c0_seq1	g19242.t1	g19242	2e-116	9e-116	90.39	22.33						cc50b	cc50b_human	cell cycle control protein 50b	transmembrane protein 30b	8.18e-44	0.5585	molecular_function	biological_process;phospholipid transport	integral to membrane;membrane;cellular_component;chloroplast;Golgi apparatus;chloroplast thylakoid lumen	1	1487
comp30122_c0_seq4	g3459.t1	g3459	0	0	97.99	92.56						grina	grina_rat	glutamate receptor-associated protein 1	nmda receptor glutamate-binding subunit	2.52e-91	0.635		central nervous system development;apoptosis	intracellular membrane-bounded organelle;cytoplasmic part;integral to membrane	1	3358
comp68123_c0_seq1	g3608.t1	g3608	3e-173	8e-173	98.55	15.62	0.6262	CF165	RAT	UPF0704 protein C6orf165 homolog		cf165	cf165_mouse	upf0704 protein c6orf165 homolog		0	0.665	molecular_function	biological_process		1	2202
comp25436_c0_seq1	g21907.t1	g21907	0	0	96.33	50	0.71	ETHE1	MOUSE	Hepatoma subtracted clone one protein	hydrolase activity, metal ion binding,	ethe1	ethe1_mouse	protein mitochondrial	ethylmalonic encephalopathy protein 1 homolog |hepatoma subtracted clone one protein flags: precursor	1.3e-68	0.518			cytoplasm;intracellular membrane-bounded organelle	1	1624
comp14831_c0_seq1	g2578.t1	g2578	0	0	97.88	51.91						ktu	ktu_xenla	protein kintoun		1.93e-109	0.603		ciliary cell motility;axonemal dynein complex assembly;flagellar cell motility	cytoplasm	1	2957
comp249310_c0_seq1	g27698.t1	g27698	1e-12	2e-12	97.62	11.86															1	354
comp18469_c0_seq2	g20681.t1	g20681	0	0	92.49	28.85						dnjb2	dnjb2_human	homolog subfamily b member 2	protein homolog 1 |heat shock 40 kda protein 3 |heat shock protein j1 short=hsj-1	1.76e-44	0.75	polyubiquitin binding;proteasome binding;Hsp70 protein binding	ER-associated protein catabolic process;negative regulation of inclusion body assembly;negative regulation of cell growth;positive regulation of protein ubiquitination;negative regulation of cell proliferation;negative regulation of protein deubiquitination;positive regulation of proteasomal ubiquitin-dependent protein catabolic process	proteasome complex;inclusion body	1	2281
comp27562_c0_seq1	g28273.t1	g28273	2e-157	3e-157	98.41	53.12						cq028	cq028_mouse	upf0663 transmembrane protein c17orf28 homolog		1.56e-58	0.7233	molecular_function;protein homodimerization activity;protein binding	biological_process;inner ear receptor cell differentiation;inner ear morphogenesis;sensory perception of sound	membrane;cellular_component;cytoplasm;integral to membrane	1	593
comp154806_c0_seq1	g16560.t1	g16560	1e-49	2e-49	95.87	15.57						il10	il10_chick	interleukin-10 short=il-10 flags: precursor		4.04e-10	0.573	cytokine activity;protein binding;interleukin-10 receptor binding;receptor binding;interleukin-20 receptor binding;growth factor activity	negative regulation of myeloid dendritic cell activation;defense response to bacterium;positive regulation of MHC class II biosynthetic process;defense response to protozoan;positive regulation of B cell apoptosis;positive regulation of cytokine secretion;negative regulation of interleukin-6 production;negative regulation of T-helper 1 type immune response;positive regulation of transcription fac…	extracellular space;extracellular region;cellular_component	1	777
comp23270_c0_seq4	g857.t1	g857	0	0	98.91	97.1						pimt	pimt_chick	protein-l-isoaspartate(d-aspartate) o-methyltransferase short=pimt	l-isoaspartyl protein carboxyl methyltransferase |protein l-isoaspartyl d-aspartyl methyltransferase |protein-beta-aspartate methyltransferase	8.27e-84	0.712	protein-L-isoaspartate (D-aspartate) O-methyltransferase activity;identical protein binding	regulation of autophagy;seed germination;embryonic development ending in birth or egg hatching;response to starvation;response to salt stress;peptidyl-aspartic acid modification;response to abscisic acid stimulus;aging;multicellular organismal response to stress;protein repair;protein amino acid methylation;S-adenosylmethionine metabolic process	cytosol;endoplasmic reticulum;nucleus	1	1791
comp10088_c0_seq1	g41213.t1	g41213	5e-87	3e-87	97.84	100															1	185
comp31281_c1_seq2	g7375.t1	g7375	0	0	99.52	54.51	0.8991	PSB2	BOVIN	Proteasome subunit beta type-2	threonine-type endopeptidase activity, proteolysis involved in cellular protein catabolic process,	psb2	psb2_bovin	proteasome subunit beta type-2		1.69e-57	0.5405	peptidase activity	negative regulation of ubiquitin-protein ligase activity during mitotic cell cycle;response to organic nitrogen;anaphase-promoting complex-dependent proteasomal ubiquitin-dependent protein catabolic process;positive regulation of ubiquitin-protein ligase activity during mitotic cell cycle;response to organic cyclic substance	proteasome complex	1	765
comp791_c0_seq1	g8597.t1	g8597	7e-95	3e-94	98.47	17.38						t131l	t131l_bovin	transmembrane protein 131-like flags: precursor		2.67e-15	0.6167	molecular_function	biological_process	integral to membrane;membrane;cellular_component	1	1128
comp136912_c0_seq1	g25561.t1	g25561	2e-103	5e-103	99.51	17.02						zn362	zn362_human	zinc finger protein 362		5.05e-93	0.67	binding			1	1210
comp311647_c0_seq1	g18809.t1	g18809	2e-180	1e-179	100	21.73	0.8496	LRC4B	HUMAN	Netrin-G3 ligand	positive regulation of synapse assembly,	lrc4b	lrc4b_rat	leucine-rich repeat-containing protein 4b	netrin-g3 ligand short=ngl-3 flags: precursor	1.72e-175	0.64	protein binding	regulation of axonogenesis	cell junction;integral to membrane;postsynaptic membrane	1	1569
comp15531_c0_seq1	g15838.t1	g15838	0	0	98.23	19.9	0.4183	PEX6	MOUSE	Peroxisomal-type ATPase 1	ATP binding, ATPase activity, coupled, protein import into peroxisome matrix, translocation, protein stabilization,	pex6	pex6_human	peroxisome assembly factor 2 short=paf-2	peroxin-6 |peroxisomal biogenesis factor 6 |peroxisomal-type atpase 1	1.6e-178	0.593	ATPase activity, coupled;protein C-terminus binding;protein complex binding;ATP binding	protein import into peroxisome matrix, translocation;protein stabilization	cytosol;peroxisomal membrane	1	3965
comp32845_c0_seq1	g22094.t1	g22094	0	0	99.69	55.84	0.6771	EYA2	HUMAN	Eyes absent homolog 2	magnesium ion binding, protein tyrosine phosphatase activity, apoptotic process, DNA repair, histone dephosphorylation, mesodermal cell fate specification, regulation of transcription, DNA-dependent, striated muscle tissue development, transcription, DNA-dependent,	eya2	eya2_bovin	eyes absent homolog 2		2.48e-97	0.8693	protein tyrosine/serine/threonine phosphatase activity;protein binding;protein tyrosine phosphatase activity;metal ion binding;chromatin binding	outer ear morphogenesis;histone dephosphorylation;cell fate commitment;pattern specification process;double-strand break repair;branching involved in ureteric bud morphogenesis;inner ear morphogenesis;regulation of neuron differentiation;middle ear morphogenesis;regulation of transcription;response to ionizing radiation;embryonic skeletal system morphogenesis;negative regulation of apoptosis;posi…	cytoplasm;transcription factor complex;chromatin	1	1164
comp22171_c0_seq1	g19224.t1	g19224	0	0	100	23.86															1	1982
comp32562_c1_seq4	g30300.t1	g30300	6e-165	3e-165	94.49	100															1	376
comp164419_c0_seq1	g7662.t1	g7662	0	0	99.52	18.43						zbed4	zbed4_human	zinc finger bed domain-containing protein 4		0	0.52	binding		cytoplasm;nucleus	1	5655
comp208873_c0_seq1	g5082.t1	g5082	0	0	99.21	11.53						otu7a	otu7a_mouse	otu domain-containing protein 7a	zinc finger protein cezanne 2	1.34e-100	0.6083	DNA binding;hydrolase activity;zinc ion binding;molecular_function;cysteine-type peptidase activity;peptidase activity;metal ion binding;ubiquitin thiolesterase activity;protein binding	biological_process;protein deubiquitination;negative regulation of I-kappaB kinase/NF-kappaB cascade;apoptosis;anti-apoptosis	nucleus;cytoplasm;centrosome	1	4399
comp21465_c0_seq1	g2570.t1	g2570	0	0	98.67	15.39						snx33	snx33_mouse	sorting nexin-33	sh3 and px domain-containing protein 3	0	0.5715	protein binding	transport;cellular process	cell fraction;membrane	1	4879
comp26547_c1_seq1	g14465.t1	g14465	0	0	98.17	67.63						nol6	nol6_human	nucleolar protein 6	nucleolar rna-associated protein short=nrap	3.96e-22	0.6223	RNA binding	rRNA processing	condensed nuclear chromosome;nucleus;nucleolus	1	726
comp184117_c0_seq1	g2673.t1	g2673	0	0	99.26	20.75	0.65	WDR25	MOUSE	WD repeat-containing protein 25		wdr25	wdr25_human	wd repeat-containing protein 25		2.03e-112	0.4405		RNA splicing	macromolecular complex;nuclear part	1	2617
comp32538_c1_seq1	g4474.t1	g4474	0	0	97.04	37.19	0.8138	ABCB7	MOUSE	ATP-binding cassette transporter 7	ATP binding, ATPase activity, coupled to transmembrane movement of substances, cellular iron ion homeostasis,	abcb7	abcb7_mouse	atp-binding cassette sub-family b member mitochondrial	atp-binding cassette transporter 7 short=abc transporter 7 protein	0	0.6665	enzyme activator activity;heme transporter activity;transcription factor activity;ATPase activity, coupled to transmembrane movement of substances;ATP binding	root development;positive regulation of catalytic activity;cellular iron ion homeostasis;gibberellic acid mediated signaling pathway;actin filament-based movement;RNA metabolic process;pollen development;chloroplast organization;response to cadmium ion;response to cold;response to lead ion;transmembrane transport;regulation of multicellular organism growth;positive regulation of abscisic acid med…	chloroplast envelope;apoplast;stromule;phragmoplast;mitochondrial inner membrane;integral to membrane;chloroplast stroma;chloroplast thylakoid;cell plate;transcription factor complex	1	3816
comp189759_c0_seq1	g13743.t1	g13743	6e-30	5e-29	93.18	5.66						cnkr2	cnkr2_mouse	connector enhancer of kinase suppressor of ras 2 short=connector enhancer of ksr 2	cnk homolog protein 2 short=cnk2	1.79e-05	0.69	protein kinase binding;protein binding	intracellular protein kinase cascade;regulation of signal transduction	membrane;plasma membrane;cytoplasm;Golgi apparatus;postsynaptic membrane;centrosome	1	1556
comp163288_c0_seq1	g3920.t1	g3920	4e-147	2e-146	99.65	22.29						mtss1	mtss1_mouse	metastasis suppressor protein 1	missing in metastasis protein	1.31e-18	0.88	cytoskeletal adaptor activity;actin binding;SH3 domain binding;actin monomer binding;receptor binding	muscle organ development;actin filament organization;signal transduction;filopodium assembly;nervous system development;actin filament polymerization;microspike assembly;transmembrane receptor protein tyrosine kinase signaling pathway;cellular component movement;cell adhesion;actin cytoskeleton organization	cytoplasm;endocytic vesicle;actin cytoskeleton;ruffle	1	1274
comp31216_c0_seq2	g16514.t1	g16514	0	0	98.25	57.88	0.6207	PSMD9	RAT	Transactivating protein Bridge-1	bHLH transcription factor binding, transcription coactivator activity, apoptotic process, negative regulation of insulin secretion, positive regulation of insulin secretion, positive regulation of transcription from RNA polymerase II promoter, proteasome regulatory particle assembly,	psmd9	psmd9_rat	26s proteasome non-atpase regulatory subunit 9	26s proteasome regulatory subunit p27 |transactivating protein bridge-1	1.09e-53	0.6313	transcription coactivator activity;bHLH transcription factor binding	negative regulation of insulin secretion;apoptosis;positive regulation of ubiquitin-protein ligase activity during mitotic cell cycle;positive regulation of transcription from RNA polymerase II promoter;anaphase-promoting complex-dependent proteasomal ubiquitin-dependent protein catabolic process;positive regulation of insulin secretion;negative regulation of ubiquitin-protein ligase activity dur…	proteasome regulatory particle;transcription factor complex	1	990
comp27063_c0_seq1	g6007.t1	g6007	0	0	98.32	100	0.8125	FA96A	HUMAN	MIP18 family protein FAM96A	metal ion binding, chromosome segregation,	fa96a	fa96a_human	mip18 family protein fam96a	protein fam96a	2.93e-72	0.7643	vacuolar sorting signal binding;protein binding	establishment of sister chromatid cohesion	cytosol;nucleus	1	1549
comp25838_c0_seq2	g16337.t1	g16337	0	0	96.39	64.02	0.5735	GSTK1	HUMAN	Glutathione S-transferase subunit 13	glutathione peroxidase activity, glutathione transferase activity, protein disulfide oxidoreductase activity, glutathione metabolic process,	gstk1	gstk1_human	glutathione s-transferase kappa 1	gst 13-13 |gst class-kappa |gstk1-1 short=hgstk1 |glutathione s-transferase subunit 13	1.45e-43	0.6383	identical protein binding;transferase activity		peroxisome;mitochondrion	1	1815
comp30747_c0_seq1	g5386.t1	g5386	0	0	97.23	60.18	0.5704	GGH	HUMAN	Gamma-Glu-X carboxypeptidase	gamma-glutamyl-peptidase activity, glutamine metabolic process, response to drug, response to ethanol, response to insulin stimulus, response to zinc ion,	ggh	ggh_bovin	gamma-glutamyl hydrolase	conjugase |gh |gamma-glu-x carboxypeptidase flags: precursor	5.23e-85	0.6638	gamma-glutamyl-peptidase activity	response to drug;response to zinc ion;response to ethanol;response to insulin stimulus	extracellular space;lysosome;cytosol	1	2697
comp25993_c0_seq1	g7404.t1	g7404	0	0	96.72	87.78								prion protein 2		8.8e-11	0.7295		protein homooligomerization	membrane	1	3299
comp129401_c0_seq1	g12551.t1	g12551	1e-112	8e-112	98.68	13.64						sem7a	sem7a_human	semaphorin-7a	cdw108 |jmh blood group antigen |john-milton-hargen human blood group ag |semaphorin-k1 short=sema k1 |semaphorin-l short=sema l ame: cd_antigen=cd108 flags: precursor	1.61e-18	0.476	receptor activity;protein binding;chemorepellent activity;receptor binding;semaphorin receptor binding	cell differentiation;nervous system development;multicellular organismal development;immune response;muscle cell differentiation;positive regulation of stress-activated MAPK cascade;morphogenesis of a branching structure;motor axon guidance;patterning of blood vessels;negative regulation of epithelial cell migration;dichotomous subdivision of terminal units involved in salivary gland branching;ap…	anchored to membrane;plasma membrane;membrane;synaptic vesicle membrane;integral to membrane;synapse;cell junction;cytoplasmic vesicle;postsynaptic membrane;postsynaptic density;extracellular region;dendrite;axon;extracellular space;endoplasmic reticulum	1	1672
comp259068_c0_seq1	g24849.t1	g24849	1e-108	3e-108	98.64	28.44	0.8131	GRIK3	MACFA	Glutamate receptor 7	adenylate cyclase inhibiting G-protein coupled glutamate receptor activity, extracellular-glutamate-gated ion channel activity, ionotropic glutamate receptor activity,	grik2	grik2_mouse	glutamate ionotropic kainate 2	glutamate receptor 6 short= -6 short= 6 |glutamate receptor beta-2 short= beta-2 flags: precursor	7.1e-32	0.87	PDZ domain binding;receptor activity;ion channel activity;protein homodimerization activity;extracellular-glutamate-gated ion channel activity;protein binding;kainate selective glutamate receptor activity;ubiquitin protein ligase binding;ubiquitin conjugating enzyme binding;ionotropic glutamate receptor activity;adenylate cyclase inhibiting metabotropic glutamate receptor activity;glutamate recep…	regulation of membrane potential;regulation of action potential in neuron;neuron apoptosis;synaptic transmission;positive regulation of synaptic transmission;receptor clustering;regulation of synaptic transmission;behavioral fear response;regulation of inhibitory postsynaptic membrane potential;regulation of short-term neuronal synaptic plasticity;negative regulation of neuron apoptosis;intracell…	postsynaptic membrane;integral to plasma membrane;plasma membrane;cell junction;integral to membrane;membrane fraction;synapse;perikaryon;presynaptic membrane;dendrite cytoplasm;axon;terminal button;kainate selective glutamate receptor complex;dendritic spine;membrane;dendrite;receptor complex;nucleus;synaptosome;ionotropic glutamate receptor complex;neuronal cell body;endocytic vesicle membrane	1	777
comp16790_c0_seq1	g21185.t1	g21185	0	0	99.44	38.06	0.6667	EXOS3	HUMAN	p10	3'-5'-exoribonuclease activity, RNA binding, CUT catabolic process, DNA deamination, exonucleolytic nuclear-transcribed mRNA catabolic process involved in deadenylation-dependent decay, isotype switching, rRNA processing,	exos3	exos3_bovin	exosome complex exonuclease rrp40	exosome component 3 |ribosomal rna-processing protein 40	5.53e-62	0.7033	3'-5'-exoribonuclease activity;RNA binding;protein binding	rRNA processing;regulation of RNA metabolic process	nucleolus;nuclear exosome (RNase complex);cytoplasmic exosome (RNase complex)	1	1403
comp150811_c0_seq1	g23387.t1	g23387	9e-161	2e-160	98.75	28.23						k0564	k0564_danre	uncharacterized protein kiaa0564 homolog		1.44e-37	0.6267	ATP binding;ATPase activity;nucleoside-triphosphatase activity;nucleotide binding		extracellular region	1	1130
comp25945_c0_seq1	g20040.t1	g20040	0	0	95.54	22.99						ndus1	ndus1_gorgo	nadh-ubiquinone oxidoreductase 75 kda mitochondrial	complex i-75kd short=ci-75kd flags: precursor	4.48e-142	0.694	iron-sulfur cluster binding;NADH dehydrogenase (ubiquinone) activity;electron carrier activity;protein binding	ATP metabolic process;oxygen and reactive oxygen species metabolic process;apoptosis;regulation of mitochondrial membrane potential;mitochondrial electron transport, NADH to ubiquinone;ubiquinone biosynthetic process;sodium ion transport;proton transport;electron transport	mitochondrial respiratory chain complex I;mitochondrial intermembrane space	1	3314
comp31754_c0_seq2	g12690.t1	g12690	0	0	95.78	71.02						dpm2	dpm2_bovin	dolichol phosphate-mannose biosynthesis regulatory protein		8.41e-18	0.7471	dolichyl-phosphate beta-D-mannosyltransferase activity;protein binding	protein amino acid O-linked mannosylation;preassembly of GPI anchor in ER membrane;regulation of protein stability	integral to membrane;dolichol-phosphate-mannose synthase complex;glycosylphosphatidylinositol-N-acetylglucosaminyltransferase (GPI-GnT) complex;endoplasmic reticulum membrane;alpha-1,6-mannosyltransferase complex	1	1532
comp631_c1_seq1	g10338.t1	g10338	6e-157	6e-156	93.87	10.65						kcab2	kcab2_bovin	voltage-gated potassium channel subunit beta-2	k(+) channel subunit beta-2 |kv-beta-2	5.64e-73	0.8195	voltage-gated ion channel activity;oxidoreductase activity;voltage-gated potassium channel activity;ion channel activity;protein binding;potassium channel regulator activity;potassium ion binding	potassium ion transport;ion transport;oxidation reduction;transmembrane transport;protein heterooligomerization;transport;cellular response to stress;response to stress	integral to membrane;cytoplasm;juxtaparanode region of axon;mitochondrion;cytosol;nucleus	1	3520
comp128047_c0_seq1	g25242.t1	g25242	0	0	99.19	24.95						ttc17	ttc17_human	tetratricopeptide repeat protein 17 short=tpr repeat protein 17		3.81e-165	0.82	binding			1	1487
comp187635_c0_seq1	g28827.t1	g28827	4e-122	5e-122	99.17	76.83						cnot4	cnot4_human	ccr4-not transcription complex subunit 4	ccr4-associated factor 4 |e3 ubiquitin-protein ligase cnot4 |potential transcriptional repressor not4hp	1.36e-58	0.8275	ligase activity;nucleotide binding;zinc ion binding;RNA binding;protein binding;metal ion binding;transcription repressor activity;ubiquitin-protein ligase activity	regulation of transcription;RNA elongation from RNA polymerase II promoter;regulation of transcription from RNA polymerase II promoter;protein ubiquitination;mRNA catabolic process;nuclear-transcribed mRNA poly(A) tail shortening;negative regulation of transcription	nucleus;cytoplasm;CCR4-NOT core complex;CCR4-NOT complex;cytosol	1	315
comp20032_c0_seq1	g18947.t1	g18947	0	0	99.27	96.11	0.932	CSN6	PIG	COP9 signalosome complex subunit 6		csn6	csn6_pig	cop9 signalosome complex subunit 6 short=sgn6 short=signalosome subunit 6		2.39e-162	0.6985	protein binding	proteasomal ubiquitin-dependent protein catabolic process;protein stabilization;regulation of ubiquitin-protein ligase activity during mitotic cell cycle;interspecies interaction between organisms	proteasome complex;signalosome;cytoplasmic part	1	1003
comp10430_c0_seq1	g2209.t1	g2209	0	0	97.45	29.19						src8	src8_human	src substrate cortactin	amplaxin |oncogene ems1	2.6e-29	0.771	protein binding;transcription factor activity;DNA binding;protein complex binding;SH3 domain binding;actin binding;identical protein binding;enzyme activator activity;protein domain specific binding;actin filament binding;protein C-terminus binding;proline-rich region binding;cytoskeletal protein binding;kinase binding;SH3/SH2 adaptor activity;cytoskeletal adaptor activity	receptor-mediated endocytosis;erythrocyte differentiation;intracellular signaling pathway;positive regulation of tyrosine phosphorylation of STAT protein;regulation of transcription, DNA-dependent;response to hormone stimulus;positive regulation of cell proliferation;cell migration;activation of JUN kinase activity;Rac protein signal transduction;endocytosis;actin filament bundle assembly;barbed-…	cytoplasm;ruffle;cytoskeleton;cell cortex;lamellipodium;soluble fraction;cell projection;endoplasmic reticulum;plasma membrane;membrane;mitochondrion;nucleus;intracellular;cytosol;postsynaptic density;dendrite;cell division site;cell tip;actin cortical patch;endosome membrane;endosome;Golgi apparatus;nucleolus;synaptosome;synapse;cell junction;growth cone;filopodium;cell-cell adherens junction	1	1881
comp30589_c0_seq1	g18033.t1	g18033	0	0	96.29	91.46	0.5763	DOPDA	XENLA	D-dopachrome tautomerase-A	D-dopachrome decarboxylase activity, melanin biosynthetic process,	dopdb	dopdb_xenla	d-dopachrome decarboxylase-b	d-dopachrome tautomerase-b	1.38e-24	0.7162	dopachrome isomerase activity;D-dopachrome decarboxylase activity;protein binding	melanin biosynthetic process;tyrosine metabolic process	cytoplasm	1	1382
comp23365_c0_seq2	g12775.t1	g12775	0	0	96.12	26.84	0.3543	MCM3A	HUMAN	Protein GANP	DNA binding, nucleotide binding, DNA replication, protein import into nucleus,	mcm3a	mcm3a_mouse	80 kda mcm3-associated protein	protein ganp	4.14e-59	0.6033	DNA binding;molecular_function;protein binding	DNA replication;protein import into nucleus;protein export from nucleus;mRNA export from nucleus;mitosis;spindle assembly;cell division;centrosome duplication;cell cycle	nucleus;cytoplasm;cytosol;nuclear pore;nuclear envelope;spindle;microtubule cytoskeleton;centrosome;cytoskeleton	1	2783
comp22306_c0_seq1	g1850.t1	g1850	0	0	98.57	30.93						ranb3	ranb3_macfa	ran-binding protein 3 short= 3		4.2e-140	0.6075	Ran GTPase binding	transport	nucleus	1	5619
comp27713_c0_seq1	g3550.t1	g3550	0	0	98.21	84.87	0.8563	ULA1	DANRE	Amyloid protein-binding protein 1	catalytic activity, nucleotide binding, protein neddylation,	ula1	ula1_danre	nedd8-activating enzyme e1 regulatory subunit	app-bp1 |amyloid protein-binding protein 1	0	0.6115	NEDD8 activating enzyme activity;protein heterodimerization activity	DNA repair;induction of apoptosis;response to water deprivation;S-M checkpoint;DNA replication;leaf morphogenesis;protein neddylation;protein ubiquitination;auxin mediated signaling pathway	insoluble fraction;cytoplasm;nucleus;plasma membrane	1	2624
comp239104_c0_seq1	g44689.t1	g44689	6e-57	3e-57	100	74.38	0.9115	DNMT1	CHICK	MCMT	DNA (cytosine-5-)-methyltransferase activity, DNA binding, metal ion binding, zinc ion binding, regulation of transcription, DNA-dependent, transcription, DNA-dependent,	dnmt1	dnmt1_chick	dna (cytosine-5)-methyltransferase 1 short=dnmt1	dna methyltransferase short=dna mtase short= |mcmt	6.19e-20	0.88	transferase activity;methyltransferase activity;DNA binding;transcription factor binding;zinc ion binding;DNA (cytosine-5-)-methyltransferase activity;metal ion binding;protein binding;transcription repressor activity;DNA-methyltransferase activity	DNA methylation;regulation of transcription;chromatin modification;regulation of cell proliferation;maintenance of DNA methylation;gene silencing;negative regulation of histone H3-K9 methylation;positive regulation of histone H3-K4 methylation;positive regulation of gene expression;negative regulation of transcription, DNA-dependent;negative regulation of transcription from RNA polymerase II prom…	nucleus;centromeric heterochromatin;replication fork	1	160
comp242572_c0_seq1	g8433.t1	g8433	6e-146	7e-145	98.3	9.3						orml3	orml3_danre	orm1-like protein 3		1.71e-47	0.88	protein binding	ceramide metabolic process	SPOTS complex;integral to membrane	1	3161
comp113253_c0_seq1	g17509.t1	g17509	3e-56	2e-56	97.64	49.42								lix1-like protein		9.01e-12	0.91				1	257
comp31951_c0_seq2	g13016.t2	g13016.t2	0	0	95.49	23						#N/A
comp28611_c0_seq1	g1857.t1	g1857	0	0	97.63	64.48						lmnb2	lmnb2_human	lamin-b2 flags: precursor		6.26e-96	0.721	protein binding;structural molecule activity		lamin filament;nuclear matrix	1	4687
comp12736_c1_seq1	g28514.t1	g28514	0	0	96.12	95.81						gemi7	gemi7_human	gem-associated protein 7 short=gemin-7	sip3	1.81e-28	0.6533	protein binding	spliceosomal snRNP assembly	nuclear body;cytosol	1	644
comp14061_c0_seq1	g433.t1	g433	0	0	98.39	42.65	0.9736	CAB39	HUMAN	Protein Mo25	protein kinase activator activity, cell cycle arrest, insulin receptor signaling pathway, protein heterooligomerization, regulation of fatty acid oxidation,	cab39	cab39_human	calcium-binding protein 39	protein mo25	0	0.7343	protein binding;calcium ion binding;protein serine/threonine kinase activity	protein heterooligomerization;regulation of monopolar cell growth;embryonic development ending in birth or egg hatching;regulation of cell shape;cellular protein localization;regulation of protein kinase activity;positive regulation of multicellular organism growth;positive regulation of locomotion;actin filament reorganization involved in cell cycle;regulation of bipolar cell growth;establishmen…	medial cortex;cytosol;protein complex;spindle pole body;plasma membrane;nucleus;cell tip;actomyosin contractile ring	1	3491
comp152886_c0_seq1	g32997.t1	g32997	1e-52	2e-52	98.29	33.33						sc24d	sc24d_human	protein transport protein sec24d	sec24-related protein d	2.35e-15	0.97				1	351
comp27792_c0_seq1	g4999.t1	g4999	0	0	99.04	36.49	0.7618	PBX2	HUMAN	Protein G17	chromatin binding, sequence-specific DNA binding, sequence-specific DNA binding transcription factor activity, embryonic limb morphogenesis, positive regulation of transcription from RNA polymerase II promoter, proximal/distal pattern formation, transcription, DNA-dependent,	pbx2	pbx2_xentr	pre-b-cell leukemia transcription factor 2	homeobox protein pbx2	1.91e-134	0.8045	transcription factor binding;specific RNA polymerase II transcription factor activity;transcription activator activity;chromatin binding;transcription factor activity;protein heterodimerization activity;sequence-specific DNA binding	embryonic limb morphogenesis;negative regulation of neuron differentiation;leg disc proximal/distal pattern formation;regulation of ossification;anterior compartment pattern formation;sex differentiation;positive regulation of cell proliferation;mesodermal cell fate specification;muscle cell differentiation;salivary gland boundary specification;negative regulation of vulval development;brain deve…	cytoplasm;transcription factor complex;nucleolus;XY body	1	2845
comp61176_c0_seq1	g851.t1	g851	0	0	97.09	37.12	0.6905	EVL	XENLA	Ena/vasodilator-stimulated phosphoprotein-like	profilin binding, SH3 domain binding, actin polymerization or depolymerization,	evl	evl_human	ena vasp-like protein	ena vasodilator-stimulated phospho	1.69e-65	0.724	actin binding;profilin binding;protein binding;SH3 domain binding;WW domain binding;stem cell factor receptor binding;molecular_function	actin filament organization;cell surface receptor linked signaling pathway;actin polymerization or depolymerization;organ morphogenesis;nervous system development;axon guidance;cellular component movement;central nervous system development;intracellular transport;neural tube closure;actin cytoskeleton organization;regulation of signal transduction;multicellular organismal development;inactivation…	lamellipodium;focal adhesion;cytoplasm;cytosol;cytoskeleton;cell projection;synapse;cell junction;filopodium;filopodium membrane;lamellipodium membrane;plasma membrane;actin cytoskeleton;membrane;caveola;nucleus;transport vesicle membrane;cytoplasmic vesicle	1	1805
comp24515_c0_seq2	g8281.t1	g8281	0	0	97.59	87.39						ccd97	ccd97_mouse	coiled-coil domain-containing protein 97		7.36e-26	0.68	molecular_function	biological_process		1	761
comp31200_c0_seq1	g6668.t1	g6668	0	0	99.26	51.62	0.7282	DNJC3	HUMAN	Protein kinase inhibitor of 58 kDa	protein kinase inhibitor activity, activation of signaling protein activity involved in unfolded protein response, defense response to virus, protein folding, proteolysis involved in cellular protein catabolic process,	dnjc3	dnjc3_human	homolog subfamily c member 3	interferon- double-stranded rna-activated protein kinase inhibitor |protein kinase inhibitor of 58 kda short=protein kinase inhibitor p58 flags: precursor	6.8e-172	0.711	ATP-dependent protein binding;protein kinase inhibitor activity;heat shock protein binding;chaperone binding;misfolded protein binding	response to virus;proteolysis involved in cellular protein catabolic process;negative regulation of protein kinase activity;endoplasmic reticulum unfolded protein response	cytosol;endoplasmic reticulum Sec complex;endoplasmic reticulum lumen	1	2898
comp6753_c0_seq1	g11392.t1	g11392	2e-35	8e-35	97.7	9.43															1	923
comp30916_c1_seq1	g11324.t1	g11324	0	0	97.68	23.6						rbpms	rbpms_mouse	rna-binding protein with multiple splicing short=rbp-ms	heart and rrm expressed sequence short=hermes	9.45e-28	0.9543	RNA binding;nucleic acid binding;nucleotide binding;poly(A) RNA binding;protein binding;transcription coactivator activity;molecular_function	transcription;regulation of transcription;positive regulation of pathway-restricted SMAD protein phosphorylation;RNA processing;positive regulation of SMAD protein nuclear translocation;biological_process	nucleus;cytoplasm;cellular_component	1	3818
comp10629_c1_seq1	g29043.t1	g29043	0	0	98.73	83.62	0.7407	VPP2	HUMAN	Vacuolar proton translocating ATPase 116 kDa subunit a isoform 2	hydrogen ion transmembrane transporter activity, ATP hydrolysis coupled proton transport, cellular iron ion homeostasis, immune response, insulin receptor signaling pathway, interaction with host, phagosome maturation, transferrin transport, transmembrane transport,	vpp2	vpp2_mouse	v-type proton atpase 116 kda subunit a isoform 2 short=v-atpase 116 kda isoform a2	immune suppressor factor j6b7 short=isf |lysosomal h(+)-transporting atpase v0 subunit a2 | |vacuolar proton translocating atpase 116 kda subunit a isoform 2	1.22e-51	0.6895	hydrogen ion transmembrane transporter activity;protein binding;ATPase binding;hydrogen-exporting ATPase activity, phosphorylative mechanism;transporter activity;proton-transporting ATPase activity, rotational mechanism;ATP binding	ATP synthesis coupled proton transport;ion transport;proton transport;immune response;transport;biological_process;ossification;regulation of pH;sensory perception of sound;excretion;ATP hydrolysis coupled proton transport;negative regulation of locomotion;cellular defense response;positive regulation of cell proliferation;vacuolar acidification	acrosomal vesicle;endosome membrane;integral to membrane;endosome;plasma membrane;proton-transporting two-sector ATPase complex, proton-transporting domain;melanosome;membrane;cytoplasmic vesicle membrane;cytoplasmic vesicle;cytoplasm;cellular_component;apical part of cell;vacuolar proton-transporting V-type ATPase complex;brush border membrane;apical plasma membrane;mitochondrion;integral to pla…	1	470
comp29685_c1_seq1	g1913.t1	g1913	0	0	98.74	23.08						home3	home3_rat	homer protein homolog 3 short=homer-3	vasp ena-related gene up-regulated during seizure and ltp 3 short=vesl-3	3.57e-101	0.6527	protein C-terminus binding;metabotropic glutamate receptor binding;actin binding;protein domain specific binding;GKAP/Homer scaffold activity	protein targeting;activation of phospholipase C activity by metabotropic glutamate receptor signaling pathway;synaptic transmission;signal transduction	cytoplasm;integral to plasma membrane;synapse	1	3431
comp92724_c0_seq1	g38756.t1	g38756	9e-165	1e-164	98.77	69.89	0.9483	VATH	PIG	Vacuolar proton pump subunit SFD	proton-transporting ATPase activity, rotational mechanism, ATP hydrolysis coupled proton transport,	vath	vath_bovin	v-type proton atpase subunit h short=v-atpase subunit h	v-atpase 50 57 kda subunits |vacuolar proton pump subunit h |vacuolar proton pump subunit sfd	2.76e-71	0.7673	proton-transporting ATPase activity, rotational mechanism;hydrolase activity, acting on acid anhydrides, catalyzing transmembrane movement of substances;protein binding;molecular_function;binding;enzyme regulator activity;ATPase activity	ATP synthesis coupled proton transport;proton transport;endocytosis;ion transport;transport;biological_process;regulation of defense response to virus by virus;interspecies interaction between organisms;vacuolar acidification;ATP hydrolysis coupled proton transport;collagen and cuticulin-based cuticle development;embryonic development ending in birth or egg hatching;nematode larval development;lo…	vacuolar proton-transporting V-type ATPase, V1 domain;cellular_component;cytosol;plasma membrane;plant-type vacuole;vacuolar membrane;chloroplast;vacuole	1	465
comp68410_c0_seq1	g901.t1	g901	2e-58	1e-57	94.63	6.03						eri2	eri2_xenla	eri1 exoribonuclease 2	exonuclease domain-containing protein 1	1.54e-126	0.514	ribonuclease activity;nucleic acid binding;3'-5' exonuclease activity	RNA catabolic process;gene expression;regulation of RNA metabolic process	cytoplasm;nuclear part	1	2390
comp17100_c0_seq1	g25620.t1	g25620	0	0	95.56	89.49	0.9488	TUSC3	MOUSE	Protein N33	magnesium ion transmembrane transporter activity, cell redox homeostasis, cognition, protein N-linked glycosylation via asparagine,	tusc3	tusc3_bovin	tumor suppressor candidate 3		1.3e-09	0.98	dolichyl-diphosphooligosaccharide-protein glycotransferase activity	cell redox homeostasis;protein amino acid N-linked glycosylation via asparagine	endoplasmic reticulum membrane;integral to membrane;membrane;endoplasmic reticulum;oligosaccharyltransferase complex	1	552
comp28985_c0_seq1	g6404.t1	g6404	0	0	97.42	23.9															1	4536
comp13588_c0_seq1	g12348.t1	g12348	3e-07	6e-07	92.5	3.63															1	1075
comp30192_c0_seq1	g22750.t1	g22750	0	0	97.92	98.97						tim9	tim9_human	mitochondrial import inner membrane translocase subunit tim9		6.72e-44	0.7305	zinc ion binding;P-P-bond-hydrolysis-driven protein transmembrane transporter activity	transmembrane transport;embryonic development ending in birth or egg hatching;protein import into mitochondrial inner membrane;hermaphrodite genitalia development;locomotion;sensory perception of sound;positive regulation of multicellular organism growth	cytosol;mitochondrial inner membrane presequence translocase complex;mitochondrial intermembrane space protein transporter complex;nucleus;chloroplast envelope	1	1261
comp29573_c0_seq1	g19411.t1	g19411	0	0	94.72	70.09						cb064	cb064_danre	uncharacterized protein c2orf64 homolog		1.08e-32	0.8425		cellular process;cellular component organization	cytosol;mitochondrion;nucleus	1	1595
comp29348_c0_seq4	g28322.t1	g28322	0	0	99.01	37.6	0.7663	ZO2	CANFA	Zonula occludens protein 2		zo2	zo2_canfa	tight junction protein zo-2	tight junction protein 2 |zona occludens protein 2 |zonula occludens protein 2	7e-52	0.7778	protein binding;guanylate kinase activity;protein C-terminus binding;protein domain specific binding	response to organic substance;blastocyst formation;cell-cell junction assembly;cellular response to calcium ion;tight junction assembly	cytoplasm;cell junction;membrane;tight junction;plasma membrane;nucleus;gap junction;adherens junction;apical junction complex;cell-cell adherens junction;basolateral plasma membrane;intercellular canaliculus;cell-cell junction	1	1077
comp273435_c0_seq1	g36344.t1	g36344	3e-83	4e-83	95.34	68.93															1	280
comp27223_c0_seq1	g1050.t1	g1050	0	0	97.69	67.25	0.5267	CR3L4	XENTR	Processed cyclic AMP-responsive element-binding protein 3-like protein 4	sequence-specific DNA binding, sequence-specific DNA binding transcription factor activity, transcription, DNA-dependent,	cr3l4	cr3l4_xentr	cyclic amp-responsive element-binding protein 3-like protein 4 short=camp-responsive element-binding protein 3-like protein 4 contains:	processed cyclic amp-responsive element-binding protein 3-like protein 4	7.99e-65	0.6955	DNA binding	positive regulation of transcription from RNA polymerase II promoter;spermatogenesis	membrane;endoplasmic reticulum	1	2443
comp18921_c0_seq1	g1836.t1	g1836	0	0	97.79	89.87						fa36a	fa36a_danre	protein fam36a		7.92e-40	0.82			integral to membrane;mitochondrion	1	701
comp19888_c0_seq1	g23804.t1	g23804	7e-169	1e-168	95.93	37.21						kdm3b	kdm3b_human	lysine-specific demethylase 3b	domain-containing histone demethylation protein 2b |jumonji domain-containing protein 1b |nuclear protein 5qnca	5.15e-36	0.7585	metal ion binding;oxidoreductase activity;oxidoreductase activity, acting on single donors with incorporation of molecular oxygen, incorporation of two atoms of oxygen;molecular_function;androgen receptor binding;iron ion binding;zinc ion binding;thyroid hormone receptor binding;protein binding;vitamin D receptor binding;transcription factor activity;DNA binding;histone deacetylase binding;transc…	oxidation reduction;regulation of transcription;chromatin modification;spermatogenesis;cell differentiation;transcription;biological_process;androgen receptor signaling pathway;formaldehyde biosynthetic process;positive regulation of transcription;histone H3-K9 demethylation;hormone-mediated signaling pathway;regulation of transcription, DNA-dependent;protein heterooligomerization;negative regula…	nucleus;nucleolus;cytoplasm;cellular_component;intracellular;nuclear body;histone deacetylase complex	1	981
comp128247_c0_seq1	g23776.t1	g23776	5e-175	5e-175	99.41	45.68						elys	elys_mouse	protein elys	embryonic large molecule derived from yolk sac |protein mel-28 | at-hook-containing transcription factor 1	2.92e-34	0.7567	DNA binding;transcription factor activity	cell division;cell cycle;transcription;protein transport;multicellular organismal development;transmembrane transport;positive regulation of transcription;regulation of transcription;transport;mRNA transport;hemopoiesis;nuclear pore complex assembly;cytokinesis	nucleus;kinetochore;nuclear matrix;nuclear pore;cytoplasm;chromatin;Nup107-160 complex;condensed chromosome kinetochore;nucleoplasm	1	740
comp2626_c0_seq1	g4827.t1	g4827	4e-129	3e-128	93.55	11.27	0.736	ZN687	MOUSE	Zinc finger protein 687	DNA binding, metal ion binding, zinc ion binding, regulation of transcription, DNA-dependent, transcription, DNA-dependent,	zn687	zn687_human	zinc finger protein 687		2.01e-134	0.44	metal ion binding;zinc ion binding;DNA binding;molecular_function;protein binding;nucleic acid binding;transcription factor activity	regulation of transcription;transcription;biological_process;neural tube development;embryonic forelimb morphogenesis;stem cell maintenance;regulation of transcription, DNA-dependent;transcription from RNA polymerase II promoter	intracellular;nucleus;nucleolus;cellular_component;Golgi apparatus;mitochondrion;DNA-directed RNA polymerase II, core complex	1	2742
comp295460_c0_seq1	g44899.t1	g44899	9e-54	7e-54	97.54	61.93															1	197
comp32421_c0_seq1	g1259.t1	g1259	0	0	99.8	89.46	0.6815	DJB13	MOUSE	Testis spermatogenesis apoptosis-related gene 6 protein	apoptotic process, protein folding, spermatogenesis,	djb13	djb13_mouse	homolog subfamily b member 13	testis and spermatogenesis cell-related protein 6 |testis spermatocyte apoptosis-related gene 6 protein |testis spermatogenesis apoptosis-related gene 3 protein |testis spermatogenesis apoptosis-related gene 6 protein	8.24e-124	0.604	heat shock protein binding;unfolded protein binding	apoptosis;protein folding;response to heat;spermatogenesis;negative regulation of transcription from RNA polymerase II promoter;response to unfolded protein	cytosol;nucleus	1	1110
comp21213_c0_seq1	g11555.t1	g11555	0	0	98.05	30.46						limd2	limd2_bovin	lim domain-containing protein 2		5.17e-44	0.6665	zinc ion binding			1	3700
comp32779_c0_seq6	g3182.t1	g3182	0	0	99.07	31.16						avpi1	avpi1_mouse	arginine vasopressin-induced protein 1 short=avp-induced protein 1	arginine vasopressin-induced transcript 32 protein short=vip32 short=vit32	7.78e-10	0.6	molecular_function	activation of MAPK activity;cell cycle;biological_process	cellular_component	1	2067
comp150441_c0_seq1	g9291.t1	g9291	0	0	98.97	19.91	0.6027	ADPPT	XENLA	Alpha-aminoadipic semialdehyde dehydrogenase-phosphopantetheinyl transferase	holo-[acyl-carrier-protein] synthase activity, magnesium ion binding, fatty acid biosynthetic process, macromolecule biosynthetic process,	adppt	adppt_xenla	l-aminoadipate-semialdehyde dehydrogenase-phosphopantetheinyl transferase	4 -phosphopantetheinyl transferase |alpha-aminoadipic semialdehyde dehydrogenase-phosphopantetheinyl transferase short=aasd-ppt	1.38e-78	0.5853	holo-[acyl-carrier-protein] synthase activity;protein binding;magnesium ion binding	carboxylic acid biosynthetic process;pantothenate biosynthetic process	cytosol	1	4390
comp25309_c0_seq1	g7177.t1	g7177	0	0	98.19	52.62						rai2	rai2_human	retinoic acid-induced protein 2		2.12e-39	0.5014	molecular_function;metal ion binding	embryonic development;locomotory behavior;inner ear morphogenesis;sensory perception of sound	cellular_component	1	3888
comp23347_c0_seq1	g15269.t1	g15269	0	0	96.75	30.3						tmed5	tmed5_human	transmembrane emp24 domain-containing protein 5 flags: precursor		8.59e-82	0.647	receptor binding	transport;cell-cell signaling;signal transduction	cytoplasmic vesicle membrane;integral to membrane;ER-Golgi intermediate compartment;endoplasmic reticulum membrane	1	3449
comp29656_c0_seq1	g18271.t1	g18271	0	0	94.27	45.07						fa45a	fa45a_danre	protein fam45a	protein fam45	1.42e-136	0.706				1	2780
comp214197_c0_seq1	g23336.t1	g23336	2e-24	1e-24	100	50.85															1	118
comp29536_c0_seq1	g18375.t1	g18375	2e-99	6e-100	98.09	92.44						dc1i2	dc1i2_bovin	cytoplasmic dynein 1 intermediate chain 2	cytoplasmic dynein intermediate chain 2 |dynein intermediate chain cytosolic short=dh ic-2	1.9e-20	0.7113	motor activity;microtubule motor activity;protein binding;microtubule binding	microtubule-based movement;vesicle transport along microtubule	dynein complex;microtubule;dynactin complex;cytoplasmic dynein complex;cytoplasm;cytosol;perinuclear region of cytoplasm	1	225
comp20861_c0_seq1	g23948.t1	g23948	0	0	98.87	66.21	0.399	MIA3	BOVIN	Transport and Golgi organization protein 1	exocytosis, protein transport,	mia3	mia3_mouse	melanoma inhibitory activity protein 3	transport and golgi organization protein 1 short=tango1 flags: precursor	6.07e-67	0.59	protein binding;enzyme activator activity;molecular_function;DNA binding	protein transport;positive regulation of leukocyte migration;wound healing;negative regulation of cell migration;exocytosis;negative regulation of cell adhesion;biological_process;regulation of transcription	integral to membrane;membrane;endoplasmic reticulum membrane;endoplasmic reticulum;cellular_component;cytoplasm;nucleus	1	1474
comp19881_c1_seq1	g12487.t1	g12487	0	0	98.31	29.24	0.8095	ACES	DANRE	Acetylcholinesterase	acetylcholinesterase activity, carboxylesterase activity, acetylcholine catabolic process, choline metabolic process, myofibril assembly, neuromuscular junction development, neuron development, regulation of synapse structure and activity, response to amphetamine, response to ethanol, synaptic transmission, cholinergic,	aces	aces_danre	acetylcholinesterase short=a flags: precursor		2.92e-80	0.7635	hydrolase activity;carboxylesterase activity;cholinesterase activity;acetylcholinesterase activity;protein self-association;laminin binding;beta-amyloid binding;protein binding;acetylcholine binding;choline binding;laminin-1 binding;protein homodimerization activity;serine hydrolase activity;collagen binding;identical protein binding;enzyme binding;catalytic activity	neuron development;acetylcholine catabolic process;response to ethanol;myofibril assembly;response to chemical stimulus;response to amphetamine;neurotransmitter catabolic process;regulation of synapse structure and activity;receptor internalization;retina development in camera-type eye;regulation of receptor recycling;protein tetramerization;neurotransmitter receptor biosynthetic process;positive…	membrane;synapse;cell junction;extracellular region;plasma membrane;anchored to membrane;cell surface;extracellular space;postsynaptic membrane;neuronal cell body;perinuclear region of cytoplasm;endoplasmic reticulum lumen;presynaptic membrane;dendrite;axon;neuron projection;cytoplasm;Golgi apparatus;rough endoplasmic reticulum;nuclear envelope;basal lamina;nucleus;nuclear envelope lumen;endoplas…	1	1816
comp29295_c0_seq2	g17141.t1	g17141	0	0	96.38	41.39															1	1725
comp18289_c0_seq2	g12132.t1	g12132	0	0	99.42	40.57	0.961	NAA30	HUMAN	NatC catalytic subunit	peptide alpha-N-acetyltransferase activity,	naa30	naa30_human	n-alpha-acetyltransferase catalytic subunit	n-acetyltransferase 12 |n-acetyltransferase mak3 homolog	1.83e-23	0.8429	acyltransferase activity;transferase activity;peptide alpha-N-acetyltransferase activity;N-acetyltransferase activity	metabolic process;N-terminal protein amino acid acetylation	cytoplasm;cellular_component;cytosol;NatC complex;nucleus	1	2132
comp170743_c0_seq1	g29367.t1	g29367	2e-97	5e-97	98.51	21.87															1	919
comp29603_c0_seq1	g7694.t1	g7694	0	0	95.94	57.08						mtfr1	mtfr1_human	mitochondrial fission regulator 1	chondrocyte protein with a poly-proline region	3.53e-25	0.5171	molecular_function	biological_process	mitochondrion;plasma membrane;cellular_component	1	2479
comp21370_c1_seq2	g19665.t1	g19665	0	0	99.47	25.46															1	1469
comp9046_c0_seq1	g4609.t1	g4609	0	0	99.07	45.42						c19l2	c19l2_danre	cwf19-like protein 2		1.09e-42	0.616	molecular_function	biological_process		1	1178
comp4563_c0_seq1	g34295.t1	g34295	4e-59	1e-59	99.21	94.74															1	133
comp26477_c0_seq1	g2022.t1	g2022	0	0	98.63	63.66						plcd4	plcd4_xenla	1-phosphatidylinositol- -bisphosphate phosphodiesterase delta-4	phosphoinositide phospholipase c-delta-4 |phospholipase c-delta-4 short=plc-delta-4	0	0.668	phospholipase C activity	multicellular organismal development;phospholipid catabolic process	cytoplasm;cytoplasm	1	4001
comp19643_c0_seq1	g8135.t1	g8135	0	0	98.09	5.92						itsn1	itsn1_mouse	intersectin-1	eh and sh3 domains protein 1	0	0.5945	kinase activator activity;Rho guanyl-nucleotide exchange factor activity;calcium ion binding;guanyl-nucleotide exchange factor activity;protein binding;SH3/SH2 adaptor activity;molecular_function;monoamine transmembrane transporter activity;neurotransmitter:sodium symporter activity;glycine:sodium symporter activity;norephinephrine:sodium symporter activity;symporter activity;protein domain speci…	small GTPase mediated signal transduction;regulation of Rho protein signal transduction;endocytosis;negative regulation of neuron apoptosis;positive regulation of protein kinase B signaling cascade;intracellular signaling pathway;apoptosis;induction of apoptosis by extracellular signals;synaptic vesicle endocytosis;exocytosis;Rho protein signal transduction;biological_process;glycine transport;sy…	synaptosome;endocytic vesicle;synapse;lamellipodium;cell junction;intracellular;cell projection;endomembrane system;cytosol;plasma membrane;cytoplasm;membrane;cellular_component;nucleus;integral to membrane;membrane fraction;integral to plasma membrane;ruffle membrane;ruffle	1	7061
comp28682_c0_seq1	g6627.t1	g6627	0	0	97.92	93.23	0.6135	SMN1	DANRE	Survival motor neuron protein 1	RNA binding, mRNA processing, RNA splicing,	smn1	smn1_danre	survival motor neuron protein 1		3.28e-46	0.6535	nucleic acid binding;fibroblast growth factor binding	neuromuscular junction development;axon extension involved in development;spliceosome assembly;spliceosomal snRNP assembly;synaptic transmission	cytosol;Cajal body	1	1137
comp14411_c0_seq1	g19764.t1	g19764	0	0	97.75	63.39						zfy16	zfy16_human	zinc finger fyve domain-containing protein 16	endofin |endosome-associated fyve domain protein	8.71e-39	0.606	protein transporter activity;zinc ion binding;phosphatidylinositol-3,4,5-trisphosphate binding;phosphatidylinositol binding;protein binding;metal ion binding;serine-type peptidase activity;receptor activity;small GTPase binding;Rho guanyl-nucleotide exchange factor activity;guanyl-nucleotide exchange factor activity	vesicle organization;regulation of endocytosis;protein targeting to lysosome;signal transduction;endosome transport;BMP signaling pathway;SMAD protein complex assembly;transforming growth factor beta receptor signaling pathway;transforming growth factor beta receptor complex assembly;endocytosis;SMAD protein nuclear translocation;regulation of cell shape;filopodium assembly;regulation of Rho prot…	membrane;early endosome;cytoplasm;early endosome membrane;lamellipodium;ruffle;Golgi apparatus;intracellular;cytoskeleton;nucleus;ruffle membrane;cytosol;plasma membrane;cell projection;endosome	1	2521
comp13616_c0_seq1	g5186.t1	g5186	0	0	95.21	28.23						cfc1	cfc1_chick	cryptic protein	cripto-related factor 1 flags: precursor	7.83e-31	0.6		respiratory system development;pattern specification process;tube development;heart morphogenesis		1	1913
comp30822_c0_seq1	g25635.t1	g25635	0	0	97.21	77.5															1	1649
comp27458_c0_seq2	g45842.t1	g45842	3e-48	3e-48	95.08	64.21						s17a5	s17a5_mouse	sialin	sodium sialic acid cotransporter |solute carrier family 17 member 5	3.08e-07	0.7275	symporter activity;receptor activity;sialic acid transmembrane transporter activity;sugar:hydrogen symporter activity	transmembrane transport;transport;anion transport;sialic acid transport	lysosomal membrane;lysosome;integral to membrane;membrane;cytoplasmic membrane-bounded vesicle;membrane fraction;integral to plasma membrane;plasma membrane	1	190
comp32835_c0_seq2	g16778.t1	g16778	0	0	94.46	40.75	0.8177	GCDH	BOVIN	Glutaryl-CoA dehydrogenase, mitochondrial	flavin adenine dinucleotide binding, glutaryl-CoA dehydrogenase activity, tryptophan metabolic process,	gcdh	gcdh_human	glutaryl- mitochondrial short=gcd flags: precursor		2.6e-77	0.63	glutaryl-CoA dehydrogenase activity;protein binding;FAD binding;oxidoreductase activity, acting on the CH-CH group of donors;acyl-CoA dehydrogenase activity;oxidoreductase activity;acyl-CoA binding;acyl-CoA oxidase activity;butyryl-CoA dehydrogenase activity	oxidation reduction;metabolic process;fatty acid oxidation;fatty-acyl-CoA biosynthetic process;acyl-CoA metabolic process;short-chain fatty acid metabolic process;fatty acid beta-oxidation;embryonic development ending in seed dormancy;fatty acid metabolic process;lipid metabolic process;sporulation resulting in formation of a cellular spore;response to starvation;response to glucocorticoid stimul…	mitochondrion;mitochondrial matrix;mitochondrial inner membrane;peroxisome;lipid particle	1	2432
comp21790_c0_seq2	g7921.t1	g7921	0	0	98.83	12.42						mbtd1	mbtd1_xentr	mbt domain-containing protein 1		0	0.66	zinc ion binding;methylated histone residue binding;transcription corepressor activity;chromatin binding	chromatin modification;negative regulation of transcription	cytoplasm;transcription factor complex;chromatin	1	5485
comp30722_c0_seq1	g10809.t1	g10809	0	0	98.54	87.37	0.9026	SL9A8	CHICK	Solute carrier family 9 member 8	sodium:hydrogen antiporter activity, regulation of pH,	sl9a8	sl9a8_chick	sodium hydrogen exchanger 8	na(+) h(+) exchanger 8 short=nhe-8 |solute carrier family 9 member 8	0	0.6625	sodium:hydrogen antiporter activity;potassium:hydrogen antiporter activity	transmembrane transport;sodium ion transport;potassium ion transport;regulation of intracellular pH;proton transport	early endosome membrane;mitochondrion;integral to membrane;Golgi membrane;late endosome membrane;microsome;recycling endosome membrane;endoplasmic reticulum membrane;plasma membrane	1	3833
comp27957_c0_seq1	g8368.t1	g8368	0	0	96.32	30.7						co6a1	co6a1_chick	collagen alpha-1 chain flags: precursor		2.27e-96	0.4985	platelet-derived growth factor binding;extracellular matrix structural constituent;protein binding;protein binding, bridging;peptidase inhibitor activity;serine-type endopeptidase inhibitor activity;molecular_function;calcium ion binding;structural molecule activity	cell adhesion;extracellular matrix organization;cell-cell adhesion;response to glucose stimulus;protein complex assembly;biological_process	sarcolemma;proteinaceous extracellular matrix;extracellular region;collagen type VI;extracellular matrix;membrane;basement membrane;extracellular space;cytoplasm	1	3348
comp116671_c0_seq1	g18036.t1	g18036	0	0	95.98	27.64						bcr	bcr_human	breakpoint cluster region protein	renal carcinoma antigen ny-ren-26	7.93e-98	0.646	transferase activity;Rho guanyl-nucleotide exchange factor activity;protein serine/threonine kinase activity;guanyl-nucleotide exchange factor activity;nucleotide binding;ATP binding;kinase activity;GTPase activator activity;protein binding;Rac GTPase activator activity;SH3 domain binding;metal ion binding;SH3/SH2 adaptor activity	regulation of Rho protein signal transduction;intracellular signaling pathway;protein amino acid phosphorylation;regulation of cell cycle;signal transduction;brain development;apoptosis;induction of apoptosis by extracellular signals;small GTPase mediated signal transduction;positive regulation of Cdc42 GTPase activity;receptor-mediated endocytosis;endocytosis;regulation of cell shape	intracellular;cytosol;membrane;cytoplasm;endosome;Golgi membrane;cell junction;cytoplasmic vesicle membrane;Golgi apparatus;cytoplasmic vesicle;cytoskeleton	1	2851
comp25304_c0_seq2	g7280.t1	g7280	0	0	98.88	96.02	0.7956	RCL1	HUMAN	RNA 3'-terminal phosphate cyclase-like protein	RNA-3'-phosphate cyclase activity, ribosome biogenesis, RNA processing,	rcl1	rcl1_mouse	rna 3 -terminal phosphate cyclase-like protein		9.84e-127	0.588	RNA-3'-phosphate cyclase activity	rRNA processing	nucleolus;endoplasmic reticulum	1	929
comp21327_c0_seq1	g13421.t1	g13421	0	0	95.37	28.78	0.6938	TGFB1	ONCMY	Transforming growth factor beta-1	cell growth, positive regulation of cell division,	tgfb1	tgfb1_oncmy	transforming growth factor beta-1 short=tgf-beta-1 flags: precursor		4.68e-143	0.614	protein heterodimerization activity;type I transforming growth factor beta receptor binding;protein homodimerization activity;transcription activator activity;type II transforming growth factor beta receptor binding;transforming growth factor beta binding;protein N-terminus binding	epidermal growth factor receptor signaling pathway;spleen development;regulatory T cell differentiation;positive regulation of gene-specific transcription from RNA polymerase II promoter;negative regulation of fat cell differentiation;hemopoietic progenitor cell differentiation;response to radiation;cell-cell junction organization;regulation of striated muscle tissue development;positive regulati…	axon;neuronal cell body;Golgi lumen;cell surface;proteinaceous extracellular matrix;nucleus;extracellular space;platelet alpha granule lumen	1	4100
comp97388_c0_seq1	g35472.t1	g35472	2e-71	9e-72	98.06	30.63						wasf1	wasf1_mouse	wiskott-aldrich syndrome protein family member 1 short=wasp family protein member 1	protein wave-1	1.39e-19	0.8955	actin binding;protein binding;molecular_function	protein complex assembly;actin filament polymerization;cellular component movement;lamellipodium assembly;Rac protein signal transduction;ameboidal cell migration;endocytosis;angiogenesis;actin filament-based movement;actin cytoskeleton organization;G-protein signaling, coupled to cAMP nucleotide second messenger;biological_process	cytoplasm;cytoskeleton;lamellipodium;mitochondrion;mitochondrial outer membrane;actin cytoskeleton;early endosome;ruffle;intracellular;cellular_component	1	506
comp31301_c0_seq1	g6655.t1	g6655	0	0	96.81	84.24	0.7925	STX6	MOUSE	Syntaxin-6	endosome organization, Golgi vesicle transport, intracellular protein transport, retrograde transport, endosome to Golgi, vesicle fusion,	stx6	stx6_mouse	syntaxin-6		1.88e-62	0.6844	SNAP receptor activity	vesicle fusion;Golgi vesicle transport;intracellular protein transport;endosome organization	integral to membrane;Golgi membrane;clathrin-coated vesicle;membrane fraction;early endosome;trans-Golgi network;perinuclear region of cytoplasm;plasma membrane	1	3750
comp179138_c0_seq1	g41329.t1	g41329	0	0	98.41	63.62															1	789
comp22948_c0_seq1	g18199.t1	g18199	0	0	96.31	44.33	0.8068	FACE1	HUMAN	Zinc metalloproteinase Ste24 homolog	metal ion binding, metalloendopeptidase activity, metalloexopeptidase activity, nuclear envelope organization, prenylated protein catabolic process, proteolysis,	face1	face1_human	caax prenyl protease 1 homolog	farnesylated proteins-converting enzyme 1 short=face-1 |prenyl protein-specific endoprotease 1 |zinc metalloproteinase ste24 homolog	2.38e-143	0.6025	endopeptidase activity;metal ion binding;metalloexopeptidase activity	cellular process;CAAX-box protein maturation;proteolysis	integral to membrane;endoplasmic reticulum membrane;Golgi apparatus	1	2700
comp31571_c0_seq4	g6033.t1	g6033	0	0	95.32	36.66															1	2793
comp32088_c0_seq9	g27671.t1	g27671	0	0	96.34	42.97						ilf3	ilf3_danre	interleukin enhancer-binding factor 3 homolog		8.36e-62	0.776	double-stranded RNA binding;protein binding;DNA binding;RNA binding;transcription repressor activity;transcription activator activity;mRNA 5'-UTR binding;sequence-specific DNA binding;promoter binding;single-stranded RNA binding;zinc ion binding;nucleic acid binding	protein amino acid methylation;regulation of transcription;M phase;positive regulation of transcription, DNA-dependent;negative regulation of transcription, DNA-dependent;multicellular organismal development;regulation of transcription from RNA polymerase II promoter;regulation of transcription, DNA-dependent;transcription;spermatid development;spermatogenesis;cell differentiation;mechanosensory …	ribonucleoprotein complex;nucleus;cytoplasm;nucleolus;intracellular;mitochondrion;polysome;microtubule cytoskeleton;cytoskeleton	1	1017
comp30279_c0_seq1	g10477.t1	g10477	0	0	95.16	35.94						gatl1	gatl1_xenla	gats-like protein 1		2.66e-152	0.7936	molecular_function	biological_process		1	4817
comp193111_c0_seq1	g23546.t1	g23546	0	0	97.46	42.16						rcan2	rcan2_macfa	calcipressin-2	down syndrome candidate region 1-like protein 1 |regulator of calcineurin 2	1.04e-39	0.5938	troponin I binding;DNA binding	regulation of phosphoprotein phosphatase activity;skeletal muscle fiber development;response to estrogen stimulus;signaling;negative regulation of smooth muscle cell differentiation;response to mechanical stimulus	cytoplasm	1	1212
comp6809_c0_seq2	g6196.t1	g6196	0	0	98.71	38.1	0.9896	AP3B2	MOUSE	Clathrin assembly protein complex 3 beta-2 large chain	anterograde axon cargo transport, anterograde synaptic vesicle transport, endocytosis, intracellular protein transport,	ap3b2	ap3b2_human	ap-3 complex subunit beta-2	adapter-related protein complex 3 subunit beta-2 |adaptor protein complex ap-3 subunit beta-2 |beta-3b-adaptin |clathrin assembly protein complex 3 beta-2 large chain |neuron-specific vesicle coat protein beta-nap	7.57e-102	0.6355	transporter activity;protein transporter activity;protein binding;protein phosphatase binding;binding;clathrin binding;protein complex binding	endocytosis;post-Golgi vesicle-mediated transport;intracellular protein transport;blood coagulation;protein targeting to lysosome;positive regulation of NK T cell differentiation;antigen processing and presentation, exogenous lipid antigen via MHC class Ib;antigen processing and presentation;vesicle-mediated transport;protein transport;transport;zinc ion transport;Golgi to vacuole transport;clath…	COPI-coated vesicle;membrane;clathrin coated vesicle membrane;Golgi apparatus;cytoplasmic vesicle;membrane coat;trans-Golgi network;cytosol;AP-3 adaptor complex;nucleus;clathrin adaptor complex;plasma membrane;coated pit;endocytic vesicle membrane;AP-type membrane coat adaptor complex;clathrin coat;endosome;AP-1 adaptor complex	1	1622
comp17166_c0_seq1	g8483.t1	g8483	0	0	97.12	45.18	0.8053	PUR1	CHICK	Glutamine phosphoribosylpyrophosphate amidotransferase	4 iron, 4 sulfur cluster binding, amidophosphoribosyltransferase activity, metal ion binding, 'de novo' IMP biosynthetic process, glutamine metabolic process, nucleoside metabolic process, purine nucleobase biosynthetic process, purine nucleobase metabolic process,	pur1	pur1_chick	amidophosphoribosyltransferase short=atase	glutamine phosphoribosylpyrophosphate amidotransferase short=gpat flags: precursor	5.17e-153	0.644	metal ion binding;4 iron, 4 sulfur cluster binding;amidophosphoribosyltransferase activity	lactation;organ regeneration;cellular response to insulin stimulus;glutamine metabolic process;nucleoside metabolic process;maternal process involved in female pregnancy;protein homotetramerization;purine base biosynthetic process;'de novo' IMP biosynthetic process;glutamate metabolic process	soluble fraction	1	1609
comp6331_c0_seq1	g25878.t1	g25878	0	0	98.45	91.35	0.4098	IIGP5	RAT	Immunity-related GTPase cinema 1	GTP binding, hydrolase activity, acting on acid anhydrides,	iigp5	iigp5_rat	interferon-inducible gtpase 5	immunity-related gtpase cinema 1	2.78e-77	0.5725			cytoplasmic part;intracellular organelle;membrane	1	1549
comp32606_c0_seq1	g26517.t1	g26517	8e-156	2e-155	97.22	35.29						1433z	1433z_aedae	14-3-3 protein zeta		2.35e-18	0.88	protein domain specific binding;protein kinase C inhibitor activity;SUMO binding;tryptophan hydroxylase activator activity;protein binding;protein N-terminus binding;monooxygenase activity;transcription factor binding;protein complex binding;enzyme binding;phosphoprotein binding;histone deacetylase binding;phosphoserine binding	cell proliferation;Ras protein signal transduction;germarium-derived oocyte fate determination;protein stabilization;activation of tryptophan 5-monooxygenase activity;olfactory learning;chromosome segregation;mitotic cell cycle, embryonic;protein folding;learning or memory;oocyte microtubule cytoskeleton polarization;compound eye photoreceptor cell differentiation;protein targeting;small GTPase m…	cytoplasm;nucleus;germline ring canal;protein complex;soluble fraction;cellular_component;mitochondrion;melanosome;postsynaptic density;cytosol	1	918
comp133663_c0_seq1	g14534.t1	g14534	0	0	98.26	9.24	0.8779	CELF4	MACFA	RNA-binding protein BRUNOL-4	nucleotide binding, RNA binding, mRNA processing, positive regulation of mRNA splicing, via spliceosome, RNA splicing,	celf6	celf6_mouse	cugbp elav-like family member 6 short=celf-6	bruno-like protein 6 |cug-bp- and etr-3-like factor 6 |rna-binding protein brunol-6	2.49e-116	0.756	translation repressor activity, nucleic acid binding;BRE binding	regulation of alternative nuclear mRNA splicing, via spliceosome;embryonic development;germ cell development	nucleus;ribosome	1	4350
comp23965_c1_seq1	g10324.t1	g10324	0	0	97.39	72.89	0.7117	ECH1	RAT	Delta(3,5)-Delta(2,4)-dienoyl-CoA isomerase, mitochondrial	isomerase activity, metal ion binding, fatty acid beta-oxidation,	ech1	ech1_rat	delta( )-delta( )-dienoyl- mitochondrial flags: precursor		7.26e-107	0.5795	protein binding;isomerase activity;enoyl-CoA hydratase activity	fatty acid beta-oxidation;generation of precursor metabolites and energy;isoleucine catabolic process;leucine catabolic process;lysine catabolic process;tryptophan metabolic process;valine catabolic process;fatty acid biosynthetic process;benzoate metabolic process;beta-alanine metabolic process;limonene catabolic process	peroxisome;mitochondrion	1	1520
comp348426_c0_seq1	g2180.t1	g2180	9e-175	7e-174	98.83	12.74						fa26e	fa26e_danre	protein fam26e		4.8e-124	0.566			membrane	1	2693
comp30345_c0_seq2	g11417.t1	g11417	0	0	99.16	26.55	0.9838	AP2MA	DANRE	Plasma membrane adaptor AP-2 50 kDa protein A	lipid binding, intracellular protein transport, vesicle-mediated transport,	ap2m1	ap2m1_chick	ap-2 complex subunit mu-1	ap-2 mu-2 chain |clathrin assembly protein complex 2 medium chain |clathrin coat assembly protein ap50 |clathrin coat-associated protein ap50 |ha2 50 kda subunit |mu2-adaptin |plasma membrane adaptor ap-2 50 kda protein	1.56e-151	0.6455	protein binding;transporter activity;lipid binding	cellular membrane organization;intracellular protein transport;regulation of defense response to virus by virus;post-Golgi vesicle-mediated transport;regulation of cellular process;regulation of cellular component organization	AP-2 adaptor complex;transport vesicle;secretory granule;Golgi apparatus;cytosol;spindle;peroxisomal membrane;mitochondrion	1	1352
comp23181_c0_seq1	g11835.t1	g11835	0	0	99.15	84.89	0.915	RAB21	MOUSE	Rab-12	GDP binding, GTP binding, GTPase activity, protein transport, small GTPase mediated signal transduction,	rab21	rab21_bovin	ras-related protein rab-21		2.62e-15	0.7839	GTP binding;nucleotide binding;protein binding;GTPase activity;GDP binding;GDP-dissociation inhibitor binding;guanyl nucleotide binding	protein transport;small GTPase mediated signal transduction;transport;regulation of endocytosis;endosome organization;regulation of long-term neuronal synaptic plasticity;endocytosis	membrane;endosome;Golgi membrane;Golgi apparatus;cytoplasmic vesicle membrane;cytoplasmic vesicle;endoplasmic reticulum membrane;endoplasmic reticulum;early endosome membrane;endocytic vesicle;plasma membrane;melanosome;synaptic vesicle;protein complex;synaptosome;zymogen granule membrane;perinuclear region of cytoplasm;membrane raft;early endosome;neuronal cell body;cytoplasm;ruffle;dendrite;axon	1	417
comp18216_c0_seq1	g29696.t1	g29696	0	0	97.52	85.48	0.94	MYH10	BOVIN	Non-muscle myosin heavy chain IIb	actin-dependent ATPase activity, ADP binding, ATP binding, microfilament motor activity, actin filament-based movement, adult heart development, axon guidance, cardiac myofibril assembly, cell proliferation, cerebellar Purkinje cell layer development, cytokinesis after mitosis, exocytosis, fourth ventricle development, in utero embryonic development, lateral ventricle development, neuromuscular p…	myh10	myh10_human	myosin-10	cellular myosin heavy type b |myosin heavy chain 10 |myosin heavy non-muscle iib |non-muscle myosin heavy chain b short=nmmhc-b |non-muscle myosin heavy chain iib short=nmmhc ii-b short=nmmhc-iib	7.23e-116	0.8685	ATP binding;actin-dependent ATPase activity;nucleotide binding;actin filament binding;actin binding;ADP binding;calmodulin binding;protein binding;microfilament motor activity;motor activity;protein anchor;protein homodimerization activity;ATPase activity;structural constituent of muscle	regulation of cell shape;actin filament-based movement;cytokinesis after mitosis;cell proliferation;substrate-bound cell migration, cell extension;cerebellar Purkinje cell layer development;in utero embryonic development;neuron migration;cardiac myofibril assembly;brain development;third ventricle development;exocytosis;nuclear migration;lateral ventricle development;adult heart development;retin…	midbody;myosin complex;cleavage furrow;cytoplasm;cell cortex;stress fiber;neuronal cell body;plasma membrane;spindle;growth cone;dendritic spine;axon;neuromuscular junction;neuron projection;protein complex;nucleus;actin cytoskeleton;ruffle;cytosol;actomyosin contractile ring;integrin complex;cell leading edge;uropod;cell-cell adherens junction;cortical cytoskeleton;immunological synapse;smooth m…	1	661
comp17409_c0_seq1	g16164.t1	g16164	0	0	98.88	41.8	0.9429	WBP11	DANRE	WW domain-binding protein 11	mRNA processing, RNA splicing, rRNA processing,	wbp11	wbp11_danre	ww domain-binding protein 11 short=wbp-11		5.88e-80	0.885	protein phosphatase type 1 regulator activity;single-stranded DNA binding;protein binding;WW domain binding	rRNA processing;RNA splicing;mRNA processing	cytoplasm;nucleus;nuclear speck;nucleolus	1	1914
comp31855_c0_seq1	g23213.t1	g23213	0	0	95.23	27.59						pdip3	pdip3_human	polymerase delta-interacting protein 3	46 kda dna polymerase delta interaction protein short=p46 |s6k1 aly ref-like target short=skar	1.91e-77	0.566	nucleic acid binding			1	3483
comp4515_c0_seq1	g1026.t1	g1026	0	0	98.79	16.77						taf4	taf4_human	transcription initiation factor tfiid subunit 4	rna polymerase ii tbp-associated factor subunit c |tbp-associated factor 4 |transcription initiation factor tfiid 130 kda subunit short=taf 130 short=tafii-130 short=tafii130 |transcription initiation factor tfiid 135 kda subunit short=taf 135 short=tafii-135 short=tafii135	2.75e-128	0.7133	DNA binding;transcription initiation factor activity;transcription activator activity;general RNA polymerase II transcription factor activity;transcription factor activity;transcription coactivator activity;protein binding;NF-kappaB binding	regulation of transcription from RNA polymerase II promoter;ovarian follicle development;interspecies interaction between organisms;RNA elongation from RNA polymerase II promoter;transcription initiation from RNA polymerase II promoter;regulation of transcription, DNA-dependent;muscle organ development;spermatogenesis;positive regulation of transcription from RNA polymerase II promoter;dendrite m…	transcription factor TFIID complex;MLL1 complex;nucleus;cytoplasm;nucleolus;transcription factor TFTC complex;nucleoplasm	1	4913
comp16248_c0_seq2	g2470.t1	g2470	0	0	93.06	50.81	0.4412	FMT	HUMAN	Methionyl-tRNA formyltransferase, mitochondrial	methionyl-tRNA formyltransferase activity, methyltransferase activity, translational initiation,	fmt	fmt_human	methionyl-trna mitochondrial short= flags: precursor		7.8e-74	0.531	hydroxymethyl-, formyl- and related transferase activity	translation		1	2403
comp29266_c0_seq3	g24097.t1	g24097	0	0	97.24	58.03															1	934
comp20530_c0_seq1	g11481.t1	g11481	0	0	97.02	40.2															1	2985
comp333475_c0_seq1	g1446.t1	g1446	6e-60	8e-59	99.21	5.34						ipo4	ipo4_human	importin-4 short=imp4	importin-4b short=imp4b |ran-binding protein 4 short= 4	3.8e-50	0.52	protein binding;protein transporter activity;binding	intracellular protein transport;protein transport;ribosome biogenesis;transport;ribosomal protein import into nucleus	nuclear pore;cytoplasm;nucleus	1	2379
comp29262_c2_seq3	g18887.t1	g18887	0	0	96.8	31.81						pp14b	pp14b_rat	protein phosphatase 1 regulatory subunit 14b	phosphatase holoenzyme inhibitor 1 short=phi-1 |ubiquitous pkc-potentiated pp1 inhibitor	5.53e-11	0.9167	protein phosphatase type 1 regulator activity;phosphatase inhibitor activity;protein binding;phosphoprotein phosphatase inhibitor activity	regulation of phosphorylation	cytoplasm	1	1855
comp24339_c1_seq2	g34179.t1	g34179	6e-77	9e-78	98.77	85.71	0.7628	ARFP2	RAT	ADP-ribosylation factor-interacting protein 2	actin cytoskeleton organization,	arfp2	arfp2_rat	arfaptin-2	adp-ribosylation factor-interacting protein 2	1.03e-11	0.842				1	189
comp20173_c0_seq2	g3467.t1	g3467	0	0	98.46	29.88						rasfa	rasfa_human	ras association domain-containing protein 10		2.04e-123	0.578		intracellular transport	intracellular membrane-bounded organelle;cytoplasmic part	1	2169
comp13266_c0_seq1	g43967.t1	g43967	2e-153	2e-153	98.69	69.32	0.7622	CB068	DANRE	UPF0561 protein C2orf68 homolog		cb068	cb068_danre	upf0561 protein c2orf68 homolog		1.01e-22	0.712	molecular_function	biological_process		1	440
comp190017_c0_seq1	g3663.t1	g3663	0	0	98.8	24.73															1	2697
comp32219_c0_seq11	g13252.t1	g13252	0	0	96.46	24.48						ap2a1	ap2a1_human	ap-2 complex subunit alpha-1	100 kda coated vesicle protein a |adapter-related protein complex 2 alpha-1 subunit |adaptor protein complex ap-2 subunit alpha-1 |alpha-adaptin a |alpha1-adaptin |clathrin assembly protein complex 2 alpha-a large chain |plasma membrane adaptor ha2 ap2 adaptin alpha a subunit	2.95e-139	0.7085	protein transporter activity;protein binding;binding;lipid binding;molecular_function;transporter activity	endocytosis;regulation of defense response to virus by virus;Golgi to endosome transport;intracellular protein transport;protein transport;vesicle-mediated transport;transport;clathrin coat assembly;synaptic vesicle endocytosis;asymmetric cell division;synaptic vesicle coating;protein localization;neurotransmitter secretion;synaptic vesicle transport;vesicle coating;post-Golgi vesicle-mediated tr…	endocytic vesicle membrane;clathrin coat of trans-Golgi network vesicle;AP-2 adaptor complex;membrane coat;cytosol;plasma membrane;coated pit;secretory granule;membrane;clathrin adaptor complex;apical plasma membrane;coated vesicle;synaptic vesicle;cell cortex;nucleus;clathrin coated vesicle membrane;Golgi apparatus;cytoplasmic vesicle;Golgi apparatus part;trans-Golgi network;perinuclear region o…	1	3345
comp24083_c0_seq1	g20726.t1	g20726	0	0	98.92	44.95						fem1a	fem1a_danre	protein fem-1 homolog a short=fem1a	fem1-alpha	0	0.721	death receptor binding;ubiquitin-protein ligase activity	epithelial cell maturation involved in prostate gland development;positive regulation of growth rate;regulation of ubiquitin-protein ligase activity;regulation of apoptosis;male somatic sex determination;male germ-line sex determination;branching involved in prostate gland morphogenesis;masculinization of hermaphroditic germ-line;signal transduction	cytoplasm	1	2665
comp16938_c1_seq1	g9958.t1	g9958	0	0	99.21	35.34	0.6118	DUS5	RAT	MAP-kinase phosphatase CPG21	MAP kinase tyrosine/serine/threonine phosphatase activity, protein tyrosine phosphatase activity, endoderm formation, negative regulation of transcription, DNA-dependent, peptidyl-tyrosine dephosphorylation,	dus5	dus5_human	dual specificity protein phosphatase 5	dual specificity protein phosphatase hvh3	2.52e-103	0.607	mitogen-activated protein kinase binding;protein tyrosine/threonine phosphatase activity;non-membrane spanning protein tyrosine phosphatase activity;MAP kinase tyrosine/serine/threonine phosphatase activity	response to hydrogen peroxide;response to retinoic acid;response to calcium ion;response to testosterone stimulus;positive regulation of anti-apoptosis;response to glucocorticoid stimulus;inactivation of MAPK activity;response to cAMP;response to light stimulus;protein amino acid dephosphorylation;cellular response to hormone stimulus;developmental process;response to estradiol stimulus;positive …	nucleoplasm;cytosol;soluble fraction	1	1429
comp19865_c0_seq1	g12258.t1	g12258	0	0	97.53	33.76						2014-09-07	sept7_human	septin-7	cdc10 protein homolog	1.22e-85	0.842	GTP binding;structural molecule activity;nucleotide binding;protein binding;enzyme regulator activity;GTPase activity;protein complex scaffold;ubiquitin protein ligase binding	cell division;mitosis;cell cycle;cytokinesis;protein heterooligomerization;regulation of L-glutamate transport;regulation of protein localization;neuron projection development;regulation of exocytosis;positive regulation of apoptosis;cellularization;apoptosis;regulation of apoptosis;sperm mitochondrion organization;spermatid development;sperm capacitation;brain development	nucleus;synaptosome;condensed chromosome kinetochore;kinetochore;spindle;septin complex;cytoplasm;stress fiber;cytoskeleton;membrane fraction;cell surface;perinuclear region of cytoplasm;nucleolus;cell projection;plasma membrane;actin cytoskeleton;exocyst;synaptic vesicle;germline ring canal;septin ring;mitochondrion;microtubule-based flagellum	1	2251
comp196495_c0_seq1	g12284.t1	g12284	4e-30	6e-30	97.44	12.58						stxb6	stxb6_bovin	syntaxin-binding protein 6		3.11e-20	0.96	molecular_function	vesicle-mediated transport;biological_process	cytoplasm;integral to membrane;membrane;cellular_component	1	612
comp6906_c0_seq1	g3355.t1	g3355	0	0	96.09	11.73						numa1	numa1_human	nuclear mitotic apparatus protein 1 short= protein	sp-h antigen	1.19e-51	0.51	protein binding;structural molecule activity	mitotic anaphase;nucleus organization	spindle;spindle microtubule;nucleus;nucleoplasm;spindle pole;nucleolus;cytosol	1	3470
comp31090_c0_seq10	g14400.t1	g14400	0	0	97.18	63.2						rab6b	rab6b_human	ras-related protein rab-6b		6.16e-90	0.6275	protein N-terminus binding;GTP binding;ATPase activator activity;GTPase activity	peptidyl-cysteine methylation;multicellular organismal development;cellular membrane organization;regulation of transport;intracellular protein transport;response to osmotic stress;anatomical structure development;Rab protein signal transduction;response to drug;regulation of cellular process;retrograde vesicle-mediated transport, Golgi to ER;secretion by cell	cytoplasmic membrane-bounded vesicle;membrane fraction;Golgi apparatus;cytosol;organelle membrane;endosome;cell projection;intracellular organelle part;endomembrane system;soluble fraction;nucleus	1	3565
comp32963_c0_seq1	g18092.t1	g18092	0	0	96.38	27.49	0.8196	AOF	DANRE	Monoamine oxidase	primary amine oxidase activity, catecholamine metabolic process, cellular biogenic amine catabolic process, neurotransmitter catabolic process,	aof	aof_danre	amine oxidase	monoamine oxidase short=mao short=z-mao	0	0.768	electron carrier activity;amine oxidase activity;protein binding;FAD binding;serotonin binding	dopamine catabolic process;serotonin metabolic process;oxidation reduction;phenylethylamine metabolic process;neurotransmitter catabolic process;behavior;electron transport	soluble fraction;integral to membrane;mitochondrial inner membrane;mitochondrial outer membrane	1	4012
comp26448_c0_seq1	g9669.t1	g9669	0	0	97.66	42.33						bmp1	bmp1_human	bone morphogenetic protein 1 short=bmp-1	mammalian tolloid protein short=mtld |procollagen c-proteinase short=pcp flags: precursor	0	0.7015	zinc ion binding;calcium ion binding;cytokine activity;metalloendopeptidase activity;growth factor activity	ossification;endothelial cell development;positive regulation of cartilage development;embryonic hemopoiesis;embryonic caudal fin morphogenesis;proteolysis;determination of ventral identity;positive regulation of BMP signaling pathway;cartilage condensation;blood vessel development;mesoderm formation;signal transduction;cell proliferation;growth	membrane-bounded vesicle;extracellular space	1	3123
comp12707_c0_seq1	g6203.t1	g6203	0	0	98.36	47.23						paf	paf_bovin	pcna-associated factor	p15paf	1.38e-14	0.685			mitochondrion;nucleus	1	775
comp23816_c0_seq1	g3584.t1	g3584	0	0	97.03	66.64						pp4r1	pp4r1_human	serine threonine-protein phosphatase 4 regulatory subunit 1		3.06e-37	0.85	protein phosphatase type 4 regulator activity;protein binding;phosphoprotein phosphatase activity;binding	protein amino acid phosphorylation;signal transduction	protein phosphatase 4 complex	1	1358
comp71711_c0_seq1	g33239.t1	g33239	6e-74	2e-74	94.92	100						mum1	mum1_bovin	pwwp domain-containing protein mum1	mutated melanoma-associated antigen 1 short=mum-1	0.000172	0.55				1	177
comp13995_c0_seq1	g15756.t1	g15756	0	0	97.26	21.18						t132e	t132e_human	transmembrane protein 132e flags: precursor		8.95e-78	0.5645	molecular_function;protein binding	biological_process;brain development;negative regulation of programmed cell death	integral to membrane;membrane;cellular_component;Golgi membrane;Golgi apparatus;endoplasmic reticulum membrane;endoplasmic reticulum	1	3956
comp251046_c0_seq1	g17768.t1	g17768	7e-71	7e-71	99.32	51.22						nim1	nim1_human	serine threonine-protein kinase nim1		4.59e-34	0.6655	ATP binding;transferase activity;magnesium ion binding;nucleotide binding;protein serine/threonine kinase activity;protein kinase activity;molecular_function;metal ion binding;kinase activity;protein binding;gamma-tubulin binding;microtubule binding;tau-protein kinase activity;ubiquitin binding	protein amino acid phosphorylation;biological_process;embryonic pattern specification;vulval development;polarity specification of anterior/posterior axis;reproduction;embryonic development ending in birth or egg hatching;asymmetric protein localization involved in cell fate determination;hermaphrodite genitalia development;establishment of cell polarity;multicellular organismal development;negat…	cellular_component;membrane;cell cortex;cytoplasm;microtubule organizing center;centrosome;microtubule cytoskeleton;neuron projection;nucleus;basal cortex;plasma membrane;cytoskeleton	1	287
comp29454_c1_seq1	g9770.t1	g9770	0	0	94.49	71.91						nsun2	nsun2_chick	trna (cytosine-5-)-methyltransferase nsun2	nol1 nop2 sun domain family member 2	8.23e-46	0.835	transferase activity;methyltransferase activity;tRNA (cytosine-5-)-methyltransferase activity;tRNA binding;RNA binding	tRNA methylation;tRNA processing	nucleus;cytoplasm;nucleolus	1	1214
comp207358_c0_seq1	g17354.t1	g17354	0	0	99.04	43.64	0.4537	TBKB1	RAT	Protein ProSAPiP2	innate immune response,	tbkb1	tbkb1_mouse	tank-binding kinase 1-binding protein 1 short=tbk1-binding protein 1	nap1 tbk1 adapter	8.33e-48	0.5146	molecular_function;transposase activity;DNA binding	biological_process;innate immune response;DNA integration;transposition, DNA-mediated;DNA recombination;I-kappaB kinase/NF-kappaB cascade	cellular_component;nucleus;cytoplasm	1	1430
comp22521_c1_seq1	g19578.t1	g19578	0	0	97.53	43.04	0.7205	PSME2	BOVIN	Proteasome activator 28 subunit beta		psme2	psme2_bovin	proteasome activator complex subunit 2	proteasome activator 28 subunit beta short=pa28b short=pa28beta	3.33e-59	0.594	protein binding	negative regulation of ubiquitin-protein ligase activity during mitotic cell cycle;apoptosis;anaphase-promoting complex-dependent proteasomal ubiquitin-dependent protein catabolic process;positive regulation of ubiquitin-protein ligase activity during mitotic cell cycle	intracellular part	1	1034
comp6455_c0_seq1	g528.t1	g528	0	0	97.67	27.34															1	2191
comp31318_c1_seq1	g1238.t1	g1238	0	0	98.19	38.97						sr140	sr140_mouse	u2-associated protein sr140	140 kda ser arg-rich domain protein	2.16e-70	0.6133	RNA binding;nucleotide binding;nucleic acid binding	RNA processing		1	3118
comp188687_c0_seq1	g18927.t1	g18927	2e-157	1e-156	97.82	12.27						urom	urom_mouse	uromodulin	tamm-horsfall urinary glycoprotein short=thp flags: precursor	3.11e-35	0.51		positive regulation of natural killer cell mediated immunity;regulation of apoptosis;positive regulation of T cell differentiation;cellular ion homeostasis;negative regulation of metabolic process;negative regulation of cellular process;regulation of cytokine production;transport	mitochondrion;membrane	1	2617
comp208612_c0_seq1	g4632.t1	g4632	2e-167	5e-167	96.9	28.94						zic4	zic4_xenla	zinc finger protein zic 4 short= ic4	zinc finger protein of the cerebellum 4	4.73e-08	0.8	nucleic acid binding;zinc ion binding;molecular_function;metal ion binding	neural crest formation;multicellular organismal development;cell differentiation;nervous system development	nucleus;intracellular	1	1199
comp2154_c0_seq1	g26616.t1	g26616	9e-111	2e-110	97.84	32.35															1	714
comp29272_c0_seq1	g3520.t1	g3520	0	0	98.86	43.58						foxk2	foxk2_mouse	forkhead box protein k2	cellular transcription factor ilf-1 |interleukin enhancer-binding factor 1	4.62e-161	0.7515	sequence-specific DNA binding;RNA polymerase II transcription factor activity;magnesium ion binding;transcription factor activity	regulation of transcription from RNA polymerase II promoter	transcription factor complex	1	2813
comp23543_c0_seq1	g2347.t1	g2347	0	0	98.36	61.54						nudt7	nudt7_human	peroxisomal coenzyme a diphosphatase nudt7	nucleoside diphosphate-linked moiety x motif 7 short=nudix motif 7	3.23e-48	0.5435	metal ion binding;hydrolase activity	coenzyme metabolic process	intracellular membrane-bounded organelle;cytoplasmic part	1	1677
comp28962_c0_seq3	g12645.t1	g12645	0	0	95.79	72.74						slk	slk_mouse	ste20-like serine threonine-protein kinase short=ste20-like kinase short=mslk	etk4 |ste20-related kinase smak |ste20-related serine threonine-protein kinase short=ste20-related kinase |serine threonine-protein kinase 2	2.66e-20	0.916	transferase activity;protein serine/threonine kinase activity;DNA binding;nucleotide binding;ATP binding;nuclease activity;protein kinase activity;kinase activity;identical protein binding;protein binding	nucleotide-excision repair;apoptosis;protein amino acid phosphorylation;protein amino acid autophosphorylation	cytoplasm;plasma membrane	1	2792
comp113752_c0_seq1	g29050.t1	g29050	6e-48	1e-48	96.52	100															1	115
comp26233_c0_seq1	g22736.t1	g22736	0	0	96.52	81.25	0.6829	SIA8A	PANTR	Sialyltransferase St8Sia I	alpha-N-acetylneuraminate alpha-2,8-sialyltransferase activity, protein glycosylation, sphingolipid metabolic process,	sia8a	sia8a_pantr	alpha-n-acetylneuraminide alpha- -sialyltransferase	alpha- -sialyltransferase 8a |ganglioside gd3 synthase |ganglioside gt3 synthase |sialyltransferase 8a short=siat8-a |sialytransferase st8sia i short=st8	4.47e-32	0.7283	transferase activity;transferase activity, transferring glycosyl groups;alpha-N-acetylneuraminate alpha-2,8-sialyltransferase activity;sialyltransferase activity	lipid metabolic process;cellular response to heat;lipid biosynthetic process;protein amino acid glycosylation;positive regulation of cell proliferation;sphingolipid metabolic process;glycosphingolipid biosynthetic process;carbohydrate metabolic process;multicellular organismal development;ganglioside biosynthetic process	integral to membrane;membrane;Golgi membrane;Golgi apparatus;integral to Golgi membrane;endoplasmic reticulum	1	1168
comp27271_c0_seq4	g19448.t1	g19448	0	0	98.68	99.31						cg023	cg023_bovin	transmembrane protein c7orf23 homolog		2.41e-45	0.895			integral to membrane	1	1296
comp31161_c0_seq1	g7753.t1	g7753	0	0	95.68	47.2															1	1896
comp30294_c0_seq1	g26796.t1	g26796	6e-147	2e-147	98.32	86.09	0.6619	RT09	BOVIN	28S ribosomal protein S9, mitochondrial	structural constituent of ribosome, translation,	rt09	rt09_human	28s ribosomal protein mitochondrial short=mrp-s9 short=s9mt flags: precursor		7.37e-17	0.7967	structural constituent of ribosome;protein binding	translation;DNA damage response, detection of DNA damage;peptide biosynthetic process	mitochondrion;mitochondrial small ribosomal subunit;ribosome;intracellular	1	345
comp22219_c0_seq1	g14257.t1	g14257	0	0	96.47	40.8						cs044	cs044_rat	uncharacterized protein c19orf44 homolog		9.87e-30	0.74				1	2282
comp184129_c0_seq1	g18016.t1	g18016	0	0	97.75	18.01						acha7	acha7_bovin	neuronal acetylcholine receptor subunit alpha-7 flags: precursor		8.09e-64	0.7115	ion channel activity	regulation of biological process;synaptic transmission;ion transport	integral to membrane;plasma membrane part	1	3697
comp339160_c0_seq1	g7344.t1	g7344	1e-142	2e-141	99.64	8.64						trps1	trps1_mouse	zinc finger transcription factor trps1		1.24e-137	0.6675	sequence-specific DNA binding;transcription factor activity;DNA binding;zinc ion binding;transcription repressor activity;protein binding;metal ion binding;nucleic acid binding;protein heterodimerization activity;specific transcriptional repressor activity;promoter binding;protein homodimerization activity;molecular_function;transcription activator activity	negative regulation of transcription, DNA-dependent;regulation of transcription, DNA-dependent;transcription;regulation of transcription;transcription from RNA polymerase II promoter;skeletal system development;NLS-bearing substrate import into nucleus;multicellular organismal development;negative regulation of gene-specific transcription from RNA polymerase II promoter;retina development in came…	nucleus;intracellular;centromeric heterochromatin;cytoplasm;cellular_component;nucleolus	1	3196
comp154736_c0_seq1	g15531.t1	g15531	0	0	99.33	25.74	0.2748	XFIN	XENLA	Xenopus fingers protein	metal ion binding, RNA binding, zinc ion binding, regulation of transcription, DNA-dependent,	xfin	xfin_xenla	zinc finger protein xfin	xenopus fingers protein short=xfin	3.23e-30	0.38	metal ion binding;RNA binding;nucleic acid binding;zinc ion binding;transcription factor activity;DNA binding	regulation of transcription, DNA-dependent;regulation of transcription;transcription;negative regulation of transcription from RNA polymerase II promoter	cytoplasm;intracellular;nucleus	1	3504
comp23407_c0_seq1	g1375.t1	g1375	0	0	97.39	27.1	0.5701	APEH	MOUSE	Acylaminoacyl-peptidase	serine-type endopeptidase activity, proteolysis,	apeh	apeh_mouse	acylamino-acid-releasing enzyme short=aare	acyl-peptide hydrolase short=aph |acylaminoacyl-peptidase	0	0.565	hydrolase activity;serine-type endopeptidase activity;serine-type peptidase activity;peptidase activity	proteolysis	cytoplasm	1	3074
comp15888_c1_seq2	g1650.t1	g1650	0	0	98.93	13.9	0.7568	PARG	BOVIN	Poly(ADP-ribose) glycohydrolase	poly(ADP-ribose) glycohydrolase activity, carbohydrate metabolic process,	parg	parg_bovin	poly(adp-ribose) glycohydrolase		6.33e-156	0.5956	hydrolase activity;poly(ADP-ribose) glycohydrolase activity;chromatin binding	response to DNA damage stimulus;detection of bacterium;carbohydrate metabolic process;positive regulation of DNA repair;defense response to fungus;meiotic chromosome segregation;meiosis	cytosol;nucleus;cytoplasm;microsome;soluble fraction;cellular_component	1	4699
comp136128_c0_seq1	g24558.t1	g24558	3e-129	2e-128	97.41	18.05						abcb9	abcb9_human	atp-binding cassette sub-family b member 9	atp-binding cassette transporter 9 short=abc transporter 9 protein short=habcb9 |tap-like protein short=tapl flags: precursor	7.64e-67	0.7245	protein homodimerization activity;substrate-specific transmembrane transporter activity;nucleotide binding;ATP binding;ATPase activity;peptide-transporting ATPase activity;ATPase activity, coupled to transmembrane movement of substances;molecular_function;nucleoside-triphosphatase activity;peptide transporter activity;transporter activity;peptide antigen binding;protein heterodimerization activit…	protein transport;antigen processing and presentation of peptide antigen via MHC class I;peptide transport;transmembrane transport;biological_process;transport;antigen processing and presentation of endogenous peptide antigen via MHC class I;intracellular transport of viral proteins in host cell;cytosol to ER transport;protection from natural killer cell mediated cytotoxicity;interspecies interac…	integral to membrane;membrane;early endosome;lysosomal membrane;endoplasmic reticulum membrane;endoplasmic reticulum;lysosome;ATP-binding cassette (ABC) transporter complex;mitochondrion;microsome;cytosol;integral to endoplasmic reticulum membrane;TAP complex;nucleus;intracellular;endoplasmic reticulum lumen;MHC class II protein complex;MHC class I peptide loading complex;plasma membrane;Golgi me…	1	1496
comp22769_c0_seq1	g13526.t1	g13526	0	0	97.98	38.82						copd	copd_ponab	coatomer subunit delta	archain |delta-coat protein short=delta-cop	0	0.782	protein binding	positive regulation of growth rate;embryonic development ending in birth or egg hatching;retrograde vesicle-mediated transport, Golgi to ER;hermaphrodite genitalia development;molting cycle, collagen and cuticulin-based cuticle;intra-Golgi vesicle-mediated transport;nematode larval development;ER to Golgi vesicle-mediated transport;locomotion;COPI coating of Golgi vesicle;intracellular protein tr…	COPI vesicle coat;cytosol;clathrin adaptor complex;nucleus	1	3697
comp20800_c0_seq1	g32710.t1	g32710	1e-129	3e-130	94.65	87.43	0.7766	GNPTA	DANRE	N-acetylglucosamine-1-phosphotransferase subunit beta	metal ion binding, UDP-N-acetylglucosamine-lysosomal-enzyme N-acetylglucosaminephosphotransferase activity, cell differentiation,	gnpta	gnpta_danre	n-acetylglucosamine-1-phosphotransferase subunits alpha beta	c-1-phosphotransferase subunits alpha beta |stealth protein gnptab |udp-n-acetylglucosamine-1-phosphotransferase subunits alpha beta contains: |n-acetylglucosamine-1-phosphotransferase subunit alpha contains: |n-acetylglucosamine-1-phosphotransferase subunit beta flags: precursor	1.83e-33	0.7033	transferase activity;transcription factor binding;metal ion binding;UDP-N-acetylglucosamine-lysosomal-enzyme N-acetylglucosaminephosphotransferase activity	embryonic cranial skeleton morphogenesis;cell differentiation;chondrocyte development;carbohydrate phosphorylation;protein secretion	integral to membrane;membrane;nucleus;Golgi apparatus;Golgi membrane	1	342
comp94499_c0_seq1	g2163.t1	g2163	0	0	99.02	24.19	0.3415	LRC32	HUMAN	Glycoprotein A repetitions predominant	negative regulation of activated T cell proliferation, negative regulation of cytokine secretion, positive regulation of gene expression,	lrc32	lrc32_ponab	leucine-rich repeat-containing protein 32 flags: precursor		4.04e-104	0.4555			plasma membrane;integral to membrane	1	2104
comp30351_c0_seq1	g17589.t1	g17589	0	0	97.67	97.58	0.8198	ETFA	HUMAN	Electron transfer flavoprotein subunit alpha, mitochondrial	electron carrier activity, flavin adenine dinucleotide binding, oxidoreductase activity, respiratory electron transport chain, small molecule metabolic process,	etfa	etfa_human	electron transfer flavoprotein subunit mitochondrial short=alpha-etf flags: precursor		2.39e-150	0.7475	oxidoreductase activity;copper ion binding;electron carrier activity;FAD binding	transport;electron transport chain;electron transport	mitochondrial matrix	1	1361
comp287334_c0_seq1	g10869.t1	g10869	5e-91	2e-90	95.26	20.51						hemo	hemo_danre	hemopexin flags: precursor		1.47e-57	0.5113	metal ion binding	positive regulation of biological process;cellular metabolic process;regulation of immune response;protein metabolic process		1	1019
comp158592_c0_seq1	g10372.t1	g10372	3e-169	3e-168	97.69	11.42						tanc2	tanc2_human	protein tanc2	tetratricopeptide ankyrin repeat and coiled-coil domain-containing protein 2	0	0.581	binding;molecular_function;protein binding;RNA binding;transferase activity;methyltransferase activity;zinc ion binding;histone-lysine N-methyltransferase activity;metal ion binding;spectrin binding;cytoskeletal adaptor activity;enzyme binding;structural constituent of cytoskeleton;structural molecule activity	interspecies interaction between organisms;signal transduction;establishment of protein localization;histone methylation;chromatin modification;negative regulation of transcription from RNA polymerase II promoter;cytoskeleton organization;maintenance of epithelial cell apical/basal polarity;exocytosis	cellular_component;postsynaptic density;synapse;cell junction;postsynaptic membrane;plasma membrane;cytoplasm;nucleus;basolateral plasma membrane;cytoskeleton;apical plasma membrane;M band;spectrin-associated cytoskeleton;sarcoplasmic reticulum	1	3021
comp20989_c1_seq1	g20390.t1	g20390	5e-116	2e-115	97.54	22.57															1	1081
comp20851_c1_seq1	g1937.t1	g1937	0	0	99.51	30.38	0.642	NKAPL	HUMAN	NKAP-like protein		nkap	nkap_human	nf-kappa-b-activating protein		4.67e-62	0.8757	molecular_function	biological_process	cytoplasm;nucleus;nucleolus;cellular_component;catalytic step 2 spliceosome	1	1343
comp270531_c0_seq1	g10585.t1	g10585	2e-96	6e-96	98.02	23.3						p85a	p85a_bovin	phosphatidylinositol 3-kinase regulatory subunit alpha short=pi3-kinase regulatory subunit alpha short=pi3k regulatory subunit alpha short= ns-3-kinase regulatory subunit alpha	phosphatidylinositol 3-kinase 85 kda regulatory subunit alpha short=pi3-kinase subunit p85-alpha short= ns-3-kinase regulatory subunit p85-alpha	1.93e-31	0.856	phosphoinositide 3-kinase regulator activity;ErbB-3 class receptor binding;insulin receptor substrate binding;protein binding;insulin-like growth factor receptor binding;insulin receptor binding;protein phosphatase binding;insulin binding;phosphatidylinositol binding;protein kinase binding;protein C-terminus binding;1-phosphatidylinositol-3-kinase activity;receptor binding;protein domain specific…	insulin receptor signaling pathway;negative regulation of osteoclast differentiation;protein amino acid phosphorylation;B cell differentiation;phosphoinositide phosphorylation;positive regulation of cell migration;insulin-like growth factor receptor signaling pathway;positive regulation of establishment of protein localization in plasma membrane;signal transduction;positive regulation of glucose …	1-phosphatidylinositol-4-phosphate 3-kinase, class IA complex;cytoplasm;cytosol;intracellular;phosphoinositide 3-kinase complex;plasma membrane;membrane;protein complex	1	867
comp22155_c0_seq2	g24230.t1	g24230	0	0	98.51	49.98						cq042	cq042_danre	upf0629 protein c17orf42 homolog		3.02e-129	0.698	nucleic acid binding;molecular_function	biological_process		1	2149
comp28428_c0_seq2	g21451.t1	g21451	0	0	97.59	15.6						kpra	kpra_mouse	phosphoribosyl pyrophosphate synthase-associated protein 1 short=prpp synthase-associated protein 1	39 kda phosphoribosypyrophosphate synthase-associated protein short=pap39	6.36e-86	0.8145		nucleobase, nucleoside and nucleotide biosynthetic process;cellular amino acid biosynthetic process;heterocycle biosynthetic process;cellular aromatic compound metabolic process	cytosol	1	3712
comp250424_c0_seq1	g21890.t1	g21890	5e-121	3e-120	98.38	20.15															1	1216
comp15504_c0_seq1	g20257.t1	g20257	3e-122	5e-122	94.26	28.03						clh1	clh1_human	clathrin heavy chain 1	clathrin heavy chain on chromosome 17 short=clh-17	1.34e-49	0.639	protein binding;structural molecule activity;signal transducer activity;binding	transferrin transport;cellular membrane organization;receptor internalization;post-Golgi vesicle-mediated transport;intracellular protein transport;vesicle-mediated transport;receptor-mediated endocytosis;anatomical structure morphogenesis;dsRNA transport;neurotransmitter secretion;sperm individualization;extracellular matrix organization;liquid clearance, open tracheal system;regulation of tube …	melanosome;clathrin coat of coated pit;cytoplasmic vesicle membrane;clathrin coat of trans-Golgi network vesicle;cytoplasmic vesicle;clathrin coat;plasma membrane;membrane;mitochondrion;membrane coat;synaptic vesicle;clathrin coat of synaptic vesicle;clathrin vesicle coat;coated vesicle;lipid particle;coated pit;internal side of plasma membrane;apical plasma membrane;cytoplasm	1	1056
comp18102_c0_seq1	g5282.t1	g5282	0	0	94.23	32.66						tsn14	tsn14_human	tetraspanin-14 short=tspan-14	dc-tm4f2 |transmembrane 4 superfamily member 14	7.43e-39	0.5225	molecular_function;ubiquitin-protein ligase activity;protein binding	biological_process;protein ubiquitination	integral to membrane;membrane;cellular_component;ubiquitin ligase complex	1	2918
comp183555_c0_seq1	g4920.t1	g4920	6e-117	1e-116	89.49	52.31	0.7619	CRGM3	CYPCA	Gamma-crystallin M3	structural constituent of eye lens,	crgm3	crgm3_cypca	gamma-crystallin m3 short=gamma-m3		2.73e-53	0.7495	structural constituent of eye lens	lens development in camera-type eye;visual perception	intracellular part	1	629
comp196661_c0_seq1	g42138.t1	g42138	0	0	96.27	41.88						pvrl3	pvrl3_danre	poliovirus receptor-related protein 3-like flags: precursor		3.04e-28	0.5567	protein homodimerization activity;cell adhesion molecule binding;protein binding	retina morphogenesis in camera-type eye;lens morphogenesis in camera-type eye;fertilization;homophilic cell adhesion;cell adhesion;cell-cell adhesion	integral to membrane;apical junction complex;cell-cell adherens junction;plasma membrane;membrane;cell-cell junction	1	955
comp3533_c0_seq1	g21309.t1	g21309	6e-55	3e-54	90.68	15.55						cm033	cm033_mouse	uncharacterized protein c13orf33 homolog	activated in w wv mouse stomach 3 short=mawms3	9.89e-12	0.4933				1	1029
comp31081_c0_seq2	g24786.t1	g24786	0	0	99.07	48.82	0.9067	TCPD	TAKRU	CCT-delta	ATP binding, protein folding, response to hypoxia,	tcpd	tcpd_fugru	t-complex protein 1 subunit delta short=tcp-1-delta	cct-delta	0	0.697	ATP binding;unfolded protein binding	response to hypoxia;post-embryonic body morphogenesis;determination of adult lifespan;embryonic development ending in birth or egg hatching;protein folding;growth;hermaphrodite genitalia development;nematode larval development;receptor-mediated endocytosis;morphogenesis of an epithelium	microtubule organizing center;chaperonin-containing T-complex;melanosome	1	1985
comp31204_c1_seq7	g20330.t1	g20330	0	0	96.21	51.84						f131c	f131c_human	protein fam131c		1.06e-22	0.5614	molecular_function	biological_process	cellular_component;extracellular region	1	1933
comp20090_c0_seq1	g4099.t1	g4099	0	0	98.43	98.81	0.8049	RL7	CHICK	60S ribosomal protein L7	DNA binding, mRNA binding, ribosomal large subunit biogenesis, rRNA processing,	rl7	rl7_chick	60s ribosomal protein l7		6.81e-96	0.8135	transcription regulator activity;mRNA binding;structural constituent of ribosome;DNA binding;protein homodimerization activity	positive regulation of growth rate;embryonic development ending in birth or egg hatching;rRNA processing;ribosomal large subunit biogenesis;reproduction;translational elongation;nematode larval development;regulation of transcription	cell wall;nucleolus;chloroplast;vacuole;cytosolic large ribosomal subunit;plasma membrane	1	839
comp8660_c0_seq1	g10901.t1	g10901	0	0	96.21	23.54						crml	crml_mouse	protein cramped-like	hematological and neurological expressed 1-like protein	1.87e-86	0.76	DNA binding	multicellular organismal development;transcription;regulation of transcription;segment specification	nucleus	1	1678
comp2562_c0_seq1	g13098.t1	g13098	3e-84	1e-83	98.85	16.26	0.5765	CND3	HUMAN	XCAP-G homolog	cell division, mitotic chromosome condensation,	cnd3	cnd3_human	condensin complex subunit 3	chromosome-associated protein g |condensin subunit cap-g short=hcap-g |melanoma antigen ny-mel-3 |non-smc condensin i complex subunit g |xcap-g homolog	2.72e-25	0.805	protein binding;binding	mitotic chromosome condensation;cell cycle;cell division;mitosis;chromosome condensation	cytoplasm;condensin complex;nucleus	1	1070
comp31058_c0_seq1	g27061.t1	g27061	0	0	98.94	81.15						klraq	klraq_danre	klraq motif-containing protein 1	coiled-coil domain-containing protein 128	4.98e-11	0.868	molecular_function	biological_process	cellular_component	1	695
comp31384_c0_seq1	g6997.t1	g6997	0	0	98.58	88.38	0.7953	UBXN1	DANRE	SAPK substrate protein 1	K6-linked polyubiquitin binding, negative regulation of proteasomal ubiquitin-dependent protein catabolic process, negative regulation of protein ubiquitination,	ubxn1	ubxn1_danre	ubx domain-containing protein 1	sapk substrate protein 1	6.93e-99	0.6485	polyubiquitin binding;ATPase binding	proteasomal ubiquitin-dependent protein catabolic process	cytoplasm;proteasome complex	1	2710
comp31186_c1_seq1	g21223.t1	g21223	0	0	98.63	21.29						gogb1	gogb1_human	golgin subfamily b member 1	372 kda golgi complex-associated protein short=gcp372 |giantin |macrogolgin	4.86e-40	0.62	protein binding	Golgi organization	integral to membrane;membrane;Golgi stack;Golgi membrane;Golgi apparatus;ER-Golgi intermediate compartment	1	12668
comp16517_c0_seq1	g9639.t1	g9639	0	0	98.57	22.67						lzts2	lzts2_xentr	leucine zipper tumor suppressor 2 homolog	protein lapser1	1.29e-16	0.7744	transcription factor activity;DNA binding;protein binding	mitosis;cell division;Wnt receptor signaling pathway;cell cycle;regulation of dendrite morphogenesis;regulation of transcription, DNA-dependent;transcription	membrane;microtubule;microtubule organizing center;cytoplasm;cytoskeleton;dendritic spine;synapse;cell projection;nucleus;cell junction;apical plasma membrane;plasma membrane;postsynaptic membrane;postsynaptic density	1	3074
comp204860_c0_seq1	g10658.t1	g10658	1e-173	3e-173	98.83	41.81						pdxk	pdxk_pig	pyridoxal kinase	pyridoxine kinase	1.37e-23	0.6755	metal ion binding;kinase activity;ATP binding;pyridoxal kinase activity;transferase activity;nucleotide binding;drug binding;pyridoxal binding;pyridoxal phosphate binding;protein homodimerization activity;potassium ion binding;zinc ion binding;lithium ion binding;sodium ion binding;magnesium ion binding;molecular_function;glucokinase activity	pyridoxine biosynthetic process;positive regulation of anti-apoptosis;response to drug;response to X-ray;response to food;response to insecticide;response to progesterone stimulus;response to amine stimulus;response to toxin;response to protein stimulus;pyridoxal phosphate biosynthetic process;vitamin B6 metabolic process;cell proliferation;biological_process;glycolysis	cytoplasm;soluble fraction;cytosol;cellular_component	1	818
comp151889_c0_seq1	g23228.t1	g23228	7e-37	1e-36	75.93	53.7						tva2	tva2_human	t-cell receptor alpha chain v region ctl-l17 flags: precursor		7.16e-09	0.56			plasma membrane	1	635
comp23631_c0_seq1	g7109.t1	g7109	0	0	97.74	13.1	0.8898	AKT2	HUMAN	RAC-PK-beta	ATP binding, phospholipid binding, protein serine/threonine kinase activity, carbohydrate transport, fat cell differentiation, glucose metabolic process, glycogen biosynthetic process, insulin receptor signaling pathway, mammary gland epithelial cell differentiation, negative regulation of apoptotic process, negative regulation of cysteine-type endopeptidase activity involved in apoptotic process…	akt2	akt2_human	rac-beta serine threonine-protein kinase	protein kinase akt-2 |protein kinase b beta short=pkb beta |rac-pk-beta	0	0.7315	nitric-oxide synthase regulator activity;protein kinase C binding;identical protein binding;protein serine/threonine kinase activity;ATP binding;phosphatidylinositol-3,4,5-trisphosphate binding;phosphatidylinositol-3,4-bisphosphate binding	protein import into nucleus, translocation;response to UV-A;labyrinthine layer blood vessel development;positive regulation of fatty acid beta-oxidation;response to food;protein ubiquitination;positive regulation of peptidyl-serine phosphorylation;positive regulation of cell migration;negative regulation of plasma membrane long-chain fatty acid transport;negative regulation of fatty acid beta-oxi…	spindle;microsome;plasma membrane;nucleoplasm;insulin-responsive compartment;mitochondrion;cytosol;lamellipodium;soluble fraction	1	5070
comp22634_c0_seq1	g3247.t1	g3247	0	0	99.22	67.84	0.6996	RT02	MOUSE	28S ribosomal protein S2, mitochondrial	structural constituent of ribosome, translation,	rt02	rt02_mouse	28s ribosomal protein mitochondrial short=mrp-s2 short=s2mt		1.13e-92	0.5175	structural constituent of ribosome	translation;ribosome biogenesis	small ribosomal subunit;mitochondrion	1	1331
comp20779_c0_seq1	g21475.t1	g21475	0	0	97.12	42.28						ari1a	ari1a_mouse	at-rich interactive domain-containing protein 1a short=arid domain-containing protein 1a	brg1-associated factor 250 short=baf250 |brg1-associated factor 250a short=baf250a |osa homolog 1 |swi-like protein |swi snf complex protein p270 |swi snf- matrix- actin-dependent regulator of chromatin subfamily f member 1	5.72e-38	0.835	DNA binding;protein binding;transcription activator activity;transcription coactivator activity;SUMO binding	chromatin modification;chromatin organization;transcription;regulation of transcription;androgen receptor signaling pathway;estrogen receptor signaling pathway;chromatin-mediated maintenance of transcription;nucleosome mobilization;nervous system development;glucocorticoid receptor signaling pathway;wing disc dorsal/ventral pattern formation;positive regulation of transcription, DNA-dependent;ima…	nucleus;SWI/SNF complex;nBAF complex;npBAF complex;intracellular;nucleolus;cytoplasm;intracellular membrane-bounded organelle;brahma complex	1	1722
comp242711_c0_seq1	g23878.t1	g23878	0	0	95.82	14.77						rhbt1	rhbt1_mouse	rho-related btb domain-containing protein 1		1.17e-21	0.815	molecular_function;nucleotide binding;protein binding;GTP binding	small GTPase mediated signal transduction;biological_process	cellular_component;intracellular	1	2885
comp19114_c0_seq1	g4539.t1	g4539	0	0	97.4	46.96						ypel3	ypel3_oryla	protein yippee-like 3	protein yippee-like a	4.74e-61	0.801		apoptosis	nucleolus	1	2168
comp18559_c0_seq1	g6971.t1	g6971	0	0	94.31	15.51						znrf2	znrf2_danre	e3 ubiquitin-protein ligase znrf2	zinc ring finger protein 2	1.05e-65	0.7886	ligase activity;metal ion binding;protein binding		endosome;cell junction;lysosome;synapse	1	4488
comp18287_c0_seq1	g1683.t1	g1683	0	0	98.43	53.66	0.6867	FMN1	HUMAN	Limb deformity protein homolog	DNA binding, actin cytoskeleton organization, forelimb morphogenesis, gene expression, hindlimb morphogenesis, positive regulation of actin filament polymerization, positive regulation of actin nucleation, skeletal system morphogenesis,	grem1	grem1_chick	gremlin-1 flags: precursor		2.57e-57	0.6723	cytokine activity	angiogenesis;cell-cell signaling;negative regulation of BMP signaling pathway;negative regulation of leukocyte chemotaxis;embryonic limb morphogenesis;branching involved in ureteric bud morphogenesis;regulation of epithelial to mesenchymal transition;negative regulation of cell growth;apoptosis;nervous system development;proximal/distal pattern formation;positive regulation of NF-kappaB transcrip…	extracellular space;cell surface	1	2020
comp31056_c0_seq2	g5382.t1	g5382	0	0	98.07	38.83						asph	asph_mouse	aspartyl asparaginyl beta-hydroxylase	aspartate beta-hydroxylase short=asp beta-hydroxylase |peptide-aspartate beta-dioxygenase	7.95e-156	0.6064	peptide-aspartate beta-dioxygenase activity;structural constituent of muscle;calcium ion binding;electron carrier activity	face morphogenesis;peptidyl-aspartic acid hydroxylation;negative regulation of cell proliferation;limb morphogenesis;palate development;muscle contraction;pattern specification process;electron transport	integral to membrane;endoplasmic reticulum membrane	1	3729
comp151409_c0_seq1	g25339.t1	g25339	0	0	99.18	55.4															1	1325
comp116697_c0_seq1	g30022.t1	g30022	2e-57	8e-58	96.97	81.48	0.9286	TNKS1	HUMAN	Tankyrase I	metal ion binding, NAD+ ADP-ribosyltransferase activity, zinc ion binding, cell division, mitosis, mitotic spindle organization, mRNA transport, negative regulation of DNA binding, peptidyl-serine phosphorylation, peptidyl-threonine phosphorylation, positive regulation of canonical Wnt receptor signaling pathway, positive regulation of telomere maintenance via telomerase, positive regulation of t…	tnks1	tnks1_human	tankyrase-1 short=tank1	poly polymerase 5a |tnks-1 |trf1-interacting ankyrin-related adp-ribose polymerase |tankyrase i	3.68e-25	0.7025	transferase activity, transferring glycosyl groups;NAD+ ADP-ribosyltransferase activity;zinc ion binding;protein binding;spectrin binding;cytoskeletal adaptor activity;enzyme binding;structural constituent of cytoskeleton;structural molecule activity;transcription factor activity;RNA binding;protein heterodimerization activity;metal ion binding;protein homodimerization activity;ligase activity;ki…	spindle assembly;peptidyl-threonine phosphorylation;peptidyl-serine phosphorylation;protein transport;transmembrane transport;protein amino acid ADP-ribosylation;positive regulation of telomere maintenance via telomerase;regulation of telomere maintenance via telomerase;negative regulation of DNA binding;protein amino acid auto-ADP-ribosylation;mitotic spindle organization;protein amino acid poly…	nuclear membrane;nucleus;chromosome;membrane;nuclear pore;Golgi membrane;pericentriolar material;cytoplasm;nuclear chromosome, telomeric region;chromosome, telomeric region;Golgi apparatus;microsome;nuclear envelope;perinuclear region of cytoplasm;basolateral plasma membrane;M band;spectrin-associated cytoskeleton;sarcoplasmic reticulum;plasma membrane;cytoskeleton;mitochondrion;nucleolus;integra…	1	162
comp27779_c0_seq8	g19970.t1	g19970	3e-12	3e-12	94	2.63															1	1903
comp5560_c0_seq1	g8384.t1	g8384	0	0	98.44	46.3						hprt	hprt_chick	hypoxanthine-guanine phosphoribosyltransferase short=hgprt short=hgprtase		4.12e-55	0.5737	hypoxanthine phosphoribosyltransferase activity;purine binding;magnesium ion binding;protein homodimerization activity	positive regulation of dopamine metabolic process;protein homotetramerization;central nervous system development;behavior;hypoxanthine metabolic process;purine nucleotide biosynthetic process;purine ribonucleoside salvage;neuron differentiation	cytosol;chromosome;soluble fraction	1	1525
comp215619_c0_seq1	g20517.t1	g20517	0	0	95.31	37.4						mknk1	mknk1_mouse	map kinase-interacting serine threonine-protein kinase 1	map kinase signal-integrating kinase 1 short=mnk1	8.25e-15	0.6036	transferase activity;protein serine/threonine kinase activity;protein kinase activity;ATP binding;protein binding;nucleotide binding;kinase activity;metal ion binding	regulation of translation;response to stress;protein amino acid phosphorylation;intracellular protein kinase cascade;auxin biosynthetic process;cell surface receptor linked signaling pathway	nucleus;cytoplasm	1	2088
comp164737_c0_seq1	g13564.t1	g13564	2e-142	4e-142	98.26	33.88						cp007	cp007_human	uncharacterized protein c16orf7	protein atp-bl	7.34e-25	0.555	transporter activity;molecular_function	ATP synthesis coupled proton transport;biological_process		1	850
comp7602_c0_seq1	g19508.t1	g19508	0	0	98.2	21.27						dram2	dram2_rat	dna damage-regulated autophagy modulator protein 2	transmembrane protein 77	3.02e-19	0.5338		induction of apoptosis	lysosome	1	1815
comp28831_c0_seq3	g15693.t1	g15693	0	0	96.43	70.36						pddc1	pddc1_danre	parkinson disease 7 domain-containing protein 1 flags: precursor		1.12e-27	0.848	molecular_function	biological_process	extracellular region;cellular_component	1	1977
comp32353_c3_seq4	g21363.t1	g21363	0	0	94.97	50.67						tmm64	tmm64_human	transmembrane protein 64		1.15e-39	0.82	molecular_function;DNA binding;promoter binding	biological_process;germ-line stem cell maintenance;cell differentiation;oogenesis;meiosis;gene silencing by RNA;transcription;multicellular organismal development;regulation of transcription;regulation of gene silencing by miRNA;negative regulation of transcription, DNA-dependent;piRNA metabolic process;spermatogenesis	integral to membrane;membrane;cellular_component;nucleus;P granule;perinuclear region of cytoplasm;cytoplasm	1	2613
comp16351_c0_seq1	g22826.t1	g22826	0	0	94.62	97.89	0.5267	CYT	ONCKE	Cystatin	cysteine-type endopeptidase inhibitor activity,	cyt	cyt_oncmy	cystatin flags: precursor		8.39e-17	0.66	peptidase inhibitor activity;cysteine-type endopeptidase inhibitor activity;protease binding;beta-amyloid binding;protein binding	defense response;negative regulation of blood vessel remodeling;negative regulation of elastin catabolic process;regulation of tissue remodeling;negative regulation of extracellular matrix disassembly;fibril organization;negative regulation of collagen catabolic process;negative regulation of peptidase activity;negative regulation of histolysis	extracellular region;extracellular space	1	475
comp10563_c0_seq1	g25109.t1	g25109	0	0	98.15	36.52	0.3943	RIPL1	BOVIN	Rab-interacting lysosomal-like protein 1	regulation of neuron death,	ripl1	ripl1_mouse	rilp-like protein 1	rab-interacting lysosomal-like protein 1	6.96e-11	0.6838	molecular_function	biological_process	cellular_component;cytoplasm;cytosol	1	1183
comp27791_c0_seq4	g30807.t1	g30807	0	0	98.67	100						vps52	vps52_canfa	vacuolar protein sorting-associated protein 52 homolog		3.77e-55	0.9	molecular_function	protein transport;transport;biological_process	endosome membrane;membrane;Golgi apparatus;endosome;cellular_component	1	677
comp20639_c0_seq1	g28558.t1	g28558	0	0	94.1	90.86															1	930
comp24828_c0_seq2	g15046.t1	g15046	0	0	94.58	98.38	0.3719	MUCM	ICTPU	Ig mu chain C region membrane-bound form	antigen binding,	mucm	mucm_ictpu	ig mu chain c region membrane-bound form		1.68e-67	0.4605		positive regulation of cellular process;immune system process	membrane	1	1664
comp268474_c0_seq1	g23206.t1	g23206	9e-79	3e-78	93.81	26.94						car14	car14_mouse	caspase recruitment domain-containing protein 14	bcl10-interacting maguk protein 2 short=bimp2	1e-23	0.6183	CARD domain binding;protein binding;guanylate kinase activity;receptor signaling complex scaffold activity	positive regulation of protein amino acid phosphorylation;activation of NF-kappaB-inducing kinase activity;regulation of apoptosis;T cell costimulation;positive regulation of I-kappaB kinase/NF-kappaB cascade;regulation of B cell differentiation;regulation of immune response;thymic T cell selection;positive regulation of NF-kappaB transcription factor activity;positive regulation of T cell prolif…	aggresome;cytoplasm;intracellular;plasma membrane;T cell receptor complex;membrane raft;cytosol;CBM complex	1	720
comp19744_c1_seq1	g9783.t1	g9783	0	0	98.91	26.03						tpx2a	tpx2a_xenla	targeting protein for xklp2-a		2.77e-42	0.6486	protein binding;protein kinase binding;GTP binding;ATP binding	mitosis;cell division;cell cycle;apoptosis;activation of protein kinase activity;cell proliferation;regulation of mitotic spindle organization	spindle;nucleus;microtubule;cytoplasm;spindle pole;cytoskeleton;nucleolus;microtubule cytoskeleton	1	1767
comp27761_c0_seq2	g15903.t1	g15903	0	0	98.42	74.03						sav1	sav1_human	protein salvador homolog 1	45 kda ww domain protein short=hww45	1.09e-28	0.845	protein binding;identical protein binding	hippo signaling pathway;signal transduction	cytoplasm;nucleus	1	1879
comp79906_c0_seq1	g11387.t1	g11387	0	0	97.72	31.78						pcy1b	pcy1b_mouse	choline-phosphate cytidylyltransferase b	cct-beta |ctp:phosphocholine cytidylyltransferase b short=cct b short=ct b |phosphorylcholine transferase b	1.47e-62	0.8264	transferase activity;choline-phosphate cytidylyltransferase activity;nucleotidyltransferase activity;catalytic activity;lipid binding	biosynthetic process;spermatogenesis;phospholipid biosynthetic process;ovarian follicle development;phosphatidylcholine biosynthetic process	endoplasmic reticulum;cytoplasm;membrane;soluble fraction;cytosol;endoplasmic reticulum membrane;glycogen granule	1	3166
comp28046_c0_seq1	g4817.t1	g4817	0	0	98.5	79.67	0.4215	ANXA2	RAT	p36	actin filament binding, calcium ion binding, calcium-dependent phospholipid binding, phosphatidylinositol-4,5-bisphosphate binding, phospholipase inhibitor activity, angiogenesis, body fluid secretion, cellular response to acid, collagen fibril organization, fibrinolysis, positive regulation of binding, positive regulation of vesicle fusion, regulation of fibrinolysis,	anxa2	anxa2_rat	annexin a2	annexin ii |annexin-2 |calpactin i heavy chain |calpactin-1 heavy chain |chromobindin-8 |lipocortin ii |placental anticoagulant protein iv short=pap-iv |protein i |p36	5.04e-33	0.649	structural molecule activity;protein binding, bridging;calcium-dependent phospholipid binding;phospholipase inhibitor activity	skeletal system development;response to wounding;negative regulation of biological process;positive regulation of vesicle fusion;signaling;peptide cross-linking;keratinocyte differentiation	cornified envelope;intracellular membrane-bounded organelle;extracellular region;plasma membrane;soluble fraction;cytoplasmic part	1	920
comp145452_c0_seq1	g3120.t1	g3120	0	0	99.76	48.6						marh6	marh6_ponab	e3 ubiquitin-protein ligase march6	membrane-associated ring finger protein 6 |membrane-associated ring-ch protein vi short=march-vi	1.07e-100	0.6385	metal ion binding;ligase activity;zinc ion binding;ubiquitin-protein ligase activity;molecular_function	ER-associated protein catabolic process;protein ubiquitination;endocytosis;biological_process	endoplasmic reticulum membrane;integral to membrane;membrane;endoplasmic reticulum;nuclear membrane-endoplasmic reticulum network;cytoplasmic vesicle;cytoplasmic vesicle membrane;early endosome membrane;endosome;cellular_component;endosome membrane;lysosomal membrane	1	860
comp83_c0_seq1	g8971.t1	g8971	0	0	97.94	26.08						tri65	tri65_mouse	tripartite motif-containing protein 65		1.28e-14	0.426	binding	cellular process;biological regulation	membrane;intracellular membrane-bounded organelle;cytoplasm	1	2044
comp58101_c0_seq1	g27761.t1	g27761	2e-140	6e-140	96.37	38.9															1	779
comp207662_c0_seq1	g35715.t1	g35715	1e-87	1e-87	97.35	80.77															1	234
comp150373_c0_seq1	g41185.t1	g41185	6e-60	6e-60	98.46	65															1	200
comp155881_c0_seq1	g33011.t1	g33011	3e-166	2e-166	98.49	100						ange2	ange2_danre	protein angel homolog 2		9.51e-37	0.6513				1	331
comp29587_c0_seq3	g12561.t1	g12561	0	0	93.41	25.24						ctr1	ctr1_human	high affinity cationic amino acid transporter 1 short=cat-1 short=cat1	ecotropic retroviral leukemia receptor homolog |ecotropic retrovirus receptor homolog short=err |solute carrier family 7 member 1 |system y+ basic amino acid transporter	1.09e-43	0.8205	arginine transmembrane transporter activity;receptor activity;amino acid transmembrane transporter activity;L-lysine transmembrane transporter activity;L-ornithine transmembrane transporter activity;cationic amino acid transmembrane transporter activity;basic amino acid transmembrane transporter activity;high affinity arginine transmembrane transporter activity;L-amino acid transmembrane transpor…	transport;amino acid transport;regulation of TOR signaling pathway;arginine transport;transmembrane transport;ornithine transport;lysine transport;basic amino acid transport;cellular amino acid metabolic process;nitric oxide biosynthetic process;regulation of macrophage activation;L-amino acid transport;regulation of inflammatory response;production of nitric oxide involved in inflammatory respon…	integral to plasma membrane;plasma membrane;integral to membrane;membrane;membrane fraction;cellular_component	1	3229
comp30639_c0_seq1	g17871.t1	g17871	0	0	94.33	58.09						ca050	ca050_danre	uncharacterized protein c1orf50 homolog		1.2e-87	0.858	protein binding			1	1656
comp27984_c0_seq1	g10480.t1	g10480	0	0	98.36	93.95	0.9658	RPB11	HUMAN	RNA polymerase II 13.3 kDa subunit	DNA binding, DNA-directed RNA polymerase activity, 7-methylguanosine mRNA capping, mRNA splicing, via spliceosome, positive regulation of viral transcription, protein phosphorylation, transcription elongation from RNA polymerase II promoter, transcription initiation from RNA polymerase II promoter, transcription-coupled nucleotide-excision repair, viral reproduction,	rpb11	rpb11_human	dna-directed rna polymerase ii subunit rpb11-a short=rna polymerase ii subunit b11-a short=rpb11a	dna-directed rna polymerase ii subunit j-1 |rna polymerase ii kda subunit	1.43e-61	0.732	DNA-directed RNA polymerase activity;LRR domain binding;protein kinase activity;DNA binding;protein dimerization activity	positive regulation of growth rate;embryonic development ending in birth or egg hatching;transcription initiation from RNA polymerase II promoter;transcription from RNA polymerase III promoter;negative regulation of vulval development;hermaphrodite genitalia development;RNA splicing;transcription from RNA polymerase I promoter;RNA elongation from RNA polymerase II promoter;receptor-mediated endoc…	cytosol;DNA-directed RNA polymerase IV complex;DNA-directed RNA polymerase I complex;DNA-directed RNA polymerase V complex;DNA-directed RNA polymerase II, core complex;DNA-directed RNA polymerase III complex	1	1041
comp20836_c0_seq1	g18679.t1	g18679	0	0	97.42	39.16	0.593	RDH12	HUMAN	All-trans and 9-cis retinol dehydrogenase	nucleotide binding, retinol dehydrogenase activity, photoreceptor cell maintenance, response to stimulus, retinol metabolic process,	rdh12	rdh12_human	retinol dehydrogenase 12	all-trans and 9-cis retinol dehydrogenase	6.15e-86	0.64	retinol dehydrogenase activity;protein binding	retinol metabolic process;skeletal system morphogenesis;induction of apoptosis;response to X-ray;negative regulation of Wnt receptor signaling pathway;photoreceptor cell maintenance;osteoblast differentiation	mitochondrion;membrane part;Golgi apparatus;endoplasmic reticulum;nucleus	1	2574
comp102716_c0_seq1	g4087.t1	g4087	0	0	98.38	10.36						pcd17	pcd17_human	protocadherin-17	protocadherin-68 flags: precursor	0	0.6185	calcium ion binding	homophilic cell adhesion;nervous system development	integral to plasma membrane	1	6557
comp72858_c0_seq1	g9287.t1	g9287	0	0	99.59	39.48	0.6357	COX5B	BOVIN	Cytochrome c oxidase polypeptide Vb	cytochrome-c oxidase activity, metal ion binding,	cox5b	cox5b_bovin	cytochrome c oxidase subunit mitochondrial	cytochrome c oxidase polypeptide via |cytochrome c oxidase polypeptide vb flags: precursor	1.9e-40	0.752	cytochrome-c oxidase activity;metal ion binding	respiratory gaseous exchange;mitochondrial electron transport, cytochrome c to oxygen;proton transport	mitochondrial inner membrane;respiratory chain complex IV	1	1221
comp13425_c0_seq1	g15387.t1	g15387	0	0	97.66	31.27						sall4	sall4_human	sal-like protein 4	zinc finger protein 797 |zinc finger protein sall4	0	0.5275	protein binding	tissue development;positive regulation of transcription from RNA polymerase II promoter;heart development;negative regulation of transcription from RNA polymerase II promoter;in utero embryonic development;embryonic limb morphogenesis	intracellular	1	5290
comp21514_c0_seq1	g19986.t1	g19986	1e-171	8e-172	92.47	85.16	0.4348	VWA1	RAT	von Willebrand factor A domain-containing protein 1											1	512
comp24642_c1_seq1	g17388.t1	g17388	0	0	97.42	52.44	0.7312	T2FA	XENLA	Transcription initiation factor RAP74	DNA binding, transferase activity, positive regulation of transcription, DNA-dependent, transcription initiation from RNA polymerase II promoter,	t2fa	t2fa_bovin	general transcription factor iif subunit 1	transcription initiation factor iif subunit alpha short=tfiif-alpha	5.21e-75	0.7338	transcription regulator activity;phosphatase activator activity;transcription factor binding	response to virus;transcription initiation from RNA polymerase II promoter;regulation of transcription;RNA splicing;RNA elongation from RNA polymerase II promoter	transcription factor complex	1	1682
comp23265_c0_seq4	g3251.t1	g3251	0	0	96.98	100						egfl7	egfl7_human	epidermal growth factor-like protein 7 short=egf-like protein 7	multiple epidermal growth factor-like domains protein 7 short=multiple egf-like domains protein 7 |notch4-like protein |vascular endothelial statin short=ve-statin |zneu1 flags: precursor	1.31e-13	0.7567	calcium ion binding	angiogenesis;multicellular organismal development;vasculogenesis;blood vessel development;negative regulation of cell migration	extracellular space;extracellular region	1	1060
comp72318_c0_seq1	g23264.t1	g23264	0	0	97.43	51.74	0.5741	RDM1	DANRE	RAD52 motif-containing protein 1	DNA binding, nucleotide binding, RNA binding,	rdm1	rdm1_danre	rad52 motif-containing protein 1		2.99e-89	0.622	nucleic acid binding		nucleus	1	1637
comp20277_c0_seq1	g15584.t1	g15584	0	0	96.82	27.09						sem4b	sem4b_mouse	semaphorin-4b	semaphorin-c short=sema c flags: precursor	5.56e-78	0.5045		axonogenesis;regulation of cellular process	membrane fraction;plasma membrane	1	5175
comp24516_c0_seq1	g12927.t1	g12927	4e-157	3e-157	94.26	50.99															1	710
comp7565_c0_seq1	g22322.t1	g22322	0	0	98.45	35.41	0.7231	CDT1	XENLA	DNA replication factor Cdt1	DNA binding, cell cycle, DNA replication,	cdt1	cdt1_xenla	dna replication factor cdt1 short=xcdt1		1.34e-38	0.79	DNA binding;protein binding	regulation of S phase of mitotic cell cycle;DNA replication;DNA replication checkpoint;cell cycle;regulation of DNA replication initiation	nucleus;nucleoplasm	1	1090
comp183783_c0_seq1	g13063.t1	g13063	0	0	99.04	21.97						fgd2	fgd2_human	and ph domain-containing protein 2	zinc finger fyve domain-containing protein 4	1.75e-153	0.53	small GTPase binding;actin filament binding;guanyl-nucleotide exchange factor activity	filopodium assembly;lamellipodium assembly;regulation of cell shape;regulation of Cdc42 GTPase activity;activation of JUN kinase activity;induction of apoptosis by extracellular signals;actin cytoskeleton organization;signal transduction;organ morphogenesis	lamellipodium;membrane;filopodium;Golgi apparatus;cytosol;ruffle	1	2381
comp12594_c0_seq1	g11642.t1	g11642	0	0	97.53	68.97	0.3832	COF1A	XENLA	ADF/cofilin-1	actin filament binding, actin filament depolymerization, cytokinesis, regulation of cell morphogenesis,	cof2	cof2_mouse	cofilin-2	muscle isoform	4.95e-23	0.545	actin filament binding	response to virus;regulation of cellular process;actin filament depolymerization;cytokinesis	membrane;cytoskeleton;midbody;nucleus;cell cortex	1	1289
comp249399_c0_seq1	g24691.t1	g24691	1e-98	1e-98	99	55.25						star3	star3_danre	-related lipid transfer protein 3	mln64-like protein |start domain-containing protein 3 short= 3	9.66e-29	0.77	cholesterol binding;molecular_function;lipid binding;cholesterol transporter activity	lipid transport;biological_process;steroid biosynthetic process;lipid metabolic process;mitochondrial transport;cholesterol metabolic process;steroid metabolic process	integral to membrane;membrane;endosome;late endosome;cytoplasm;late endosome membrane	1	362
comp28603_c0_seq1	g44879.t1	g44879	1e-50	8e-52	100	80.74						gna11	gna11_pig	guanine nucleotide-binding protein subunit alpha-11 short=g alpha-11 short=g-protein subunit alpha-11		2.5e-19	0.9745	GTP binding;guanyl nucleotide binding;signal transducer activity;nucleotide binding;GTPase activity;protein complex binding;protein binding	protein amino acid ADP-ribosylation;signal transduction;G-protein coupled receptor protein signaling pathway;skeletal system development;regulation of melanocyte differentiation;developmental pigmentation;heart development;regulation of action potential;activation of phospholipase C activity by dopamine receptor signaling pathway;glutamate signaling pathway;activation of phospholipase C activity;…	protein complex;cytoplasm;membrane fraction;plasma membrane;heterotrimeric G-protein complex	1	135
comp28899_c0_seq1	g16322.t1	g16322	0	0	97.23	89.88	0.4353	S46A3	CHICK	Solute carrier family 46 member 3	transmembrane transport,	s46a3	s46a3_chick	solute carrier family 46 member 3 flags: precursor		3.06e-83	0.5367	transporter activity	transport	membrane	1	1877
comp29245_c0_seq1	g12317.t1	g12317	0	0	98.43	59.25	0.8767	GLNA	CANFA	Glutamate--ammonia ligase	ATP binding, glutamate decarboxylase activity, glutamate-ammonia ligase activity, glutamine biosynthetic process,	glna	glna_canfa	glutamine synthetase short=gs	glutamate decarboxylase |glutamate--ammonia ligase	2.58e-163	0.857	glutamate decarboxylase activity;identical protein binding;ATP binding;glutamate-ammonia ligase activity	response to glucose stimulus;glutamine biosynthetic process;cell proliferation;alanine metabolic process;aspartate metabolic process;beta-alanine metabolic process;taurine metabolic process;peptidoglycan biosynthetic process	cytosol;mitochondrion;Golgi apparatus	1	2898
comp16120_c0_seq1	g11627.t1	g11627	0	0	98.08	29.58								e3 ubiquitin-protein ligase topors isoform 2		7.1e-11	0.683	ligase activity;zinc ion binding;isomerase activity;protein binding;metal ion binding;DNA binding;DNA topoisomerase I binding;antigen binding	response to DNA damage stimulus;apoptosis;positive regulation of transcription;regulation of cell proliferation;response to stimulus;maintenance of protein location in nucleus;transcription;visual perception	nucleus;nuclear speck	1	2113
comp7042_c0_seq1	g25521.t1	g25521	2e-145	2e-145	98.3	34.23						birc6	birc6_human	baculoviral iap repeat-containing protein 6	ubiquitin-conjugating bir domain enzyme apollon	4.67e-25	0.78	ligase activity;peptidase inhibitor activity;ubiquitin-protein ligase activity;protein binding;cysteine-type endopeptidase inhibitor activity	spongiotrophoblast layer development;labyrinthine layer development;anti-apoptosis;apoptosis;regulation of protein metabolic process;post-translational protein modification;positive regulation of cell proliferation	cellular_component;membrane fraction;intracellular	1	859
comp25827_c0_seq1	g20987.t1	g20987	0	0	96.05	93.61	0.6438	NDUB5	BOVIN	NADH-ubiquinone oxidoreductase SGDH subunit	electron transport chain,	ndub5	ndub5_bovin	nadh dehydrogenase 1 beta subcomplex subunit mitochondrial	complex i-sgdh short=ci-sgdh |nadh-ubiquinone oxidoreductase sgdh subunit flags: precursor	6.56e-60	0.704	NADH dehydrogenase (ubiquinone) activity	mitochondrial electron transport, NADH to ubiquinone;ubiquinone biosynthetic process;sodium ion transport;proton transport	mitochondrial respiratory chain complex I	1	783
comp328442_c0_seq1	g5179.t1	g5179	0	0	97.35	4.48						mast4	mast4_mouse	microtubule-associated serine threonine-protein kinase 4		2.9e-162	0.7335	ATP binding;transferase activity;magnesium ion binding;nucleotide binding;protein binding;protein serine/threonine kinase activity;protein kinase activity;kinase activity;microtubule binding;metal ion binding;phosphatase binding;protein kinase binding;two-component response regulator activity	protein amino acid phosphorylation;regulation of interleukin-12 biosynthetic process;spermatid differentiation;cytoskeleton organization;intracellular protein kinase cascade;cell division;mitosis;negative regulation of cyclin-dependent protein kinase activity;cell cycle;regulation of actin filament polymerization;sister chromatid segregation;G2/M transition of mitotic cell cycle;hippo signaling p…	cytoplasm;membrane;cell junction;microtubule cytoskeleton;cytoskeleton;plasma membrane;nucleus;microtubule organizing center;spindle pole;cytosol;centrosome;spindle pole centrosome;intracellular	1	10105
comp5328_c0_seq1	g10821.t1	g10821	0	0	99.83	38.17						ubp38	ubp38_human	ubiquitin carboxyl-terminal hydrolase 38	deubiquitinating enzyme 38 | |ubiquitin thiolesterase 38 |ubiquitin-specific-processing protease 38	0	0.608	cysteine-type peptidase activity;peptidase activity;ubiquitin thiolesterase activity;protein homodimerization activity;protein C-terminus binding;ubiquitin-specific protease activity;protein binding;cysteine-type endopeptidase activity;p53 binding;metal ion binding;hydrolase activity;zinc ion binding;molecular_function	ubiquitin-dependent protein catabolic process;protein deubiquitination;induction of apoptosis;regulation of protein stability;interspecies interaction between organisms;reproduction;nematode larval development;positive regulation of multicellular organism growth;positive regulation of growth rate;growth;biological_process	nucleus;cytoplasm;cellular_component	1	1522
comp17879_c0_seq1	g3835.t1	g3835	5e-178	4e-177	95.45	11.45						m4k2	m4k2_human	mitogen-activated protein kinase kinase kinase kinase 2	b lymphocyte serine threonine-protein kinase |germinal center kinase short=gc kinase |mapk erk kinase kinase kinase 2 short=mek kinase kinase 2 short=mekkk 2 |rab8-interacting protein	2.4e-87	0.7835	ATP binding;protein serine/threonine kinase activity;small GTPase regulator activity;nucleotide binding;protein binding;transferase activity;protein kinase activity;kinase activity;MAP kinase kinase kinase kinase activity;sequence-specific DNA binding;DNA binding;transcription activator activity;beta-catenin binding;RNA polymerase II transcription factor activity, enhancer binding;transcription f…	protein amino acid phosphorylation;intracellular protein kinase cascade;immune response;response to stress;JNK cascade;vesicle targeting;activation of JUN kinase activity;peptidyl-serine phosphorylation;activation of MAPKKK activity;cell migration involved in gastrulation;hindgut morphogenesis;positive regulation of transcription from RNA polymerase II promoter;midgut development;endoderm develop…	intracellular membrane-bounded organelle;Golgi membrane;cytoplasm;Golgi apparatus;soluble fraction;plasma membrane;basolateral plasma membrane;membrane;nucleus;transcription factor complex	1	3372
comp4672_c0_seq1	g20421.t1	g20421	6e-169	4e-169	98.8	83.46															1	399
comp101394_c0_seq1	g29316.t1	g29316	2e-107	1e-107	99.07	100						s20a2	s20a2_xenla	sodium-dependent phosphate transporter 2	solute carrier family 20 member 2	9.52e-15	0.7888	inorganic phosphate transmembrane transporter activity;symporter activity;receptor activity;sodium:phosphate symporter activity	phosphate transport;sodium ion transport;ion transport;transport;interspecies interaction between organisms	integral to membrane;membrane;plasma membrane;membrane fraction;integral to plasma membrane	1	216
comp30462_c0_seq5	g2677.t1	g2677	0	0	98.86	39.93						arnt2	arnt2_danre	aryl hydrocarbon receptor nuclear translocator 2 short=arnt protein 2 short=zfarnt2		0	0.6305	aryl hydrocarbon receptor binding;transcription corepressor activity;Hsp90 protein binding;transcription activator activity;protein heterodimerization activity;RNA polymerase II transcription factor activity, enhancer binding	in utero embryonic development;positive regulation of vascular endothelial growth factor receptor signaling pathway;regulation of transcription from RNA polymerase II promoter in response to oxidative stress;positive regulation vascular endothelial growth factor production;negative regulation of transcription;positive regulation of signal transduction;positive regulation of glycolysis;response to…	transcription factor complex	1	3501
comp19269_c0_seq1	g38709.t1	g38709	3e-133	1e-133	97.48	79.66						int7	int7_danre	integrator complex subunit 7 short=int7		9.7e-33	0.87	binding;molecular_function;protein binding	multicellular organismal development;biological_process;snRNA processing	nucleus;cellular_component;integrator complex	1	349
comp130576_c0_seq1	g24403.t1	g24403	0	0	94.28	6.12	0.8638	DPOLZ	HUMAN	Protein reversionless 3-like	4 iron, 4 sulfur cluster binding, DNA binding, DNA-directed DNA polymerase activity, metal ion binding, nucleotide binding, DNA-dependent DNA replication, translesion synthesis,	dpolz	dpolz_mouse	dna polymerase zeta catalytic subunit	protein reversionless 3-like short=rev3-like |seizure-related protein 4	0	0.5075	transferase activity;DNA binding;nucleotide binding;DNA-directed DNA polymerase activity;nucleotidyltransferase activity;metal ion binding;zinc ion binding;hydrolase activity;nucleic acid binding;exonuclease activity;nuclease activity;protein binding;chromatin binding;3'-5' exonuclease activity	DNA-dependent DNA replication;DNA repair;nucleobase, nucleoside, nucleotide and nucleic acid metabolic process;DNA replication;mitochondrial DNA repair;DNA synthesis involved in DNA repair;response to UV;nucleotide-excision repair, DNA gap filling;S phase of mitotic cell cycle;base-excision repair, gap-filling;DNA replication proofreading;hatching;cytokinesis;receptor-mediated endocytosis;cell di…	nucleus;nuclear replication fork;mitochondrion;zeta DNA polymerase complex;cytosol;nucleoplasm;cellular_component;delta DNA polymerase complex;host cell nucleus	1	7896
comp20135_c0_seq1	g9793.t1	g9793	0	0	99.21	23.1						dtx3	dtx3_human	protein deltex-3 short=deltex3	ring finger protein 154	5.94e-70	0.5992	metal ion binding;zinc ion binding;protein binding;ligase activity;histone binding;ubiquitin-protein ligase activity;molecular_function;Notch binding;transcription regulator activity;transcription coactivator activity;SH3 domain binding	Notch signaling pathway;response to DNA damage stimulus;chromatin modification;histone monoubiquitination;biological_process;regulation of Notch signaling pathway;transcription from RNA polymerase II promoter;glial cell differentiation;cell surface receptor linked signaling pathway;negative regulation of neuron differentiation;transcription;regulation of transcription	cytoplasm;nucleus;cellular_component	1	3819
comp31557_c5_seq1	g27754.t1	g27754	0	0	95.23	32.01															1	3240
comp136440_c0_seq1	g26758.t1	g26758	3e-46	6e-46	99.03	11.31	0.7847	SPD2B	HUMAN	Tyrosine kinase substrate with four SH3 domains	phosphatidylinositol-3,5-bisphosphate binding, phosphatidylinositol-3-phosphate binding, phosphatidylinositol-4-phosphate binding, phosphatidylinositol-5-phosphate binding, SH2 domain binding, adipose tissue development, bone development, cell communication, cell differentiation, extracellular matrix disassembly, eye development, heart development, podosome assembly, positive regulation of fat ce…	spd2b	spd2b_human	sh3 and px domain-containing protein 2b	adapter protein hofi |factor for adipocyte differentiation 49 |tyrosine kinase substrate with four sh3 domains	2.17e-17	0.852	SH2 domain binding;phosphatidylinositol-5-phosphate binding;protein binding;phosphatidylinositol-4-phosphate binding;phosphatidylinositol-3-phosphate binding;phosphatidylinositol-3,5-bisphosphate binding;phosphoinositide binding	cell communication;positive regulation of fat cell differentiation;cell differentiation	cytoplasm;podosome;cell projection	1	911
comp191824_c0_seq1	g4029.t1	g4029	2e-77	6e-77	99.37	14.57	0.8062	GPC6	HUMAN	Secreted glypican-6	carbohydrate metabolic process, cell migration, chondroitin sulfate metabolic process, glycosaminoglycan biosynthetic process, glycosaminoglycan catabolic process,	gpc6	gpc6_mouse	glypican-6 contains:	secreted glypican-6 flags: precursor	1.41e-09	0.82	heparan sulfate proteoglycan binding		membrane;proteinaceous extracellular matrix;anchored to membrane;integral to plasma membrane;plasma membrane;extracellular space;extracellular region	1	1091
comp24682_c1_seq1	g5780.t1	g5780	0	0	98.4	68.13						skp1	skp1_rat	s-phase kinase-associated protein 1	cyclin-a cdk2-associated protein p19 |s-phase kinase-associated protein 1a |p19a |p19skp1	2.7e-70	0.7835	protein binding;protein kinase activity;ubiquitin-protein ligase activity	protein ubiquitination during ubiquitin-dependent protein catabolic process;negative regulation of DNA recombination;protein amino acid phosphorylation;mitotic cell cycle G2/M transition DNA damage checkpoint;negative regulation of mitotic metaphase/anaphase transition;response to salt stress;regulation of proton-transporting ATPase activity, rotational mechanism;vacuolar proton-transporting V-ty…	nucleoplasm;phragmoplast;nucleolus;cytosol;SCF ubiquitin ligase complex;spindle;RAVE complex;plasma membrane	1	1371
comp16348_c0_seq1	g6091.t1	g6091	0	0	97.22	44.04															1	1224
comp30058_c0_seq1	g6739.t1	g6739	0	0	99.04	48.51						p52k	p52k_mouse	52 kda repressor of the inhibitor of the protein kinase short=p52ripk	58 kda interferon-induced protein kinase-interacting protein short=p58ipk-interacting protein |thap domain-containing protein 0	1.91e-133	0.49	binding		nucleolus	1	8618
comp27261_c0_seq2	g15980.t1	g15980	0	0	99.11	100	0.7258	HES4	XENTR	Protein hairy-2	protein heterodimerization activity, sequence-specific DNA binding, cell proliferation, floor plate development, lens development in camera-type eye, muscle organ development, negative regulation of apoptotic process, negative regulation of skeletal muscle tissue development, negative regulation of transcription from RNA polymerase II promoter, neural crest formation, Notch signaling pathway, pre…	hes4	hes4_xentr	transcription factor hes-4	hairy and enhancer of split 4 |protein hairy-2	1.02e-94	0.6745	protein homodimerization activity;bHLH transcription factor binding;transcription repressor activity;protein heterodimerization activity;sequence-specific DNA binding	smoothened signaling pathway;negative regulation of neurogenesis;retina morphogenesis in camera-type eye;positive regulation of gene-specific transcription from RNA polymerase II promoter;in utero embryonic development;positive regulation of cell proliferation;midbrain development;prechordal plate formation;liver development;trochlear nerve development;negative regulation of skeletal muscle tissu…	cytoplasm;transcription factor complex;transcriptional repressor complex	1	1464
comp26212_c0_seq1	g18287.t1	g18287	0	0	93.47	42.55	0.6906	QTRD1	DANRE	Queuine tRNA-ribosyltransferase domain-containing protein 1	metal ion binding, queuine tRNA-ribosyltransferase activity, queuosine biosynthetic process,	qtrd1	qtrd1_danre	queuine trna-ribosyltransferase subunit qtrtd1	queuine trna-ribosyltransferase domain-containing protein 1	3.03e-98	0.531	transferase activity, transferring glycosyl groups	tRNA modification	cytoplasm	1	2261
comp16926_c0_seq1	g1557.t1	g1557	0	0	98.73	37.29						pcbp3	pcbp3_mouse	poly -binding protein 3	alpha-cp3	3.28e-105	0.6305	RNA binding;translation activator activity;protein binding;single-stranded DNA binding	RNA splicing;mRNA processing;positive regulation of translational initiation	cytosol;nucleus;ribosome	1	2317
comp29724_c0_seq3	g6448.t1	g6448	0	0	95.5	28.65						ttc31	ttc31_human	tetratricopeptide repeat protein 31 short=tpr repeat protein 31		4.43e-18	0.563	binding;protein binding;protein kinase binding;ligase activity;zinc ion binding;ubiquitin-protein ligase activity;metal ion binding;heat shock protein binding;ATP-dependent peptidase activity	response to stress;regulation of JAK-STAT cascade;transcription;regulation of transcription;response to protein stimulus;negative regulation of cell morphogenesis involved in differentiation;protein K48-linked ubiquitination;ubiquitin-dependent protein catabolic process;negative regulation of neuron differentiation;response to unfolded protein;response to heat;protein folding;proteolysis	cytoplasm;nucleus;Golgi apparatus;transcription elongation factor complex;vacuole;cellular_component;protein complex;cytosol	1	4800
comp197846_c0_seq1	g21347.t1	g21347	8e-99	3e-98	97.17	26.7						tpsn	tpsn_chick	tapasin short=tpn short=tpsn	tap-associated protein |tap-binding protein flags: precursor	2.13e-13	0.4788	molecular_function;unfolded protein binding;peptide antigen binding;MHC class I protein binding;peptide antigen-transporting ATPase activity;TAP2 binding;TAP1 binding;protein binding	peptide antigen stabilization;antigen processing and presentation of exogenous peptide antigen via MHC class I, TAP-dependent;defense response;antigen processing and presentation of endogenous peptide antigen via MHC class I;biological_process;protein complex assembly;retrograde vesicle-mediated transport, Golgi to ER;immune response	integral to membrane;membrane;microsome;endoplasmic reticulum membrane;endoplasmic reticulum;plasma membrane;cellular_component;Golgi membrane;TAP complex;MHC class I peptide loading complex	1	794
comp25255_c0_seq1	g20250.t1	g20250	0	0	95.53	53.48						sdhf2	sdhf2_danre	succinate dehydrogenase assembly factor mitochondrial short=sdh assembly factor 2	succinate dehydrogenase subunit mitochondrial flags: precursor	1.13e-13	0.6965	protein binding;molecular_function	protein-FAD linkage;mitochondrial electron transport, succinate to ubiquinone;biological_process	mitochondrion;cellular_component;mitochondrial matrix	1	963
comp5583_c0_seq1	g102.t1	g102	0	0	99.08	24.37						lsamp	lsamp_rat	limbic system-associated membrane protein short=lsamp flags: precursor		3.18e-64	0.6945	opioid receptor activity;oligosaccharide binding	neuron recognition;cerebellum development;response to estradiol stimulus;negative regulation of neuron projection development;G-protein signaling, coupled to cyclic nucleotide second messenger	axon;dendrite;excitatory synapse;extracellular space;cell surface;neuronal cell body;perinuclear region of cytoplasm;integral to plasma membrane	1	3131
comp25881_c0_seq1	g18936.t1	g18936	0	0	98.42	42	0.95	GRP78	CHICK	Immunoglobulin heavy chain-binding protein	ATP binding, cysteine-type endopeptidase inhibitor activity involved in apoptotic process, ribosome binding, activation of signaling protein activity involved in unfolded protein response, cellular response to glucose starvation, ER overload response, negative regulation of apoptotic process, negative regulation of transforming growth factor beta receptor signaling pathway, positive regulation of…	grp78	grp78_chick	78 kda glucose-regulated protein short=grp-78	heat shock 70 kda protein 5 |immunoglobulin heavy chain-binding protein short= flags: precursor	0	0.8905	chaperone binding;caspase inhibitor activity;calcium ion binding;ATP-dependent protein binding;ribosome binding;protein binding, bridging;unfolded protein binding;misfolded protein binding;ATP binding	ER-associated protein catabolic process;negative regulation of caspase activity;negative regulation of transforming growth factor beta receptor signaling pathway;cerebellar Purkinje cell layer development;cerebellum structural organization;auxin biosynthetic process;positive regulation of protein ubiquitination;regulation of protein folding in endoplasmic reticulum;ER overload response;anti-apopt…	ER-Golgi intermediate compartment;integral to endoplasmic reticulum membrane;endoplasmic reticulum lumen;caspase complex;melanosome;extracellular region;cell surface;perinuclear region of cytoplasm;nucleus	1	2262
comp206190_c0_seq1	g24255.t1	g24255	5e-93	6e-93	98.45	43.96															1	439
comp31069_c1_seq4	g20651.t1	g20651	0	0	95.12	82.84						rdh12	rdh12_human	retinol dehydrogenase 12	all-trans and 9-cis retinol dehydrogenase	3.13e-11	0.74	retinol dehydrogenase activity;oxidoreductase activity;binding;catalytic activity;molecular_function	retinol metabolic process;photoreceptor cell maintenance;response to stimulus;oxidation reduction;visual perception;metabolic process;biological_process	intracellular;mitochondrion;integral to membrane;membrane;endoplasmic reticulum membrane;endoplasmic reticulum	1	1527
comp22167_c0_seq1	g7214.t1	g7214	0	0	98.42	31.2						zmym3	zmym3_mouse	zinc finger mym-type protein 3	dxhxs6673e protein |zinc finger protein 261	0	0.5345	protein binding		nucleolus;cytoplasm	1	4657
comp24120_c0_seq1	g254.t1	g254	0	0	99.34	36.83	0.5212	BHA15	MOUSE	Muscle, intestine and stomach expression 1	DNA binding, calcium-mediated signaling, cell maturation, cell-cell signaling, G-protein coupled receptor signaling pathway, glucose homeostasis, Golgi organization, intracellular distribution of mitochondria, mitochondrial calcium ion transport, positive regulation of transcription from RNA polymerase II promoter, transcription, DNA-dependent,	bha15	bha15_mouse	class a basic helix-loop-helix protein 15 short=bhlha15	class b basic helix-loop-helix protein 8 short=bhlhb8 | intestine and stomach expression 1 short=mist-1	1.28e-29	0.663	transcription regulator activity;DNA binding;protein homodimerization activity	cell-cell signaling;positive regulation of transcription from RNA polymerase II promoter;G-protein coupled receptor protein signaling pathway;glucose homeostasis;mitochondrial calcium ion transport;Golgi organization;cell maturation;calcium-mediated signaling;intracellular distribution of mitochondria	nucleus	1	3283
comp21245_c0_seq1	g11027.t1	g11027	0	0	96.46	100	0.8429	DENR	DANRE	Density-regulated protein	translation initiation factor activity,	denr	denr_danre	density-regulated protein short=drp		8.59e-70	0.682	translation initiation factor activity	regulation of translational initiation	ribosome	1	1028
comp185685_c0_seq1	g16299.t1	g16299	0	0	97.55	26.8						cld7a	cld7a_danre	claudin-7-a		5.92e-83	0.713	identical protein binding;PDZ domain binding	myelination;calcium-independent cell-cell adhesion;neuronal action potential propagation;apical junction assembly	lateral plasma membrane;tight junction;basolateral plasma membrane;cytoplasm;nucleus;integral to plasma membrane	1	1981
comp254291_c0_seq1	g18203.t1	g18203	2e-160	1e-159	98.74	23.21	0.7143	DRD1L	TAKRU	D(1)-like dopamine receptor	dopamine neurotransmitter receptor activity, dopamine receptor signaling pathway,	drd1l	drd1l_fugru	d -like dopamine receptor		5.91e-52	0.85	protein binding;dopamine D1 receptor activity	glucose import;behavioral response to cocaine;striatum development;sensitization;behavioral fear response;astrocyte development;cerebral cortex GABAergic interneuron migration;temperature homeostasis;memory;operant conditioning;activation of phospholipase C activity by dopamine receptor signaling pathway;long term synaptic depression;regulation of dopamine metabolic process;dopamine transport;gro…	plasma membrane;integral to membrane;nucleus;membrane fraction;endoplasmic reticulum membrane	1	1366
comp182979_c0_seq1	g3006.t1	g3006	0	0	98.06	12.46						rfip3	rfip3_mouse	rab11 family-interacting protein 3 short=fip3-rab11 short=rab11-fip3		1.8e-26	0.706	Rab GTPase binding;protein homodimerization activity;calcium ion binding;ADP-ribosylation factor binding;protein binding;sequence-specific DNA binding;transcription factor activity	endocytic recycling;vesicle-mediated transport;cell cycle;cytokinesis;protein transport;transport;regulation of cell cycle;cell division;regulation of transcription, DNA-dependent;eye morphogenesis	midbody;membrane;cleavage furrow;centrosome;cytoplasm;endosome;recycling endosome membrane;recycling endosome;cytoskeleton;intracellular membrane-bounded organelle	1	3716
comp26798_c0_seq3	g27249.t1	g27249	0	0	98.17	71.07	0.8486	API5	CHICK	Apoptosis inhibitor 5	fibroblast growth factor binding, apoptotic process, negative regulation of apoptotic process,	api5	api5_ponab	apoptosis inhibitor 5 short=api-5		9.56e-88	0.6938	binding;fibroblast growth factor binding	anti-apoptosis;apoptosis	cytoplasm;nucleus;spliceosomal complex	1	847
comp18648_c0_seq1	g16888.t1	g16888	0	0	97.11	19.86						tdrd7	tdrd7_ponab	tudor domain-containing protein 7		6.54e-110	0.5232	nucleic acid binding;protein N-terminus binding;protein binding;RNA binding;zinc ion binding;metal ion binding;molecular_function;hydrolase activity, acting on ester bonds	germ cell development;multicellular organismal development;spermatogenesis;piRNA metabolic process;gene silencing by RNA;cell differentiation;DNA methylation involved in gamete generation;meiosis;biological_process	cytoplasm;P granule;mitochondrial matrix;chromatoid body;ribonucleoprotein complex;mitochondrion;pi-body;nucleus;endoplasmic reticulum	1	3122
comp159145_c0_seq1	g22860.t1	g22860	8e-151	2e-150	98.99	37.93						lat1	lat1_rat	large neutral amino acids transporter small subunit 1	4f2 light chain short=4f2 lc short=4f2lc |integral membrane protein e16 short=protein ta1 |l-type amino acid transporter 1 |solute carrier family 7 member 5	3.73e-71	0.7795	amino acid transmembrane transporter activity	amino acid transport;transmembrane transport	integral to membrane	1	783
comp151021_c0_seq1	g41967.t1	g41967	2e-59	4e-59	99.21	36.21						wdr11	wdr11_human	wd repeat-containing protein 11	bromodomain and wd repeat-containing protein 2 |wd repeat-containing protein 15	8.07e-41	0.885	insulin receptor binding;protein binding;molecular_function	positive regulation of insulin-like growth factor receptor signaling pathway;negative regulation of apoptosis;regulation of protein amino acid phosphorylation;positive regulation of mitosis;positive regulation of transcription;insulin receptor signaling pathway;positive regulation of cell proliferation;biological_process	integral to membrane;membrane;nucleus;cellular_component	1	348
comp114169_c0_seq1	g12040.t1	g12040	6e-158	1e-157	99.67	33.89	0.977	NEK7	HUMAN	Never in mitosis A-related kinase 7	ATP binding, metal ion binding, protein serine/threonine kinase activity, cytokinesis, regulation of mitotic cell cycle, spindle assembly,	nek7	nek7_human	serine threonine-protein kinase nek7	never in mitosis a-related kinase 7 short= -related protein kinase 7	2.18e-81	0.679	protein serine/threonine kinase activity;signal transducer activity;ATP binding;protein binding;magnesium ion binding	auxin biosynthetic process;apoptosis;chromosome segregation;cell division;positive regulation of I-kappaB kinase/NF-kappaB cascade;regulation of mitotic metaphase/anaphase transition;protein amino acid phosphorylation;serine family amino acid metabolic process;signal transduction	cytoplasm;nucleus	1	897
comp4367_c0_seq1	g22807.t1	g22807	0	0	97.58	28.44						ange2	ange2_danre	protein angel homolog 2		1.13e-29	0.5543	molecular_function	biological_process	cellular_component	1	2173
comp24938_c0_seq1	g16983.t1	g16983	0	0	98.8	36.57						tnpo1	tnpo1_mouse	transportin-1	importin beta-2 |karyopherin beta-2	0	0.598	protein transporter activity;nuclear localization sequence binding;protein binding	protein import into nucleus, translocation;interspecies interaction between organisms	cytosol;nuclear membrane	1	5007
comp24058_c0_seq1	g10692.t1	g10692	4e-163	4e-162	99.06	10.18						cp17a	cp17a_squac	steroid 17-alpha-hydroxylase lyase	cypxvii |cytochrome p450 17a1 |cytochrome p450-c17 short=cytochrome p450c17	2.18e-68	0.672	heme binding;iron ion binding;steroid 17-alpha-monooxygenase activity;electron carrier activity;oxidoreductase activity;metal ion binding;monooxygenase activity;oxygen binding	oxidation reduction;steroid biosynthetic process;glucocorticoid biosynthetic process;sex differentiation;response to toxin	membrane;axon;mitochondrion;neuronal cell body;endoplasmic reticulum membrane;endoplasmic reticulum	1	3134
comp25026_c0_seq1	g1066.t1	g1066	0	0	94.07	22.03						c42s1	c42s1_danre	cdc42 small effector protein 1		3.03e-21	0.7606	GTPase inhibitor activity;protein binding	negative regulation of JNK cascade;regulation of cell shape;small GTPase mediated signal transduction;signal transduction	cytoskeleton;cell cortex;plasma membrane;mitochondrial outer membrane translocase complex	1	3986
comp27214_c0_seq2	g6277.t1	g6277	0	0	98.89	44.81						m3k4	m3k4_human	mitogen-activated protein kinase kinase kinase 4	map three kinase 1 |mapk erk kinase kinase 4 short=mek kinase 4 short=mekk 4	0	0.5825		intracellular signaling pathway;cellular process		1	3211
comp32650_c2_seq15	g30803.t1	g30803	0	0	98.74	42.34															1	1306
comp136181_c0_seq1	g21169.t1	g21169	6e-143	2e-142	95.33	24.3	0.5978	VITRN	MOUSE	Vitrin	glycosaminoglycan binding, extracellular matrix organization, positive regulation of cell-substrate adhesion,	vitrn	vitrn_mouse	vitrin flags: precursor		3.13e-40	0.536	glycosaminoglycan binding;photoreceptor activity;molecular_function;receptor activity;signal transducer activity;G-protein coupled receptor activity;retinal isomerase activity;G-protein coupled photoreceptor activity;11-cis retinal binding	positive regulation of cell-substrate adhesion;extracellular matrix organization;protein-chromophore linkage;response to stimulus;signal transduction;G-protein coupled receptor protein signaling pathway;phototransduction;biological_process;visual perception;sensory perception of sound;regulation of circadian rhythm;detection of light stimulus;rhythmic process	proteinaceous extracellular matrix;extracellular region;interstitial matrix;integral to membrane;membrane;cellular_component;integral to plasma membrane;extracellular space	1	1313
comp195614_c0_seq1	g2615.t1	g2615	5e-34	3e-33	98.78	3.4						kcnka	kcnka_rat	potassium channel subfamily k member 10	outward rectifying potassium channel protein trek-2 |trek-2 k(+) channel subunit	7.24e-133	0.5365	voltage-gated ion channel activity;potassium channel activity	signaling;potassium ion transport	plasma membrane part;cytoplasm	1	2382
comp28003_c0_seq1	g88.t1	g88	0	0	98.83	99.5	0.7432	GLOD4	RAT	Glyoxalase domain-containing protein 4		glod4	glod4_rat	glyoxalase domain-containing protein 4		2.82e-131	0.57		growth	plastid part;chloroplast;thylakoid;mitochondrion	1	1800
comp30523_c1_seq7	g14165.t1	g14165	6e-144	2e-143	96.49	13.29						tra2b	tra2b_rat	transformer-2 protein homolog beta short=tra-2 beta short=tra2-beta	ra301 |splicing arginine serine-rich 10 |transformer-2 protein homolog b	9.1e-51	0.6715	nucleic acid binding;nucleotide binding;RNA binding;protein binding;mRNA binding;enzyme binding;mRNA 3'-UTR binding;SSU rRNA binding;translation repressor activity;ribosomal large subunit binding	mRNA processing;RNA splicing;RNA splicing, via transesterification reactions;nuclear mRNA splicing, via spliceosome;biological_process;cell differentiation;multicellular organismal development;sex differentiation;spermatogenesis;male somatic sex determination;regulation of nuclear mRNA splicing, via spliceosome;female somatic sex determination;regulation of alternative nuclear mRNA splicing, via …	nucleus;precatalytic spliceosome;cytoplasm;ribosome;nucleoplasm;stress granule;cellular_component;spliceosomal complex;peroxisome;nucleolus;cell wall;plasma membrane;cell projection	1	2347
comp27544_c0_seq2	g7707.t1	g7707	0	0	96.82	86.29	0.7044	ZPR1	MOUSE	Zinc finger protein 259	metal ion binding, zinc ion binding,	zpr1	zpr1_mouse	zinc finger protein zpr1	zinc finger protein 259	0	0.693	protein binding;zinc ion binding	cell proliferation;signal transduction	nucleolus;cytosol	1	1882
comp14399_c0_seq2	g31835.t1	g31835	2e-126	7e-127	91.55	77.01															1	422
comp19261_c0_seq1	g14305.t1	g14305	0	0	93.57	46.89	0.7456	DP13B	HUMAN	Adapter protein containing PH domain, PTB domain and leucine zipper motif 2	phospholipid binding, cell cycle, cell proliferation, signal transduction,	dp13b	dp13b_mouse	dcc-interacting protein 13-beta short=dip13-beta	adapter protein containing ph ptb domain and leucine zipper motif 2	7.98e-107	0.504	protein binding	cell proliferation;signal transduction	NuRD complex;endosome membrane	1	1124
comp15973_c0_seq1	g26126.t1	g26126	0	0	97.4	35.84	0.4871	GCNT7	HUMAN	Beta-1,3-galactosyl-O-glycosyl-glycoprotein beta-1,6-N-acetylglucosaminyltransferase 7	acetylglucosaminyltransferase activity, protein glycosylation,	gcnt7	gcnt7_human	beta- -galactosyl-o-glycosyl-glycoprotein beta- -n-acetylglucosaminyltransferase 7		3.74e-73	0.503	acetylglucosaminyltransferase activity	carbohydrate metabolic process	cell part	1	1289
comp208840_c0_seq1	g16090.t1	g16090	7e-130	1e-128	98.47	7.06						psd3	psd3_human	ph and sec7 domain-containing protein 3	exchange factor for adp-ribosylation factor guanine nucleotide factor 6 |hepatocellular carcinoma-associated antigen 67 |pleckstrin homology and sec7 domain-containing protein 3	4.96e-83	0.5935	ARF guanyl-nucleotide exchange factor activity;signal transducer activity;molecular_function;guanyl-nucleotide exchange factor activity;protein binding;GTPase activator activity;structural constituent of cytoskeleton;ankyrin binding;actin binding;Rho guanyl-nucleotide exchange factor activity;receptor signaling protein activity;ephrin receptor binding;phospholipid binding	regulation of ARF protein signal transduction;signal transduction;neuron differentiation;guanine transport;biological_process;adult walking behavior;fertilization;axonogenesis;vesicle-mediated transport;sensory perception of sound;cytoskeletal anchoring at plasma membrane;actin filament capping;adult behavior;transmission of nerve impulse;positive regulation of multicellular organism growth;posit…	synapse;cell junction;membrane fraction;intracellular;plasma membrane;postsynaptic membrane;postsynaptic density;integral to membrane;cellular_component;dendrite;neuronal cell body;membrane;Golgi membrane;cytoplasm;cytoplasmic vesicle membrane;Golgi apparatus;cytoplasmic vesicle;cytoskeleton;axon hillock;nuclear matrix;spectrin;cell body fiber;cell cortex;axon;cytosol;PML body	1	3711
comp25348_c0_seq2	g14282.t1	g14282	0	0	97.85	37.79						abcf3	abcf3_human	atp-binding cassette sub-family f member 3		0	0.703	ATP binding;ATPase activity;transporter activity	transport;regulation of translational elongation	cytosol;ATP-binding cassette (ABC) transporter complex;mitochondrial envelope;cytosolic ribosome;plasma membrane	1	3189
comp29913_c0_seq1	g1443.t1	g1443	0	0	94.78	27.32	0.3503	HPCD	METS5	3-hydroxypropionyl-coenzyme A dehydratase	3-hydroxypropionyl-CoA dehydratase activity, fatty acid metabolic process,	fadj	fadj_yere8	fatty acid oxidation complex subunit alpha includes:	enoyl- hydratase 3-hydroxybutyryl- epimerase includes: |3-hydroxyacyl- dehydrogenase	6.47e-09	0.5827	NAD or NADH binding;enoyl-CoA hydratase activity;coenzyme binding;lyase activity;3-hydroxyacyl-CoA dehydrogenase activity;catalytic activity;binding;3-hydroxybutyryl-CoA epimerase activity;isomerase activity;oxidoreductase activity;dodecenoyl-CoA delta-isomerase activity;3-hydroxyacyl-CoA dehydratase activity	fatty acid beta-oxidation;fatty acid metabolic process;metabolic process;oxidation reduction;lipid metabolic process;lipid catabolic process;fatty acid catabolic process	fatty acid beta-oxidation multienzyme complex;cytoplasm;peroxisome;cell wall;glyoxysome	1	2800
comp17256_c0_seq1	g21619.t1	g21619	0	0	96.76	30.23						ddx54	ddx54_mouse	atp-dependent rna helicase ddx54	dead box protein 54	4.08e-63	0.7695	helicase activity;hydrolase activity;nucleic acid binding;nucleotide binding;molecular_function;ATP binding;RNA binding;ATP-dependent helicase activity;hydrolase activity, acting on acid anhydrides, in phosphorus-containing anhydrides;ATP-dependent RNA helicase activity;receptor binding;transcription corepressor activity;estrogen receptor binding	transcription;biological_process;regulation of transcription;RNA processing;RNA metabolic process;estrogen receptor signaling pathway;ribosome biogenesis;rRNA processing	nucleus;cellular_component;nucleolus	1	1730
comp23150_c0_seq1	g1778.t1	g1778	0	0	98.91	12.62						f123a	f123a_human	protein fam123a		1.52e-43	0.4717	protein binding	Wnt receptor signaling pathway;biological_process	cytoplasm;nucleus;plasma membrane;cellular_component	1	6562
comp28169_c0_seq2	g3405.t1	g3405	0	0	99.16	42.29						klf6	klf6_mouse	krueppel-like factor 6	core promoter element-binding protein	9.26e-95	0.8315	double-stranded DNA binding;zinc ion binding;transcription activator activity;transcription factor activity	wound healing;positive regulation of transcription from RNA polymerase II promoter;cytokine-mediated signaling pathway;B cell differentiation	cytoplasm;transcription factor complex	1	3639
comp155343_c0_seq1	g13737.t1	g13737	2e-167	4e-167	95.88	37.12						cld10	cld10_bovin	claudin-10		7.24e-39	0.5755			membrane	1	978
comp217726_c0_seq1	g41648.t1	g41648	8e-40	5e-40	100	54.32						k0355	k0355_human	uncharacterized protein kiaa0355		4.31e-13	0.92				1	162
comp30406_c0_seq1	g4073.t1	g4073	0	0	93.2	39.29						rraga	rraga_human	ras-related gtp-binding protein a short=rag a short=	adenovirus e3 kda-interacting protein 1 |fip-1	1.28e-161	0.6625	phosphoprotein binding;protein heterodimerization activity;protein homodimerization activity;GTP binding	apoptosis;small GTPase mediated signal transduction;signal transduction;virus-host interaction;positive regulation of cytolysis	cytosol;Golgi apparatus;nucleus	1	2357
comp232323_c0_seq1	g4485.t1	g4485	1e-122	2e-121	95.32	8.44						egln1	egln1_mouse	egl nine homolog 1	hypoxia-inducible factor prolyl hydroxylase 2 short=hif-ph2 short=hif-prolyl hydroxylase 2 short=hph-2 |sm-20	1.08e-114	0.7422	protein binding;zinc ion binding;oxidoreductase activity, acting on single donors with incorporation of molecular oxygen, incorporation of two atoms of oxygen;peptidyl-proline dioxygenase activity;oxygen sensor activity;ferrous iron binding;L-ascorbic acid binding	ventricular septum morphogenesis;heart trabecula formation;regulation of cell proliferation;negative regulation of transcription factor activity;regulation of cell growth;labyrinthine layer development;positive regulation of protein catabolic process;estrogen receptor signaling pathway;cardiac muscle tissue morphogenesis;cell redox homeostasis;response to hypoxia;oxygen homeostasis;oxidation redu…	cytosol;nucleus	1	3272
comp9032_c0_seq1	g17983.t1	g17983	0	0	98.09	60.93															1	942
comp20074_c0_seq1	g10043.t1	g10043	0	0	94.21	14.48						f101a	f101a_human	protein fam101a		3.61e-48	0.68	molecular_function	biological_process		1	5455
comp23586_c0_seq1	g14539.t1	g14539	0	0	97.22	57.69						tc1d4	tc1d4_pig	tctex1 domain-containing protein 4	protein |tctex-2-beta	1.43e-23	0.533	molecular_function;motor activity;protein binding;microtubule motor activity	biological_process;microtubule-based process	cellular_component;membrane;dynein complex;cytoplasm;nucleus;microtubule;cytoplasmic dynein complex;Golgi apparatus;axonemal dynein complex	1	1359
comp22752_c0_seq3	g21058.t1	g21058	0	0	94.44	22.44						lpar2	lpar2_human	lysophosphatidic acid receptor 2 short=lpa receptor 2 short=lpa-2	lysophosphatidic acid receptor edg-4	1.4e-100	0.673	sphingolipid binding;phospholipid binding;lysosphingolipid and lysophosphatidic acid receptor activity;LIM domain binding;G-protein alpha-subunit binding;PDZ domain binding	positive regulation of I-kappaB kinase/NF-kappaB cascade;cellular response to oxygen levels;positive regulation of smooth muscle cell chemotaxis;convergent extension involved in gastrulation;synaptic transmission;negative regulation of cell migration;negative regulation of neuron projection development;positive regulation of apoptosis;positive regulation of dendritic spine development;myelination…	cell surface;dendritic shaft;endocytic vesicle;integral to plasma membrane;dendritic spine	1	2264
comp29709_c1_seq3	g5108.t1	g5108	0	0	99.21	98.08	0.9101	PSMD2	HUMAN	Tumor necrosis factor type 1 receptor-associated protein 2	enzyme regulator activity, anaphase-promoting complex-dependent proteasomal ubiquitin-dependent protein catabolic process, antigen processing and presentation of exogenous peptide antigen via MHC class I, TAP-dependent, apoptotic process, DNA damage response, signal transduction by p53 class mediator resulting in cell cycle arrest, G1/S transition of mitotic cell cycle, gene expression, M/G1 tran…	psmd2	psmd2_bovin	26s proteasome non-atpase regulatory subunit 2	26s proteasome regulatory subunit rpn1 |26s proteasome regulatory subunit s2 |26s proteasome subunit p97 |tumor necrosis factor type 1 receptor-associated protein 2	0	0.6635	enzyme regulator activity;protein binding	negative regulation of ubiquitin-protein ligase activity during mitotic cell cycle;regulation of cell cycle;anaphase-promoting complex-dependent proteasomal ubiquitin-dependent protein catabolic process;positive regulation of ubiquitin-protein ligase activity during mitotic cell cycle;regulation of protein catabolic process	proteasome regulatory particle, base subcomplex;nucleus	1	3599
comp29357_c0_seq3	g8935.t1	g8935	0	0	98	22.54						tgbr3	tgbr3_pig	transforming growth factor beta receptor type 3 short=tgf-beta receptor type 3 short=tgfr-3	betaglycan |transforming growth factor beta receptor iii short=tgf-beta receptor type iii flags: precursor	4.79e-06	0.6071	coreceptor activity;heparin binding;transforming growth factor beta binding;glycosaminoglycan binding;transforming growth factor beta receptor binding;transforming growth factor beta receptor activity;receptor activity;transforming growth factor beta receptor activity, type III;activin binding;galactose binding;type II transforming growth factor beta receptor binding;type I transforming growth fa…	response to follicle-stimulating hormone stimulus;BMP signaling pathway;epithelial to mesenchymal transition;intracellular protein kinase cascade;immune response;signal transduction;cell growth;negative regulation of cellular component movement;transforming growth factor beta receptor signaling pathway;positive regulation of protein amino acid phosphorylation;cell migration;regulation of cell adh…	integral to membrane;membrane;extracellular matrix;external side of plasma membrane;proteinaceous extracellular matrix;plasma membrane;extracellular region;transforming growth factor beta receptor complex;membrane fraction;extracellular space;cell surface;integral to plasma membrane;inhibin-betaglycan-ActRII complex;intracellular membrane-bounded organelle;cytoplasm;endoplasmic reticulum	1	3532
comp22836_c2_seq1	g21031.t1	g21031	0	0	97.07	39.71						syph	syph_human	synaptophysin	major synaptic vesicle protein p38	2.66e-42	0.7531	syntaxin-1 binding;transporter activity;identical protein binding;SH2 domain binding;cholesterol binding;protein complex binding;calcium ion binding;protein binding	regulation of long-term neuronal synaptic plasticity;regulation of short-term neuronal synaptic plasticity;synaptic vesicle maturation;transport;synaptic vesicle membrane organization;regulation of neuronal synaptic plasticity;cellular calcium ion homeostasis;synaptic transmission	protein complex;synaptosome;integral to membrane;synapse;cell junction;cytoplasmic vesicle;presynaptic membrane;integral to synaptic vesicle membrane;synaptic vesicle membrane;membrane;synaptic vesicle;secretory granule;melanosome;cytoplasmic vesicle membrane;integral to plasma membrane	1	2735
comp2779_c0_seq1	g4307.t1	g4307	0	0	96.82	26.21						meis2	meis2_human	homeobox protein meis2	meis1-related protein 1	2.53e-21	0.74	specific RNA polymerase II transcription factor activity;sequence-specific DNA binding;transcription factor activity;transcription corepressor activity	positive regulation of transcription from RNA polymerase II promoter;eye development;regulation of transcription, DNA-dependent;negative regulation of transcription from RNA polymerase II promoter	nucleus;cytoplasm;nucleolus	1	1896
comp25858_c0_seq1	g4488.t1	g4488	0	0	96.59	39.96	0.6632	NTPCR	HUMAN	Nucleoside triphosphate phosphohydrolase	ATP binding, nucleoside-triphosphatase activity, nucleotide phosphatase activity, transferase activity,	ca057	ca057_human	nucleoside-triphosphatase c1orf57 short=ntpase	nucleoside triphosphate phosphohydrolase	1.87e-56	0.5645	hydrolase activity;nucleotide binding			1	2823
comp27103_c0_seq1	g12749.t1	g12749	0	0	97.91	36.77	0.7375	EFHD2	RAT	Swiprosin-1	calcium ion binding,	efhd2	efhd2_rat	ef-hand domain-containing protein d2	swiprosin-1	1.08e-73	0.785	protein binding;calcium ion binding	neuron projection development;mesoderm development	mitochondrial inner membrane;membrane raft	1	5214
comp15906_c0_seq2	g15971.t2	g15971.t2	1e-152	9e-152	98.68	16.25						#N/A
comp29406_c0_seq1	g18328.t1	g18328	0	0	96.68	50.18						ninl	ninl_mouse	ninein-like protein		6.81e-16	0.81	calcium ion binding;GTP binding;nucleotide binding;protein binding	centrosome localization	cytoplasm;cytoskeleton;cytosol;microtubule organizing center;microtubule;centrosome	1	2439
comp8820_c1_seq1	g9451.t1	g9451	9e-115	1e-113	93.13	8.36															1	3302
comp29720_c0_seq5	g11464.t1	g11464	0	0	98.67	91.06	0.6971	ACVL1	MOUSE	TGF-B superfamily receptor type I	ATP binding, metal ion binding, receptor signaling protein serine/threonine kinase activity, transforming growth factor beta receptor activity, type I, angiogenesis, artery development, blood vessel remodeling, BMP signaling pathway, cellular response to BMP stimulus, endothelial cell activation, endothelial tube morphogenesis, in utero embryonic development, lymphangiogenesis, lymphatic endothel…	acvr1	acvr1_chick	activin receptor type-1	activin receptor type i |type i tgf b receptor flags: precursor	1.25e-152	0.776	protein heterodimerization activity;protein homodimerization activity;ubiquitin protein ligase binding;metal ion binding;type II transforming growth factor beta receptor binding;transforming growth factor beta binding;follistatin binding;ATP binding;I-SMAD binding;activin binding;activin receptor activity, type I	wound healing, spreading of epidermal cells;response to prostaglandin E stimulus;activation of MAPKK activity;palate development;positive regulation of survival gene product expression;collagen fibril organization;response to insulin stimulus;ovarian follicle development;negative regulation of endothelial cell differentiation;regulation of chondrocyte differentiation;negative regulation of endoth…	neuronal cell body;activin receptor complex;cytoplasm;apical plasma membrane;transforming growth factor beta receptor complex;cell surface;basolateral plasma membrane;dendrite;activin complex	1	2303
comp25212_c0_seq1	g7358.t1	g7358	0	0	98.46	78.36	0.8681	EXT1B	DANRE	Multiple exostoses protein 1 homolog b	glucuronosyl-N-acetylglucosaminyl-proteoglycan 4-alpha-N-acetylglucosaminyltransferase activity, N-acetylglucosaminyl-proteoglycan 4-beta-glucuronosyltransferase activity, heparan sulfate proteoglycan biosynthetic process, protein glycosylation,	ext1b	ext1b_danre	exostosin-1b	glucuronosyl-n-acetylglucosaminyl-proteoglycan n-acetylglucosaminyl-proteoglycan 4-alpha-n-acetylglucosaminyltransferase 1b |multiple exostoses protein 1 homolog b	0	0.7355	protein heterodimerization activity;N-acetylglucosaminyl-proteoglycan 4-beta-glucuronosyltransferase activity;glucuronosyl-N-acetylglucosaminyl-proteoglycan 4-alpha-N-acetylglucosaminyltransferase activity;protein homodimerization activity;heparan sulfate N-acetylglucosaminyltransferase activity	axon guidance;endoderm development;gastrulation;germ cell migration;heparan sulfate proteoglycan biosynthetic process, polysaccharide chain biosynthetic process;Wnt receptor signaling pathway;decapentaplegic receptor signaling pathway;mesoderm development;ossification;heparin biosynthetic process;signal transduction;regulation of smoothened signaling pathway;olfactory bulb development;chondroitin…	Golgi membrane;integral to endoplasmic reticulum membrane;extracellular region	1	4963
comp2416_c0_seq1	g28847.t1	g28847	0	0	97.4	63.49						ptprf	ptprf_danre	receptor-type tyrosine-protein phosphatase f flags: precursor		1.05e-79	0.594	phosphatase activity;phosphoprotein phosphatase activity;hydrolase activity;receptor activity;protein tyrosine phosphatase activity;receptor tyrosine kinase binding;phosphate binding;transmembrane receptor protein tyrosine phosphatase activity;insulin receptor binding;protein binding;cadherin binding;transcription regulator activity;molecular_function	dephosphorylation;protein amino acid dephosphorylation;cell adhesion;negative regulation of cell projection organization;negative regulation of cell proliferation;homophilic cell adhesion;negative regulation of cytokine-mediated signaling pathway;transmembrane receptor protein tyrosine phosphatase signaling pathway;negative regulation of insulin receptor signaling pathway;positive regulation of d…	integral to membrane;membrane;excitatory synapse;endosome;neuronal cell body;growth cone;microsome;membrane fraction;integral to plasma membrane;plasma membrane;insoluble fraction;neuron projection;cellular_component;synapse;cell junction	1	786
comp29714_c0_seq1	g6296.t1	g6296	0	0	99.15	50.43	0.5208	MOGS	RAT	Glycoprotein-processing glucosidase I	mannosyl-oligosaccharide glucosidase activity, oligosaccharide metabolic process,	gcs1	gcs1_rat	mannosyl-oligosaccharide glucosidase	glycoprotein-processing glucosidase i	6.55e-112	0.5283	glucosidase activity	carbohydrate metabolic process;cellular process	cell part	1	2096
comp27482_c0_seq5	g28832.t1	g28832	2e-166	9e-167	95.88	63.89						ankh1	ankh1_human	ankyrin repeat and kh domain-containing protein 1	hiv-1 vpr-binding ankyrin repeat protein |multiple ankyrin repeats single kh domain short=hmask	1.07e-15	0.48	RNA binding;protein binding		cytoplasm	1	565
comp112105_c0_seq1	g7306.t1	g7306	0	0	98.46	48.67															1	1465
comp195062_c0_seq1	g5512.t1	g5512	0	0	98.09	16.01						leng9	leng9_human	leukocyte receptor cluster member 9		6.37e-29	0.52	nucleic acid binding;metal ion binding;catalytic activity;zinc ion binding	RNA metabolic process	intracellular	1	3603
comp22161_c0_seq1	g6605.t1	g6605	0	0	96.66	38.39						pcat2	pcat2_danre	lysophosphatidylcholine acyltransferase 2 short=lpc acyltransferase 2 short=lpcat-2 short= acyltransferase 2	1-acylglycerophosphocholine o-acyltransferase |1-alkylglycerophosphocholine o-acetyltransferase |acetyl- :lyso-platelet-activating factor acetyltransferase short=acetyl- :lyso-paf acetyltransferase short=lyso-paf acetyltransferase short= |acyltransferase-like 1	0	0.6285	calcium ion binding;1-acylglycerophosphocholine O-acyltransferase activity;1-alkylglycerophosphocholine O-acetyltransferase activity	cellular membrane organization;platelet activating factor biosynthetic process;acyl-carrier-protein biosynthetic process	integral to membrane;Golgi stack;organelle membrane;endomembrane system;endoplasmic reticulum	1	2649
comp5186_c0_seq1	g45911.t1	g45911	3e-146	2e-146	98.31	98.66						nrm	nrm_danre	nurim	nuclear envelope membrane protein |nuclear rim protein	1.29e-07	0.75			integral to membrane;membrane	1	299
comp154979_c0_seq1	g6142.t1	g6142	8e-62	6e-61	94.74	4.84															1	3141
comp22966_c0_seq2	g25722.t1	g25722	0	0	98.11	54.66	0.6957	CAMP3	MOUSE	Protein Nezha	microtubule minus-end binding, epithelial cell-cell adhesion, microtubule anchoring, negative regulation of phosphatase activity, regulation of microtubule cytoskeleton organization, zonula adherens maintenance,	camp3	camp3_mouse	calmodulin-regulated spectrin-associated protein 3	protein nezha	2.76e-86	0.7356	protein binding;molecular_function;microtubule binding	biological_process;mitotic spindle elongation;microtubule severing	cellular_component;microtubule;spindle	1	1447
comp21369_c0_seq1	g267.t1	g267	0	0	94.05	24.69															1	2815
comp29524_c0_seq2	g24066.t1	g24066	6e-151	1e-150	95.04	19.87						celr1	celr1_mouse	cadherin egf lag seven-pass g-type receptor 1 flags: precursor		7.3e-23	0.6945	transmembrane receptor activity;G-protein coupled receptor activity;protein dimerization activity;calcium ion binding;neuropeptide hormone activity;hormone activity;protein binding;sugar binding;latrotoxin receptor activity	neuropeptide signaling pathway;establishment of planar polarity;neural tube closure;multicellular organismal development;signal transduction;G-protein coupled receptor protein signaling pathway;central nervous system development;homophilic cell adhesion;cell adhesion;activation of adenylate cyclase activity by G-protein signaling pathway;positive regulation of insulin secretion;response to hypoxi…	integral to membrane;integral to plasma membrane;plasma membrane;neuron projection;varicosity;extracellular region;cellular_component;axon;cytoplasm;membrane	1	1726
comp22221_c0_seq1	g8804.t1	g8804	0	0	98	99.54	0.8344	GLO2	DANRE	Glyoxalase II	hydroxyacylglutathione hydrolase activity, metal ion binding, zinc ion binding, glutathione biosynthetic process,	glo2	glo2_danre	hydroxyacylglutathione mitochondrial	glyoxalase ii short=glx ii flags: precursor	5.86e-128	0.7595	hydroxyacylglutathione hydrolase activity;zinc ion binding	carbohydrate metabolic process;L-ascorbic acid biosynthetic process;glutathione biosynthetic process;pyruvate metabolic process	mitochondrial matrix	1	1948
comp16410_c1_seq1	g27572.t1	g27572	2e-163	3e-163	99.37	37.78	0.4561	NCOA7	MOUSE	Nuclear receptor coactivator 7	ligand-dependent nuclear receptor transcription coactivator activity, nuclear hormone receptor binding, cell wall macromolecule catabolic process, positive regulation of transcription from RNA polymerase II promoter, transcription, DNA-dependent,	ncoa7	ncoa7_mouse	nuclear receptor coactivator 7		2.48e-15	0.7	protein binding;molecular_function	regulation of transcription;cell wall macromolecule catabolic process;biological_process;response to oxidative stress;response to stress	intracellular;nucleus;mitochondrion;cellular_component;nucleolus	1	839
comp185910_c0_seq1	g18928.t1	g18928	2e-29	5e-30	96.2	47.59	0.698	MMP23	BOVIN	Matrix metalloproteinase-23, soluble form	metal ion binding, metalloendopeptidase activity, zinc ion binding, proteolysis,	mmp23	mmp23_bovin	matrix metalloproteinase-23 short=mmp-23	matrix metallopeptidase 23b contains: |matrix metalloproteinase- soluble form flags: precursor	2.96e-08	0.7767	metal ion binding;peptidase activity;metalloendopeptidase activity;zinc ion binding;hydrolase activity;metallopeptidase activity	proteolysis;reproduction	integral to membrane;membrane;extracellular matrix	1	166
comp271887_c0_seq1	g18577.t1	g18577	6e-16	3e-15	97.92	3.8						s3tc2	s3tc2_mouse	sh3 domain and tetratricopeptide repeats-containing protein 2		8.91e-24	0.7033	binding	biological_process	cellular_component	1	1264
comp23033_c0_seq1	g4961.t1	g4961	0	0	95.77	15.96						gnds	gnds_mouse	ral guanine nucleotide dissociation stimulator short=	ral guanine nucleotide exchange factor short=	0	0.559	RAL GDP-dissociation stimulator activity;protein binding;Ral guanyl-nucleotide exchange factor activity	Ras protein signal transduction;regulation of biological process;regulation of GTPase activity	cytosol	1	5258
comp26645_c0_seq1	g18393.t1	g18393	0	0	98.58	30.59						rhdf1	rhdf1_danre	rhomboid family member 1		8.57e-130	0.7305			cytoplasm	1	6910
comp20821_c0_seq1	g36711.t1	g36711	0	0	97.58	87.19	0.7829	KAT6B	HUMAN	Monocytic leukemia zinc finger protein-related factor	DNA binding, histone acetyltransferase activity, metal ion binding, transcription factor binding, zinc ion binding, histone H3 acetylation, negative regulation of transcription, DNA-dependent, nucleosome assembly, positive regulation of transcription, DNA-dependent, transcription, DNA-dependent,	myst4	myst4_human	histone acetyltransferase myst4 short=myst-4	histone acetyltransferase morf |histone acetyltransferase moz2 | ybf2 sas2 and tip60 protein 4 |monocytic leukemia zinc finger factor	2.9e-12	0.7033	DNA binding;metal ion binding;transcription repressor activity;transcription activator activity;acetyltransferase activity;zinc ion binding;transcription factor binding;transferase activity;protein binding;histone acetyltransferase activity;transferase activity, transferring acyl groups other than amino-acyl groups;acyltransferase activity;transcription coactivator activity	regulation of transcription, DNA-dependent;chromatin modification;negative regulation of transcription;nucleosome assembly;positive regulation of transcription;histone acetylation;histone H3 acetylation;transcription;regulation of transcription;embryonic hemopoiesis;DNA packaging;myeloid cell differentiation;somatic stem cell maintenance	nucleus;MOZ/MORF histone acetyltransferase complex;nucleosome	1	804
comp23614_c1_seq1	g14680.t1	g14680	0	0	99.26	49.01															1	1661
comp32331_c0_seq2	g25065.t1	g25065	0	0	98.47	75.48						rgl1	rgl1_human	ral guanine nucleotide dissociation stimulator-like 1 short= -like 1		2.79e-18	0.9667	Ral guanyl-nucleotide exchange factor activity;protein binding;guanyl-nucleotide exchange factor activity	regulation of small GTPase mediated signal transduction;small GTPase mediated signal transduction;signal transduction	cellular_component;intracellular	1	518
comp276695_c0_seq1	g12021.t1	g12021	3e-108	5e-108	97.38	57.25						zn609	zn609_human	zinc finger protein 609		2.21e-14	0.805	metal ion binding;zinc ion binding		intracellular;nucleus	1	400
comp3635_c0_seq1	g6410.t1	g6410	0	0	95.99	19.39															1	2027
comp32735_c4_seq1	g1971.t1	g1971	0	0	97.52	15.92						frpd4	frpd4_human	ferm and pdz domain-containing protein 4	pdz domain-containing protein 10 |psd-95-interacting regulator of spine morphogenesis short=preso	0	0.5844	protein binding;phosphatidylinositol-4,5-bisphosphate binding	positive regulation of synapse structural plasticity	dendritic spine	1	4040
comp32587_c5_seq1	g44778.t1	g44778	2e-76	6e-77	96.53	49.01	0.4125	PR15B	HUMAN	Protein phosphatase 1 regulatory subunit 15B	protein serine/threonine phosphatase activity, ER overload response, regulation of translation, response to hydrogen peroxide,										1	353
comp16866_c0_seq1	g7471.t1	g7471	0	0	97.51	59.14	0.6529	BLNK	CHICK	Src homology 2 domain-containing leukocyte protein of 65 kDa	B cell activation, intracellular signal transduction,	blnk	blnk_chick	b-cell linker protein	b-cell adapter sh2 domain-containing protein |cytoplasmic adapter protein |src homology 2 domain-containing leukocyte protein of 65 kda short=slp-65	9.6e-43	0.6691	protein binding;transmembrane receptor protein tyrosine kinase adaptor protein activity;SH3/SH2 adaptor activity;molecular_function;hydrolase activity;PTB domain binding;inositol-polyphosphate 5-phosphatase activity;phosphatidylinositol trisphosphate phosphatase activity;inositol-4,5-bisphosphate 5-phosphatase activity;SH3 domain binding	B cell activation;inflammatory response;intracellular signaling pathway;B cell differentiation;humoral immune response;biological_process;transmembrane receptor protein tyrosine kinase signaling pathway;immune response;mast cell activation;cytokine secretion;positive regulation of apoptosis;negative regulation of osteoclast differentiation;negative regulation of cell proliferation;negative regula…	cytoplasm;plasma membrane;intracellular;cellular_component;membrane;cytosol;soluble fraction	1	1833
comp25844_c1_seq1	g18734.t1	g18734	0	0	97.64	34.06						aspp2	aspp2_mouse	apoptosis-stimulating of p53 protein 2	tumor suppressor p53-binding protein 2 short=53bp2 short=p53-binding protein 2 short=p53bp2	2.95e-38	0.72	NF-kappaB binding;protein binding;SH3/SH2 adaptor activity;SH3 domain binding;transcription corepressor activity;transcription factor binding	induction of apoptosis;apoptosis;negative regulation of cell cycle;signal transduction;regulation of transcription;transcription	nucleus;cytoplasm;perinuclear region of cytoplasm	1	2983
comp29389_c0_seq1	g10150.t1	g10150	0	0	97.87	100	0.6174	RM43	BOVIN	Retina-specific 15.7 kDa protein		rm43	rm43_bovin	39s ribosomal protein mitochondrial short=l43mt short=mrp-l43	retina-specific kda protein flags: precursor	8.76e-53	0.66	translation regulator activity;structural constituent of ribosome;protein binding	translation;translation;ribosome biogenesis	mitochondrial large ribosomal subunit	1	1034
comp12614_c0_seq1	g19914.t1	g19914	0	0	98.94	19.3						naa16	naa16_human	n-alpha-acetyltransferase auxiliary subunit	nmda receptor-regulated 1-like protein short=narg1-like protein	0	0.7538	ribosome binding;N-acetyltransferase activity;protein binding	angiogenesis;cell differentiation;positive regulation of transcription, DNA-dependent;N-terminal protein amino acid acetylation;acyl-carrier-protein biosynthetic process	transcription factor complex;cytoplasm	1	3897
comp112115_c0_seq1	g10323.t1	g10323	0	0	98.85	21.89	0.5143	TSSP	HUMAN	Serine protease 16	serine-type peptidase activity, protein catabolic process, proteolysis,	tssp	tssp_human	thymus-specific serine protease	serine protease 16 flags: precursor	4.35e-88	0.659	peptidase activity, acting on L-amino acid peptides;transcription activator activity;protein heterodimerization activity;RNA polymerase II transcription factor activity, enhancer binding	angiogenesis;negative regulation of neuron differentiation;neural crest cell fate specification;definitive hemopoiesis;positive regulation of transcription from RNA polymerase II promoter;lens morphogenesis in camera-type eye	transcription factor complex;cytoplasmic part	1	1987
comp19447_c0_seq1	g21318.t1	g21318	0	0	98.45	79.67															1	728
comp19311_c0_seq1	g2548.t1	g2548	0	0	99.19	53.03	0.8577	TSN3	PONAB	Tetraspanin-3		tsn3	tsn3_human	tetraspanin-3 short=tspan-3	tetraspanin tm4-a |transmembrane 4 superfamily member 8	1.5e-117	0.5735		cellular process	intracellular membrane-bounded organelle;integral to membrane;cytoplasmic part	1	1633
comp23871_c0_seq1	g12382.t1	g12382	0	0	98.44	35.6						ubp24	ubp24_human	ubiquitin carboxyl-terminal hydrolase 24	deubiquitinating enzyme 24 |ubiquitin thiolesterase 24 |ubiquitin-specific-processing protease 24	4.52e-71	0.5925	cysteine-type peptidase activity;peptidase activity;ubiquitin thiolesterase activity;molecular_function;co-SMAD binding;ubiquitin-specific protease activity;protein binding;cysteine-type endopeptidase activity	ubiquitin-dependent protein catabolic process;biological_process;transforming growth factor beta receptor signaling pathway;protein deubiquitination;spermatogenesis;BMP signaling pathway;mitosis;cell division;chromosome segregation;cell cycle;female gamete generation	cellular_component;cytoplasm	1	3775
comp31355_c0_seq2	g23477.t1	g23477	0	0	98.78	39.92	0.8009	PDS5B	HUMAN	Androgen-induced prostate proliferative shutoff-associated protein AS3	ATP binding, DNA binding, cell division, cell proliferation, mitotic sister chromatid cohesion, negative regulation of cell proliferation,	pds5a	pds5a_human	sister chromatid cohesion protein pds5 homolog a	cell proliferation-inducing gene 54 protein |sister chromatid cohesion protein 112 short=scc-112	0	0.8562	identical protein binding;protein binding;binding;molecular_function;DNA binding;ATP binding	cell cycle;cell division;mitosis;mitotic sister chromatid cohesion;negative regulation of cell proliferation;regulation of cell proliferation;cell proliferation	chromatin;nucleus;cellular_component	1	2262
comp244119_c0_seq1	g24191.t1	g24191	2e-46	6e-46	98.11	13.14						srgp1	srgp1_mouse	slit-robo rho gtpase-activating protein 1 short=srgap1	rho gtpase-activating protein 13	1.88e-51	0.8457	GTPase activator activity;protein binding;guanyl-nucleotide exchange factor activity;Rho GTPase activator activity;SH3/SH2 adaptor activity	signal transduction;biological_process;apoptosis;cytoskeleton organization;Rho protein signal transduction;induction of apoptosis by extracellular signals	intracellular;mitochondrial inner membrane;cellular_component;cytoplasm;cytosol	1	807
comp30418_c0_seq2	g4400.t1	g4400	0	0	97.85	67.54						galc	galc_danre	galactocerebrosidase short=galcerase	galactosylceramidase flags: precursor	0	0.7278	cation binding;galactosylceramidase activity	galactosylceramide catabolic process;carbohydrate metabolic process;nitrogen compound metabolic process	lysosome	1	3025
comp30696_c1_seq1	g3836.t1	g3836	0	0	95.37	63.14						mst4	mst4_human	serine threonine-protein kinase mst4	mammalian ste20-like protein kinase 4 short=mst-4 |mst3 and sok1-related kinase |ste20-like kinase mst4 |serine threonine-protein kinase mask	1.61e-130	0.795	protein serine/threonine kinase activity;magnesium ion binding;protein homodimerization activity;transcription factor binding;ATP binding	intracellular protein kinase cascade;hippo signaling pathway;protein amino acid autophosphorylation;auxin biosynthetic process;hyperosmotic response;peptidyl-serine phosphorylation;signal transduction;positive regulation of axon regeneration;response to oxidative stress;positive regulation of apoptosis;serine family amino acid metabolic process	cytoplasmic membrane-bounded vesicle;Golgi apparatus;cytosol;transcription factor complex	1	1397
comp31811_c0_seq7	g10768.t1	g10768	0	0	98.11	56.14	0.9487	FZD2	XENLA	Frizzled-2	G-protein coupled receptor activity, Wnt-activated receptor activity, multicellular organismal development, Wnt receptor signaling pathway,	fzd2	fzd2_xenla	frizzled-2 short=fz-2 short=xfz2 flags: precursor		0	0.815	G-protein coupled receptor activity;syndecan binding;non-G-protein coupled 7TM receptor activity;Wnt receptor activity;Wnt-protein binding	convergent extension involved in gastrulation;neuron development;regulation of cell proliferation;cell-cell signaling;regulation of osteoblast differentiation;camera-type eye development;G-protein signaling, coupled to cGMP nucleotide second messenger;establishment of tissue polarity;elevation of cytosolic calcium ion concentration;blood vessel development;protein localization;Wnt receptor signal…	integral to plasma membrane	1	3290
comp188937_c0_seq1	g32850.t1	g32850	3e-96	2e-96	96.71	65.42						zc3h4	zc3h4_mouse	zinc finger ccch domain-containing protein 4		2.72e-11	0.64	nucleic acid binding;metal ion binding;molecular_function;zinc ion binding	biological_process	cellular_component	1	321
comp30025_c1_seq4	g5934.t1	g5934	0	0	96.69	40.75						mpdz	mpdz_human	multiple pdz domain protein	multi-pdz domain protein 1	6.41e-46	0.485	protein C-terminus binding;protein binding;PDZ domain binding;protein heterodimerization activity;guanylate kinase activity;ionotropic glutamate receptor binding;neurexin binding;structural molecule activity;protein complex scaffold;ligase activity;zinc ion binding;ubiquitin-protein ligase activity;phosphatase binding;protein kinase binding;potassium channel regulator activity;phosphoprotein phos…	interspecies interaction between organisms;intracellular signaling pathway;myelination;cell adhesion;receptor clustering;sensory perception of pain;synaptic transmission;neuronal ion channel clustering;regulation of long-term neuronal synaptic plasticity;response to stress;synaptic vesicle maturation;locomotory behavior;regulation of neuronal synaptic plasticity;response to cocaine;learning;signa…	dendrite;synapse;cell projection;cell junction;tight junction;apical plasma membrane;plasma membrane;postsynaptic membrane;postsynaptic density;synaptosome;endomembrane system;perinuclear region of cytoplasm;cytoplasm;membrane fraction;membrane;alpha-amino-3-hydroxy-5-methyl-4-isoxazolepropionic acid selective glutamate receptor complex;extrinsic to internal side of plasma membrane;endocytic vesi…	1	2729
comp186254_c0_seq1	g4652.t1	g4652	0	0	98.27	19.15						parp6	parp6_ponab	poly polymerase 6 short=parp-6		6.44e-54	0.938	NAD+ ADP-ribosyltransferase activity;transferase activity;transferase activity, transferring glycosyl groups;molecular_function	biological_process	cellular_component;intracellular	1	2418
comp84656_c0_seq1	g769.t1	g769	0	0	98.33	44.22						pitc1	pitc1_xentr	cytoplasmic phosphatidylinositol transfer protein 1	retinal degeneration b homolog beta short= beta	7.58e-82	0.548	phosphatidylinositol transporter activity;lipid binding;protein binding	lipid metabolic process;signal transduction;phospholipid transport	cytoplasm;intracellular membrane-bounded organelle	1	1610
comp26753_c0_seq1	g16636.t1	g16636	0	0	96.5	40.5															1	3296
comp26946_c0_seq1	g28355.t1	g28355	0	0	97.05	29.37	0.8665	2A5A	MOUSE	PP2A B subunit isoform R5-alpha	protein phosphatase type 2A regulator activity, negative regulation of establishment of protein localization to plasma membrane, negative regulation of lipid kinase activity, positive regulation of protein dephosphorylation, signal transduction,										1	2411
comp13117_c0_seq1	g43378.t1	g43378	0	0	92.85	100															1	669
comp343_c0_seq1	g24757.t1	g24757	7e-146	2e-145	94.59	38.77	0.8929	DJC11	MOUSE	DnaJ homolog subfamily C member 11	protein folding,	djc11	djc11_mouse	homolog subfamily c member 11		4.47e-72	0.753	molecular_function;heat shock protein binding;ATP binding;metal ion binding;unfolded protein binding;DNA binding;transcription repressor activity;chaperone binding;protein binding	biological_process;response to stress;DNA replication;response to heat;protein folding;chorio-allantoic fusion;negative regulation of transcription, DNA-dependent;intermediate filament organization;negative regulation of caspase activity	mitochondrion;mitochondrial inner membrane;cytoplasm;perinuclear region of cytoplasm;nucleus	1	859
comp32826_c0_seq3	g10923.t1	g10923	0	0	98.46	53.06						kank1	kank1_human	kn motif and ankyrin repeat domain-containing protein 1	ankyrin repeat domain-containing protein 15 |kidney ankyrin repeat-containing protein	0	0.6517		negative regulation of actin filament polymerization		1	2699
comp29641_c0_seq1	g22317.t1	g22317	0	0	95.25	41.63						tom1	tom1_chick	target of myb protein 1 short=tom-1		8.05e-11	0.5633	protein binding	intracellular protein transport;transport;protein transport;endocytosis;endosome transport	cytoplasm;membrane;cytosol;early endosome;intracellular;centrosome	1	1427
comp189445_c0_seq1	g38905.t1	g38905	0	0	98.14	36.99						akib1	akib1_human	ankyrin repeat and ibr domain-containing protein 1		1.28e-25	0.74	metal ion binding;zinc ion binding;protein binding			1	1311
comp12894_c1_seq1	g30593.t1	g30593	1e-115	5e-116	98.31	99.16						celr1	celr1_mouse	cadherin egf lag seven-pass g-type receptor 1 flags: precursor		1.15e-16	0.61	transmembrane receptor activity;G-protein coupled receptor activity;protein dimerization activity;calcium ion binding;protein binding	neuropeptide signaling pathway;establishment of planar polarity;neural tube closure;multicellular organismal development;signal transduction;G-protein coupled receptor protein signaling pathway;central nervous system development;homophilic cell adhesion;cell adhesion;axonal fasciculation;Wnt receptor signaling pathway;neural plate anterior/posterior regionalization;dendrite morphogenesis;regulati…	integral to membrane;integral to plasma membrane;plasma membrane;cytoplasm	1	239
comp28590_c0_seq4	g21086.t1	g21086	0	0	97.52	68.66															1	1704
comp32982_c0_seq3	g23996.t1	g23996	6e-157	5e-157	82.95	57.08															1	1109
comp27822_c0_seq2	g15533.t1	g15533	0	0	98.94	32.47						lipa1	lipa1_human	liprin-alpha-1	lar-interacting protein 1 short=lip-1 |protein tyrosine phosphatase receptor type f polypeptide-interacting protein alpha-1 short=ptprf-interacting protein alpha-1	2.32e-168	0.6444	protein binding	cell communication	intracellular	1	4614
comp21575_c0_seq5	g3184.t1	g3184	0	0	98.87	48.23						tm55a	tm55a_bovin	transmembrane protein 55a	ns- -p2 4-ptase ii |type ii phosphatidylinositol -bisphosphate 4-phosphatase	8.03e-140	0.716	transcription repressor activity;DNA binding;protein homodimerization activity;hydrolase activity	regulation of transcription, DNA-dependent;generation of precursor metabolites and energy;regulation of DNA binding;granulocyte differentiation;fat cell differentiation;negative regulation of transcription	lysosomal membrane;integral to membrane;late endosome membrane;transcriptional repressor complex	1	2739
comp29504_c0_seq2	g12189.t1	g12189	0	0	98.15	38.1						tm107	tm107_xenla	transmembrane protein 107		8.85e-48	0.8375			integral to membrane	1	992
comp272942_c0_seq1	g25200.t1	g25200	4e-67	2e-66	100	13.69						zchc2	zchc2_mouse	zinc finger cchc domain-containing protein 2		7.82e-47	0.64	metal ion binding;nucleic acid binding;phosphoinositide binding;zinc ion binding;protein binding	cell communication	cytoplasm	1	1001
comp14772_c0_seq1	g10225.t1	g10225	0	0	98.56	61	0.8116	DDX10	MOUSE	DEAD box protein 10	ATP binding, ATP-dependent helicase activity, RNA binding,	ddx10	ddx10_mouse	probable atp-dependent rna helicase ddx10	dead box protein 10	0	0.7495	ATP-dependent RNA helicase activity;nucleic acid binding;nucleotide binding	rRNA processing	cytosol;nucleolus	1	1364
comp31028_c0_seq3	g18275.t1	g18275	0	0	96.51	37.77	0.583	HPBP1	MACFA	Hsp70-interacting protein 1		hpbp1	hpbp1_macfa	hsp70-binding protein 1 short= 1	heat shock protein-binding protein 1 |hsp70-interacting protein 1	3.44e-32	0.5875	binding;molecular_function;enzyme inhibitor activity;protein binding	biological_process;protein folding;positive regulation of protein ubiquitination;positive regulation of proteasomal ubiquitin-dependent protein catabolic process	cellular_component	1	1443
comp16547_c0_seq1	g1852.t1	g1852	0	0	98.18	15.81						vmac	vmac_bovin	vimentin-type intermediate filament-associated coiled-coil protein		6.21e-37	0.625	intermediate filament binding		intermediate filament	1	4510
comp27549_c0_seq2	g9518.t1	g9518	0	0	96.21	32.44	0.7619	TEC	MOUSE	Tyrosine-protein kinase Tec	ATP binding, metal ion binding, non-membrane spanning protein tyrosine kinase activity, phospholipid binding, intracellular signal transduction,	tec	tec_mouse	tyrosine-protein kinase tec		2.06e-146	0.636	signal transducer activity;phosphatidylinositol-3,4,5-trisphosphate binding;protein tyrosine kinase activity;metal ion binding;identical protein binding;ATP binding	negative regulation of epidermal growth factor receptor signaling pathway;intracellular protein kinase cascade;open tracheal system development;actin filament bundle assembly;dorsal closure, spreading of leading edge cells;mesoderm development;induction of apoptosis by extracellular signals;imaginal disc fusion, thorax closure;signal transduction;peptidyl-tyrosine phosphorylation;compound eye dev…	membrane raft;cytosol;adherens junction	1	2494
comp32838_c2_seq1	g8803.t1	g8803	0	0	99.3	23.22	0.7184	HAGHL	CHICK	Hydroxyacylglutathione hydrolase-like protein	hydroxyacylglutathione hydrolase activity, metal ion binding, zinc ion binding, glutathione biosynthetic process,	haghl	haghl_chick	hydroxyacylglutathione hydrolase-like protein		4.68e-92	0.7295	zinc ion binding;hydroxyacylglutathione hydrolase activity	glutathione biosynthetic process;L-ascorbic acid biosynthetic process;pyruvate metabolic process	mitochondrial matrix	1	3075
comp191317_c0_seq1	g17713.t1	g17713	1e-76	1e-75	98.75	8.84						psd1	psd1_rat	ph and sec7 domain-containing protein 1	exchange factor for arf6 |pleckstrin homology and sec7 domain-containing protein 1	2.21e-31	0.6105	ARF guanyl-nucleotide exchange factor activity;signal transducer activity;molecular_function;guanyl-nucleotide exchange factor activity;protein homodimerization activity;identical protein binding;GTP:GDP antiporter activity;phosphatidylinositol-3,4,5-trisphosphate binding;protein binding	guanine transport;regulation of ARF protein signal transduction;neuron differentiation;signal transduction;biological_process;cellular cell wall organization;lateral root primordium development;cytokinesis by cell plate formation;embryonic pattern specification;basipetal auxin transport;regulation of vesicle targeting, to, from or within Golgi;root hair cell differentiation;phloem or xylem histog…	integral to membrane;intracellular;cellular_component;synapse;cell junction;membrane fraction;plasma membrane;postsynaptic membrane;postsynaptic density;dendrite;neuronal cell body;membrane;cytoplasm;nucleus;ruffle	1	1809
comp258980_c0_seq1	g17977.t1	g17977	8e-155	3e-154	97.49	28.36						epha3	epha3_danre	ephrin type-a receptor 3	eph-like kinase 1 |tyrosine-protein kinase receptor zek1 flags: precursor	2.47e-81	0.805	transferase activity;ephrin receptor activity;protein kinase activity;nucleotide binding;ATP binding;kinase activity;protein tyrosine kinase activity;receptor activity;protein binding;transmembrane receptor protein tyrosine kinase activity;ephrin receptor binding;receptor binding;axon guidance receptor activity;transmembrane-ephrin receptor activity;chemorepellent activity	auxin biosynthetic process;protein amino acid phosphorylation;transmembrane receptor protein tyrosine kinase signaling pathway;axon guidance;signal transduction;adult walking behavior;ephrin receptor signaling pathway;cell morphogenesis;central nervous system projection neuron axonogenesis;regulation of neuronal synaptic plasticity;retinal ganglion cell axon guidance;peptidyl-tyrosine phosphoryla…	integral to membrane;membrane;integral to plasma membrane;neuronal cell body;postsynaptic membrane;neuromuscular junction;dendrite;membrane raft;cytoplasm	1	1125
comp21011_c0_seq1	g30751.t1	g30751	4e-143	1e-143	98.61	100	0.9606	TNPO2	MOUSE	Karyopherin beta-2b	protein transporter activity, intracellular protein transport,	tnpo2	tnpo2_mouse	transportin-2	karyopherin beta-2b	4.37e-38	0.885	binding;protein transporter activity;nuclear localization sequence binding;protein binding	intracellular protein transport;transport;protein transport;interspecies interaction between organisms;protein import into nucleus, translocation	nucleus;cytoplasm	1	287
comp216450_c0_seq1	g13604.t1	g13604	1e-148	3e-148	98.01	40.16						cramp	cramp_mouse	cathelin-related antimicrobial peptide short=cramp	cathelin-like protein short=clp flags: precursor	3.74e-07	0.54		positive regulation of cell proliferation;skeletal muscle tissue development;defense response to bacterium;negative regulation of growth of symbiont on or near host surface;killing by host of symbiont cells;muscle organ development;defense response to Gram-negative bacterium;positive regulation of angiogenesis;cell differentiation;positive regulation of protein amino acid phosphorylation;vesicle-…	trans-Golgi network;integral to membrane;membrane;specific granule;extracellular space;cytoplasm;Golgi apparatus;cell projection;integral to plasma membrane;plasma membrane;extracellular region	1	752
comp32713_c0_seq4	g3548.t1	g3548	0	0	97.91	74.03	0.75	DC1L2	MOUSE	Dynein light intermediate chain 2, cytosolic	ATP binding, motor activity, centrosome localization, microtubule cytoskeleton organization, transport,	dc1l2	dc1l2_human	cytoplasmic dynein 1 light intermediate chain 2	dynein light intermediate chain cytosolic short=lic-2 |lic53 55	0	0.761	microtubule motor activity;ATP binding;protein binding	retrograde axon cargo transport;regulation of centrosome cycle;mitotic spindle organization	microtubule;cytoplasmic dynein complex	1	3931
comp19621_c0_seq1	g14054.t1	g14054	0	0	95.61	10.85						plxb1	plxb1_human	plexin-b1	semaphorin receptor sep flags: precursor	1.41e-87	0.6542	transmembrane receptor activity;semaphorin receptor binding;receptor activity;protein binding;semaphorin receptor activity;receptor binding	cell migration;positive regulation of axonogenesis;intracellular signaling pathway;multicellular organismal development;signal transduction;axon guidance;morphogenesis of a branching structure;axonal defasciculation;patterning of blood vessels;dichotomous subdivision of terminal units involved in salivary gland branching;neural tube development;cell surface receptor linked signaling pathway;limb …	extracellular region;intracellular;integral to plasma membrane;plasma membrane;membrane;integral to membrane;membrane fraction	1	3964
comp1476_c0_seq1	g25960.t1	g25960	2e-151	7e-151	96.32	29.56						bspry	bspry_human	b box and spry domain-containing protein		1e-20	0.5825	metal ion binding;zinc ion binding;protein binding;vitamin D binding	calcium ion transport;ion transport;transport;biological_process	cytoplasm;membrane;intracellular;cellular_component;mitochondrion;nucleus	1	1096
comp20321_c0_seq2	g20810.t1	g20810	9e-111	3e-110	97.84	18.48	0.5862	ZN235	MOUSE	Zinc finger protein 93	DNA binding, metal ion binding, zinc ion binding, regulation of transcription, DNA-dependent, transcription, DNA-dependent,			zinc finger protein 572		1.86e-10	0.686	binding			1	1250
comp12373_c0_seq1	g39085.t1	g39085	1e-150	8e-151	94.05	90.96															1	387
comp186094_c0_seq1	g34873.t1	g34873	1e-117	2e-117	97.94	46.91						ca172	ca172_mouse	uncharacterized protein c1orf172 homolog		2.18e-24	0.6567	molecular_function	biological_process		1	518
comp32534_c0_seq2	g19583.t1	g19583	0	0	97.09	38.43	0.913	CCD25	DANRE	Coiled-coil domain-containing protein 25		ccd25	ccd25_danre	coiled-coil domain-containing protein 25		2.16e-57	0.86	molecular_function	biological_process	cellular_component	1	2670
comp32788_c1_seq1	g40504.t1	g40504	1e-178	3e-179	99.71	100						prs23	prs23_bovin	serine protease 23 flags: precursor		2.1e-51	0.7936	serine-type endopeptidase activity;peptidase activity;serine-type peptidase activity;hydrolase activity;catalytic activity;molecular_function	proteolysis;biological_process	extracellular region;nucleus;mitochondrion	1	342
comp28967_c0_seq1	g22195.t1	g22195	0	0	95.62	71.41	0.9182	SPF27	DANRE	Protein BCAS2 homolog	mRNA processing, RNA splicing,	spf27	spf27_danre	pre-mrna-splicing factor spf27	protein bcas2 homolog	4.12e-110	0.7867	protein binding	defense response;RNA splicing, via transesterification reactions;mRNA processing	spliceosomal complex;nucleolus	1	1777
comp75999_c0_seq1	g28860.t1	g28860	1e-101	9e-102	89.74	57.14															1	497
comp21035_c0_seq1	g20897.t1	g20897	0	0	99.17	43.49	0.4494	VEZF1	HUMAN	Zinc finger protein 161	DNA binding, metal ion binding, zinc ion binding, cellular defense response, regulation of transcription from RNA polymerase II promoter, transcription from RNA polymerase II promoter,	maz	maz_human	myc-associated zinc finger protein short=mazi	pur-1 |purine-binding transcription factor |transcription factor zif87 |zf87 |zinc finger protein 801	3.07e-75	0.6025	DNA binding;RNA binding;zinc ion binding;protein binding;metal ion binding;nucleic acid binding;specific RNA polymerase II transcription factor activity;chromatin binding;transcription repressor activity;transcription activator activity;molecular_function;metallopeptidase activity;transcription factor activity	termination of RNA polymerase II transcription;transcription initiation from RNA polymerase II promoter;regulation of transcription;endothelial cell development;angiogenesis;cellular defense response;regulation of transcription from RNA polymerase II promoter;T cell differentiation;regulation of transcription, DNA-dependent;transcription;biological_process;proteolysis;multicellular organismal dev…	nucleus;intracellular;nucleolus;cellular_component;cytoplasm	1	3608
comp188301_c0_seq1	g23048.t1	g23048	2e-131	3e-131	94.97	60.32						ldlr1	ldlr1_xenla	low-density lipoprotein receptor 1 short=ldl receptor 1 flags: precursor		1.95e-28	0.678	receptor activity;calcium ion binding;low-density lipoprotein receptor activity;low-density lipoprotein binding;very-low-density lipoprotein receptor activity;protein binding;lipoprotein binding;transmembrane receptor activity;protein tyrosine kinase activator activity;apolipoprotein binding;lipoprotein receptor activity;protease binding;protein complex binding;lipid transporter activity;lipoprot…	lipid metabolic process;lipid transport;endocytosis;transport;cholesterol metabolic process;steroid metabolic process;lipoprotein metabolic process;cholesterol homeostasis;cholesterol transport;response to estrogen stimulus;low-density lipoprotein particle clearance;lipoprotein catabolic process;intestinal cholesterol absorption;protein amino acid O-linked glycosylation;interspecies interaction b…	integral to membrane;membrane;low-density lipoprotein particle;coated pit;clathrin-coated endocytic vesicle membrane;endosome membrane;endosome;caveola;plasma membrane;integral to plasma membrane;very-low-density lipoprotein particle;extracellular space;membrane fraction;nucleus;apical part of cell;clathrin-coated vesicle;cytoplasm;neuronal cell body;dendrite;endocytic vesicle;endoplasmic reticul…	1	494
comp9905_c0_seq1	g23779.t1	g23779	3e-28	5e-28	86.05	10.41															1	1182
comp26107_c0_seq1	g18226.t1	g18226	0	0	97.6	73.18	0.5529	CI085	MOUSE	Uncharacterized protein C9orf85 homolog		ci085	ci085_human	uncharacterized protein c9orf85		1.61e-43	0.8833	molecular_function	biological_process		1	1644
comp26338_c0_seq1	g768.t1	g768	0	0	97.38	82.4	0.7559	PITC1	XENTR	Retinal degeneration B homolog beta	lipid binding, phosphatidylinositol transporter activity, signal transduction,	pitc1	pitc1_xentr	cytoplasmic phosphatidylinositol transfer protein 1	retinal degeneration b homolog beta short= beta	1.61e-13	0.7867	lipid binding;phosphatidylinositol transporter activity;protein binding	lipid transport;signal transduction;transport;phosphatidylinositol metabolic process	cytoplasm;intracellular	1	1750
comp30684_c0_seq1	g20619.t1	g20619	0	0	97.96	53.45	0.5199	RT15	DANRE	28S ribosomal protein S15, mitochondrial	structural constituent of ribosome, translation,	rt15	rt15_danre	28s ribosomal protein mitochondrial short=mrp-s15 short=s15mt flags: precursor		1.05e-41	0.6555	RNA binding		mitochondrial small ribosomal subunit	1	1377
comp24524_c0_seq1	g22544.t1	g22544	0	0	97.52	65.84						tom40	tom40_xentr	mitochondrial import receptor subunit tom40 homolog	translocase of outer membrane 40 kda subunit homolog	7.65e-134	0.7211	P-P-bond-hydrolysis-driven protein transmembrane transporter activity;voltage-gated anion channel activity	transmembrane transport;positive regulation of growth rate;embryonic development ending in birth or egg hatching;anion transport;reproduction;protein targeting to mitochondrion;positive regulation of multicellular organism growth	mitochondrial outer membrane translocase complex;integral to membrane of membrane fraction;integral to mitochondrial outer membrane;pore complex;chloroplast envelope	1	1405
comp21513_c0_seq1	g25342.t1	g25342	6e-177	2e-177	100	60.87	0.6658	RUFY1	MOUSE	Rab4-interacting protein	lipid binding, metal ion binding, protein transporter activity, endocytosis, regulation of endocytosis,										1	552
comp27765_c1_seq1	g9288.t1	g9288	0	0	97.69	63.01	0.5923	SNX1	HUMAN	Sorting nexin-1	phosphatidylinositol binding, protein transporter activity, cell communication, early endosome to Golgi transport, endocytosis, intracellular protein transport, positive regulation of protein catabolic process,	snx1	snx1_macfa	sorting nexin-1		1.83e-160	0.624	protein transporter activity;protein binding;phosphoinositide binding	endosome to lysosome transport;endocytosis;cell communication;intracellular protein transport	early endosome;endosome membrane;Golgi apparatus	1	4009
comp196912_c0_seq1	g5406.t1	g5406	0	0	97.6	17.94	0.536	RN128	MOUSE	RING finger protein 128	metal ion binding, ubiquitin-protein ligase activity, zinc ion binding, negative regulation of cytokine biosynthetic process,	rn128	rn128_mouse	e3 ubiquitin-protein ligase rnf128	gene related to anergy in lymphocytes protein |goliath-related e3 ubiquitin-protein ligase 1 |ring finger protein 128 flags: precursor	1.39e-103	0.6145	binding;ubiquitin-protein ligase activity	programmed cell death;negative regulation of cytokine biosynthetic process;protein ubiquitination	late endosome;endoplasmic reticulum membrane;Golgi apparatus	1	5976
comp24319_c0_seq3	g6301.t1	g6301	0	0	98.78	16.02	0.7047	SMOX	HUMAN	Polyamine oxidase 1	N1-acetylspermine:oxygen oxidoreductase (N1-acetylspermidine-forming) activity, norspermine:oxygen oxidoreductase activity, polyamine oxidase activity, spermine:oxygen oxidoreductase (spermidine-forming) activity, polyamine biosynthetic process, polyamine catabolic process, small molecule metabolic process, spermine catabolic process, xenobiotic metabolic process,	smox	smox_human	spermine oxidase	polyamine oxidase 1 short=pao-1 short=paoh1	6.15e-76	0.6365	serotonin receptor activity;trace-amine receptor activity	activation of adenylate cyclase activity by G-protein signaling pathway;gamma-aminobutyric acid signaling pathway;signaling process	membrane fraction;integral to plasma membrane	1	4064
comp32843_c0_seq1	g30610.t1	g30610	1e-117	8e-118	97.95	40.4	0.6383	ULK1	HUMAN	Unc-51-like kinase 1	ATP binding, protein serine/threonine kinase activity, autophagic vacuole assembly, axon extension, cellular response to nutrient levels, cerebellar granule cell differentiation, negative regulation of collateral sprouting, neuron projection development, neuron projection regeneration, positive regulation of macroautophagy, protein autophosphorylation, protein localization, radial glia guided mig…	ulk1	ulk1_human	serine threonine-protein kinase ulk1	unc-51-like kinase 1	6.62e-23	0.735	ATP binding;protein serine/threonine kinase activity;protein complex binding;nucleotide binding;protein binding;transferase activity;kinase activity;protein kinase activity	receptor internalization;protein amino acid phosphorylation;Ras protein signal transduction;cerebellar granule cell differentiation;axon extension;regulation of autophagy;radial glia guided migration of granule cell;negative regulation of collateral sprouting;protein amino acid autophosphorylation;regulation of nerve growth factor receptor signaling pathway;signal transduction;protein localizatio…	autophagic vacuole;pre-autophagosomal structure;ULK1-ATG13-FIP200 complex;neuronal cell body;cytoplasm;cytosol;membrane fraction;cytoplasmic vesicle membrane;neuron projection	1	604
comp26762_c1_seq1	g1464.t1	g1464	0	0	98.35	56.4						pex16	pex16_danre	peroxisomal membrane protein pex16	peroxin-16 |peroxisomal biogenesis factor 16	2.41e-124	0.6778	protein C-terminus binding	protein import into peroxisome matrix;protein import into peroxisome membrane;peroxisome membrane biogenesis;ER-dependent peroxisome organization	integral to peroxisomal membrane;endoplasmic reticulum membrane	1	2147
comp18597_c0_seq1	g8562.t1	g8562	0	0	97.84	39.64						emal3	emal3_mouse	echinoderm microtubule-associated 3 short=emap-3		7.76e-148	0.718	protein binding;molecular_function;calcium ion binding;serine-type endopeptidase activity;receptor binding	biological_process;mitosis;microtubule-based process;proteolysis;sensory perception of sound;visual perception	cytoplasm;cellular_component;microtubule;microtubule associated complex;intracellular membrane-bounded organelle	1	2669
comp159541_c0_seq1	g11058.t1	g11058	0	0	98.64	18.44						tef	tef_chick	transcription factor vbp	thyrotroph embryonic factor homolog |vitellogenin gene-binding protein	2.47e-29	0.8275	sequence-specific DNA binding;transcription factor activity;DNA binding;protein dimerization activity;transcription activator activity;double-stranded DNA binding;protein binding;RNA polymerase II transcription factor activity;protein heterodimerization activity;transcription regulator activity;specific RNA polymerase II transcription factor activity;signal transducer activity;transcription facto…	positive regulation of transcription from RNA polymerase II promoter;regulation of transcription, DNA-dependent;rhythmic process;transcription;regulation of transcription;regulation of transcription from RNA polymerase II promoter;mitochondrion organization;surfactant homeostasis;cell differentiation;response to oxidative stress;lung development;erythrocyte differentiation;norepinephrine metaboli…	nucleus;transcription factor complex;cytoplasm	1	2386
comp28908_c0_seq3	g1790.t1	g1790	0	0	96.69	60.91															1	2113
comp25008_c0_seq1	g20328.t1	g20328	0	0	96.86	30.22						fbx2	fbx2_bovin	f-box only protein 2		2.69e-34	0.6047	carbohydrate binding;glycoprotein binding;beta-amyloid binding;protein binding;ubiquitin-protein ligase activity;molecular_function	regulation of protein ubiquitination;protein catabolic process;glycoprotein catabolic process;ubiquitin-dependent protein catabolic process;ER-associated protein catabolic process;proteolysis;protein modification process;negative regulation of cell proliferation;biological_process;response to DNA damage stimulus;SCF-dependent proteasomal ubiquitin-dependent protein catabolic process;DNA repair;re…	dendritic spine;cellular_component;cytosol;cytoplasm;SCF ubiquitin ligase complex	1	2005
comp138636_c0_seq1	g5126.t1	g5126	0	0	88.16	49.63	0.396	V2R1	MOUSE	V2Rx	G-protein coupled receptor activity, response to pheromone,	casr	casr_rat	extracellular calcium-sensing receptor short=	parathyroid cell calcium-sensing receptor short=p 1 flags: precursor	7.88e-74	0.489	G-protein coupled receptor activity;receptor activity;phosphoinositide phospholipase C activity;signal transducer activity;molecular_function;calcium channel regulator activity;glutamate receptor activity;group II metabotropic glutamate receptor activity;sweet taste receptor activity;taste receptor activity;group III metabotropic glutamate receptor activity;adenylate cyclase inhibiting metabotrop…	cellular calcium ion homeostasis;calcium ion transport;JNK cascade;positive regulation of ATPase activity;signal transduction;calcium-mediated signaling;detection of calcium ion;G-protein coupled receptor protein signaling pathway;regulation of calcium ion transport;vasodilation;positive regulation of cell proliferation;ossification;anatomical structure morphogenesis;chemosensory behavior;respons…	integral to membrane;axon terminus;plasma membrane;integral to plasma membrane;membrane;dendrite;cell cortex;cell surface;postsynaptic density;presynaptic active zone;dendritic spine;presynaptic membrane;postsynaptic membrane;axon;presynaptic active zone membrane;dendritic shaft;terminal button;cytoplasmic vesicle;intracellular	1	1217
comp24838_c0_seq1	g4390.t1	g4390	0	0	98.49	95.14	0.6639	PK1IP	DANRE	PAK1-interacting protein 1-like	negative regulation of signal transduction,	pk1ip	pk1ip_danre	p21-activated protein kinase-interacting protein 1-like	pak1-interacting protein 1-like	1.51e-141	0.56		negative regulation of signal transduction	nucleolus;macromolecular complex	1	1524
comp21724_c0_seq1	g10544.t1	g10544	6e-174	8e-174	99.12	42.18	0.7847	RPC9	BOVIN	DNA-directed RNA polymerase III subunit RPC9	calcitonin gene-related polypeptide receptor activity, DNA-directed RNA polymerase activity, nucleotide binding, defense response to virus, innate immune response, neuropeptide signaling pathway, transcription from RNA polymerase III promoter,	rpc9	rpc9_bovin	dna-directed rna polymerase iii subunit rpc9 short=rna polymerase iii subunit c9		3.58e-40	0.8014	DNA-directed RNA polymerase activity;nucleotide binding;calcitonin gene-related polypeptide receptor activity;calcitonin receptor activity	response to virus;inflammatory response;transcription from RNA polymerase III promoter;acrosome reaction;innate immune response;neuropeptide signaling pathway;purine base metabolic process;pyrimidine base metabolic process	acrosomal vesicle;DNA polymerase III complex;plasma membrane;nucleolus	1	806
comp28476_c0_seq5	g36231.t1	g36231	7e-102	4e-102	97.25	100						plxb1	plxb1_mouse	plexin-b1 flags: precursor		4.72e-15	0.7123	receptor activity;protein binding;transmembrane receptor activity;semaphorin receptor binding;semaphorin receptor activity	multicellular organismal development;positive regulation of axonogenesis;signal transduction;cell migration;intracellular signaling pathway;nervous system development;axon guidance;morphogenesis of a branching structure;axonal defasciculation;neural tube development;cell surface receptor linked signaling pathway;limb bud formation;pharyngeal system development;centrosome localization;granule cell…	membrane;intracellular;extracellular region;integral to plasma membrane;plasma membrane;integral to membrane;membrane fraction	1	218
comp31489_c0_seq2	g12097.t1	g12097	0	0	98.73	45.14															1	1573
comp27868_c0_seq1	g14898.t1	g14898	0	0	97.44	49.36	0.6967	MTCH2	PONAB	Mitochondrial carrier homolog 2	transport,	mtch2	mtch2_ponab	mitochondrial carrier homolog 2		3.09e-80	0.6	binding	regulation of apoptosis	mitochondrial inner membrane	1	1102
comp156159_c0_seq1	g14624.t1	g14624	0	0	97.96	21.66						cltr1	cltr1_cavpo	cysteinyl leukotriene receptor 1 short= 1	cysteinyl leukotriene d4 receptor short=ltd4 receptor	2.81e-103	0.6015	cysteinyl leukotriene receptor activity	inflammatory response;positive regulation of vasoconstriction;chemotaxis;elevation of cytosolic calcium ion concentration;calcium ion transport;respiratory gaseous exchange;G-protein signaling, coupled to cyclic nucleotide second messenger	membrane fraction;integral to plasma membrane	1	1810
comp133835_c0_seq1	g42187.t1	g42187	3e-179	6e-179	98.59	53.96	0.3491	EMIL3	MOUSE	Elastin microfibril interface-located protein 3		emil3	emil3_mouse	emilin-3	emilin-5 |elastin microfibril interface located protein 5 short=elastin microfibril interfacer 5 |elastin microfibril interface-located protein 3 short=elastin microfibril interfacer 3 flags: precursor	3.78e-16	0.5575	molecular_function;extracellular matrix constituent conferring elasticity;protein binding	biological_process;cell adhesion	basement membrane;proteinaceous extracellular matrix;extracellular region;cytoplasm	1	656
comp32534_c0_seq11	g20155.t1	g20155	0	0	94.82	65.55						ha1k	ha1k_mouse	h-2 class i histocompatibility k-k alpha chain short=h-2k flags: precursor		4.35e-11	0.5137	peptide antigen binding;protein binding;MHC class I receptor activity	antigen processing and presentation of exogenous peptide antigen via MHC class I;positive regulation of T cell mediated cytotoxicity;defense response to bacterium;antigen processing and presentation of endogenous peptide antigen via MHC class I via ER pathway, TAP-dependent;immune response;antigen processing and presentation;antigen processing and presentation of peptide antigen via MHC class I;i…	integral to membrane;membrane;external side of plasma membrane;MHC class I protein complex;plasma membrane;membrane fraction;integral to plasma membrane	1	1730
comp32411_c0_seq10	g20602.t1	g20602	0	0	97.37	46.69						hgs	hgs_mouse	hepatocyte growth factor-regulated tyrosine kinase substrate		2.13e-45	0.6175	protein domain specific binding;metal ion binding;zinc ion binding;protein binding;ATP binding;histidine-tRNA ligase activity;SH3/SH2 adaptor activity	negative regulation of cell proliferation;intracellular protein transport;endosome transport;negative regulation of JAK-STAT cascade;signal transduction;regulation of protein catabolic process;exocytosis;neurotransmitter secretion;border follicle cell migration;synaptic vesicle priming;vesicle organization;endocytosis;negative regulation of epidermal growth factor receptor signaling pathway;torso…	early endosome membrane;intracellular membrane-bounded organelle;membrane;early endosome;cytoplasm;endosome;multivesicular body membrane;cytosol;secretory granule;synaptic vesicle;late endosome;endosome membrane;cellular_component	1	3328
comp28400_c0_seq1	g8723.t1	g8723	0	0	96.68	50.12						nek4	nek4_mouse	serine threonine-protein kinase nek4	never in mitosis a-related kinase 4 short= -related protein kinase 4 |serine threonine-protein kinase 2	2.33e-98	0.6915	transferase activity;protein serine/threonine kinase activity;protein kinase activity;nucleotide binding;ATP binding;kinase activity;metal ion binding;protein tyrosine kinase activity;protein binding;molecular_function	auxin biosynthetic process;mitosis;protein amino acid phosphorylation;cell cycle;cell division;epidermal cell differentiation;microtubule-based process;intra-S DNA damage checkpoint;intracellular protein kinase cascade;biological_process	nucleus;nucleolus;cytoplasm;cellular_component;cortical microtubule	1	3478
comp24582_c1_seq1	g284.t1	g284	0	0	98.36	83.38						anky2	anky2_chick	ankyrin repeat and mynd domain-containing protein 2		0	0.5695	zinc ion binding			1	2329
comp16802_c1_seq1	g3104.t1	g3104	0	0	99.19	20.66						gbrg3	gbrg3_human	gamma-aminobutyric acid receptor subunit gamma-3	gaba receptor subunit gamma-3 flags: precursor	6.18e-179	0.7605	drug binding;benzodiazepine receptor activity;GABA-gated chloride ion channel activity;protein binding;GABA-A receptor activity;inhibitory extracellular ligand-gated ion channel activity;chloride channel activity	protein heterooligomerization;gamma-aminobutyric acid signaling pathway;synaptic transmission, GABAergic;chloride transport;post-embryonic development;response to drug;adult behavior;signal transduction	cell junction;synaptic cleft;receptor complex;neuronal cell body membrane;dendrite;chloride channel complex;presynaptic membrane;postsynaptic membrane;cytoplasm;integral to plasma membrane	1	4762
comp28839_c0_seq2	g4258.t1	g4258	0	0	95.66	55.02	0.5693	CRYL1	PONAB	L-gulonate 3-dehydrogenase	3-hydroxyacyl-CoA dehydrogenase activity, L-gulonate 3-dehydrogenase activity, NAD+ binding, fatty acid metabolic process,	cryl1	cryl1_rabit	lambda-crystallin	l-gulonate 3-dehydrogenase short=gul3dh	1.05e-72	0.63	NAD binding;L-gulonate 3-dehydrogenase activity;protein homodimerization activity		cytosol	1	1881
comp27260_c0_seq2	g18022.t1	g18022	4e-179	1e-178	95.49	25.51						iaspp	iaspp_mouse	-associated inhibitor	inhibitor of aspp protein short=protein iaspp |n -interacting protein 1 |ppp1r13b-like protein	2.95e-18	0.632	transcription corepressor activity;transcription factor binding;protein binding;NF-kappaB binding;SH3/SH2 adaptor activity;SH3 domain binding;protein phosphatase binding;protein kinase binding;signal transducer activity;protein domain specific binding;molecular_function;microfilament motor activity;ATPase activity, coupled;nucleotide binding;ATP binding;actin binding;protein complex binding;motor…	apoptosis;transcription;regulation of transcription;negative regulation of cell cycle;induction of apoptosis;signal transduction;cell division;insulin receptor signaling pathway;epidermal growth factor receptor signaling pathway;cell proliferation;cell migration;nerve growth factor receptor signaling pathway;B cell receptor signaling pathway;T cell receptor signaling pathway;cell adhesion;G-prote…	nucleus;cytoplasm;perinuclear region of cytoplasm;focal adhesion;cell junction;ruffle;membrane fraction;cytosol;lamellipodium;plasma membrane;actin cytoskeleton;myosin complex;protein complex	1	1521
comp28285_c0_seq2	g1051.t1	g1051	0	0	98.81	100						s39a1	s39a1_bovin	zinc transporter zip1	solute carrier family 39 member 1 |zrt- and irt-like protein 1 short=zip-1	2.85e-79	0.5195	metal ion transmembrane transporter activity;di-, tri-valent inorganic cation transmembrane transporter activity;zinc ion binding	zinc ion transport;di-, tri-valent inorganic cation transport	membrane fraction;plasma membrane;intracellular membrane-bounded organelle;cytoplasmic part;membrane part	1	1343
comp26839_c0_seq1	g26563.t1	g26563	5e-142	9e-142	94.56	62.05						tmtc4	tmtc4_human	transmembrane and tpr repeat-containing protein 4		4.72e-13	0.85	binding;molecular_function		integral to membrane;membrane;cellular_component	1	527
comp16519_c0_seq1	g2416.t1	g2416	0	0	99.07	61.24	0.8756	PRDX4	MOUSE	Thioredoxin-dependent peroxide reductase A0372	peroxidase activity, peroxiredoxin activity, reactive oxygen species metabolic process,	prdx4	prdx4_mouse	peroxiredoxin-4	antioxidant enzyme aoe372 |peroxiredoxin iv short=prx-iv |thioredoxin peroxidase ao372 |thioredoxin-dependent peroxide reductase a0372 flags: precursor	6.3e-76	0.8345	thioredoxin peroxidase activity;glutathione peroxidase activity;protein binding	hydrogen peroxide catabolic process;natural killer cell mediated cytotoxicity;negative regulation of lipopolysaccharide-mediated signaling pathway;negative regulation of NF-kappaB transcription factor activity;respiratory burst involved in inflammatory response;anti-apoptosis;negative regulation of oxygen and reactive oxygen species metabolic process;regulation of hydrogen peroxide metabolic proc…	cytosol;extracellular space;mitochondrion;melanosome;nucleus	1	1050
comp15024_c0_seq1	g41130.t1	g41130	0	0	98.64	100	0.7392	S35F6	HUMAN	Transmembrane protein C2orf18		cb018	cb018_human	transmembrane protein c2orf18 flags: precursor		1.77e-86	0.804	molecular_function;pyrimidine nucleotide sugar transmembrane transporter activity	biological_process;transmembrane transport;UDP-galactose transport	lysosome;integral to membrane;membrane;Golgi membrane	1	589
comp31559_c2_seq1	g5678.t1	g5678	0	0	96.4	28.36						bmf	bmf_mouse	bcl-2-modifying factor		3.34e-07	0.65	protein binding;molecular_function	regulation of apoptosis;apoptosis;biological_process	acrosomal vesicle;cytoplasm;actin cytoskeleton;myosin complex;cytosol;plasma membrane	1	3589
comp7469_c0_seq1	g37386.t1	g37386	3e-43	7e-44	92.68	63.73						perf	perf_rat	perforin-1 short=p1	cytolysin |lymphocyte pore-forming protein flags: precursor	1.42e-06	0.5367	protein binding	circadian rhythm;response to ethanol;cytolysis;apoptosis;cellular defense response	cytoplasmic membrane-bounded vesicle;integral to membrane;extracellular region;cytosol;plasma membrane	1	193
comp247408_c0_seq1	g5772.t1	g5772	2e-61	4e-60	88	3.07	0.7037	NRCAM	MOUSE	NgCAM-related cell adhesion molecule	ankyrin binding, protein binding involved in heterotypic cell-cell adhesion, angiogenesis, central nervous system development, clustering of voltage-gated sodium channels, neuronal action potential propagation, protein localization, regulation of neuron projection development, retinal ganglion cell axon guidance,	nrcam	nrcam_mouse	neuronal cell adhesion molecule short=nr-cam	neuronal surface protein bravo short=mbravo | -related cell adhesion molecule short=ng-cam-related flags: precursor	0	0.5735	cell adhesion molecule binding;integrin binding;ankyrin binding;polysaccharide binding;hydrolase activity;sialic acid binding;protein heterodimerization activity;identical protein binding	axon guidance;neuron migration;cell surface receptor linked signaling pathway;neuron cell-cell adhesion;calcium-dependent cell-cell adhesion;central nervous system development;homotypic cell-cell adhesion;heterophilic cell-cell adhesion;positive regulation of calcium-mediated signaling;clustering of voltage-gated sodium channels;calcium-independent cell-cell adhesion;cognition;homophilic cell adh…	cell-cell junction;membrane fraction;presynaptic membrane;node of Ranvier;dendrite;external side of plasma membrane;apical part of cell;terminal button;integrin complex	1	6476
comp23084_c1_seq1	g18850.t1	g18850	0	0	98.41	35.44	0.75	RCN1	TAKRU	Reticulocalbin-1	calcium ion binding,	rcn1	rcn1_fugru	reticulocalbin-1 flags: precursor		8.61e-51	0.734	calcium ion binding;protein binding;enzyme binding;molecular_function	biological_process;axon regeneration in the peripheral nervous system;response to organic cyclic substance	endoplasmic reticulum lumen;endoplasmic reticulum;sarcoplasmic reticulum lumen;melanosome;extracellular region;Golgi apparatus;sarcoplasmic reticulum;microsome;cellular_component	1	2308
comp284397_c0_seq1	g23354.t1	g23354	8e-39	4e-38	100	8.44						pgm5	pgm5_mouse	phosphoglucomutase-like protein 5		3.6e-133	0.671	phosphoglycerate mutase activity;protein binding;magnesium ion binding;phosphoglucomutase activity;structural molecule activity	flight;cell adhesion;response to cadmium ion;glycogen biosynthetic process;gluconeogenesis;glycolysis;starch metabolic process;sucrose metabolic process;galactose metabolic process;pentose-phosphate shunt;streptomycin biosynthetic process	cytosol;Z disc;internal side of plasma membrane;costamere;intercalated disc;stress fiber;focal adhesion;sarcolemma;spot adherens junction;dystrophin-associated glycoprotein complex;nucleus	1	1019
comp20312_c1_seq1	g30763.t1	g30763	1e-70	3e-71	100	100	0.5246	P3C2A	PONAB	Phosphoinositide 3-kinase-C2-alpha	1-phosphatidylinositol-4-phosphate 3-kinase activity, ATP binding, phosphatidylinositol binding, endocytosis, exocytosis, phosphatidylinositol-mediated signaling,	p3c2a	p3c2a_ponab	phosphatidylinositol-4-phosphate 3-kinase c2 domain-containing subunit alpha short=pi3k-c2-alpha short= ns-3-kinase c2 subunit alpha	phosphoinositide 3-kinase-c2-alpha	1.68e-08	0.6933	ATP binding;1-phosphatidylinositol-3-kinase activity;kinase activity;inositol or phosphatidylinositol kinase activity;nucleotide binding;phosphatidylinositol-4-phosphate 3-kinase activity;binding;phosphoinositide binding;phosphotransferase activity, alcohol group as acceptor;protein binding;transferase activity	phosphoinositide-mediated signaling;cell communication;phosphoinositide phosphorylation;phosphatidylinositol biosynthetic process	nucleus;phosphoinositide 3-kinase complex;membrane;clathrin-coated vesicle;cytoplasm;cytoplasmic vesicle;Golgi apparatus;plasma membrane	1	144
comp25624_c0_seq1	g15806.t1	g15806	0	0	97.18	81.08						lsm6	lsm6_human	u6 snrna-associated sm-like protein lsm6		7.59e-40	0.7995	RNA binding;protein heterodimerization activity	mRNA catabolic process;rRNA processing;nuclear mRNA splicing, via spliceosome;tRNA processing	cytoplasm;U6 snRNP;U4/U6 x U5 tri-snRNP complex	1	1004
comp25622_c0_seq1	g11161.t1	g11161	0	0	99.33	18.94						rxrba	rxrba_danre	retinoic acid receptor rxr-beta-a	nuclear receptor subfamily 2 group b member 2-a |retinoid x receptor beta-a	1.01e-94	0.7855	metal ion binding;retinoid-X receptor activity;DNA binding	regulation of transcription;signal transduction		1	4731
comp31271_c0_seq1	g1367.t1	g1367	0	0	97.71	45.18						hyal1	hyal1_bovin	hyaluronidase-1 short=hyal-1	hyaluronoglucosaminidase-1 flags: precursor	6.98e-93	0.5285	hydrolase activity, acting on glycosyl bonds	cell death;negative regulation of cell proliferation;hyaluronan catabolic process;single fertilization	intracellular membrane-bounded organelle;cytoplasmic part;extracellular region;membrane	1	2605
comp11960_c0_seq2	g8174.t1	g8174	0	0	98.53	10.42						lass1	lass1_mouse	lag1 longevity assurance homolog 1	longevity assurance gene 1 protein homolog 1 |protein uog-1	1.28e-80	0.4592			intracellular membrane-bounded organelle;cytoplasmic part;membrane	1	4567
comp22658_c0_seq2	g9565.t1	g9565	0	0	99.68	99.68						bend6	bend6_human	ben domain-containing protein 6		3.29e-08	0.54		biological_process	cellular_component	1	1881
comp30541_c0_seq3	g23933.t1	g23933	0	0	95.13	53.29															1	1809
comp232780_c0_seq1	g42925.t1	g42925	4e-84	2e-84	98.85	95.08	0.8504	BAZ1B	MOUSE	Williams-Beuren syndrome chromosomal region 9 protein homolog	ATP binding, chromatin binding, histone acetyl-lysine binding, histone kinase activity, metal ion binding, non-membrane spanning protein tyrosine kinase activity, protein tyrosine kinase activity, vitamin D receptor activator activity, zinc ion binding, ATP-dependent chromatin remodeling, chromatin assembly or disassembly, chromatin-mediated maintenance of transcription, DNA replication-dependent…	baz1b	baz1b_mouse	tyrosine-protein kinase baz1b	bromodomain adjacent to zinc finger domain protein 1b |williams syndrome transcription factor homolog |williams-beuren syndrome chromosomal region 9 protein homolog	1.4e-08	0.855	ATP binding;metal ion binding;kinase activity;histone acetyl-lysine binding;transcription factor activity;chromatin binding;histone kinase activity;nucleotide binding;zinc ion binding;non-membrane spanning protein tyrosine kinase activity;protein binding;protein tyrosine kinase activity;transferase activity	response to DNA damage stimulus;transcription;chromatin remodeling;chromatin assembly or disassembly;regulation of transcription;histone phosphorylation	condensed chromosome;chromatin remodeling complex;nucleus;centromeric heterochromatin	1	183
comp16324_c0_seq1	g24229.t1	g24229	9e-92	2e-91	95.28	19.52						adap2	adap2_human	arf-gap with dual ph domain-containing protein 2	centaurin-alpha-2 short=cnt-a2	1.96e-26	0.699	phosphatidylinositol-3,4-bisphosphate binding;inositol 1,3,4,5 tetrakisphosphate binding;ARF GTPase activator activity;zinc ion binding;phosphatidylinositol-3,4,5-trisphosphate binding;phosphatidylinositol-4,5-bisphosphate binding;metal ion binding;GTPase activator activity;protein binding, bridging;phosphatidylinositol binding;protein binding;phospholipid binding;phosphoinositide binding;calcium…	heart development;regulation of ARF GTPase activity;inositol lipid-mediated signaling;regulation of GTPase activity;cell surface receptor linked signaling pathway;intracellular protein transport;phloem or xylem histogenesis;response to auxin stimulus;xylem and phloem pattern formation;leaf morphogenesis;regulation of transcription from RNA polymerase II promoter;regulation of transcription, DNA-d…	mitochondrial envelope;cytoplasm;plasma membrane;membrane;membrane fraction;cytosol;nucleus;nucleolus;cellular_component;Golgi apparatus;trans-Golgi network transport vesicle;basement membrane;mitochondrion;NuA4 histone acetyltransferase complex;extracellular region;clathrin-coated vesicle;chloroplast stroma;chloroplast;endosome;trans-Golgi network	1	1086
comp18307_c0_seq1	g24542.t1	g24542	1e-110	9e-111	98.25	54.29						dic	dic_human	mitochondrial dicarboxylate carrier	solute carrier family 25 member 10	5.22e-34	0.654	dicarboxylic acid transmembrane transporter activity;protein binding;oxidative phosphorylation uncoupler activity;binding;hydrogen ion transmembrane transporter activity;transporter activity	mitochondrial transport;dicarboxylic acid transport;gluconeogenesis;transmembrane transport;cellular response to hormone stimulus;fatty acid metabolic process;response to activity;response to cold;response to hypoxia;response to nutrient;response to insulin stimulus;response to glucocorticoid stimulus;response to superoxide;response to steroid hormone stimulus;aging;transport;cellular response to…	integral to membrane;membrane;mitochondrial inner membrane;mitochondrion;mitochondrial envelope	1	420
comp26470_c0_seq1	g8674.t1	g8674	0	0	98.25	100	0.7481	BL1S2	XENTR	Biogenesis of lysosome-related organelles complex 1 subunit 2	anterograde axon cargo transport, anterograde synaptic vesicle transport, neuron projection development, positive regulation of transcription from RNA polymerase II promoter,	bl1s2	bl1s2_macfa	biogenesis of lysosome-related organelles complex 1 subunit 2 short=bloc-1 subunit 2		2.83e-42	0.7743	protein C-terminus binding;gamma-tubulin binding;identical protein binding	positive regulation of transcription from RNA polymerase II promoter;regulation of apoptosis;melanosome organization;platelet dense granule organization;positive regulation of cell proliferation;microtubule nucleation	BLOC-1 complex;centrosome;recycling endosome;gamma-tubulin complex;nucleus;tubulin complex	1	1361
comp16288_c0_seq1	g5518.t1	g5518	0	0	99.31	24.91						rs9	rs9_human	40s ribosomal protein s9		8.38e-69	0.827	rRNA binding;structural constituent of ribosome;translation regulator activity;protein binding	positive regulation of growth rate;determination of adult lifespan;embryonic development ending in birth or egg hatching;reproduction;translational elongation;body morphogenesis;nematode larval development;positive regulation of cell proliferation;ribosome biogenesis	cell wall;nucleolus;cytosolic small ribosomal subunit;chloroplast;plasma membrane	1	1754
comp31202_c0_seq1	g31023.t1	g31023	4e-153	1e-153	97.19	100															1	320
comp24540_c0_seq1	g4455.t1	g4455	0	0	97.47	26.57						meth	meth_bovin	methionine synthase	5-methyltetrahydrofolate--homocysteine methyltransferase |vitamin-b12 dependent methionine synthase short=ms	0	0.659	protein binding;zinc ion binding;methionine synthase activity;template for synthesis of G-rich strand of telomere DNA activity;homocysteine S-methyltransferase activity;cobalamin binding;folic acid binding	regulation of cell proliferation;positive regulation of telomere maintenance via telomerase;post-embryonic development;multicellular organismal aging;methionine biosynthetic process;folic acid and derivative biosynthetic process;tetrahydrofolate metabolic process;protein amino acid methylation;homocysteine metabolic process;hemopoietic stem cell differentiation;nervous system development;negative…	telomerase holoenzyme complex;cytosol;soluble fraction	1	5499
comp31818_c0_seq5	g11643.t1	g11643	0	0	98.08	25.39						rrbp1	rrbp1_mouse	ribosome-binding protein 1	ribosome receptor protein short=rrp short=mrrp	2.05e-22	0.5971	receptor activity;molecular_function;kinesin binding	protein transport;translation;signal transduction;transmembrane transport;transport;microtubule-based movement	integral to membrane;membrane;ribosome;endoplasmic reticulum membrane;integral to endoplasmic reticulum membrane;endoplasmic reticulum;membrane fraction;integral to plasma membrane	1	2458
comp13296_c0_seq1	g26436.t1	g26436	0	0	98.6	30.85						tbcd4	tbcd4_human	tbc1 domain family member 4	akt substrate of 160 kda short=as160	1.33e-29	0.636	GTPase activator activity;Rab GTPase activator activity	regulation of Rab GTPase activity	cytoplasm;intracellular;nucleus	1	1851
comp28062_c0_seq1	g4829.t1	g4829	0	0	99.03	44.27	0.7693	RAD21	HUMAN	SCC1 homolog	apoptotic process, cell division, chromosome segregation, double-strand break repair, mitotic metaphase/anaphase transition, mitotic prometaphase, protein localization to chromatin, reciprocal meiotic recombination, regulation of transcription from RNA polymerase II promoter,	rad21	rad21_xenla	double-strand-break repair protein rad21 homolog	scc1 homolog	4.39e-158	0.735	protein binding	apoptosis;double-strand break repair;chromosome segregation;cell division;mitosis;reciprocal meiotic recombination;regulation of gene-specific transcription from RNA polymerase II promoter	cohesin complex;nuclear chromosome;nucleolus	1	2785
comp75232_c0_seq1	g11473.t1	g11473	0	0	97.74	31.6	0.4583	PAI1	HUMAN	Serpin E1	serine-type endopeptidase inhibitor activity, angiogenesis, cellular response to gravity, cellular response to lipopolysaccharide, chronological cell aging, defense response to Gram-negative bacterium, fibrinolysis, glucose homeostasis, negative regulation of apoptotic process, negative regulation of cell adhesion mediated by integrin, negative regulation of fibrinolysis, negative regulation of p…	pai1	pai1_human	plasminogen activator inhibitor 1 short=pai short=pai-1	endothelial plasminogen activator inhibitor |serpin e1 flags: precursor	5.89e-83	0.5375	receptor binding;serine-type endopeptidase inhibitor activity;protease binding	regulation of cell proliferation;tissue regeneration;negative regulation of endopeptidase activity;negative regulation of plasminogen activation;defense response to Gram-negative bacterium;positive regulation of angiogenesis;negative regulation of vascular wound healing;response to glucocorticoid stimulus;response to cytokine stimulus;negative regulation of fibrinolysis;negative regulation of smo…	extracellular space;plasma membrane;soluble fraction	1	3358
comp6428_c0_seq1	g12253.t1	g12253	0	0	97.3	33.35						arsi	arsi_mouse	arylsulfatase i short=asi flags: precursor		3.67e-170	0.625	metal ion binding;arylsulfatase activity	lysosomal transport;multicellular organismal process;lysosome organization;response to organic substance;glycosphingolipid metabolic process;androgen metabolic process;estrogen metabolic process	extracellular region;endoplasmic reticulum	1	2540
comp10534_c0_seq1	g32762.t1	g32762	0	0	97.2	96.87						gna15	gna15_human	guanine nucleotide-binding protein subunit alpha-15 short=g alpha-15 short=g-protein subunit alpha-15	guanine nucleotide-binding protein subunit alpha-16 short=g alpha-16 short=g-protein subunit alpha-16	5.38e-08	0.59	guanyl nucleotide binding;nucleotide binding;GTP binding;signal transducer activity;GTPase activity	activation of phospholipase C activity;protein amino acid ADP-ribosylation;signal transduction;activation of phospholipase C activity by muscarinic acetylcholine receptor signaling pathway;elevation of cytosolic calcium ion concentration;activation of phospholipase C activity by G-protein coupled receptor protein signaling pathway coupled to IP3 second messenger;G-protein coupled receptor protein…	heterotrimeric G-protein complex;plasma membrane	1	479
comp31633_c3_seq1	g28324.t1	g28324	2e-109	2e-109	92.83	40.24						gbb1	gbb1_danre	guanine nucleotide-binding protein g g g subunit beta-1	transducin beta chain 1	3.81e-62	0.808	signal transducer activity;GTPase activity;G-protein-coupled receptor binding;type 1 angiotensin receptor binding;calcium channel regulator activity;protein binding	signal transduction;cell proliferation;activation of phospholipase C activity by G-protein coupled receptor protein signaling pathway coupled to IP3 second messenger;sensory perception of taste;muscarinic acetylcholine receptor signaling pathway;hormone-mediated signaling pathway;Ras protein signal transduction;elevation of cytosolic calcium ion concentration;actin filament organization;apical pr…	heterotrimeric G-protein complex;photoreceptor outer segment;plasma membrane;cytoplasm;perinuclear region of cytoplasm;protein complex;cellular_component	1	671
comp26106_c0_seq1	g22367.t1	g22367	0	0	96.55	100	0.6772	RM30	HUMAN	39S ribosomal protein L28, mitochondrial		rm30	rm30_human	39s ribosomal protein mitochondrial short=l30mt short=mrp-l30	39s ribosomal protein mitochondrial short=l28mt short=mrp-l28 flags: precursor	4.35e-43	0.764	structural constituent of ribosome	translation;ribosome biogenesis	mitochondrial ribosome	1	749
comp32099_c0_seq1	g17415.t1	g17415	0	0	98.83	100						phlp1	phlp1_mouse	ph domain leucine-rich repeat-containing protein phosphatase 1	pleckstrin homology domain-containing family e member 1 short=ph domain-containing family e member 1 |suprachiasmatic nucleus circadian oscillatory protein	1.1e-20	0.798	protein serine/threonine phosphatase activity;phosphoprotein phosphatase activity;hydrolase activity;protein binding;metal ion binding	circadian rhythm;apoptosis	membrane;nucleus;cytoplasm;cytosol	1	1881
comp252378_c0_seq1	g15438.t1	g15438	9e-60	4e-59	100	8.84						wdfy3	wdfy3_human	wd repeat and fyve domain-containing protein 3	autophagy-linked fyve protein short=alfy	5.38e-80	0.685	beta-N-acetylglucosaminylglycopeptide beta-1,4-galactosyltransferase activity;zinc ion binding;phosphatidylinositol binding;metal ion binding;binding;transferase activity;transferase activity, transferring glycosyl groups	biological_process	autophagic vacuole;membrane;nuclear envelope;extrinsic to membrane;cytoplasmic part;cytoplasm;integral to membrane	1	1403
comp23118_c0_seq2	g320.t1	g320	0	0	98.55	41.69	0.64	SGK2	RAT	Serum/glucocorticoid-regulated kinase 2	ATP binding, potassium channel regulator activity, protein serine/threonine kinase activity,	sgk1a	sgk1a_xenla	serine threonine-protein kinase sgk1-a	serum glucocorticoid-regulated kinase 1-a	1.44e-67	0.501	protein binding;protein kinase activity;channel regulator activity	protein amino acid phosphorylation;signaling pathway;learning or memory;neuron projection morphogenesis;regulation of biological quality;microtubule polymerization or depolymerization;cellular macromolecular complex subunit organization;positive regulation of cellular process;regulation of cellular component organization;response to stress;cellular response to hormone stimulus;negative regulation…	intracellular membrane-bounded organelle;cytoplasmic part	1	1324
comp5118_c0_seq1	g13870.t1	g13870	0	0	99.65	31.12						zn271	zn271_ponab	zinc finger protein 271		2.33e-127	0.684	zinc ion binding;DNA binding;RNA polymerase III transcription factor activity;specific RNA polymerase II transcription factor activity	regulation of transcription from RNA polymerase III promoter;negative regulation of transcription from RNA polymerase II promoter	transcription factor complex	1	1835
comp28827_c0_seq1	g8626.t1	g8626	0	0	98.8	47.21	0.8175	MTX2	PIG	Mitochondrial outer membrane import complex protein 2	protein targeting to mitochondrion,	mtx2	mtx2_pig	metaxin-2	mitochondrial outer membrane import complex protein 2	2.34e-69	0.5562	protein binding	protein targeting to mitochondrion	mitochondrial outer membrane	1	879
comp184541_c0_seq1	g17454.t1	g17454	3e-44	8e-43	96.3	1.57						zfhx4	zfhx4_mouse	zinc finger homeobox protein 4	zinc finger homeodomain protein 4 short=zfh-4	0	0.6095	sequence-specific DNA binding;transcription factor activity;DNA binding;transcription regulator activity;nucleic acid binding;molecular_function;zinc ion binding;metal ion binding;transcription repressor activity;RNA polymerase II transcription factor activity, enhancer binding;enzyme binding;promoter binding;protein binding;RNA polymerase II transcription factor activity;transcription activator …	regulation of transcription, DNA-dependent;transcription;biological_process;regulation of transcription;muscle organ development;negative regulation of transcription from RNA polymerase II promoter;transcription from RNA polymerase II promoter;positive regulation of myoblast differentiation;negative regulation of myoblast differentiation;detection of temperature stimulus;neuron differentiation;mu…	cellular_component;intracellular;nucleus;transcription factor complex;mitochondrion;cytoplasm;nucleolus	1	6866
comp115313_c0_seq1	g24372.t1	g24372	6e-163	1e-162	99.06	37.01						usf2	usf2_mouse	upstream stimulatory factor 2	major late transcription factor 2 |upstream transcription factor 2	1.39e-19	0.5213	transcription regulator activity;DNA binding;enzyme binding	regulation of biological quality;regulation of transcription by carbon catabolites;positive regulation of transcription from RNA polymerase II promoter		1	862
comp2041_c0_seq1	g28733.t1	g28733	4e-71	9e-72	99.32	100	0.852	TRI33	DANRE	Tripartite motif-containing protein 33	DNA binding, ligase activity, metal ion binding, zinc ion binding, protein ubiquitination, regulation of transcription, DNA-dependent, transcription, DNA-dependent,	tri33	tri33_danre	e3 ubiquitin-protein ligase trim33	ectodermin homolog |protein moonshine |transcription intermediary factor 1-gamma short=tif1-gamma |tripartite motif-containing protein 33	2.01e-22	0.8408	ligase activity;DNA binding;zinc ion binding;protein binding;metal ion binding;R-SMAD binding;co-SMAD binding;transcription initiation factor activity;ligand-dependent nuclear receptor binding;transcription repressor activity;protein kinase activity;receptor binding;RNA polymerase binding;chromatin binding;transcription coactivator activity;sequence-specific DNA binding;chromo shadow domain bindi…	embryonic hemopoiesis;post-embryonic hemopoiesis;primitive hemopoiesis;transcription;regulation of transcription;regulation of transforming growth factor beta receptor signaling pathway;protein ubiquitination;negative regulation of BMP signaling pathway;negative regulation of transcription;negative regulation of cell proliferation;regulation of vitamin D receptor signaling pathway;calcium ion hom…	nucleus;intracellular;intracellular membrane-bounded organelle;perichromatin fibrils;cytoplasm;nuclear euchromatin;nucleolus;nuclear heterochromatin;chromatin;nucleoplasm;cellular_component	1	148
comp32261_c0_seq3	g17194.t1	g17194	0	0	98.39	27.59						cyh1	cyh1_human	cytohesin-1	sec7 and coiled-coil domain-containing protein 1 |sec7 homolog b2-1	4.33e-42	0.7605	ARF guanyl-nucleotide exchange factor activity;guanyl-nucleotide exchange factor activity;protein binding;phosphatidylinositol-3,4,5-trisphosphate binding;inositol-1,4,5-trisphosphate receptor activity;phosphatidylinositol binding;molecular_function;GABA receptor binding;myosin binding;binding;ARF GTPase activator activity	regulation of ARF protein signal transduction;regulation of cell adhesion;vesicle-mediated transport;positive regulation of cell adhesion;endocytosis;actin cytoskeleton organization;dendrite development;biological_process;intracellular signaling pathway;exocytosis;regulation of catalytic activity;ER to Golgi vesicle-mediated transport;intracellular protein transport	cytoplasm;intracellular;plasma membrane;ruffle;membrane fraction;membrane;cellular_component;Golgi membrane;trans-Golgi network;cytosol;Golgi-associated vesicle;Golgi apparatus;nucleus	1	2907
comp24934_c0_seq1	g16101.t1	g16101	0	0	97.87	46.76						calrl	calrl_danre	calcitonin gene-related peptide type 1 receptor short=cgrp type 1 receptor	calcitonin receptor-like receptor flags: precursor	0	0.6825	protein binding;calcitonin receptor activity;calcitonin binding	negative regulation of inflammatory response;angiogenesis;regulation of muscle contraction;artery morphogenesis;activation of phospholipase C activity;heart development;elevation of cytosolic calcium ion concentration;somitogenesis;negative regulation of ossification;regulation of mRNA stability;regulation of bone resorption;response to glucocorticoid stimulus;positive regulation of smooth muscle…	acrosomal vesicle;microtubule-based flagellum part;neuronal cell body;axon;receptor complex;integral to plasma membrane	1	4572
comp23797_c0_seq1	g285.t1	g285	0	0	98.13	42.65	0.6203	ISPD	DANRE	2-C-methyl-D-erythritol 4-phosphate cytidylyltransferase-like protein	nucleotidyltransferase activity, brain morphogenesis, isoprenoid biosynthetic process, muscle fiber development, protein O-linked mannosylation, regulation of protein glycosylation,	ispd	ispd_danre	2-c-methyl-d-erythritol 4-phosphate cytidylyltransferase-like protein	isoprenoid synthase domain-containing protein	1.07e-112	0.5535	nucleotidyltransferase activity	isoprenoid biosynthetic process		1	2253
comp22421_c0_seq2	g24740.t1	g24740	0	0	93.61	54.61						nt5d3	nt5d3_mouse	5 -nucleotidase domain-containing protein 3	grp94-neighboring nucleotidase	8.05e-47	0.71	metal ion binding;molecular_function;hydrolase activity	biological_process	mitochondrion;cytosol	1	1485
comp251535_c0_seq1	g1629.t1	g1629	0	0	97.72	46.56	0.311	CRTAM	HUMAN	Class-I MHC-restricted T-cell-associated molecule	cell recognition, detection of tumor cell, positive regulation of cytokine secretion, positive regulation of natural killer cell mediated cytotoxicity directed against tumor cell target,										1	1222
comp22851_c0_seq1	g19499.t1	g19499	0	0	97.5	61.29						fgrl1	fgrl1_chick	fibroblast growth factor receptor-like 1 flags: precursor		4.74e-147	0.569	fibroblast growth factor receptor activity;fibroblast growth factor binding;heparin binding	diaphragm development;negative regulation of fibroblast growth factor receptor signaling pathway;ventricular septum morphogenesis;regulation of cell growth;skeletal system development;negative regulation of cell proliferation;heart valve morphogenesis	intracellular membrane-bounded organelle;cytoplasmic vesicle;integral to plasma membrane	1	3294
comp24771_c0_seq2	g3331.t1	g3331	6e-111	9e-111	84.89	30.52	0.9574	SIAH1	RAT	Siah-1a	metal ion binding, ubiquitin-protein ligase activity, zinc ion binding, cell cycle, cell differentiation, multicellular organismal development, neuron apoptotic process, positive regulation of apoptotic process, positive regulation of intrinsic apoptotic signaling pathway, proteasomal ubiquitin-dependent protein catabolic process, protein destabilization, protein ubiquitination involved in ubiqui…	siah2	siah2_mouse	e3 ubiquitin-protein ligase siah2	seven in absentia homolog 2 short=siah-2 short=msiah2	3.08e-79	0.7545	zinc ion binding;protein C-terminus binding;ubiquitin-protein ligase activity;transcription corepressor activity;protein homodimerization activity	proteasomal ubiquitin-dependent protein catabolic process;axon guidance;male meiosis I;small GTPase mediated signal transduction;post-embryonic development;regulation of multicellular organism growth;protein ubiquitination during ubiquitin-dependent protein catabolic process;negative regulation of transcription	synaptic vesicle;early endosome;beta-catenin destruction complex;transcription factor complex	1	1337
comp79719_c0_seq1	g3449.t1	g3449	0	0	98.19	11.09						sp4	sp4_human	transcription factor sp4	spr-1	5.62e-135	0.7415	transcription factor activity	regulation of heart contraction;regulation of transcription	transcription factor complex	1	4943
comp24719_c0_seq2	g9346.t1	g9346	0	0	99.05	38.13						dmxl2	dmxl2_human	-like protein 2	rabconnectin-3	0	0.4865	Rab GTPase binding;protein binding;molecular_function;receptor signaling protein activity;nucleotide binding;RNA binding;ATP binding;telomerase activity;calcium ion binding	biological_process;rRNA processing;G-protein signaling, coupled to cGMP nucleotide second messenger;telomere maintenance via recombination;nuclear mRNA splicing, via spliceosome;cell cycle;RNA splicing;mRNA processing;protein deubiquitination	synapse;cytoplasmic vesicle;synaptic vesicle;cell junction;membrane;synaptic vesicle membrane;small-subunit processome;nucleolus;nucleus;telomerase holoenzyme complex;chromosome, telomeric region;chromosome;ribonucleoprotein complex;nuclear matrix;cytoplasm;soluble fraction;cellular_component;protein complex;cytosol;U4/U6 x U5 tri-snRNP complex;spliceosomal complex;lysosome	1	3860
comp29349_c0_seq1	g24419.t1	g24419	0	0	96.57	57.26						tf3c4	tf3c4_human	general transcription factor 3c polypeptide 4	tf3c-delta |transcription factor iiic 90 kda subunit short=tfiiic 90 kda subunit short=tfiiic90 |transcription factor iiic subunit delta	2.89e-88	0.78	transferase activity;histone acetyltransferase activity;DNA binding;enzyme activator activity;protein binding;acyltransferase activity;RNA polymerase III transcription factor activity;molecular_function	5S class rRNA transcription;transcription initiation from RNA polymerase III promoter;tRNA transcription from RNA polymerase III promoter;transcription, DNA-dependent;transcription;biological_process	nucleus;transcription factor TFIIIC complex;cellular_component	1	1783
comp21758_c0_seq1	g4158.t1	g4158	0	0	98.21	36.25	0.4534	GTSF1	MACFA	Protein FAM112B	metal ion binding,	gtsf1	gtsf1_macfa	gametocyte-specific factor 1	protein fam112b	1.14e-32	0.61			cytoplasm	1	1385
comp11030_c0_seq1	g28296.t1	g28296	3e-39	4e-40	96.91	67.83	0.6098	WBP1	HUMAN	WW domain-binding protein 1	WW domain binding,										1	143
comp19831_c0_seq1	g25311.t1	g25311	0	0	98.33	47.45	0.917	RSU1	BOVIN	Ras suppressor protein 1	Ras protein signal transduction,	rsu1	rsu1_bovin	ras suppressor protein 1 short=rsu-1		1.29e-50	0.545	protein binding	signal transduction	cytosol	1	883
comp155223_c0_seq1	g5675.t1	g5675	9e-170	1e-168	98.52	7.78						elf1	elf1_bovin	ets-related transcription factor elf-1	e74-like factor 1	9.97e-64	0.7315	protein binding;transcription factor activity	common-partner SMAD protein phosphorylation;negative regulation of T cell receptor signaling pathway;regulation of cytokine production;positive regulation of transcription from RNA polymerase II promoter;SMAD protein nuclear translocation	cuticular plate;plasma membrane;transcription factor complex	1	4329
comp335577_c0_seq1	g9855.t1	g9855	0	0	99.74	14.08	0.7984	TSH3	HUMAN	Zinc finger protein 537	chromatin binding, metal ion binding, sequence-specific DNA binding, sequence-specific DNA binding transcription factor activity, zinc ion binding, in utero embryonic development, kidney morphogenesis, kidney smooth muscle cell differentiation, lung development, metanephros development, musculoskeletal movement, negative regulation of transcription, DNA-dependent, positive regulation of smooth mu…	tsh3	tsh3_human	teashirt homolog 3	zinc finger protein 537	0	0.6745	zinc ion binding;sequence-specific DNA binding;transcription factor activity	lung development;regulation of transcription, DNA-dependent;ureteric bud development	mitochondrion;nucleolus;transcription factor complex	1	2756
comp30526_c0_seq4	g4647.t1	g4647	0	0	97.95	42.44						pcat1	pcat1_danre	lysophosphatidylcholine acyltransferase 1 short=lpc acyltransferase 1 short=lpcat-1 short= acyltransferase 1	1-acylglycerophosphocholine o-acyltransferase |1-alkylglycerophosphocholine o-acetyltransferase |acetyl- :lyso-platelet-activating factor acetyltransferase short=acetyl- :lyso-paf acetyltransferase short=lyso-paf acetyltransferase short= |acyltransferase-like 2	1.43e-44	0.59	transferase activity;acyltransferase activity;calcium ion binding;1-alkylglycerophosphocholine O-acetyltransferase activity;1-acylglycerophosphocholine O-acyltransferase activity;molecular_function	phospholipid biosynthetic process;metabolic process;platelet activating factor biosynthetic process;cellular membrane organization;biological_process	integral to membrane;membrane;Golgi apparatus;endoplasmic reticulum;Golgi membrane;endoplasmic reticulum membrane;Golgi stack;intracellular membrane-bounded organelle;cellular_component	1	4529
comp27276_c0_seq1	g16516.t1	g16516	0	0	99.29	37.41	0.7559	TF2H3	BOVIN	General transcription factor IIH polypeptide 3	DNA-dependent ATPase activity, metal ion binding, RNA polymerase II carboxy-terminal domain kinase activity, DNA repair, regulation of transcription, DNA-dependent, transcription from RNA polymerase II promoter,	tf2h3	tf2h3_bovin	general transcription factor iih subunit 3	general transcription factor iih polypeptide 3	1.6e-83	0.5817	protein N-terminus binding;damaged DNA binding;RNA polymerase II carboxy-terminal domain kinase activity;metal ion binding;general RNA polymerase II transcription factor activity;translation factor activity, nucleic acid binding;transcription factor activity;DNA-dependent ATPase activity	nucleotide-excision repair, DNA damage removal;transcription initiation from RNA polymerase II promoter;RNA elongation from RNA polymerase II promoter;serine family amino acid metabolic process;phosphorylation;regulation of transcription from RNA polymerase II promoter	holo TFIIH complex;core TFIIH complex	1	1128
comp26374_c0_seq3	g27875.t1	g27875	0	0	98.7	35.16	0.5928	PADC1	MOUSE	Protease-associated domain-containing protein of 21 kDa		pap21	pap21_mouse	protease-associated domain-containing protein of 21 kda flags: precursor		2.94e-55	0.6267		muscle cell fate determination	extracellular region	1	1749
comp17856_c0_seq1	g22499.t1	g22499	4e-21	7e-21	100	5.88						al8a1	al8a1_danre	aldehyde dehydrogenase family 8 member a1		9.89e-58	0.722	oxidoreductase activity;retinal dehydrogenase activity;betaine-aldehyde dehydrogenase activity;aldehyde dehydrogenase (NAD) activity;retinal binding;identical protein binding;3-chloroallyl aldehyde dehydrogenase activity;benzaldehyde dehydrogenase (NAD+) activity	oxidation reduction;retinal metabolic process;9-cis-retinoic acid biosynthetic process;metabolic process;retinoic acid metabolic process;betaine biosynthetic process;neural crest cell development;positive regulation of cell proliferation;neuron differentiation;embryonic gut development;embryonic forelimb morphogenesis;blood vessel development;camera-type eye development;morphogenesis of embryonic…	cytoplasm;cellular_component;intracellular;cytosol;plastid;chloroplast	1	935
comp13950_c0_seq1	g33288.t1	g33288	3e-170	3e-170	94.4	88.46															1	442
comp32410_c2_seq1	g21707.t1	g21707	0	0	97.46	78.73	0.9172	ANS1B	DANRE	Ankyrin repeat and sterile alpha motif domain-containing protein 1B		pgpil	pgpil_human	pyroglutamyl-peptidase 1-like protein		1.75e-22	0.62	hydrolase activity	proteolysis	cytosol	1	2149
comp29855_c0_seq1	g8416.t1	g8416	0	0	94.78	69.54	0.6552	CHTOP	HUMAN	Small arginine- and glycine-rich protein	RNA binding, regulation of transcription, DNA-dependent, transcription, DNA-dependent,	fop	fop_bovin	friend of prmt1 protein	small arginine- and glycine-rich protein short=srag	1.48e-14	0.8025	protein binding			1	3129
comp23213_c0_seq2	g20620.t1	g20620	0	0	93.33	98.4						cnfn	cnfn_xentr	cornifelin homolog		3.54e-12	0.5445			intracellular part	1	686
comp296816_c0_seq1	g26444.t1	g26444	1e-72	2e-72	100	31.01						pkhm2	pkhm2_mouse	pleckstrin homology domain-containing family m member 2 short=ph domain-containing family m member 2		5.81e-13	0.94	kinesin binding;protein binding	Golgi organization	cytoplasm	1	474
comp32362_c0_seq3	g19554.t1	g19554	0	0	95.41	58.37						irk1	irk1_human	atp-sensitive inward rectifier potassium channel 1	atp-regulated potassium channel rom-k |inward rectifier k(+) channel |potassium inwardly rectifying subfamily j member 1	2.3e-34	0.6535	voltage-gated ion channel activity;inward rectifier potassium channel activity;nucleotide binding;ATP binding;protein binding;ATP-activated inward rectifier potassium channel activity;ion channel activity;potassium ion binding;peptide binding;potassium channel activity;PDZ domain binding;potassium channel regulator activity;ion channel inhibitor activity;G-protein activated inward rectifier potas…	potassium ion transport;ion transport;excretion;transport;muscle contraction;regulation of heart contraction;blood circulation;thyroid hormone metabolic process;response to electrical stimulus	integral to membrane;membrane;voltage-gated potassium channel complex;plasma membrane;integral to plasma membrane;dendrite;T-tubule;neuronal cell body;Golgi apparatus;cell surface;axon;cytoplasm;neuronal cell body membrane	1	1518
comp14740_c0_seq1	g21819.t1	g21819	0	0	99.71	81.98						slit2	slit2_human	slit homolog 2 protein short=slit-2 contains:	slit homolog 2 protein n-product contains: |slit homolog 2 protein c-product flags: precursor	2.26e-16	0.7288	calcium ion binding;Roundabout binding;protein homodimerization activity;proteoglycan binding;laminin-1 binding;heparin binding;GTPase inhibitor activity;protein binding;receptor binding;chemorepellent activity;heparan sulfate proteoglycan binding;molecular_function	negative regulation of retinal ganglion cell axon guidance;negative regulation of protein amino acid phosphorylation;cell differentiation;negative regulation of leukocyte chemotaxis;retinal ganglion cell axon guidance;negative regulation of mononuclear cell migration;nervous system development;cell migration involved in sprouting angiogenesis;negative regulation of smooth muscle cell chemotaxis;c…	plasma membrane;membrane;cell surface;extracellular space;extracellular region;cytoplasm;mitochondrion;membrane fraction;intracellular membrane-bounded organelle	1	849
comp413_c0_seq1	g14781.t1	g14781	5e-54	3e-53	100	4.28						elfn1	elfn1_mouse	extracellular leucine-rich repeat and fibronectin type-iii domain-containing protein 1 flags: precursor		0	0.542			membrane;nucleus	1	2666
comp11315_c0_seq1	g20489.t1	g20489	0	0	96.29	42.5						pgbd4	pgbd4_human	ac transposable element-derived protein 4		4.44e-19	0.4333			integral to membrane;membrane	1	2028
comp11795_c0_seq1	g23716.t1	g23716	0	0	97.69	30.28						nvl	nvl_mouse	nuclear valosin-containing short=nvlp short=nuclear vcp-like protein		1.82e-75	0.5835	ATP binding;molecular_function;nucleotide binding;nucleoside-triphosphatase activity;ATPase activity;binding;serine-type endopeptidase activity;hydrolase activity;ATP-dependent peptidase activity;protein binding;protein domain specific binding;lipid binding;protein complex binding;protein phosphatase binding;polyubiquitin binding	biological_process;ribosomal large subunit export from nucleus;proteolysis;activation of caspase activity;aggresome assembly;response to DNA damage stimulus;retrograde protein transport, ER to cytosol;double-strand break repair;transport;protein hexamerization;cell cycle;ER to Golgi vesicle-mediated transport;ER-associated protein catabolic process;positive regulation of protein catabolic process…	cellular_component;nucleolus;nucleus;protein complex;endoplasmic reticulum;cytoplasm;microsome;cytosol;chromatin;FACT complex;proteasome complex	1	1572
comp158145_c0_seq1	g42281.t1	g42281	2e-52	1e-52	98.29	53.18															1	220
comp32640_c0_seq1	g8791.t1	g8791	0	0	97.16	100	0.4489	JAM1	BOVIN	Junctional adhesion molecule 1	cell adhesion, epithelial cell differentiation, virus-host interaction,	jam1	jam1_bovin	junctional adhesion molecule a short=jam-a	junctional adhesion molecule 1 short=jam-1 ame: cd_antigen=cd321 flags: precursor	5.08e-53	0.489	protein binding	epithelial cell differentiation;cell adhesion	tight junction	1	2515
comp187582_c0_seq1	g41178.t1	g41178	1e-61	1e-61	99.23	68.42								protein tyrosine receptor nb		0.000297	0.615	phosphatase activity;receptor activity;hydrolase activity;protein tyrosine phosphatase activity	dephosphorylation;protein amino acid dephosphorylation		1	190
comp14572_c0_seq1	g3072.t1	g3072	0	0	97.47	30.08						djc25	djc25_xentr	homolog subfamily c member 25		4.83e-120	0.6965	heat shock protein binding		integral to membrane	1	3673
comp18083_c0_seq1	g18822.t1	g18822	0	0	95.92	28.39						st17a	st17a_rabit	serine threonine-protein kinase 17a	dap kinase-related apoptosis-inducing protein kinase 1 short=rdrak1	4.65e-80	0.7015	ATP binding;protein serine/threonine kinase activity	protein amino acid phosphorylation;induction of apoptosis;intracellular protein kinase cascade;serine family amino acid metabolic process	nucleus	1	2582
comp18661_c0_seq1	g9846.t1	g9846	1e-100	3e-100	97.65	17.47															1	1219
comp16959_c0_seq1	g30117.t1	g30117	0	0	98.37	94.83						gpkow	gpkow_danre	g patch domain and kow motifs-containing protein	protein t54-like	1.29e-32	0.71	nucleic acid binding;molecular_function	biological_process	intracellular;nucleolus;nucleus	1	387
comp29453_c0_seq2	g31247.t1	g31247	0	0	97.38	99.31	0.5405	GEMI	HUMAN	Geminin	transcription corepressor activity, M/G1 transition of mitotic cell cycle, negative regulation of cell cycle, negative regulation of DNA replication, negative regulation of transcription, DNA-dependent, organ morphogenesis, protein complex assembly,										1	577
comp19703_c0_seq1	g22221.t1	g22221	0	0	97.93	23.48	0.6432	ZBED4	HUMAN	Zinc finger BED domain-containing protein 4	DNA binding, metal ion binding,	zbed4	zbed4_human	zinc finger bed domain-containing protein 4		0	0.556	protein binding		cytoplasm;nucleus	1	4727
comp32731_c0_seq6	g16136.t1	g16136	0	0	96.71	53.46						va0d1	va0d1_mouse	v-type proton atpase subunit d 1 short=v-atpase subunit d 1	p39 |physophilin |v-atpase 40 kda accessory protein |v-atpase ac39 subunit |vacuolar proton pump subunit d 1	0	0.7865	proton-transporting ATPase activity, rotational mechanism;hydrogen-exporting ATPase activity, phosphorylative mechanism;protein complex binding;ATP binding	ATP hydrolysis coupled proton transport;vacuolar acidification;brain development;ATP synthesis coupled proton transport;regulation of Notch signaling pathway	plant-type vacuole;axon terminus;synaptosome;vacuolar proton-transporting V-type ATPase, V0 domain;early endosome;synaptic vesicle;nucleus;apical plasma membrane	1	3627
comp26591_c0_seq2	g19621.t1	g19621	0	0	95.79	37.21						tbpl1	tbpl1_danre	tata box-binding protein 1 short=tbp-like protein 1	tata box-binding factor 2 short=tbp-related factor 2 |tbp-like factor	5.81e-29	0.554	protein binding	cellular component assembly;spermatid development;embryonic development;transcription from RNA polymerase II promoter	intracellular part	1	1650
comp28942_c0_seq2	g8024.t1	g8024	0	0	98.03	40.8						cs012	cs012_bovin	uncharacterized protein c19orf12 homolog		1.91e-23	0.648	molecular_function	biological_process	integral to membrane;membrane;cellular_component	1	2238
comp24548_c0_seq1	g8249.t1	g8249	0	0	98.83	38.68	0.5855	DCTP1	HUMAN	XTP3-transactivated gene A protein	dCTP diphosphatase activity, magnesium ion binding, nucleoside-triphosphate diphosphatase activity, pyrimidine deoxyribonucleotide binding, nucleoside triphosphate catabolic process, protein homotetramerization,	dctp1	dctp1_mouse	dctp pyrophosphatase 1	deoxycytidine-triphosphatase 1 short=dctpase 1 |rs21-c6 |xtp3-transactivated gene a protein homolog	1.24e-35	0.71	pyrimidine deoxyribonucleotide binding;identical protein binding;pyrophosphatase activity	protein homotetramerization		1	1551
comp23246_c0_seq1	g25259.t1	g25259	0	0	97.57	52.55	0.5399	CDCA7	BOVIN	Cell division cycle-associated protein 7	regulation of cell proliferation, regulation of transcription, DNA-dependent, transcription, DNA-dependent,										1	862
comp27838_c0_seq1	g1355.t1	g1355	0	0	98.66	41.13	0.7267	TM115	HUMAN	Protein PL6	negative regulation of cell proliferation, replicative cell aging,	tm115	tm115_human	transmembrane protein 115	placental protein 6 short=pp6 |protein pl6	2.13e-23	0.7667	molecular_function	negative regulation of cell proliferation;biological_process	integral to membrane;membrane;Golgi apparatus;nucleus;cellular_component	1	3440
comp29693_c0_seq6	g4604.t2	g4604.t2	0	0	99.5	19.32						#N/A
comp6978_c0_seq1	g14186.t1	g14186	0	0	97.43	30.72						rbm25	rbm25_human	rna-binding protein 25	arg glu asp-rich protein of 120 kda short=red120 |protein s164 |rna-binding motif protein 25 |rna-binding region-containing protein 7	2.56e-38	0.785	mRNA binding;nucleic acid binding;nucleotide binding;protein binding;molecular_function;RNA binding	mRNA processing;RNA splicing;regulation of alternative nuclear mRNA splicing, via spliceosome;apoptosis;biological_process	nucleus;cytoplasm;nuclear speck;cellular_component	1	4303
comp19958_c0_seq1	g1892.t1	g1892	0	0	96.84	50.01						apba1	apba1_rat	amyloid beta a4 precursor protein-binding family a member 1	adapter protein x11alpha |neuron-specific x11 protein |neuronal munc18-1-interacting protein 1 short=mint-1	1.15e-159	0.6171	protein binding;phosphatidylinositol-4,5-bisphosphate binding	multicellular organism growth;regulation of gene expression;synaptic vesicle exocytosis;in utero embryonic development;nervous system development;locomotory behavior;protein transport	plasma membrane	1	3619
comp236739_c0_seq1	g41677.t1	g41677	1e-81	3e-82	98.27	91.05	0.801	MIB2	RAT	RBSC-skeletrophin/dystrophin-like polypeptide	metal ion binding, signal transducer activity, ubiquitin-protein ligase activity, zinc ion binding, Notch signaling pathway, positive regulation of I-kappaB kinase/NF-kappaB cascade,	mib2	mib2_rat	e3 ubiquitin-protein ligase mib2	mind bomb homolog 2 |rbsc-skeletrophin dystrophin-like polypeptide	5.63e-18	0.764	protein binding;metal ion binding;ligase activity;zinc ion binding;ubiquitin-protein ligase activity;actin binding;signal transducer activity;protein homodimerization activity	Notch signaling pathway;protein ubiquitination;positive regulation of I-kappaB kinase/NF-kappaB cascade;positive regulation of cell proliferation;pronephros development;melanocyte differentiation;neuron differentiation;generation of neurons;determination of left/right symmetry;vasculogenesis;regulation of glial cell differentiation;ventral spinal cord interneuron specification;spinal cord motor n…	cytoplasm;early endosome;ubiquitin ligase complex;perinuclear region of cytoplasm;plasma membrane;membrane;cytoplasmic vesicle;endocytic vesicle;postsynaptic density	1	190
comp30830_c0_seq1	g7812.t1	g7812	0	0	96.04	52.51															1	2011
comp31682_c1_seq15	g38853.t1	g38853	4e-49	2e-49	100	65.62	0.9542	PTPRD	HUMAN	Receptor-type tyrosine-protein phosphatase delta	cell adhesion molecule binding, receptor binding, transmembrane receptor protein tyrosine phosphatase activity, heterophilic cell-cell adhesion, neuron differentiation, positive regulation of dendrite morphogenesis, presynaptic membrane assembly, transmembrane receptor protein tyrosine phosphatase signaling pathway,	ptprd	ptprd_human	receptor-type tyrosine-protein phosphatase delta short=protein-tyrosine phosphatase delta short=r-ptp-delta flags: precursor		2.39e-25	0.8785	transmembrane receptor protein tyrosine phosphatase activity;hydrolase activity;receptor activity;protein binding;protein tyrosine phosphatase activity;phosphatase activity;phosphoprotein phosphatase activity;receptor tyrosine kinase binding;phosphate binding;insulin receptor binding;identical protein binding;protein homodimerization activity	phosphate metabolic process;protein amino acid dephosphorylation;transmembrane receptor protein tyrosine phosphatase signaling pathway;dephosphorylation;cell adhesion;positive regulation of apoptosis;negative regulation of cell projection organization;negative regulation of cell proliferation;homophilic cell adhesion;negative regulation of cytokine-mediated signaling pathway;negative regulation o…	membrane;integral to plasma membrane;integral to membrane;excitatory synapse;neuronal cell body;endosome;insoluble fraction;growth cone;microsome;membrane fraction;plasma membrane;neuron projection;adherens junction;extracellular space;cytoplasm;cellular_component	1	160
comp26512_c0_seq1	g6544.t1	g6544	0	0	95.37	42.58						2abd	2abd_human	serine threonine-protein phosphatase 2a 55 kda regulatory subunit b delta isoform	pp2a subunit b isoform b55-delta |pp2a subunit b isoform pr55-delta |pp2a subunit b isoform r2-delta |pp2a subunit b isoform delta	0	0.903	phosphatidate phosphatase activity;protein phosphatase type 2A regulator activity;protein complex binding;protein serine/threonine phosphatase activity	mitochondrial fission;sensory organ development;negative regulation of mitochondrial fusion;maintenance of neuroblast polarity;Wnt receptor signaling pathway;positive regulation of neuron apoptosis;regulation of mitosis;response to morphine;embryonic development via the syncytial blastoderm;signal transduction;negative regulation of neuroblast proliferation;protein amino acid dephosphorylation;mi…	nucleoplasm;protein phosphatase type 2A complex;membrane fraction;cytosol;mitochondrial outer membrane;cytoskeleton	1	3213
comp181638_c0_seq1	g23476.t1	g23476	0	0	97.37	18.04						fosl2	fosl2_chick	fos-related antigen 2 short=fra-2		1.39e-16	0.662	sequence-specific DNA binding;protein dimerization activity;transcription factor activity;DNA binding;protein heterodimerization activity;double-stranded DNA binding;transcription activator activity;protein binding;promoter binding;R-SMAD binding;specific RNA polymerase II transcription factor activity	regulation of transcription, DNA-dependent;positive regulation of fibroblast proliferation;photoperiodism;response to mechanical stimulus;circadian rhythm;response to cAMP;response to peptide hormone stimulus;sleep;response to progesterone stimulus;response to cytokine stimulus;response to cold;response to hypoxia;response to estradiol stimulus;transcription from RNA polymerase II promoter;positi…	nucleus;nucleolus;synaptosome;presynaptic membrane;microsome;cytosol;transcription factor complex;membrane fraction;host cell nucleus	1	4002
comp174619_c0_seq1	g24502.t1	g24502	1e-113	1e-112	90.03	8.39						anln	anln_xenla	actin-binding protein anillin		7.08e-07	0.55	actin binding	cell cycle;cell division;mitosis	cytoplasm;cytoskeleton;cell cortex;nucleus	1	3778
comp230016_c0_seq1	g5604.t1	g5604	2e-127	9e-127	98.08	14.7	0.9062	PAPOG	MOUSE	SRP RNA 3'-adenylating enzyme	ATP binding, metal ion binding, polynucleotide adenylyltransferase activity, RNA binding, mRNA processing, RNA polyadenylation, transcription, DNA-dependent,	papog	papog_human	poly polymerase gamma short=pap-gamma	neo-poly polymerase short=neo-pap |polynucleotide adenylyltransferase gamma |srp rna 3 -adenylating enzyme	2.81e-93	0.6819	nucleotidyltransferase activity;nucleotide binding	RNA 3'-end processing		1	1775
comp22304_c1_seq1	g15342.t1	g15342	0	0	99	47.59	0.883	DHSB	DANRE	Iron-sulfur subunit of complex II	2 iron, 2 sulfur cluster binding, 3 iron, 4 sulfur cluster binding, 4 iron, 4 sulfur cluster binding, electron carrier activity, metal ion binding, succinate dehydrogenase (ubiquinone) activity, ubiquinone binding, electron transport chain, tricarboxylic acid cycle,	dhsb	dhsb_danre	succinate dehydrogenase iron-sulfur mitochondrial	iron-sulfur subunit of complex ii short=ip flags: precursor	4.61e-110	0.731	ubiquinone binding;2 iron, 2 sulfur cluster binding;metal ion binding;electron carrier activity;4 iron, 4 sulfur cluster binding;3 iron, 4 sulfur cluster binding;protein binding;succinate dehydrogenase (ubiquinone) activity	transport;positive regulation of growth rate;succinate metabolic process;embryonic development ending in birth or egg hatching;reproduction;tricarboxylic acid cycle;body morphogenesis;respiratory electron transport chain;nematode larval development;electron transport;oxidative phosphorylation	mitochondrial respiratory chain complex II	1	1471
comp12438_c0_seq2	g6755.t1	g6755	4e-124	1e-123	100	24.51	0.6864	BICD1	HUMAN	Protein bicaudal D homolog 1	cytoskeletal adaptor activity, dynactin binding, dynein binding, proteinase activated receptor binding, structural constituent of cytoskeleton, anatomical structure morphogenesis, intracellular mRNA localization, microtubule anchoring at microtubule organizing center, minus-end-directed organelle transport along microtubule, negative regulation of phospholipase C activity, negative regulation of …	bicd1	bicd1_human	protein bicaudal d homolog 1 short=bic-d 1		2.03e-15	0.7875	structural constituent of cytoskeleton;protein binding	intracellular mRNA localization;anatomical structure morphogenesis;RNA processing;transport;microtubule-based movement	cytoskeleton;Golgi apparatus;cytoplasm	1	979
comp22857_c0_seq2	g16950.t1	g16950	0	0	98.99	48.31						fnbp4	fnbp4_mouse	formin-binding protein 4	formin-binding protein 30	6.95e-39	0.89	protein binding			1	2875
comp24226_c0_seq1	g3826.t1	g3826	0	0	98.66	87.37						ml12b	ml12b_bovin	myosin regulatory light chain 12b	myosin regulatory light chain 2- smooth muscle isoform |myosin regulatory light chain 20 kda short=mlc20 |myosin regulatory light chain mrlc2	7.53e-77	0.8635	calcium ion binding;myosin heavy chain binding;structural constituent of muscle;motor activity;actin monomer binding;ATPase activity, coupled	ventricular cardiac muscle tissue morphogenesis;cellularization;cardiac myofibril assembly;heart contraction;cytokinesis after meiosis I;establishment of planar polarity;asymmetric protein localization;regulation of actin cytoskeleton organization;negative regulation of cell growth;nematode larval development;cytokinesis after mitosis;establishment of cell polarity;imaginal disc-derived wing hair…	unconventional myosin complex;cleavage furrow;spindle midzone;midbody;apical part of cell;muscle myosin complex;sarcomere;mitochondrion	1	1021
comp18018_c0_seq1	g32686.t1	g32686	5e-46	3e-46	100	71.74						nrdc	nrdc_ponab	nardilysin	n-arginine dibasic convertase short=nrd convertase short=nrd-c flags: precursor	1.85e-18	0.95	metal ion binding;metallopeptidase activity;hydrolase activity;catalytic activity;zinc ion binding;peptidase activity;metalloendopeptidase activity;epidermal growth factor binding;protein binding	proteolysis;cell migration;positive regulation of membrane protein ectodomain proteolysis;neuromuscular junction development;regulation of endopeptidase activity;cell proliferation	cell surface;cytosol;mitochondrion	1	138
comp30291_c0_seq1	g2961.t1	g2961	0	0	96.91	72.81	0.8559	KAT2A	HUMAN	STAF97	chromatin binding, H3 histone acetyltransferase activity, histone acetyltransferase activity (H4-K12 specific), transcription coactivator activity, cell proliferation, chromatin remodeling, histone deubiquitination, histone H3-K14 acetylation, in utero embryonic development, metencephalon development, midbrain development, multicellular organism growth, neural tube closure, regulation of apoptoti…	kat2a	kat2a_mouse	histone acetyltransferase kat2a	general control of amino acid synthesis protein 5-like 2 |histone acetyltransferase gcn5 short= 5 |lysine acetyltransferase 2a	8.25e-84	0.7071	N-acetyltransferase activity;chromatin binding;H3 histone acetyltransferase activity;protein binding;transferase activity;histone acetyltransferase activity;histone acetyltransferase activity (H4-K12 specific);transcription coactivator activity;histone deacetylase binding;protein kinase binding;cyclin-dependent protein kinase inhibitor activity;acetyltransferase activity;transcription cofactor ac…	neural tube closure;cell proliferation;in utero embryonic development;telencephalon development;regulation of transcription, DNA-dependent;histone H3-K14 acetylation;transcription;metencephalon development;metabolic process;regulation of apoptosis;histone H4-K12 acetylation;nervous system development;regulation of transcription;somitogenesis;histone acetylation;multicellular organism growth;midbr…	nucleus;STAGA complex;histone acetyltransferase complex;transcription factor TFTC complex;chromatin remodeling complex;PCAF complex;nucleoplasm;nuclear chromatin;SAGA complex	1	2784
comp185595_c0_seq1	g11586.t1	g11586	1e-133	4e-133	97.15	24.41															1	1151
comp31368_c0_seq1	g11462.t1	g11462	0	0	97.56	21.82	0.6555	ADPGK	HUMAN	RbBP-35	ADP-specific glucokinase activity, metal ion binding, glycolysis,	adpgk	adpgk_mouse	adp-dependent glucokinase short=adp-gk short=adpgk flags: precursor		2.88e-156	0.4694	metal ion binding;phosphotransferase activity, alcohol group as acceptor;kinase activity	glucose metabolic process		1	3919
comp18656_c0_seq1	g14840.t1	g14840	0	0	99.31	51.6						gas1	gas1_mouse	growth arrest-specific protein 1 short=gas-1 flags: precursor		9.25e-54	0.5767		sensory organ development;embryonic organ morphogenesis;negative regulation of mitotic cell cycle;negative regulation of cell proliferation;chordate embryonic development;cell cycle process;positive regulation of cellular process;nervous system development	plasma membrane	1	2535
comp174647_c0_seq1	g5064.t1	g5064	0	0	98.9	30.63						zbed4	zbed4_human	zinc finger bed domain-containing protein 4		6.75e-07	0.52	metal ion binding;protein dimerization activity;DNA binding		cytoplasm;nucleus	1	1786
comp152928_c0_seq1	g41988.t1	g41988	6e-113	5e-112	94.4	8.08						pol4	pol4_drome	retrovirus-related pol polyprotein from transposon 412 includes:	protease includes: |reverse transcriptase includes: |endonuclease	3.14e-39	0.494	RNA binding;aspartic-type endopeptidase activity;RNA-directed DNA polymerase activity;DNA binding;hydrolase activity;ribonuclease H activity;nucleic acid binding;metal ion binding;peptidase activity;DNA-directed DNA polymerase activity;catalytic activity;endonuclease activity;nuclease activity;nucleotidyltransferase activity;transferase activity	proteolysis;DNA integration;RNA-dependent DNA replication;DNA recombination	nucleus;cellular_component;host cell cytoplasm;virion;host cell nucleus;integral to membrane;membrane	1	3255
comp31237_c0_seq5	g44972.t1	g44972	1e-108	2e-109	96.27	100	0.7627	PWP1	BOVIN	Periodic tryptophan protein 1 homolog		pwp1	pwp1_bovin	periodic tryptophan protein 1 homolog		1.81e-07	0.82	molecular_function	biological_process;transcription	nucleus	1	239
comp20395_c0_seq1	g7575.t1	g7575	0	0	97.37	35.56						prm1a	prm1a_danre	prominin-1-a	prominin-like protein 1	0	0.5086			integral to plasma membrane;extracellular space;cell surface;apical plasma membrane;brush border;stereocilium	1	3836
comp187187_c0_seq1	g34524.t1	g34524	2e-78	7e-79	100	79.8	0.8516	FIG4	HUMAN	SAC domain-containing protein 3	phosphatidylinositol-3,5-bisphosphate 5-phosphatase activity, cell death, locomotory behavior, neuron development, pigmentation, positive regulation of neuron projection development, small molecule metabolic process, vacuole organization,	fig4	fig4_human	polyphosphoinositide phosphatase	phosphatidylinositol -bisphosphate 5-phosphatase |sac domain-containing protein 3	1.67e-25	0.805	polyphosphoinositide phosphatase activity;hydrolase activity;protein binding	locomotory behavior;neuron development;cell death;vacuole organization;positive regulation of neuron projection development;pigmentation;phosphoinositide metabolic process;phosphoinositide-mediated signaling;dephosphorylation;cell morphogenesis involved in conjugation with cellular fusion	endosome membrane;membrane;Golgi apparatus;recycling endosome;endoplasmic reticulum;endosome;extrinsic to membrane;cytosol;fungal-type vacuole membrane	1	198
comp31457_c0_seq14	g7797.t1	g7797	0	0	98.11	67.15						kishb	kishb_mouse	protein kish-b flags: precursor		8.42e-31	0.71			integral to membrane	1	2594
comp26287_c0_seq2	g7508.t1	g7508	0	0	98.39	40.37						dnm1l	dnm1l_danre	dynamin-1-like protein		0	0.691	protein binding;GTP binding;GTPase activity	transferrin transport;mitochondrial fragmentation during apoptosis;mitochondrion localization, microtubule-mediated;multicellular organismal development;cellular membrane fusion;cell communication;mitochondrial DNA inheritance;receptor internalization;peroxisome organization;post-Golgi vesicle-mediated transport;regulation of cellular process;mitochondrial membrane organization	microsome;peroxisome;cytosol;postsynaptic membrane;mitochondrial outer membrane;cis-Golgi network;endomembrane system;endoplasmic reticulum	1	4152
comp16469_c0_seq1	g4.t1	g4	0	0	99.77	10.37						vgll4	vgll4_mouse	transcription cofactor vestigial-like protein 4 short=vgl-4		7.39e-29	0.605	molecular_function	regulation of transcription;biological_process	cellular_component;nucleus	1	4213
comp19330_c0_seq1	g6836.t1	g6836	0	0	99.7	17.59						rbm6	rbm6_human	rna-binding protein 6	lung cancer antigen ny-lu-12 |protein g16 |rna-binding motif protein 6 |rna-binding protein def-3	5.47e-08	0.51	RNA binding;zinc ion binding;DNA binding	RNA processing	nucleus;intracellular	1	5611
comp32905_c3_seq12	g22681.t1	g22681	0	0	93.54	38.91						neua	neua_oncmy	n-acylneuraminate cytidylyltransferase	cmp-n-acetylneuraminic acid synthase short=cmp- c synthase	2.8e-51	0.6829	nucleotidyltransferase activity;transferase activity;N-acylneuraminate cytidylyltransferase activity;metal ion binding;3-deoxy-manno-octulosonate-8-phosphatase activity;hydrolase activity	lipopolysaccharide biosynthetic process	nucleus	1	1961
comp4721_c0_seq1	g3581.t1	g3581	0	0	97.29	49.16						br44	br44_ponab	brain protein 44		7.62e-27	0.7363			mitochondrion	1	2091
comp105557_c0_seq1	g44962.t1	g44962	5e-127	4e-127	96.72	99.28						big1	big1_human	brefeldin a-inhibited guanine nucleotide-exchange protein 1 short=brefeldin a-inhibited gep 1	p200 arf guanine nucleotide exchange factor |p200 arf-gep1	3.9e-14	0.8833	myosin binding;ARF GTPase activator activity;ARF guanyl-nucleotide exchange factor activity;protein binding;guanyl-nucleotide exchange factor activity;binding;GABA receptor binding	regulation of ARF protein signal transduction;exocytosis;intracellular signaling pathway	intracellular;membrane;Golgi membrane;cytoplasm;trans-Golgi network;cytosol	1	276
comp171753_c0_seq1	g25327.t1	g25327	1e-84	3e-84	97.79	21.75	0.9248	UNC5C	MOUSE	Rostral cerebellar malformation protein	netrin receptor activity, apoptotic process, brain development, positive regulation of apoptotic process, regulation of cell migration,	unc5c	unc5c_mouse	netrin receptor unc5c	protein unc-5 homolog 3 |protein unc-5 homolog c |rostral cerebellar malformation protein flags: precursor	3.85e-28	0.905	receptor activity;protein binding;netrin receptor activity;molecular_function	apoptosis;multicellular organismal development;signal transduction;regulation of cell migration;brain development;axon guidance;biological_process	membrane;plasma membrane;integral to membrane;cell surface	1	832
comp31945_c0_seq6	g1608.t1	g1608	0	0	99.08	36.85	0.9213	SULF2	HUMAN	Extracellular sulfatase Sulf-2	arylsulfatase activity, calcium ion binding, N-acetylglucosamine-6-sulfatase activity, bone development, chondrocyte development, embryonic skeletal system development, esophagus smooth muscle contraction, glial cell-derived neurotrophic factor receptor signaling pathway, glomerular basement membrane development, glomerular filtration, heparan sulfate proteoglycan metabolic process, innervation, …	sulf2	sulf2_human	extracellular sulfatase sulf-2 short=hsulf-2 flags: precursor		0	0.5925	calcium ion binding;alkyl sulfatase activity;N-acetylglucosamine-6-sulfatase activity;protein binding;arylsulfatase activity	heparan sulfate proteoglycan metabolic process;glycosaminoglycan catabolic process;glycosphingolipid metabolic process;androgen metabolic process;estrogen metabolic process	Golgi stack;extracellular space;cell surface;endoplasmic reticulum	1	5921
comp32796_c2_seq6	g8465.t1	g8465	0	0	98.57	30.18						lc7l2	lc7l2_mouse	rna-binding protein luc7-like 2	cgi-74 homolog	8.42e-90	0.5945	metal ion binding;enzyme binding	RNA processing	ribonucleoprotein complex;nuclear part	1	2773
comp23971_c0_seq2	g12489.t1	g12489	0	0	95.8	21.31						p2ry4	p2ry4_xenla	p2y purinoceptor 4 short=p2y4	p2y purinoceptor 8 short=p2y8	1.07e-49	0.483	adenyl ribonucleotide binding;uridine nucleotide receptor activity	system development;regulation of secretion;regulation of biological quality;positive regulation of transport;regulation of multicellular organismal process;response to stimulus;positive regulation of cellular process;ion transport;G-protein signaling, coupled to cyclic nucleotide second messenger	intracellular membrane-bounded organelle;plasma membrane part;cytoplasmic part	1	3060
comp12869_c0_seq1	g4998.t1	g4998	0	0	97.49	58.77						gpsm1	gpsm1_human	g-protein-signaling modulator 1	activator of g-protein signaling 3	1.38e-14	0.52	protein binding;GTPase activator activity;identical protein binding	regulation of G-protein coupled receptor protein signaling pathway;multicellular organismal development;cell differentiation;signal transduction;nervous system development;G-protein coupled receptor protein signaling pathway	Golgi membrane;cytoplasm;Golgi apparatus;endoplasmic reticulum membrane;endoplasmic reticulum;cytosol;plasma membrane;cell cortex	1	1620
comp24036_c0_seq1	g29025.t1	g29025	0	0	97.92	86.1															1	446
comp32907_c0_seq1	g6076.t1	g6076	0	0	97.07	66.43	0.4904	TMM27	RAT	Transmembrane protein 27	metallopeptidase activity, peptidyl-dipeptidase activity, proteolysis,	tmm27	tmm27_mouse	collectrin	transmembrane protein 27 flags: precursor	8.16e-38	0.6727	peptidyl-dipeptidase activity;metallopeptidase activity;hydrolase activity;peptidase activity;metal ion binding;carboxypeptidase activity;peptide binding;peptide hormone binding;zinc ion binding;glycoprotein binding;viral receptor activity	proteolysis;virion attachment, binding of host cell surface receptor;angiotensin-mediated drinking behavior;regulation of systemic arterial blood pressure by renin-angiotensin;receptor biosynthetic process;regulation of vasodilation;regulation of cell proliferation;angiotensin catabolic process in blood;oxygen and reactive oxygen species metabolic process;entry of virus into host cell;interspecie…	membrane;integral to membrane;extracellular region;plasma membrane;membrane fraction;cell surface;extracellular space;membrane raft	1	2362
comp181577_c0_seq1	g18886.t1	g18886	1e-173	4e-173	98.55	31.36															1	1097
comp5122_c0_seq1	g21218.t1	g21218	4e-134	9e-134	96.22	33.33	0.6471	COIA1	HUMAN	Endostatin	metal ion binding, structural molecule activity, angiogenesis, cell adhesion, endothelial cell morphogenesis, extracellular matrix organization, negative regulation of cell proliferation, organ morphogenesis, positive regulation of apoptotic process, positive regulation of cell migration, positive regulation of cell proliferation, response to drug, response to hydrostatic pressure, visual percept…										1	873
comp30016_c0_seq6	g5954.t1	g5954	0	0	98.71	54.1						mrgbp	mrgbp_mouse	mrg-binding protein		5.75e-47	0.67		chromatin modification;regulation of transcription;regulation of growth	H4/H2A histone acetyltransferase complex	1	3157
comp267883_c0_seq1	g30227.t1	g30227	1e-56	4e-56	95.59	22.22						can8	can8_human	calpain-8	new calpain 2 short=ncl-2 |stomach-specific m-type calpain	1.03e-16	0.6635	calcium ion binding;peptidase activity;calcium-dependent cysteine-type endopeptidase activity;hydrolase activity;cysteine-type endopeptidase activity;cytoskeletal protein binding;cysteine-type peptidase activity;protein binding	proteolysis;myoblast fusion;blastocyst development;positive regulation of apoptosis;positive regulation of intracellular transport;cellular response to insulin stimulus;positive regulation of glucose import;actin cytoskeleton reorganization;response to hypoxia;protein autoprocessing;positive regulation of cell proliferation	cytoplasm;Golgi apparatus;intracellular;plasma membrane;mitochondrial inner membrane;mitochondrial outer membrane;nucleus;mitochondrial matrix;mitochondrial intermembrane space;insoluble fraction;soluble fraction;membrane;acrosomal vesicle;cytoplasmic vesicle	1	612
comp15590_c0_seq1	g10164.t1	g10164	0	0	96.7	33.48						zmiz2	zmiz2_human	zinc finger miz domain-containing protein 2	pias-like protein zimp7	2.15e-73	0.67	metal ion binding;zinc ion binding;ligand-dependent nuclear receptor transcription coactivator activity;protein binding;enzyme binding;DNA binding;SUMO ligase activity;androgen receptor binding;transcription corepressor activity;transcription coactivator activity	positive regulation of transcription from RNA polymerase II promoter;regulation of transcription;developmental growth;artery morphogenesis;cell aging;heart morphogenesis;positive regulation of fibroblast proliferation;vitellogenesis;in utero embryonic development;vasculogenesis;transcription;JAK-STAT cascade;positive regulation of transcription, DNA-dependent;androgen receptor signaling pathway;p…	nucleus;nuclear replication fork;cytoplasm;nuclear speck	1	4420
comp130989_c0_seq1	g12202.t1	g12202	0	0	99.73	33.12						ari1a	ari1a_mouse	at-rich interactive domain-containing protein 1a short=arid domain-containing protein 1a	brg1-associated factor 250 short=baf250 |brg1-associated factor 250a short=baf250a |osa homolog 1 |swi-like protein |swi snf complex protein p270 |swi snf- matrix- actin-dependent regulator of chromatin subfamily f member 1	6.2e-16	0.505	DNA binding;protein binding;transcription activator activity	chromatin modification;chromatin organization;transcription;regulation of transcription;androgen receptor signaling pathway;estrogen receptor signaling pathway;chromatin-mediated maintenance of transcription;nucleosome mobilization;nervous system development;glucocorticoid receptor signaling pathway	nucleus;SWI/SNF complex;nBAF complex;npBAF complex;intracellular;nucleolus	1	1117
comp24980_c0_seq2	g26.t1	g26	0	0	97.09	50.82						mia40	mia40_danre	mitochondrial intermembrane space import and assembly protein 40	coiled-coil-helix-coiled-coil-helix domain-containing protein 4	9.45e-59	0.863		protein transport;transmembrane transport	mitochondrial intermembrane space	1	1588
comp31815_c2_seq2	g20604.t1	g20604	0	0	93.75	96.72															1	2258
comp29578_c1_seq4	g7946.t1	g7946	0	0	97.64	34.32	0.4113	ICAL	HUMAN	Sperm BS-17 component	cysteine-type endopeptidase inhibitor activity, endopeptidase inhibitor activity,	ical	ical_human	calpastatin	calpain inhibitor |sperm bs-17 component	5.81e-07	0.5125	calcium-dependent cysteine-type endopeptidase inhibitor activity;endopeptidase inhibitor activity;protein binding;peptidase inhibitor activity;cysteine-type endopeptidase inhibitor activity	negative regulation of catalytic activity;myoblast fusion;protein catabolic process		1	3800
comp28156_c0_seq1	g8265.t1	g8265	0	0	96.45	32.64	0.7733	FRIM	TRENE	Ferritin, middle subunit	ferric iron binding, ferroxidase activity, cellular iron ion homeostasis, iron ion transport,	frim	frim_salsa	middle subunit short=ferritin m		9.48e-69	0.709	oxidoreductase activity;protein binding;iron ion binding	post-Golgi vesicle-mediated transport;cellular membrane organization;immune response;negative regulation of cell proliferation;intracellular sequestering of iron ion	intracellular ferritin complex;cytosol	1	1293
comp11963_c1_seq1	g8616.t1	g8616	0	0	98.94	15.59						purg	purg_human	purine-rich element-binding protein gamma		1.47e-112	0.6125	single-stranded DNA binding;RNA polymerase II transcription factor activity, enhancer binding;double-stranded telomeric DNA binding;transcription factor binding;SMAD binding	DNA unwinding involved in replication;positive regulation of cell proliferation;cell differentiation;nervous system development;DNA replication initiation;regulation of transcription from RNA polymerase II promoter	DNA replication factor A complex;nuclear chromosome, telomeric region;cytoplasm;dendrite;neuronal cell body;transcription factor complex	1	5432
comp24002_c0_seq1	g12925.t2	g12925.t2	0	0	99.36	33.9	0.5337	STAT6	HUMAN	IL-4 Stat	calcium ion binding, sequence-specific DNA binding, sequence-specific DNA binding transcription factor activity, signal transducer activity, cytokine-mediated signaling pathway, negative regulation of transcription from RNA polymerase II promoter, negative regulation of type 2 immune response, positive regulation of isotype switching to IgE isotypes, positive regulation of transcription from RNA …	#N/A
comp31789_c0_seq1	g18002.t1	g18002	0	0	96.89	71.18						tm2d1	tm2d1_danre	tm2 domain-containing protein 1 flags: precursor		1.09e-11	0.9033	G-protein coupled receptor activity;beta-amyloid binding	apoptosis;induction of apoptosis by extracellular signals	integral to membrane;membrane;integral to plasma membrane	1	1131
comp272214_c0_seq1	g38788.t1	g38788	4e-93	5e-93	100	50.83															1	362
comp17903_c0_seq1	g16002.t1	g16002	7e-64	1e-63	100	10.97	0.6812	VPRBP	HUMAN	Vpr-interacting protein	protein ubiquitination, virus-host interaction,	vprbp	vprbp_mouse	protein vprbp	ddb1- and cul4-associated factor 1	4.34e-52	0.744	protein binding	interspecies interaction between organisms	cytoplasm;nucleus	1	1203
comp131836_c0_seq1	g8677.t1	g8677	0	0	89.94	24.3	0.9021	UBR5	HUMAN	Progestin-induced protein	metal ion binding, RNA binding, ubiquitin-ubiquitin ligase activity, zinc ion binding, cell proliferation, DNA repair, negative regulation of double-strand break repair, negative regulation of histone H2A K63-linked ubiquitination, positive regulation of canonical Wnt receptor signaling pathway, positive regulation of catenin import into nucleus, positive regulation of protein import into nucleus…	ubr5	ubr5_mouse	e3 ubiquitin-protein ligase ubr5	e3 ubiquitin-protein hect domain-containing 1 |hyperplastic discs protein homolog	0	0.76	ligase activity;RNA binding;zinc ion binding;ubiquitin-protein ligase activity;protein binding;acid-amino acid ligase activity;metal ion binding	progesterone receptor signaling pathway;response to DNA damage stimulus;protein modification process;ubiquitin-dependent protein catabolic process;cell proliferation	nucleus;soluble fraction;intracellular	1	4149
comp32802_c0_seq5	g9512.t1	g9512	0	0	97.69	30.62	0.7591	PPM1K	XENLA	Protein phosphatase 2C isoform kappa	metal ion binding, protein serine/threonine phosphatase activity, protein dephosphorylation,	ppm1k	ppm1k_xenla	protein phosphatase mitochondrial	protein phosphatase 2c isoform kappa short=pp2c-kappa flags: precursor	9.76e-50	0.643	protein serine/threonine phosphatase activity;phosphoprotein phosphatase activity;hydrolase activity;catalytic activity;metal ion binding	protein amino acid dephosphorylation;biological_process;red light signaling pathway;defense response to bacterium	mitochondrion;mitochondrial matrix;protein serine/threonine phosphatase complex;plasma membrane;cellular_component;nucleus	1	3387
comp16401_c1_seq1	g30831.t1	g30831	2e-149	9e-150	93.89	100	0.6733	ENTP5	CHICK	Uridine-diphosphatase ENTPD5	guanosine-diphosphatase activity, uridine-diphosphatase activity, 'de novo' posttranslational protein folding, ATP metabolic process, cell growth, cell proliferation, glycolysis, protein N-linked glycosylation, regulation of phosphatidylinositol 3-kinase cascade,										1	348
comp8973_c0_seq1	g628.t1	g628	0	0	98.04	20.16						tmcc1	tmcc1_human	transmembrane and coiled-coil domains protein 1		1.13e-86	0.7229	molecular_function	biological_process	integral to membrane;membrane;cellular_component	1	4306
comp159963_c0_seq1	g3042.t1	g3042	0	0	98.71	20.99						urfb1	urfb1_human	uhrf1-binding protein 1	icbp90-binding protein 1 |ubiquitin-like containing phd and ring finger domains 1-binding protein 1	2.7e-138	0.5625	molecular_function		cellular_component	1	2949
comp7192_c0_seq1	g28712.t1	g28712	0	0	93.58	32.26															1	1370
comp4172_c0_seq1	g4514.t1	g4514	0	0	98.4	38.22						neul4	neul4_mouse	neuralized-like protein 4		1.28e-14	0.5067	molecular_function;protein binding	biological_process		1	1303
comp5240_c0_seq1	g41679.t1	g41679	1e-35	2e-36	95.7	88.57															1	105
comp31558_c0_seq7	g25334.t1	g25334	0	0	99.12	25.05	0.7851	EXOC7	RAT	Exocyst complex component Exo70	exocytosis, protein transport,	exoc7	exoc7_rat	exocyst complex component 7	exocyst complex component exo70 short=rexo70	1.84e-110	0.6283	protein binding	protein transport;exocytosis;transport	exocyst;centriolar satellite;microtubule organizing center;cytoplasm;cytosol;plasma membrane;cellular bud neck;cellular bud	1	2727
comp32688_c0_seq3	g40581.t1	g40581	1e-82	9e-84	91.18	97.51															1	241
comp31853_c2_seq6	g21566.t1	g21566	0	0	95.71	61.37						esyt2	esyt2_human	extended synaptotagmin-2 short=e-syt2	chr2syt	1.74e-112	0.564	molecular_function;calcium ion binding;calcium-dependent phospholipid binding;metal ion binding;kinase activator activity;Rho guanyl-nucleotide exchange factor activity;guanyl-nucleotide exchange factor activity;protein binding	biological_process;calcium-mediated signaling;intracellular signaling pathway;exocytosis;synaptic transmission;small GTPase mediated signal transduction;regulation of Rho protein signal transduction;endocytosis;negative regulation of neuron apoptosis;positive regulation of protein kinase B signaling cascade;apoptosis;induction of apoptosis by extracellular signals;synaptic vesicle endocytosis	integral to membrane;plasma membrane;membrane;cellular_component;endomembrane system;membrane fraction;synapse;cell junction;cytoplasm;presynaptic membrane;synaptosome;endocytic vesicle;lamellipodium;intracellular;cell projection;cytosol	1	950
comp28953_c1_seq1	g2753.t1	g2753	4e-125	1e-124	99.2	5.17	0.2707	LRC19	MOUSE	Leucine-rich repeat-containing protein 19		tie1	tie1_mouse	tyrosine-protein kinase receptor tie-1 flags: precursor		2.41e-169	0.5275	protein binding;protein tyrosine kinase activity	mesoderm development;positive regulation of intracellular protein kinase cascade;signal transduction;cellular component organization	integral to plasma membrane	1	4836
comp114232_c0_seq1	g20189.t1	g20189	0	0	95.62	23.27						kng1	kng1_bovin	kininogen-1	kininogen i |thiol proteinase inhibitor contains: |kininogen-1 heavy chain contains: |bradykinin |kallidin i contains: |lysyl-bradykinin |kallidin ii contains: |kininogen-1 light chain flags: precursor	6.98e-29	0.5064	receptor binding;peptidase inhibitor activity;cysteine-type endopeptidase inhibitor activity;zinc ion binding;heparin binding;protease binding;molecular_function	inflammatory response;negative regulation of blood coagulation;negative regulation of cell adhesion;vasodilation;elevation of cytosolic calcium ion concentration;positive regulation of apoptosis;smooth muscle contraction;natriuresis;diuresis;negative regulation of MAP kinase activity;positive regulation of endothelial cell proliferation;regulation of endopeptidase activity;negative regulation of …	extracellular region;extracellular space;perikaryon;microsome	1	2007
comp27886_c0_seq1	g23062.t1	g23062	0	0	95.23	49.59															1	1964
comp27242_c0_seq1	g15796.t1	g15796	0	0	97.08	42.84	0.6703	HIG2A	MOUSE	HIG1 domain family member 2A	electron transport chain, mitochondrial respiratory chain supercomplex assembly,	hig2a	hig2a_mouse	hig1 domain family member 2a		1.48e-25	0.5915			membrane;mitochondrion	1	1578
comp30255_c0_seq1	g11837.t1	g11837	0	0	97.78	35.54	0.7335	TMM19	XENTR	Transmembrane protein 19		tmm19	tmm19_xenla	transmembrane protein 19		1.27e-51	0.845	molecular_function	biological_process	integral to membrane;membrane;cellular_component	1	2285
comp7217_c0_seq1	g18371.t1	g18371	0	0	97.74	43.95	0.7164	PPT2A	XENLA	Lysosomal thioesterase PPT2-A	palmitoyl-(protein) hydrolase activity, cellular protein modification process,	ppt2a	ppt2a_xenla	lysosomal thioesterase ppt2-a short=ppt-2-a flags: precursor		2.86e-64	0.7388	palmitoyl-(protein) hydrolase activity	protein modification process	lysosome	1	1008
comp28479_c0_seq8	g10427.t1	g10427	0	0	98.66	39.2						hsbp1	hsbp1_human	heat shock factor-binding protein 1	nasopharyngeal carcinoma-associated antigen 13 short=npc-a-13	1.12e-14	0.7625	transcription corepressor activity	negative regulation of transcription from RNA polymerase II promoter;muscle contraction	cytoskeleton;transcription factor complex	1	1528
comp23944_c0_seq2	g9712.t1	g9712	0	0	98.18	40.5	0.9091	CASC4	PONAB	Cancer susceptibility candidate gene 4 protein homolog		casc4	casc4_mouse	protein casc4	cancer susceptibility candidate gene 4 protein homolog	2.65e-57	0.7413			integral to membrane	1	3928
comp32383_c3_seq6	g43026.t1	g43026	4e-77	4e-77	88.02	33.8															1	713
comp27042_c0_seq1	g14144.t1	g14144	0	0	97.4	31.52						ic1	ic1_human	plasma protease c1 inhibitor short=c1 inh short=c1inh	c1 esterase inhibitor |c1-inhibiting factor |serpin g1 flags: precursor	4.91e-42	0.521	peptidase inhibitor activity	biological regulation	cytoplasmic part	1	2313
comp22650_c0_seq1	g1265.t1	g1265	0	0	99.22	30.75	0.6157	RBCC1	HUMAN	FAK family kinase-interacting protein of 200 kDa	autophagic vacuole assembly, cell cycle, heart development, JNK cascade, liver development, negative regulation of apoptotic process, positive regulation of cell size, positive regulation of protein phosphorylation, regulation of autophagy, regulation of transcription, DNA-dependent, transcription, DNA-dependent,	rbcc1	rbcc1_mouse	rb1-inducible coiled-coil protein 1	coiled-coil-forming protein 1 | p180	0	0.745	protein binding	regulation of primary metabolic process;regulation of cellular metabolic process;cellular macromolecule metabolic process;regulation of macromolecule metabolic process;organ development	ULK1-ATG13-FIP200 complex	1	6227
comp23239_c0_seq1	g15293.t1	g15293	0	0	96.55	65.36						mprga	mprga_danre	membrane progestin receptor gamma-a short=mpr gamma-a	progestin and adipoq receptor family member v-a	1.07e-142	0.5465	receptor activity;steroid binding	response to chemical stimulus;cell differentiation;multicellular organismal development;oogenesis;signal transduction	membrane part	1	3320
comp32890_c0_seq10	g23602.t1	g23602	0	0	97.04	38.74															1	2620
comp113341_c0_seq1	g2165.t1	g2165	0	0	96.61	36.23															1	2026
comp23605_c0_seq1	g817.t1	g817	0	0	94.76	63.35	0.6257	DVR1	DANRE	Protein DVR-1	growth, positive regulation of cell division,	dvr1	dvr1_danre	protein dvr-1 flags: precursor		2.12e-84	0.6945	morphogen activity;protein heterodimerization activity;growth factor binding;protein homodimerization activity	determination of left/right symmetry;mesoderm formation;anterior/posterior pattern formation;signal transduction	extracellular region	1	1536
comp30606_c0_seq2	g26467.t1	g26467	0	0	97.74	96.86						prpf3	prpf3_chick	u4 u6 small nuclear ribonucleoprotein prp3	pre-mrna-splicing factor 3	6.97e-20	0.92	protein binding	RNA splicing;mRNA processing;response to stimulus;RNA splicing, via transesterification reactions;nuclear mRNA splicing, via spliceosome;visual perception	spliceosomal complex;nuclear speck;nucleus;Cajal body	1	1180
comp32898_c1_seq9	g15268.t1	g15268	0	0	95.33	31.71						ospt	ospt_mouse	protein osteopotentia flags: precursor		2e-95	0.6667	molecular_function		integral to membrane;membrane	1	4279
comp26972_c0_seq2	g22942.t1	g22942	0	0	97.63	30.76						ndl1b	ndl1b_danre	nuclear distribution protein nude-like 1-b		3.14e-87	0.6425	microtubule binding;identical protein binding;oligopeptidase activity	neuron migration;retina layer formation;centrosome duplication;establishment of chromosome localization;establishment of mitotic spindle orientation;neuroblast proliferation;nuclear envelope disassembly;vesicle transport along microtubule;microtubule nucleation;cerebral cortex development;chromosome segregation;positive regulation of axon regeneration	spindle pole centrosome;cytosol;kinetochore;nuclear envelope;axon;tubulin complex	1	1502
comp20097_c0_seq1	g27866.t1	g27866	5e-30	3e-30	95.18	28.33															1	293
comp30055_c0_seq3	g9010.t1	g9010	0	0	92.27	39.68	0.7579	TRAF2	MOUSE	E3 ubiquitin-protein ligase TRAF2	metal ion binding, sphingolipid binding, ubiquitin-protein ligase activity, zinc ion binding, activation of NF-kappaB-inducing kinase activity, apoptotic process, cellular protein complex assembly, negative regulation of apoptotic process, negative regulation of glial cell apoptotic process, positive regulation of extrinsic apoptotic signaling pathway, positive regulation of interleukin-2 product…	traf2	traf2_mouse	tnf receptor-associated factor 2	e3 ubiquitin-protein ligase traf2	2.08e-67	0.5585	binding	multicellular organismal process		1	2666
comp243118_c0_seq1	g36117.t1	g36117	7e-87	3e-87	98.88	91.33	0.6136	ESYT1	MOUSE	Membrane-bound C2 domain-containing protein		esyt1	esyt1_ponab	extended synaptotagmin-1 short=e-syt1		9.36e-21	0.7165	molecular_function;calcium ion binding;calcium-dependent phospholipid binding;metal ion binding;GTPase activator activity	biological_process;calcium-mediated signaling;axon guidance;regulation of pharyngeal pumping;regulation of oviposition;intracellular signaling pathway;signal transduction;regulation of small GTPase mediated signal transduction	endomembrane system;integral to membrane;membrane;plasma membrane;cellular_component;membrane fraction;synapse;presynaptic active zone;cytoplasm;intracellular;cytosol	1	196
comp11722_c0_seq1	g973.t1	g973	0	0	99.17	23.34						ats17	ats17_human	a disintegrin and metalloproteinase with thrombospondin motifs 17 short=adam-ts 17 short=adam-ts17 short=adamts-17 flags: precursor		0	0.5265	metal ion binding;zinc ion binding;peptidase activity;metalloendopeptidase activity;hydrolase activity;metallopeptidase activity;molecular_function;peptidase inhibitor activity;serine-type endopeptidase inhibitor activity;protein binding	proteolysis;biological_process;glycoprotein catabolic process;multicellular organismal development	proteinaceous extracellular matrix;extracellular region;intracellular;extracellular matrix;cellular_component;cell surface;basement membrane	1	5699
comp16569_c0_seq1	g31323.t1	g31323	3e-80	5e-81	99.39	76.74	0.8088	STX16	HUMAN	Syntaxin-16	SNAP receptor activity, intra-Golgi vesicle-mediated transport, intracellular protein transport, retrograde transport, endosome to Golgi,	stx16	stx16_human	syntaxin-16 short=syn16		2.9e-15	0.81	SNAP receptor activity	retrograde transport, endosome to Golgi;intra-Golgi vesicle-mediated transport;intracellular protein transport;vesicle-mediated transport	integral to membrane;membrane;Golgi membrane;cytoplasm;SNARE complex;Golgi apparatus;microsome	1	215
comp11343_c0_seq1	g1853.t1	g1853	0	0	97.57	51.5						larp6	larp6_human	la-related protein 6	acheron short=achn |la ribonucleoprotein domain family member 6	1.1e-17	0.46	RNA binding	RNA processing	cytoplasm;ribonucleoprotein complex;nucleus	1	2235
comp20305_c0_seq3	g6760.t1	g6760	0	0	99.26	99.63						btf3	btf3_human	transcription factor btf3	rna polymerase b transcription factor 3	1.3e-74	0.808	protein binding;transcription factor activity;RNA polymerase II transcription factor activity	positive regulation of growth rate;hermaphrodite genitalia development;body morphogenesis;inductive cell migration;receptor-mediated endocytosis;negative regulation of apoptosis;in utero embryonic development;regulation of transcription from RNA polymerase II promoter	mitochondrion;integral to membrane;transcription factor complex	1	814
comp4916_c0_seq1	g14547.t1	g14547	0	0	96.79	13.26						asgx	asgx_dicdi	isoaspartyl peptidase l-asparaginase	beta-aspartyl-peptidase |isoaspartyl dipeptidase |l-asparagine amidohydrolase contains: | isoaspartyl peptidase l-asparaginase subunit alpha contains: | isoaspartyl peptidase l-asparaginase subunit beta flags: precursor	1.48e-39	0.552	asparaginase activity	asparagine catabolic process via L-aspartate;alanine metabolic process;aspartate metabolic process	cytoplasm	1	5331
comp32380_c2_seq3	g3437.t1	g3437	0	0	97.3	33.09						cahz	cahz_danre	carbonic anhydrase	carbonate dehydratase	4.81e-98	0.66	zinc ion binding;lyase activity	cellular process;response to stimulus;organ development	cytoplasm;apical part of cell;nucleus	1	1233
comp76032_c0_seq1	g16277.t1	g16277	0	0	99.68	20.76						atf2	atf2_chick	cyclic amp-dependent transcription factor atf-2 short=camp-dependent transcription factor atf-2	activating transcription factor 2	1.52e-114	0.71	metal ion binding;transcription factor activity;transcription coactivator activity;RNA polymerase II transcription factor activity	regulation of transcription from RNA polymerase II promoter;regulation of cell cycle;negative regulation of neurogenesis;anti-apoptosis;regulation of cell proliferation;positive regulation of transcription	nucleolus;transcription factor complex	1	2996
comp26182_c1_seq1	g7788.t1	g7788	0	0	97.54	33.96	0.3973	TM221	HUMAN	Transmembrane protein 221		u402	u402_danre	upf0402 protein	mef2b neighbor gene transcript	7.62e-55	0.7775	sequence-specific DNA binding;protein binding	regulation of transcription, DNA-dependent	nucleus	1	2874
comp22874_c0_seq1	g30725.t1	g30725	0	0	97.84	45.58						apbp2	apbp2_human	amyloid protein-binding protein 2	amyloid beta precursor protein-binding protein 2 short=app-bp2 |protein interacting with app tail 1	3.17e-36	0.9767	microtubule motor activity;protein binding;microtubule binding;binding	intracellular transport;intracellular protein transport;protein transport;transport	membrane;nucleus;microtubule associated complex;microtubule;cytoplasm;cytoplasmic vesicle membrane;cytoskeleton	1	1516
comp11277_c0_seq1	g30550.t1	g30550	0	0	97.54	92.48						plk4	plk4_danre	serine threonine-protein kinase plk4	polo-like kinase 4 short=plk-4 |serine threonine-protein kinase sak	2.32e-37	0.659	transferase activity;protein serine/threonine kinase activity;protein kinase activity;nucleotide binding;ATP binding;kinase activity;protein tyrosine kinase activity;protein binding	trophoblast giant cell differentiation;protein amino acid phosphorylation;positive regulation of centriole replication;sperm axoneme assembly;centriole replication;centrosome duplication;mitotic spindle organization	cytoplasm;centriole;nucleolus;cytoskeleton;nucleus;cytosol	1	439
comp198342_c0_seq1	g28426.t1	g28426	1e-168	2e-168	98.51	52.76	0.4046	MA1B1	RAT	Mannosidase alpha class 1B member 1	calcium ion binding, mannosyl-oligosaccharide 1,2-alpha-mannosidase activity, ER-associated protein catabolic process, protein glycosylation,	ma1b1	ma1b1_rat	endoplasmic reticulum mannosyl-oligosaccharide -alpha-mannosidase	er alpha- -mannosidase |er mannosidase 1 short=erman1 |mannosidase alpha class 1b member 1	4.84e-52	0.6515	mannosyl-oligosaccharide 1,2-alpha-mannosidase activity;hydrolase activity, acting on glycosyl bonds;calcium ion binding;alpha-mannosidase activity;mannosidase activity;hydrolase activity;metal ion binding	oligosaccharide metabolic process;protein amino acid N-linked glycosylation;metabolic process;N-glycan processing;root development;glycoprotein metabolic process;lung alveolus development;respiratory gaseous exchange;nematode larval development;response to unfolded protein	integral to membrane;membrane;endoplasmic reticulum membrane;membrane fraction;endoplasmic reticulum;Golgi apparatus;Golgi membrane;ER-Golgi intermediate compartment;integral to Golgi membrane;endomembrane system;endoplasmic reticulum lumen;extracellular region	1	635
comp25338_c0_seq1	g16032.t1	g16032	0	0	99.27	42.64	0.5747	HEM4	HUMAN	Uroporphyrinogen-III cosynthase	cofactor binding, uroporphyrinogen-III synthase activity, cellular response to amine stimulus, cellular response to arsenic-containing substance, heme biosynthetic process, protoporphyrinogen IX biosynthetic process, response to antibiotic, uroporphyrinogen III biosynthetic process,	hem4	hem4_human	uroporphyrinogen-iii synthase short=uroiiis short=uros	hydroxymethylbilane hydrolyase |uroporphyrinogen-iii cosynthase	3.97e-80	0.54	uroporphyrinogen-III synthase activity	heme biosynthetic process;response to chemical stimulus;uroporphyrinogen III biosynthetic process;chlorophyll metabolic process	mitochondrion	1	1604
comp22482_c0_seq1	g30023.t1	g30023	0	0	96.71	24.73															1	2091
comp32384_c0_seq3	g24046.t1	g24046	1e-103	7e-104	98.15	33.54						dmg	dmg_squac	proteolipid protein dm gamma		1.48e-59	0.6289		developmental process	cell part	1	644
comp17818_c0_seq1	g32969.t1	g32969	0	0	97.46	98.9						chpf2	chpf2_human	chondroitin sulfate glucuronyltransferase	cs -t |chondroitin glucuronyltransferase |chondroitin polymerizing factor 2 short= -2 |chondroitin synthase 3 short= y-3 |n-acetylgalactosaminyl-proteoglycan 3-beta-glucuronosyltransferase	6.96e-65	0.5067				1	636
comp283883_c0_seq1	g23706.t1	g23706	1e-88	2e-88	94.37	41.33						sn	sn_pig	sialoadhesin short=psn	sialic acid-binding ig-like lectin 1 short=siglec-1 |p210 flags: precursor	1.12e-08	0.52	protein binding		integral to membrane;membrane	1	513
comp31706_c7_seq1	g16030.t1	g16030	0	0	99.36	95.27	0.7909	MBD2	HUMAN	Methyl-CpG-binding protein MBD2	chromatin binding, methyl-CpG binding, mRNA binding, satellite DNA binding, siRNA binding, cellular protein complex assembly, maternal behavior, negative regulation of transcription from RNA polymerase II promoter, negative regulation of transcription, DNA-dependent, positive regulation of Wnt receptor signaling pathway, regulation of cell proliferation, transcription, DNA-dependent,										1	656
comp30487_c0_seq6	g33707.t1	g33707	7e-73	2e-73	99.34	85.31						psmd1	psmd1_mouse	26s proteasome non-atpase regulatory subunit 1	26s proteasome regulatory subunit rpn2 |26s proteasome regulatory subunit s1	1.76e-05	0.91				1	177
comp710_c0_seq1	g22650.t1	g22650	0	0	99.21	47.61	0.9118	XPO6	MOUSE	Ran-binding protein 20	protein transporter activity, protein export from nucleus,	xpo6	xpo6_mouse	exportin-6 short=exp6	ran-binding protein 20	3.07e-98	0.8667	protein binding;protein transporter activity;binding	protein export from nucleus;intracellular protein transport;protein transport;transport	cytoplasm;nucleus	1	1067
comp27457_c0_seq2	g11459.t1	g11459	0	0	93.62	21.89						mpi	mpi_bovin	mannose-6-phosphate isomerase	phosphohexomutase |phosphomannose isomerase short=pmi	1.04e-168	0.6105	zinc ion binding;mannose-6-phosphate isomerase activity	mannose metabolic process;fructose metabolic process	cytosol;nucleus	1	3325
comp23917_c0_seq1	g3404.t1	g3404	0	0	98.99	99.74	0.8202	FZD8	XENLA	Frizzled-8	G-protein coupled receptor activity, Wnt-activated receptor activity, canonical Wnt receptor signaling pathway, multicellular organismal development, positive regulation of sequence-specific DNA binding transcription factor activity,	fzd8	fzd8_mouse	frizzled-8 short=fz-8 short=mfz8 flags: precursor		2.01e-70	0.764	transmembrane receptor activity;Wnt-protein binding;non-G-protein coupled 7TM receptor activity;receptor activity;protein binding;signal transducer activity;Wnt receptor activity;G-protein coupled receptor activity;PDZ domain binding;syndecan binding	positive regulation of protein amino acid phosphorylation;multicellular organismal development;Wnt receptor signaling pathway through beta-catenin;cell surface receptor linked signaling pathway;signal transduction;G-protein coupled receptor protein signaling pathway;Wnt receptor signaling pathway;angiogenesis;cell maturation;labyrinthine layer blood vessel development;establishment of tissue pola…	integral to membrane;membrane;Golgi apparatus;plasma membrane;Golgi membrane;integral to plasma membrane;late endosome;early endosome	1	2693
comp27035_c0_seq2	g13376.t1	g13376	0	0	97.96	48.95						arhgb	arhgb_rat	rho guanine nucleotide exchange factor 11	glutamate transport modulator gtrap48	1.58e-94	0.559	Rho guanyl-nucleotide exchange factor activity;guanyl-nucleotide exchange factor activity;signal transducer activity;G-protein-coupled receptor binding;GTPase activator activity;protein binding;cAMP-dependent protein kinase activity;metal ion binding;Rho GTPase binding;Rac GTPase binding;microtubule binding;Rac guanyl-nucleotide exchange factor activity;RNA binding;zinc ion binding;kinase activat…	Rho protein signal transduction;induction of apoptosis by extracellular signals;apoptosis;G-protein coupled receptor protein signaling pathway;regulation of Rho protein signal transduction;intracellular signaling pathway;positive regulation of transcription, DNA-dependent;establishment of cell polarity;striated muscle contraction;cytokinesis;cellular component movement;regulation of cell growth;a…	nucleus;membrane;cytoplasm;Golgi apparatus;nucleolus;cytosol;intracellular;plasma membrane;cellular_component;membrane fraction;spindle;tight junction;dendritic shaft;cell junction;microtubule;neuronal cell body;cytoskeleton;perinuclear region of cytoplasm;synaptosome;endocytic vesicle;synapse;lamellipodium;endomembrane system	1	4484
comp20935_c0_seq1	g10383.t1	g10383	0	0	98.91	45.1						tim8a	tim8a_fugru	mitochondrial import inner membrane translocase subunit tim8 a		2.46e-42	0.717	zinc ion binding;protein binding	transmembrane transport;protein import into mitochondrial inner membrane;nervous system development;sensory perception of sound	cytosol;mitochondrial inner membrane presequence translocase complex;mitochondrial intermembrane space protein transporter complex;mitochondrial outer membrane	1	1827
comp24557_c0_seq1	g18388.t1	g18388	0	0	98.62	29.25	0.4615	CASC4	MOUSE	Cancer susceptibility candidate gene 4 protein homolog		casc4	casc4_chick	protein casc4	cancer susceptibility candidate gene 4 protein homolog	2.1e-26	0.7667	molecular_function	biological_process	integral to membrane;membrane;cellular_component	1	3955
comp22845_c0_seq1	g40303.t1	g40303	2e-144	8e-145	97.66	99.34	0.6993	RT12	BOVIN	28S ribosomal protein S12, mitochondrial	structural constituent of ribosome, translation,	rt12	rt12_mouse	28s ribosomal protein mitochondrial short=mrp-s12 short=s12mt	mt-rps12 flags: precursor	2.41e-36	0.7825	structural constituent of ribosome;protein binding;rRNA binding;RNA binding;tRNA binding	translation;response to mechanical stimulus;courtship behavior;behavior;male courtship behavior;detection of mechanical stimulus involved in sensory perception of sound;sensory perception of sound	mitochondrion;small ribosomal subunit;ribonucleoprotein complex;intracellular;ribosome;mitochondrial ribosome;mitochondrial small ribosomal subunit	1	301
comp4119_c0_seq1	g13902.t1	g13902	0	0	99.22	65.79						nlk	nlk_human	serine threonine-protein kinase nlk	nemo-like kinase |protein lak1	2.82e-33	0.5845	ubiquitin protein ligase binding;ATP binding;SH2 domain binding;protein serine/threonine kinase activity;protein kinase activity;MAP kinase activity;nucleotide binding;magnesium ion binding;transcription factor binding;transferase activity;protein binding;metal ion binding;kinase activity;protein N-terminus binding	protein amino acid phosphorylation;peptidyl-threonine phosphorylation;intracellular protein kinase cascade;protein amino acid autophosphorylation;regulation of transcription;negative regulation of Wnt receptor signaling pathway;serine phosphorylation of STAT3 protein;transforming growth factor beta receptor signaling pathway;mesoderm formation;anterior/posterior pattern formation;Wnt receptor sig…	nucleus;cytoplasm;nucleolus;cell cortex;cellular_component;spindle pole body;cytosol	1	1938
comp11083_c0_seq2	g27832.t1	g27832	2e-86	5e-87	96.39	62.18						spry3	spry3_human	spry domain-containing protein 3		2.86e-12	0.74				1	312
comp11764_c0_seq1	g6709.t1	g6709	5e-138	5e-137	98.21	8.12						aakb2	aakb2_human	5 -amp-activated protein kinase subunit beta-2 short=ampk subunit beta-2		1.16e-102	0.6114	AMP-activated protein kinase activity;protein kinase binding	fatty acid biosynthetic process;regulation of fatty acid oxidation;signal transduction;response to stress;serine family amino acid metabolic process;phosphorylation	AMP-activated protein kinase complex;cytosol;nucleoplasm;cAMP-dependent protein kinase complex	1	3447
comp23340_c0_seq1	g13081.t1	g13081	0	0	98.87	12.71						tet3	tet3_human	methylcytosine dioxygenase tet3		6.31e-147	0.71	metal ion binding;oxidoreductase activity, acting on paired donors, with incorporation or reduction of molecular oxygen, 2-oxoglutarate as one donor, and incorporation of one atom each of oxygen into both donors;oxidoreductase activity;oxidoreductase activity, acting on single donors with incorporation of molecular oxygen, incorporation of two atoms of oxygen;iron ion binding;structure-specific D…	oxidation reduction;cell cycle;kidney development;post-embryonic development;biological_process;positive regulation of I-kappaB kinase/NF-kappaB cascade	nucleus;nuclear membrane;cellular_component;cytoplasm	1	8365
comp241505_c0_seq1	g33030.t1	g33030	5e-127	8e-127	93.25	63.39	0.92	PDK1L	DANRE	Serine/threonine-protein kinase pdik1l	ATP binding, protein serine/threonine kinase activity,	pdk1l	pdk1l_danre	serine threonine-protein kinase pdik1l		2.39e-73	0.6465				1	489
comp193128_c0_seq1	g8070.t1	g8070	8e-160	1e-158	98.74	7.77						tcf19	tcf19_mouse	transcription factor 19-like protein short=tcf-19	sc1 protein homolog	1.65e-23	0.626	metal ion binding;zinc ion binding;protein binding;transcription factor activity	transcription;regulation of transcription;cell proliferation;regulation of transcription from RNA polymerase II promoter	nucleus	1	4094
comp18917_c0_seq1	g20038.t1	g20038	0	0	99.36	93.55						id1	id1_human	dna-binding protein inhibitor id-1	class b basic helix-loop-helix protein 24 short=bhlhb24 |inhibitor of dna binding 1	8.6e-32	0.675	bHLH transcription factor binding;transcription repressor activity;protein heterodimerization activity	transforming growth factor beta receptor signaling pathway;hippocampus development;regulation of protein heterodimerization activity;negative regulation of neuron differentiation;apoptosis;negative regulation of astrocyte differentiation;positive regulation of cell proliferation;G1/S transition of mitotic cell cycle;heart development;neuroblast proliferation;regulation of angiogenesis;myotube cel…	soluble fraction;cytosol;chromatin;transcription factor complex;transcriptional repressor complex	1	1163
comp166805_c0_seq1	g14950.t1	g14950	1e-145	1e-144	96.76	6.12	0.5325	CO3	ONCMY	Complement C3c alpha' chain fragment 2	endopeptidase inhibitor activity, complement activation, alternative pathway, complement activation, classical pathway, inflammatory response, negative regulation of endopeptidase activity,	co3	co3_oncmy	complement c3 contains:	complement c3 beta chain contains: |complement c3 alpha chain contains: |c3a anaphylatoxin contains: |complement c3b alpha chain contains: |complement c3c alpha chain fragment 1 contains: |complement c3dg fragment contains: |complement c3g fragment contains: |complement c3d fragment contains: |complement c3f fragment contains: |complement c3c alpha chain fragment 2	0	0.5455		acute inflammatory response;positive regulation of immune response;immune effector process		1	5045
comp22231_c0_seq1	g19280.t1	g19280	0	0	96	35.42						plin3	plin3_pig	perilipin-3	cargo selection protein tip47 |mannose-6-phosphate receptor-binding protein 1	1.78e-12	0.6875	protein binding	transport;vesicle-mediated transport;long-chain fatty acid transport;lipid storage;response to drug;response to organic cyclic substance	endosome membrane;lipid particle;cytoplasm;membrane;endosome;Golgi apparatus;intracellular membrane-bounded organelle;plasma membrane;nucleus;extracellular region;endoplasmic reticulum	1	1677
comp32091_c0_seq1	g11894.t1	g11894	0	0	97.58	92.36						vdac1	vdac1_rabit	voltage-dependent anion-selective channel protein 1 short=vdac-1	outer mitochondrial membrane protein porin 1	3.54e-48	0.9235	nucleotide binding;voltage-gated anion channel activity;protein binding	anion transport;apoptosis;transmembrane transport;behavioral fear response;nerve-nerve synaptic transmission;ion transport;learning;transport;interspecies interaction between organisms;synaptic transmission;adenine transport	mitochondrial inner membrane;mitochondrial outer membrane;integral to membrane;membrane;mitochondrial nucleoid;pore complex;mitochondrion;plasma membrane;rough microsome	1	1426
comp185528_c0_seq1	g20158.t1	g20158	1e-178	4e-178	98.59	32.27						slk	slk_human	ste20-like serine threonine-protein kinase short=ste20-like kinase short=hslk	ctcl tumor antigen se20-9 |ste20-related serine threonine-protein kinase short=ste20-related kinase |serine threonine-protein kinase 2	4.53e-55	0.6965	transferase activity;protein serine/threonine kinase activity;DNA binding;nucleotide binding;ATP binding;nuclease activity;protein kinase activity;kinase activity;identical protein binding;protein binding;small GTPase regulator activity;metal ion binding;protein dimerization activity;protein homodimerization activity;transcription factor binding;magnesium ion binding	nucleotide-excision repair;apoptosis;protein amino acid phosphorylation;protein amino acid autophosphorylation;auxin biosynthetic process;response to stress;JNK cascade;intracellular protein kinase cascade;hippo signaling pathway;signal transduction;positive regulation of apoptosis;cell morphogenesis;peptidyl-serine phosphorylation	cytoplasm;plasma membrane;nucleus	1	1094
comp128479_c0_seq1	g16807.t1	g16807	6e-105	7e-104	98.16	8.76						gnaq	gnaq_rat	guanine nucleotide-binding protein g subunit alpha	guanine nucleotide-binding protein alpha-q	3.04e-89	0.644	signal transducer activity;protein complex binding;GTPase activity;guanyl nucleotide binding	regulation of action potential;heart development;elevation of cytosolic calcium ion concentration;activation of phospholipase C activity by muscarinic acetylcholine receptor signaling pathway;regulation of melanocyte differentiation;blood coagulation;signal transduction;activation of phospholipase C activity by dopamine receptor signaling pathway;glutamate signaling pathway	membrane fraction;heterotrimeric G-protein complex;cytoplasm	1	2477
comp16101_c0_seq1	g18640.t1	g18640	0	0	98.95	94.93	0.6231	BRE1A	HUMAN	RING finger protein 20	histone binding, metal ion binding, p53 binding, transcription coactivator activity, ubiquitin-protein ligase activity, zinc ion binding, histone H2B ubiquitination, histone monoubiquitination, negative regulation of cell migration, positive regulation of transcription, DNA-dependent, protein polyubiquitination, ubiquitin-dependent protein catabolic process,	bre1a	bre1a_bovin	e3 ubiquitin-protein ligase bre1a short=bre1-a	ring finger protein 20	3.63e-128	0.693	ubiquitin protein ligase binding;metal ion binding;p53 binding;ligase activity;ubiquitin-protein ligase activity;histone binding;transcription coactivator activity;zinc ion binding;protein binding;protein homodimerization activity;protein complex binding;syntaxin-1 binding;identical protein binding	histone H3-K4 methylation;protein polyubiquitination;ubiquitin-dependent protein catabolic process;chromatin modification;histone monoubiquitination;negative regulation of cell migration;positive regulation of transcription;regulation of gene-specific transcription;histone H2B ubiquitination;histone H3-K79 methylation;glycolipid metabolic process;vulval development;apoptosis;reproduction;embryoni…	nucleus;chromosome;ubiquitin ligase complex;nucleolus;synaptosome;protein complex;mitochondrion	1	1912
comp10422_c0_seq1	g22790.t1	g22790	0	0	100	45.76															1	813
comp277875_c0_seq1	g314.t1	g314	5e-102	2e-101	99.51	18.19						ct195	ct195_bovin	uncharacterized protein c20orf195 homolog		1.82e-34	0.5133	molecular_function	biological_process		1	1116
comp28263_c0_seq1	g20120.t1	g20120	0	0	99.23	81.22						dhe3	dhe3_human	glutamate dehydrogenase mitochondrial short=gdh 1 flags: precursor		1.59e-59	0.807	glutamate dehydrogenase [NAD(P)+] activity	oxidation reduction;electron transport;arginine metabolic process;glutamine metabolic process;proline metabolic process	mitochondrial matrix	1	804
comp9613_c0_seq1	g13101.t1	g13101	0	0	98.11	33.8	0.711	MUL1A	DANRE	E3 ubiquitin-protein ligase mul1-A	identical protein binding, metal ion binding, signal transducer activity, ubiquitin-protein ligase activity, zinc ion binding, activation of cysteine-type endopeptidase activity involved in apoptotic process, mitochondrial fission, mitochondrion localization, negative regulation of cell growth, positive regulation of I-kappaB kinase/NF-kappaB cascade,	mul1a	mul1a_danre	mitochondrial ubiquitin ligase activator of nfkb 1-a	e3 ubiquitin-protein ligase mul1-a	1.86e-133	0.5963	signal transducer activity;zinc ion binding;ubiquitin-protein ligase activity;identical protein binding	mitochondrial fission;activation of caspase activity;activation of JUN kinase activity;mitochondrion localization;positive regulation of I-kappaB kinase/NF-kappaB cascade;protein ubiquitination;induction of apoptosis;negative regulation of cell growth;signal transduction	peroxisome;integral to mitochondrial outer membrane	1	2349
comp2977_c0_seq1	g3268.t1	g3268	4e-178	3e-177	97.53	15.4	0.9174	CCND1	DANRE	G1/S-specific cyclin-D1	camera-type eye morphogenesis, cell division, G1/S transition of mitotic cell cycle, mitotic cell cycle G1/S transition DNA damage checkpoint, regulation of cyclin-dependent protein kinase activity,	ccnd1	ccnd1_danre	g1 s-specific cyclin-d1		8.93e-61	0.813	protein kinase binding;protein kinase activity;cyclin-dependent protein kinase regulator activity;protein complex binding	lactation;ovarian follicle development;response to X-ray;mammary gland epithelial cell proliferation;cellular response to insulin stimulus;negative regulation of epithelial cell differentiation;response to magnesium ion;response to organic nitrogen;response to corticosterone stimulus;organ regeneration;response to vitamin E;response to ethanol;spermatogenesis;response to calcium ion;positive regu…	nucleoplasm;cytosol;cyclin-dependent protein kinase holoenzyme complex	1	2363
comp32872_c0_seq1	g21490.t1	g21490	0	0	89.58	53.55						mdm4	mdm4_danre	protein mdm4	double minute 4 protein |mdm2-like p53-binding protein |protein mdmx |p53-binding protein mdm4	1.66e-25	0.63	zinc ion binding;protein binding;metal ion binding	G0 to G1 transition;protein stabilization;negative regulation of protein catabolic process;apoptosis;protein complex assembly;negative regulation of cell proliferation;positive regulation of cell proliferation;cell proliferation;negative regulation of transcription from RNA polymerase II promoter	nucleus;intracellular	1	1789
comp7189_c0_seq1	g10125.t1	g10125	0	0	96.24	10.26						snph	snph_human	syntaphilin		1.82e-54	0.858	syntaxin-1 binding;molecular_function	synaptic vesicle docking during exocytosis;neurotransmitter secretion;neuron differentiation;brain development;biological_process	integral to membrane;membrane;synapse;mitochondrion;cell junction;cellular_component;synaptosome;neuron projection;neuronal cell body;mitochondrial membrane;plasma membrane;presynaptic membrane;cytoplasmic membrane-bounded vesicle;cytoplasm;cytoskeleton;Golgi membrane;Golgi apparatus	1	4075
comp30524_c0_seq1	g9902.t1	g9902	0	0	99.81	76.64	0.7002	MA1A1	HUMAN	Processing alpha-1,2-mannosidase IA	calcium ion binding, mannosyl-oligosaccharide 1,2-alpha-mannosidase activity, post-translational protein modification, protein N-linked glycosylation via asparagine,	ma1a1	ma1a1_pig	mannosyl-oligosaccharide -alpha-mannosidase ia	man -alpha-mannosidase short=man9-mannosidase |mannosidase alpha class 1a member 1 |processing alpha- -mannosidase ia short=alpha- -mannosidase ia	9.11e-30	0.548	mannosyl-oligosaccharide 1,2-alpha-mannosidase activity;hydrolase activity;metal ion binding;hydrolase activity, acting on glycosyl bonds;calcium ion binding;mannosidase activity	metabolic process;glycoprotein metabolic process;lung alveolus development;respiratory gaseous exchange;N-glycan processing	integral to membrane;membrane;Golgi membrane;ER-Golgi intermediate compartment;endoplasmic reticulum membrane;endoplasmic reticulum;Golgi apparatus;membrane fraction	1	702
comp11647_c0_seq1	g32148.t1	g32148	2e-47	1e-47	97.3	48.26															1	230
comp84591_c0_seq1	g14661.t1	g14661	3e-142	6e-142	94.03	25.77						borg2	borg2_human	cdc42 effector protein 3	binder of rho gtpases 2 |mse55-related cdc42-binding protein	4.9e-43	0.6777	opioid peptide activity;Rho GTPase activator activity;GTP-Rho binding	positive regulation of pseudopodium assembly;regulation of cell shape;positive regulation of actin filament polymerization;signal transduction	cytoplasm;plasma membrane	1	1292
comp29723_c0_seq1	g98.t1	g98	0	0	97.23	55.37						bckd	bckd_mouse	mitochondrial	branched-chain alpha-ketoacid dehydrogenase kinase short=bckd-kinase short=bckdhkin flags: precursor	1.13e-173	0.557	[3-methyl-2-oxobutanoate dehydrogenase (acetyl-transferring)] kinase activity;protein dimerization activity;protein serine/threonine kinase activity;two-component sensor activity;protein complex binding;ATP binding	signaling pathway;acetyl-CoA biosynthetic process from pyruvate;peptidyl-histidine phosphorylation;regulation of cellular metabolic process;response to stimulus;signal transduction;cellular component organization;branched chain family amino acid catabolic process;serine family amino acid metabolic process;two-component signal transduction system (phosphorelay)	membrane;pyruvate dehydrogenase complex;nucleus;mitochondrial alpha-ketoglutarate dehydrogenase complex;3-methyl-2-oxobutanoate dehydrogenase (lipoamide) complex;protein histidine kinase complex	1	4031
comp25855_c0_seq1	g8003.t1	g8003	0	0	98.81	46.91						f16b2	f16b2_mouse	protein fam160b2	retinoic acid-induced protein 16	1.57e-179	0.527	molecular_function;binding;protein binding	biological_process;transport;lysosome organization;early endosome to late endosome transport;endosome to lysosome transport;endosome organization;protein transport	cellular_component;FHF complex	1	2850
comp17226_c0_seq1	g45870.t1	g45870	2e-177	2e-177	96.31	80.77	0.3333	TIFA	BOVIN	TRAF2-binding protein	I-kappaB kinase/NF-kappaB cascade,	tifa	tifa_bovin	traf-interacting protein with fha domain-containing protein a	traf2-binding protein	9.58e-25	0.5711	protein binding;zf-TRAF domain binding;molecular_function	I-kappaB kinase/NF-kappaB cascade;activation of NF-kappaB-inducing kinase activity;biological_process		1	468
comp32833_c1_seq1	g11465.t1	g11465	0	0	96.52	22.83						acv1b	acv1b_rat	activin receptor type-1b	activin receptor type ib short=actr-ib |activin receptor-like kinase 4 short=alk-4 |serine threonine-protein kinase receptor r2 short=skr2 flags: precursor	9.67e-90	0.6915	activin binding;receptor binding;activin receptor activity, type I;metal ion binding;ATP binding;SMAD binding	protein amino acid phosphorylation;response to glucose stimulus;ovarian follicle development;central nervous system development;response to organic cyclic substance;localization;response to drug;cell differentiation;response to lipid;regulation of apoptosis;signal transduction;transmembrane receptor protein serine/threonine kinase signaling pathway;serine family amino acid metabolic process	cytoplasm;cell surface;activin receptor complex;activin complex	1	5765
comp205068_c0_seq1	g25535.t1	g25535	2e-61	6e-61	97.79	14.88						cpmd8	cpmd8_human	c3 and pzp-like alpha-2-macroglobulin domain-containing protein 8 flags: precursor		4.52e-79	0.7535	serine-type endopeptidase inhibitor activity;protein binding;endopeptidase inhibitor activity;molecular_function;peptidase inhibitor activity;enzyme binding;growth factor binding;interleukin-1 binding;interleukin-8 binding;tumor necrosis factor binding;protein complex binding	female pregnancy;biological_process;acute-phase response;response to carbon dioxide;negative regulation of complement activation, lectin pathway;response to glucocorticoid stimulus;response to nutrient;inflammatory response;regulation of endopeptidase activity	extracellular space;extracellular region;plasma membrane;membrane;cellular_component;anchored to membrane;platelet alpha granule lumen	1	914
comp14663_c0_seq1	g12524.t1	g12524	0	0	97.07	47.09	0.9095	TAOK3	PONAB	Thousand and one amino acid protein 3	ATP binding, protein serine/threonine kinase activity, DNA repair, G2/M transition DNA damage checkpoint, positive regulation of stress-activated MAPK cascade,	taok3	taok3_chick	serine threonine-protein kinase tao3	kinase from chicken |thousand and one amino acid protein 3	1.24e-19	0.8615	transferase activity;protein serine/threonine kinase activity;nucleotide binding;ATP binding;protein kinase activity;kinase activity;protein kinase inhibitor activity;protein kinase binding;protein kinase activator activity	negative regulation of JNK cascade;positive regulation of JNK cascade;protein amino acid autophosphorylation;protein amino acid phosphorylation;MAPKKK cascade;cell division;cell cycle;auxin biosynthetic process	mitochondrion;cytoplasm;plasma membrane;intracellular membrane-bounded organelle	1	860
comp246922_c0_seq1	g3911.t1	g3911	8e-145	3e-144	96.46	25.43						anr45	anr45_human	ankyrin repeat domain-containing protein 45		1.86e-49	0.538	molecular_function;protein binding;calmodulin binding;RNA binding;protein heterodimerization activity;metal ion binding;protein homodimerization activity;ligase activity;zinc ion binding;S-acyltransferase activity;acyl binding;spectrin binding;cytoskeletal adaptor activity;enzyme binding;structural constituent of cytoskeleton;structural molecule activity;kinase binding;ubiquitin-protein ligase ac…	biological_process;signal transduction;establishment of protein localization;multicellular organismal development;Wnt receptor signaling pathway;positive regulation of apoptosis;regulation of phosphorylation;negative regulation of protein export from nucleus;DNA repair;spermatogenesis;negative regulation of apoptosis;kidney development;pancreas development;embryonic heart tube left/right pattern …	basolateral plasma membrane;cytoplasm;cytoskeleton;nucleus;BRCA1-A complex;BRCA1-BARD1 complex;intracellular;membrane;spindle;microtubule;apical plasma membrane;M band;plasma membrane;spectrin-associated cytoskeleton;sarcoplasmic reticulum;ubiquitin ligase complex	1	1219
comp23891_c0_seq3	g4290.t1	g4290	0	0	98.83	37.19						ra1l3	ra1l3_human	heterogeneous nuclear ribonucleoprotein a1-like 3 short=hnrnp a1-like 3	hnrnp core protein a1-like 3	2.56e-99	0.919	mRNA binding;single-stranded RNA binding;single-stranded telomeric DNA binding;protein binding;nucleotide binding	regulation of alternative nuclear mRNA splicing, via spliceosome;negative regulation of RNA splicing;RNA export from nucleus;nuclear import;interspecies interaction between organisms;mRNA transport	polytene chromosome puff;spliceosomal complex;nucleolus;heterogeneous nuclear ribonucleoprotein complex;nucleoplasm;cytoplasm	1	3686
comp25865_c0_seq1	g14996.t1	g14996	0	0	98.03	98.85	0.6203	ECSIT	DANRE	Evolutionarily conserved signaling intermediate in Toll pathway, mitochondrial	oxidoreductase activity, acting on NAD(P)H, innate immune response, regulation of oxidoreductase activity,	ecsit	ecsit_danre	evolutionarily conserved signaling intermediate in toll mitochondrial flags: precursor		2.9e-149	0.7156	oxidoreductase activity, acting on NADH or NADPH;signal transducer activity;protein binding;transcription factor activity;RNA polymerase II transcription factor activity	regulation of transcription from RNA polymerase II promoter;BMP signaling pathway;innate immune response;regulation of oxidoreductase activity;mesoderm formation;signal transduction	mitochondrion;transcription factor complex	1	1998
comp29428_c0_seq1	g18130.t1	g18130	0	0	95.36	98.23	0.7799	DESI1	HUMAN	Protein FAM152B	peptidase activity, proteolysis,	ppde2	ppde2_human	pppde peptidase domain-containing protein 2	protein fam152b	5.01e-58	0.6	molecular_function	biological_process;convergent extension involved in gastrulation	cellular_component	1	733
comp14999_c0_seq1	g12905.t1	g12905	0	0	97.05	17.28						tmtc1	tmtc1_human	transmembrane and tpr repeat-containing protein 1		3.6e-133	0.6125	protein binding		membrane	1	3709
comp255433_c0_seq1	g27676.t1	g27676	1e-87	2e-87	98.36	41.5						plpl7	plpl7_mouse	patatin-like phospholipase domain-containing protein 7		1.16e-20	0.7471	carboxylesterase activity;hydrolase activity;lysophospholipase activity	lipid metabolic process;lipid catabolic process;metabolic process;phosphatidylcholine metabolic process;angiogenesis;organ morphogenesis;cell death;glial cell apoptosis;cellular membrane organization;multicellular organismal development;neuron apoptosis;membrane lipid metabolic process;nervous system development	integral to membrane;membrane;nucleus;mitochondrion;lysosome;microsome;endoplasmic reticulum;lysosomal membrane;mitochondrial membrane;nuclear membrane;endoplasmic reticulum membrane	1	441
comp27056_c0_seq1	g20796.t1	g20796	0	0	97.63	39.3						timp2	timp2_chick	metalloproteinase inhibitor 2	tissue inhibitor of metalloproteinases 2 short=timp-2 flags: precursor	2.74e-58	0.63	integrin binding;enzyme activator activity;metalloendopeptidase inhibitor activity	regulation of cAMP metabolic process;response to organic substance;regulation of MAPKKK cascade;negative regulation of cell proliferation;negative regulation of proteolysis;regulation of neuron differentiation;response to endogenous stimulus;signal transduction	basement membrane;cell surface;integrin complex	1	3201
comp26235_c0_seq3	g2120.t1	g2120	0	0	99.08	94.74						cq059	cq059_human	uncharacterized protein c17orf59		7.09e-46	0.7075	protein binding	biological_process		1	1483
comp11489_c0_seq1	g23034.t1	g23034	1e-74	2e-74	97.55	28.01	0.6	HBAP1	DANRE	HSPB1-associated protein 1 homolog		hbap1	hbap1_danre	hspb1-associated protein 1 homolog		1.3e-33	0.482	molecular_function	response to stress	cytoplasm;cellular_component	1	582
comp242637_c0_seq1	g17212.t1	g17212	0	0	98.32	28.05						gsg1l	gsg1l_danre	germ cell-specific gene 1-like protein short=gsg1-like protein		2.91e-60	0.7825	RNA polymerase binding	biological_process	integral to membrane;membrane;endoplasmic reticulum membrane;endoplasmic reticulum	1	1483
comp30688_c1_seq2	g12338.t1	g12338	0	0	98.78	46.61	0.8247	SNX2	HUMAN	Transformation-related gene 9 protein	phosphatidylinositol binding, protein transporter activity, cell communication, endocytosis, intracellular protein transport,	snx2	snx2_bovin	sorting nexin-2		2.32e-104	0.686	phosphoinositide binding;protein binding;protein transporter activity;molecular_function	cell communication;intracellular protein transport;protein transport;transport;endocytosis;endosome to lysosome transport;biological_process	cytoplasm;membrane;early endosome;endosome;Golgi apparatus;endosome membrane;cellular_component	1	1933
comp27028_c0_seq2	g27422.t1	g27422	0	0	90.47	57.62															1	984
comp31916_c1_seq1	g14559.t2	g14559.t2	0	0	97.3	88.11	0.5168	GLMN	HUMAN	FKBP-associated protein	ubiquitin protein ligase binding, ubiquitin-protein ligase inhibitor activity, muscle cell differentiation, negative regulation of T cell proliferation, positive regulation of cytokine secretion, positive regulation of interleukin-2 biosynthetic process, positive regulation of phosphorylation, regulation of gene expression, epigenetic, regulation of proteasomal ubiquitin-dependent protein catabol…	#N/A
comp24282_c0_seq1	g20218.t1	g20218	0	0	99.38	54.9	0.8659	RFC2	HUMAN	Replication factor C 40 kDa subunit	ATP binding, DNA binding, nucleoside-triphosphatase activity, cell cycle checkpoint, DNA strand elongation involved in DNA replication, nucleotide-excision repair, DNA gap filling, S phase of mitotic cell cycle, telomere maintenance via recombination, telomere maintenance via semi-conservative replication, transcription-coupled nucleotide-excision repair,	rfc2	rfc2_bovin	replication factor c subunit 2	activator 1 subunit 2	3.06e-153	0.6635	protein binding;DNA clamp loader activity;ATP-dependent DNA helicase activity;ATP binding	auxin biosynthetic process;mitotic chromosome condensation;nucleotide-excision repair, DNA gap filling;female meiosis chromosome segregation;leading strand elongation;DNA damage checkpoint;DNA replication checkpoint	nucleoplasm;Elg1 RFC-like complex;Rad17 RFC-like complex;Ctf18 RFC-like complex;cytosol;DNA replication factor C complex;nuclear chromatin;nuclear replication fork;DNA polymerase complex	1	1459
comp8533_c0_seq1	g27242.t1	g27242	6e-54	3e-54	99.15	48.95	0.8398	DTNB	RAT	Beta-dystrobrevin	calcium ion binding, zinc ion binding,	dtnb	dtnb_human	dystrobrevin beta short=dtn-b	beta-dystrobrevin	1.64e-21	0.72	calcium ion binding;zinc ion binding;protein binding	striated muscle contraction;neuromuscular synaptic transmission;signal transduction;synaptic transmission	synapse;cytoplasm;cell junction;dystrobrevin complex;sarcolemma;microsome	1	239
comp22944_c0_seq2	g90.t1	g90	0	0	98.14	99.7	0.8293	TXD17	DANRE	Thioredoxin-like protein 5		txd17	txd17_danre	thioredoxin domain-containing protein 17	thioredoxin-like protein 5	1.18e-30	0.895	electron carrier activity;protein binding;protein-disulfide reductase activity;peroxidase activity	tumor necrosis factor-mediated signaling pathway;electron transport;peroxidase reaction;response to oxidative stress	cytosol	1	1340
comp152735_c0_seq1	g36247.t1	g36247	1e-27	9e-28	98.55	37.1															1	186
comp331279_c0_seq1	g24775.t1	g24775	8e-170	2e-169	98.8	40.88	0.6455	NCOAT	RAT	Histone acetyltransferase	beta-N-acetylhexosaminidase activity, histone acetyltransferase activity, aging, dATP metabolic process, N-acetylglucosamine metabolic process, necrotic cell death, negative regulation of cardiac muscle adaptation, negative regulation of protein glycosylation, positive regulation of calcium ion transport into cytosol, positive regulation of cell killing, positive regulation of DNA metabolic proce…	ncoat	ncoat_rat	bifunctional protein ncoat	meningioma-expressed antigen 5 |nuclear cytoplasmic o- case and acetyltransferase includes: |beta-hexosaminidase |beta-n-acetylhexosaminidase |hexosaminidase c |n-acetyl-beta-d-glucosaminidase |n-acetyl-beta-glucosaminidase |o- case includes: |histone acetyltransferase short=hat	7.87e-96	0.6014	hydrolase activity, acting on glycosyl bonds;beta-N-acetylhexosaminidase activity;beta-N-acetylglucosaminidase activity;acyltransferase activity;transferase activity;hyalurononglucosaminidase activity;histone acetyltransferase activity;hydrolase activity	positive regulation of growth hormone secretion;positive regulation of DNA metabolic process;positive regulation of cell killing;positive regulation of calcium ion transport into cytosol;negative regulation of cardiac muscle adaptation;N-acetylglucosamine metabolic process;positive regulation of mitochondrial depolarization;positive regulation of protein complex disassembly;necrotic cell death;ne…	nucleus;mitochondrion;cytoplasm;extracellular region	1	817
comp203781_c0_seq1	g42082.t1	g42082	7e-141	7e-141	97.29	93.95															1	314
comp31067_c0_seq2	g2115.t1	g2115	0	0	97.29	83.51	0.8536	TWF2	DANRE	Twinfilin-1-like protein		twf2	twf2_danre	twinfilin-2	twinfilin-1-like protein	1.1e-166	0.7975	protein kinase C binding;protein tyrosine kinase activity;ATP binding;actin binding	regulation of actin filament polymerization;actin filament depolymerization;intracellular signaling pathway;regulation of lamellipodium assembly;bristle morphogenesis;protein amino acid phosphorylation	actin cytoskeleton;perinuclear region of cytoplasm;plasma membrane	1	2201
comp26183_c0_seq1	g8572.t1	g8572	0	0	96.88	34.71						ncoa7	ncoa7_human	nuclear receptor coactivator 7	140 kda estrogen receptor-associated protein |estrogen nuclear receptor coactivator 1	9.87e-99	0.5823	protein binding;molecular_function	regulation of transcription;cell wall macromolecule catabolic process;response to oxidative stress;response to stress;biological_process	intracellular;nucleus;mitochondrion;cellular_component;nucleolus	1	4926
comp27428_c0_seq12	g37765.t1	g37765	7e-92	3e-92	99.46	100	0.8353	S3TC1	HUMAN	SH3 domain and tetratricopeptide repeat-containing protein 1		s3tc1	s3tc1_human	sh3 domain and tetratricopeptide repeats-containing protein 1		1.77e-20	0.92	binding	biological_process	cellular_component	1	185
comp20204_c0_seq1	g18457.t1	g18457	1e-171	2e-171	92.93	40.73	0.5914	ABT1	RAT	Activator of basal transcription 1	DNA binding, RNA binding, regulation of transcription, DNA-dependent, transcription, DNA-dependent,	abt1	abt1_ponab	activator of basal transcription 1		2.04e-12	0.814	DNA binding;RNA binding;general RNA polymerase II transcription factor activity;transcription coactivator activity	transcription from RNA polymerase II promoter;spinal cord motor neuron differentiation;transcription;regulation of transcription	transcription factor complex;nucleus;nucleolus	1	987
comp31561_c0_seq11	g20112.t1	g20112	0	0	93.89	41.59						ctl2	ctl2_xenla	choline transporter-like protein 2	solute carrier family 44 member 2	2.05e-147	0.811	molecular_function;choline transmembrane transporter activity;signal transducer activity	transport;positive regulation of I-kappaB kinase/NF-kappaB cascade;choline transport;biological_process	integral to membrane;membrane;cellular_component	1	3215
comp30979_c0_seq1	g11059.t1	g11059	0	0	96.51	53.25															1	4494
comp702_c1_seq1	g40405.t1	g40405	2e-96	2e-96	98.03	65.58	0.7963	CP135	DANRE	Centrosomal protein of 135 kDa	centriole replication, centriole-centriole cohesion,	cp135	cp135_danre	centrosomal protein of 135 kda short=cep135		5.4e-23	0.8486	protein C-terminus binding;protein binding;molecular_function;structural molecule activity	centriole replication;centriole-centriole cohesion;biological_process;cell projection assembly;spermatogenesis	cytoplasm;cytoskeleton;cytosol;centriole;cellular_component;nuclear membrane;membrane;nucleus;neuron projection;microtubule-based flagellum	1	308
comp27525_c0_seq1	g6413.t1	g6413	0	0	99.18	48.82	0.7872	T22D3	PONAB	TSC22 domain family protein 3	sequence-specific DNA binding transcription factor activity,	t22d3	t22d3_human	tsc22 domain family protein 3	dsip-immunoreactive peptide short=protein dip short=hdip |delta sleep-inducing peptide immunoreactor |glucocorticoid-induced leucine zipper protein short=gilz |tsc-22-like protein |tsc-22-related protein short=tsc-22r	2.55e-51	0.8924	protein binding;transcription factor activity	regulation of transcription, DNA-dependent;anti-apoptosis;body fluid secretion;response to osmotic stress	cytoplasm;transcription factor complex	1	2249
comp25413_c0_seq1	g3181.t1	g3181	0	0	95.77	27.09						p4k2a	p4k2a_danre	phosphatidylinositol 4-kinase type 2-alpha	phosphatidylinositol 4-kinase type ii-alpha	0	0.7056	protein complex binding;1-phosphatidylinositol 4-kinase activity;ATP binding;magnesium ion binding	basophil degranulation;phosphatidylinositol biosynthetic process	exocytic vesicle;early endosome membrane;protein complex;synaptic vesicle membrane;microsome;membrane raft;integral to plasma membrane;perikaryon	1	3378
comp31210_c0_seq3	g3643.t1	g3643	0	0	98.55	69.13						tbp	tbp_chick	tata-box-binding protein	tata sequence-binding protein |tata-binding factor |tata-box factor |transcription initiation factor tfiid tbp subunit	2e-134	0.9335	general RNA polymerase II transcription factor activity;transcription factor activity;promoter binding;transcription factor binding	transcription from RNA polymerase III promoter;hemopoiesis;transcription initiation from RNA polymerase II promoter;embryonic pattern specification;positive regulation of transcription;gastrulation;acrosome assembly;spermatid nucleus differentiation;general transcription from RNA polymerase II promoter;dTTP biosynthetic process;RNA elongation from RNA polymerase II promoter;cell death;interspecie…	female pronucleus;RNA polymerase I transcription factor complex;male pronucleus;cytoplasm;transcription factor TFIIA complex;transcription factor TFIID complex	1	1986
comp26484_c1_seq3	g20834.t1	g20834	0	0	93.6	99.77	0.5	ZN594	HUMAN	Zinc finger protein HZF18	DNA binding, metal ion binding, zinc ion binding, regulation of transcription, DNA-dependent, transcription, DNA-dependent,	zn235	zn235_mouse	zinc finger protein 235	zinc finger protein 93 short=zfp-93	8.06e-27	0.642	nucleic acid binding;metal ion binding;zinc ion binding;DNA binding;molecular_function;transcription factor activity;transcription activator activity	regulation of transcription, DNA-dependent;regulation of transcription;biological_process;transcription;positive regulation of transcription;regulation of cytokine biosynthetic process	intracellular;nucleus;cellular_component	1	876
comp18645_c0_seq1	g2900.t1	g2900	0	0	92.63	44.81	0.6096	LPP1	CAVPO	Phosphatidic acid phosphatase 2a	phosphatidate phosphatase activity, protein dephosphorylation,	lpp1	lpp1_cavpo	lipid phosphate phosphohydrolase 1	pap2-alpha |phosphatidate phosphohydrolase type 2a |phosphatidic acid phosphatase 2a short=pap-2a short=pap2a	1.6e-95	0.6375	phosphoprotein phosphatase activity;phosphatidate phosphatase activity;lipid phosphatase activity;sphingosine-1-phosphate phosphatase activity	sphingosine metabolic process;germ cell migration;ceramide metabolic process;activation of protein kinase C activity by G-protein coupled receptor protein signaling pathway;blood vessel development;androgen receptor signaling pathway;gastrulation with mouth forming second;negative regulation of cell proliferation;diacylglycerol biosynthetic process;regulation of lipid metabolic process;regulation…	membrane fraction;endoplasmic reticulum membrane;integral to plasma membrane	1	1513
comp344168_c0_seq1	g23173.t1	g23173	1e-103	4e-103	95.71	21.18						epha8	epha8_human	ephrin type-a receptor 8	eph- and elk-related kinase |eph-like kinase 3 short=ek3 short=hek3 |tyrosine-protein kinase receptor eek flags: precursor	9.22e-118	0.7965	transferase activity;ephrin receptor activity;nucleotide binding;ATP binding;receptor activity;protein binding;signal transducer activity;transmembrane-ephrin receptor activity;protein kinase activity;transmembrane receptor protein tyrosine kinase activity;protein tyrosine kinase activity;kinase activity;molecular_function;chemorepellent activity;ephrin receptor binding	protein amino acid phosphorylation;transmembrane receptor protein tyrosine kinase signaling pathway;auxin biosynthetic process;response to lipopolysaccharide;fever;response to cytokine stimulus;phosphorylation;retinal ganglion cell axon guidance;positive regulation of neuron apoptosis;branching morphogenesis of a nerve;positive regulation of apoptosis;signal transduction;axon guidance;adult walki…	integral to membrane;integral to plasma membrane;plasma membrane;membrane;cellular_component;neuronal cell body;dendrite;postsynaptic membrane;neuromuscular junction;extracellular region	1	1100
comp29421_c0_seq1	g22047.t1	g22047	0	0	93.85	96.17	0.9041	PYRG1	DANRE	UTP--ammonia ligase 1	ATP binding, CTP synthase activity, 'de novo' CTP biosynthetic process, glutamine metabolic process,	pyrg1	pyrg1_danre	ctp synthase 1	ctp synthetase 1 |utp--ammonia ligase 1	1.57e-66	0.79	ATP binding;ligase activity;nucleotide binding;catalytic activity;CTP synthase activity;protein binding;molecular_function	pyrimidine nucleotide biosynthetic process;glutamine metabolic process;response to drug;nucleobase, nucleoside, nucleotide and nucleic acid metabolic process;CTP biosynthetic process;pyrimidine nucleotide metabolic process;biological_process;'de novo' pyrimidine base biosynthetic process	cellular_component;mitochondrion;cytoplasm;cytosol	1	1385
comp201844_c0_seq1	g33479.t1	g33479	2e-38	8e-39	98.88	41.59	0.6707	PKN1	RAT	Serine-threonine protein kinase N	androgen receptor binding, ATP binding, chromatin binding, GTP-Rho binding, histone binding, histone deacetylase binding, histone kinase activity (H3-T11 specific), ligand-dependent nuclear receptor transcription coactivator activity, protein kinase C activity, Rac GTPase binding, epithelial cell migration, regulation of cell motility, regulation of transcription from RNA polymerase II promoter, …	pkn2	pkn2_rat	serine threonine-protein kinase n2	protease-activated kinase 2 short=pak-2 |protein kinase c-like 2 |protein-kinase c-related kinase 2	1.2e-06	0.6914				1	214
comp153200_c0_seq1	g8832.t1	g8832	0	0	98.92	8.01	0.8548	CAPS2	HUMAN	Calcium-dependent activator protein for secretion 2	metal ion binding, phospholipid binding, positive regulation of exocytosis, protein transport, synaptic vesicle priming,	iqub	iqub_human	iq and ubiquitin-like domain-containing protein		1.84e-163	0.7325	sodium:sulfate symporter activity	sulfate transport;sodium ion transport	brush border;membrane	1	4633
comp7719_c0_seq1	g23086.t1	g23086	7e-171	5e-170	98.53	15.07						dqx1	dqx1_mouse	atp-dependent rna helicase dqx1	deaq box polypeptide 1	5.53e-35	0.62	nucleic acid binding;helicase activity;ATPase activity;ATP binding;nucleotide binding;hydrolase activity;nucleoside-triphosphatase activity;ATP-dependent helicase activity;RNA helicase activity;ATP-dependent RNA helicase activity;RNA binding;protein binding	biological_process;mRNA processing;RNA splicing;receptor-mediated endocytosis;rRNA processing;reproduction;nematode larval development;embryonic development ending in birth or egg hatching;morphogenesis of an epithelium;RNA interference;locomotion;positive regulation of growth rate;growth;hermaphrodite genitalia development;spliceosome disassembly;ribosome biogenesis;RNA splicing, via transesteri…	cellular_component;nucleus;mitochondrion;U12-type spliceosomal complex;chloroplast envelope;membrane;90S preribosome;spliceosomal complex	1	2249
comp25349_c0_seq2	g42421.t1	g42421	0	0	98.53	79.63						fa55c	fa55c_danre	protein fam55c flags: precursor		5.93e-63	0.5525	molecular_function;receptor binding	biological_process	extracellular region;cellular_component;integral to membrane;membrane	1	599
comp28974_c0_seq1	g11529.t1	g11529	0	0	96.42	43.23	0.5466	CU002	HUMAN	YF5/A2	cell projection organization, cytoskeleton organization, regulation of cell shape,	cu002	cu002_human	uncharacterized protein c21orf2	c21orf- |yf5 a2	5.7e-33	0.5442	molecular_function;protein binding;motor activity	biological_process;reproduction;locomotion;hermaphrodite genitalia development;receptor-mediated endocytosis;embryonic development ending in birth or egg hatching	cellular_component;cytoplasm;cilium;cell projection;microtubule;dynein complex;flagellum;flagellar axoneme;cytoskeleton	1	1573
comp353622_c0_seq1	g9624.t1	g9624	1e-127	6e-127	99.21	20.72						spya	spya_felca	serine--pyruvate mitochondrial short=spt	alanine--glyoxylate aminotransferase short=agt flags: precursor	1.37e-79	0.568	alanine-glyoxylate transaminase activity;serine-pyruvate transaminase activity;amino acid binding;protein homodimerization activity;pyridoxal phosphate binding	pyruvate biosynthetic process;glyoxylate metabolic process;protein targeting to peroxisome;glycine biosynthetic process, by transamination of glyoxylate;response to glucocorticoid stimulus;response to cAMP;alanine metabolic process;aspartate metabolic process;L-serine metabolic process;threonine metabolic process	peroxisome;mitochondrial matrix	1	1216
comp193119_c0_seq1	g16691.t1	g16691	0	0	98.23	65.81	0.7708	LPPRC	XENTR	Leucine-rich PPR motif-containing protein, mitochondrial	DNA binding, RNA binding, regulation of transcription, DNA-dependent, transcription, DNA-dependent, transport,	lpprc	lpprc_xentr	leucine-rich ppr motif-containing mitochondrial flags: precursor		1.43e-61	0.6345	RNA binding;DNA binding;molecular_function;beta-tubulin binding;actin filament binding;single-stranded DNA binding;protein binding;microtubule binding	transcription;regulation of transcription;transport;biological_process;mRNA transport;mitochondrion transport along microtubule	mitochondrion;nucleus;condensed nuclear chromosome;nuclear inner membrane;membrane;perinuclear region of cytoplasm;mitochondrial nucleoid;nuclear outer membrane;cytoplasm;nucleoplasm;cytoskeleton;cellular_component;chloroplast	1	857
[truncated: 18,637 more rows]
