# Supplementary material for: Transcriptomic responses of corpuscle of Stannius gland of Japanese eels (Anguilla japonica) to Changes in Water Salinity
Source: Sci Rep. 2015 Apr 24;5:9836. doi: 10.1038/srep09836 (PMC5386212; doi:10.1038/srep09836)
Supplement: Supplementary Information [file srep09836-s8.xls]

## Sheet: readme
tab	remark
transcriptome.to.japonica.mRNA	Transcriptome boundary as defined by aligning our japonica transcriptome assembly onto the draft japonica genome retrieved from ZF-Genomics
tx.to.japonica.mRNA.cont	Transcriptome boundary as defined by aligning our japonica transcriptome assembly onto the draft japonica genome retrieved from ZF-Genomics. This tab continues that table of "transcriptome.to.japonica.mRNA" due to #row limitation in excel "xls" format
transcriptome.to.japonica.exon	Exon structure as defined by aligning our japonica transcriptome assembly onto the draft japonica genome retrieved from ZF-Genomics
tx.to.japonica.exon.cont1	Exon structure as defined by aligning our japonica transcriptome assembly onto the draft japonica genome retrieved from ZF-Genomics. This tab continues that table of "transcriptome.to.japonica.exon" due to #row limitation in excel "xls" format
tx.to.japonica.exon.cont2	Exon structure as defined by aligning our japonica transcriptome assembly onto the draft japonica genome retrieved from ZF-Genomics. This tab continues that table of "tx.to.japonica.exon.cont1" due to #row limitation in excel "xls" format
statistics.to.japonica	Statistics of gene structures, including the number-of-exon/transcript and the copy-number of transcripts, of our japonica transcriptome assembly onto the draft japonica genome retrieved from ZF-Genomics
transcriptome.to.anguilla.mRNA	Transcriptome boundary as defined by aligning our japonica transcriptome assembly onto the draft anguilla genome retrieved from Eeelbase
transcriptome.to.anguilla.exon	Exon structure as defined by aligning our japonica transcriptome assembly onto the draft anguilla genome retrieved from Eeelbase
tx.to.anguilla.exon.cont1	Exon structure as defined by aligning our japonica transcriptome assembly onto the draft anguilla genome retrieved from Eeelbase.This tab continues that table of "transcriptome.to.anguilla.exon" due to #row limitation in excel "xls" format
tx.to.anguilla.exon.cont2	Exon structure as defined by aligning our japonica transcriptome assembly onto the draft anguilla genome retrieved from Eeelbase.This tab continues that table of "tx.to.anguilla.exon.cont1" due to #row limitation in excel "xls" format
statistics.to.anguilla	Statistics of gene structures, including the number-of-exon/transcript and the copy-number of transcripts, of our japonica transcriptome assembly onto the draft anguilla genome retrieved from Eeelbase

## Sheet: transcriptome.to.japonica.mRNA
transcriptID	path	Anguilla contig/scaffold name	start in contig/scaffold (bp)	end in contig/scaffold (bp)	strand w.r.t. contig/scaffold	fraction of transcript aligned onto contig/scaffold
comp19_c1_seq1	path1	scaffold2929|size60438	1187	1396	+	99.5
comp17_c1_seq1	path1	scaffold9647|size25532	15038	15253	+	98.6
comp1_c0_seq1	path1	scaffold10913|size17558	2192	2467	+	100
comp18_c0_seq2	path1	scaffold8730|size44443	40235	40532	+	100
comp17_c0_seq1	path1	scaffold9647|size25532	12275	14562	+	100
comp15_c0_seq1	path1	scaffold3975|size48373	14629	14876	-	100
comp19_c0_seq1	path1	scaffold2929|size60438	1363	1623	+	97.8
comp26_c1_seq1	path1	scaffold8958|size28522	27501	27710	-	100
comp15_c1_seq1	path1	scaffold3975|size48373	13583	14594	-	100
comp23_c1_seq1	path1	scaffold1959|size81280	25185	25836	+	100
comp21_c0_seq1	path1	scaffold161|size375163	299352	299579	-	100
comp12_c0_seq1	path1	scaffold869|size139478	105111	105864	+	98
comp21_c1_seq1	path1	scaffold161|size375163	299566	299871	-	100
comp26_c0_seq1	path1	scaffold8958|size28522	16956	27522	-	100
comp24_c1_seq1	path1	scaffold3848|size108053	71548	71821	-	100
comp27_c0_seq1	path1	scaffold1411|size269067	213306	214007	-	100
comp23_c0_seq1	path1	scaffold1959|size81280	26340	26578	+	100
comp31_c0_seq1	path1	scaffold5617|size59463	15922	21864	+	100
comp5_c0_seq1	path1	scaffold23|size1000275	546639	546883	+	100
comp24_c0_seq1	path1	scaffold3848|size108053	71120	71561	-	100
comp27_c1_seq1	path1	scaffold1411|size269067	212749	213311	-	100
comp6_c0_seq1	path1	scaffold653|size335999	150327	152302	-	100
comp32_c1_seq1	path1	scaffold2489|size87551	31069	31453	-	100
comp16_c1_seq1	path1	scaffold475|size273336	137886	138219	-	100
comp11_c0_seq1	path1	scaffold50865|size1493	390	1369	+	100
comp11_c0_seq1	path2	scaffold9413|size20774	20401	20774	+	89.7
comp36_c0_seq1	path1	scaffold7807|size40985	11225	14917	-	100
comp35_c1_seq1	path1	scaffold1038|size154462	131515	131758	+	100
comp34_c1_seq1	path1	scaffold521|size368900	146327	146556	-	100
comp30_c0_seq1	path1	scaffold2832|size75711	67274	67640	-	100
comp16_c0_seq1	path1	scaffold475|size273336	137647	137892	-	98.8
comp22_c1_seq1	path1	scaffold85|size350757	199392	199753	-	100
comp29_c0_seq1	path1	scaffold37980|size2292	2054	2292	+	75.5
comp40_c0_seq2	path1	scaffold16928|size9668	2383	2636	+	99.2
comp42_c0_seq1	path1	scaffold4402|size43189	25860	26575	-	100
comp22_c0_seq1	path1	scaffold85|size350757	199077	199360	-	100
comp18_c0_seq1	path1	scaffold1146|size197555	131776	132164	+	100
comp18_c0_seq1	path2	scaffold132248|size567	10	398	-	100
comp44_c0_seq1	path1	scaffold928|size136175	50686	50934	-	100
comp41_c0_seq1	path1	scaffold4342|size43805	16910	17343	+	100
comp28_c0_seq1	path1	scaffold1546|size170238	126289	126735	-	100
comp43_c0_seq1	path1	scaffold101|size526537	119234	119454	+	100
comp35_c0_seq1	path1	scaffold1038|size154462	131203	131514	+	100
comp34_c0_seq1	path1	scaffold521|size368900	146611	151190	-	100
comp49_c1_seq1	path1	scaffold653|size335999	144850	145083	-	100
comp47_c0_seq1	path1	scaffold1925|size95329	57196	57510	+	100
comp37_c0_seq1	path1	scaffold1025|size122290	54989	55708	-	100
comp48_c1_seq1	path1	scaffold556|size202949	29992	30201	+	100
comp50_c0_seq1	path1	scaffold1|size1141856	659803	660072	-	100
comp45_c1_seq1	path1	scaffold168|size286281	175356	175834	-	100
comp51_c0_seq1	path1	scaffold2037|size115433	76130	76615	+	99.8
comp58_c0_seq1	path1	scaffold25739|size9297	7547	8076	+	99.8
comp46_c0_seq1	path1	scaffold248197|size266	2	221	-	100
comp46_c0_seq1	path2	scaffold269561|size244	46	244	+	100
comp47_c1_seq1	path1	scaffold1925|size95329	57497	58576	+	100
comp49_c0_seq1	path1	scaffold653|size335999	144495	144722	-	100
comp61_c0_seq1	path1	scaffold2983|size59613	40451	46522	+	100
comp62_c0_seq1	path1	scaffold703|size274698	25042	25265	-	100
comp46_c1_seq1	path1	scaffold37209|size2367	498	874	+	100
comp60_c0_seq1	path1	scaffold1274|size107434	66877	67201	+	100
comp51_c0_seq2	path1	scaffold2037|size115433	76130	76775	+	100
comp51_c0_seq3	path1	scaffold2037|size115433	76130	76775	+	100
comp71_c1_seq1	path1	scaffold7791|size25396	13218	13912	-	100
comp65_c0_seq1	path1	scaffold5|size931122	228857	229060	-	100
comp36_c1_seq1	path1	scaffold7807|size40985	9147	14031	-	100
comp45_c0_seq1	path1	scaffold168|size286281	173752	175373	-	100
comp64_c0_seq1	path1	scaffold3718|size51625	47295	47503	-	100
comp59_c0_seq1	path1	scaffold2797|size62806	39716	43680	-	100
comp57_c0_seq1	path1	scaffold691|size169218	118753	119434	+	100
comp72_c0_seq1	path1	scaffold747|size147268	110981	111244	-	100
comp78_c0_seq1	path1	scaffold11738|size16151	7826	8137	+	100
comp72_c1_seq1	path1	scaffold747|size147268	111237	111575	-	100
comp77_c1_seq1	path1	scaffold33564|size5487	211	1081	-	100
comp68_c0_seq1	path1	scaffold565|size310731	116019	116472	-	100
comp48_c0_seq1	path1	scaffold556|size202949	30179	30689	+	100
comp77_c0_seq1	path1	scaffold69096|size1048	465	692	-	100
comp77_c0_seq1	path2	scaffold33564|size5487	1119	1346	-	100
comp32_c0_seq1	path1	scaffold2489|size87551	7153	31022	-	88.9
comp63_c0_seq1	path1	scaffold6701|size29496	19575	20144	-	94.3
comp90_c0_seq1	path1	scaffold7743|size32115	2544	3656	+	99.2
comp85_c0_seq1	path1	scaffold1032|size134751	77486	77853	-	100
comp87_c1_seq1	path1	scaffold60|size388745	328341	328668	+	98.5
comp89_c1_seq1	path1	scaffold2842|size63049	39962	40224	-	100
comp76_c0_seq2	path1	scaffold7919|size45402	44843	45175	-	80
comp83_c1_seq1	path1	scaffold1489|size100905	84551	85160	-	100
comp74_c0_seq1	path1	scaffold399|size207929	57187	67824	+	100
comp75_c1_seq1	path1	scaffold556|size202949	156548	157217	-	100
comp89_c0_seq1	path1	scaffold2842|size63049	39328	39912	-	100
comp75_c0_seq1	path1	scaffold556|size202949	157249	157613	-	100
comp87_c0_seq1	path1	scaffold60|size388745	328160	328385	+	100
comp96_c0_seq1	path1	scaffold24192|size5837	912	1194	+	100
comp107_c1_seq1	path1	scaffold7110|size36944	16366	16571	-	100
comp81_c0_seq1	path1	scaffold7676|size29217	21626	23658	+	99.4
comp83_c0_seq1	path1	scaffold1489|size100905	85154	85795	-	100
comp102_c1_seq1	path1	scaffold533|size180101	49157	50108	-	98.7
comp91_c0_seq1	path1	scaffold572|size415628	94825	95310	+	100
comp92_c0_seq1	path1	scaffold3972|size88344	1648	3048	+	100
comp95_c0_seq1	path1	scaffold842|size249234	163641	164201	-	99.1
comp106_c0_seq1	path1	scaffold14253|size15472	434	763	+	100
comp109_c0_seq1	path1	scaffold7239|size27356	14446	14654	+	95
comp107_c0_seq1	path1	scaffold7110|size36944	16138	16387	-	100
comp101_c0_seq1	path1	scaffold427|size229502	41838	42458	+	100
comp115_c0_seq1	path1	scaffold4898|size39452	9327	9663	-	100
comp123_c0_seq1	path1	scaffold49692|size1545	147	446	+	100
comp113_c0_seq1	path1	scaffold22341|size8808	5595	5830	-	100
comp98_c1_seq1	path1	scaffold391|size282870	135366	136085	-	100
comp126_c1_seq1	path1	scaffold7272|size40105	19004	19549	+	99.6
comp115_c1_seq1	path1	scaffold4898|size39452	8165	9293	-	100
comp91_c1_seq1	path1	scaffold572|size415628	90043	94851	+	100
comp108_c0_seq1	path1	scaffold917|size130564	98152	101844	+	100
comp112_c0_seq1	path1	scaffold484|size352939	324128	326224	-	100
comp126_c0_seq1	path1	scaffold7272|size40105	14742	18963	+	100
comp108_c1_seq1	path1	scaffold917|size130564	101879	102268	+	100
comp98_c0_seq1	path1	scaffold391|size282870	134296	135360	-	100
comp102_c0_seq1	path1	scaffold533|size180101	50111	51196	-	100
comp113_c1_seq1	path1	scaffold22341|size8808	5417	5599	-	83.9
comp130_c0_seq1	path1	scaffold7776|size41413	9164	9458	+	100
comp110_c0_seq1	path1	scaffold349|size262329	250510	252150	+	100
comp131_c1_seq1	path1	scaffold10971|size30780	5770	10132	+	100
comp143_c0_seq1	path1	scaffold283414|size231	12	209	-	100
comp125_c1_seq1	path1	scaffold6199|size49801	6298	7324	+	100
comp103_c0_seq1	path1	scaffold1860|size162854	60812	61890	-	100
comp149_c1_seq1	path1	scaffold5517|size43107	32386	32607	-	100
comp141_c0_seq1	path1	scaffold3465|size72895	33184	33457	-	100
comp149_c0_seq1	path1	scaffold5517|size43107	31851	32346	-	100
comp137_c0_seq1	path1	scaffold364|size215670	196155	196371	+	100
comp125_c0_seq1	path1	scaffold6199|size49801	5618	6308	+	100
comp155_c0_seq1	path1	scaffold1072|size164463	13079	13467	-	99.7
comp142_c1_seq1	path1	scaffold125|size320604	145551	146007	+	99.3
comp131_c0_seq1	path1	scaffold10971|size30780	4695	5759	+	100
comp160_c0_seq1	path1	scaffold2765|size158213	121717	121928	-	99.5
comp155_c1_seq1	path1	scaffold1072|size164463	13912	14299	-	100
comp121_c0_seq1	path1	scaffold20831|size6750	3140	3475	+	87.7
comp145_c0_seq1	path1	scaffold393|size281854	55875	57418	+	100
comp160_c1_seq1	path1	scaffold2765|size158213	121937	122227	-	100
comp168_c0_seq1	path1	scaffold70|size371070	367167	367368	-	100
comp164_c1_seq1	path1	scaffold746|size289680	230015	230239	-	100
comp154_c0_seq1	path1	scaffold2138|size207744	90079	95358	+	100
comp164_c0_seq1	path1	scaffold746|size289680	230212	230525	-	100
comp172_c1_seq1	path1	scaffold1421|size113686	50805	51032	+	100
comp166_c1_seq1	path1	scaffold3742|size77556	49990	51455	-	100
comp165_c1_seq1	path1	scaffold13753|size14202	2656	3149	-	100
comp165_c1_seq1	path2	scaffold35055|size2603	1128	1615	+	100
comp172_c0_seq1	path1	scaffold1421|size113686	51030	51670	+	100
comp166_c0_seq1	path1	scaffold3742|size77556	49674	50000	-	100
comp180_c0_seq1	path1	scaffold7051|size28048	23454	23690	+	100
comp175_c1_seq1	path1	scaffold9501|size24460	11888	17778	-	100
comp171_c0_seq1	path1	scaffold95339|size791	166	382	-	100
comp171_c0_seq1	path2	scaffold51271|size1477	1030	1244	+	99.1
comp171_c0_seq1	path3	scaffold234249|size285	79	285	+	95.4
comp171_c0_seq1	path4	scaffold35160|size2589	1330	2438	-	100
comp171_c0_seq1	path5	scaffold281508|size232	68	232	+	76
comp167_c0_seq1	path1	scaffold4660|size41141	22032	22314	+	100
comp167_c0_seq1	path2	scaffold21534|size6337	5958	6240	-	100
comp186_c0_seq1	path1	scaffold11780|size16077	10762	11054	-	100
comp192_c0_seq1	path1	scaffold2321|size71557	5240	5458	-	99.1
comp177_c0_seq1	path1	scaffold992|size182623	170605	178932	+	100
comp88_c0_seq1	path1	scaffold313|size533116	364386	364784	+	100
comp179_c0_seq1	path1	scaffold128|size318954	173558	173766	+	100
comp174_c0_seq1	path1	scaffold208|size281223	21572	30917	+	100
comp128_c0_seq1	path1	scaffold1524|size156440	132625	132844	+	100
comp183_c0_seq1	path1	scaffold285|size707942	203721	204414	-	100
comp191_c0_seq1	path1	scaffold321|size226125	70261	72454	-	99.6
comp178_c0_seq1	path1	scaffold896|size134646	76649	80562	-	100
comp127_c1_seq1	path1	scaffold378|size241138	29655	30898	-	100
comp183_c1_seq1	path1	scaffold285|size707942	204374	204707	-	100
comp192_c1_seq1	path1	scaffold2321|size71557	5480	6016	-	100
comp185_c0_seq1	path1	scaffold5910|size33302	3528	4270	+	100
comp200_c0_seq1	path1	scaffold4377|size43521	16121	21028	-	98.2
comp201_c0_seq1	path1	scaffold2954|size60043	56768	57268	-	99.4
comp188_c0_seq1	path1	scaffold4|size759614	253289	258916	-	100
comp204_c0_seq1	path1	scaffold879|size225332	84242	84508	-	98.9
comp171_c1_seq1	path1	scaffold506|size284371	118600	118835	+	100
comp171_c1_seq1	path2	scaffold5099|size38054	30357	30593	+	100
comp171_c1_seq1	path3	scaffold20912|size8892	6759	6994	-	100
comp194_c1_seq1	path1	scaffold13500|size13422	10129	10341	+	100
comp194_c1_seq1	path2	scaffold3969|size47205	273	485	+	100
comp191_c1_seq1	path1	scaffold321|size226125	72432	73404	-	99.3
comp207_c0_seq1	path1	scaffold8473|size23242	602	1308	-	94.2
comp200_c1_seq1	path1	scaffold4377|size43521	15792	16096	-	100
comp200_c1_seq1	path2	scaffold20333|size22617	9220	9506	+	94.1
comp165_c0_seq1	path1	scaffold13753|size14202	3133	3450	-	100
comp165_c0_seq1	path2	scaffold6281|size54915	33514	33816	+	99.7
comp209_c0_seq1	path1	scaffold10155|size19173	6321	18747	+	100
comp213_c1_seq1	path1	scaffold4877|size39598	36471	36741	-	100
comp194_c0_seq1	path1	scaffold13500|size13422	9853	10146	+	100
comp142_c0_seq1	path1	scaffold125|size320604	145995	146720	+	93
comp212_c1_seq1	path1	scaffold285358|size229	8	208	-	100
comp212_c1_seq1	path2	scaffold260136|size253	27	227	-	100
comp221_c0_seq1	path1	scaffold11590|size16401	7785	10826	-	100
comp225_c0_seq1	path1	scaffold27158|size7562	2984	3190	+	99
comp205_c1_seq1	path1	scaffold2820|size181600	113972	114198	+	100
comp205_c0_seq1	path1	scaffold2820|size181600	113615	113983	+	100
comp203_c0_seq1	path1	scaffold20|size541491	169031	169344	-	100
comp208_c0_seq1	path1	scaffold104|size524010	90947	91183	-	100
comp222_c1_seq1	path1	scaffold7081|size39955	21338	22434	-	100
comp222_c0_seq1	path1	scaffold7081|size39955	22420	24013	-	100
comp221_c0_seq2	path1	scaffold14345|size12353	3725	5288	-	100
comp216_c1_seq1	path1	scaffold1225|size110233	34096	34434	-	100
comp208_c1_seq1	path1	scaffold104|size524010	90595	90969	-	100
comp184_c0_seq1	path1	scaffold374|size213276	96416	105915	-	100
comp230_c1_seq1	path1	scaffold2899|size60941	27902	28181	+	100
comp227_c1_seq1	path1	scaffold26|size770863	469684	472514	-	99.4
comp218_c0_seq1	path1	scaffold1689|size89377	50700	50909	+	100
comp206_c1_seq1	path1	scaffold34|size459336	328846	329455	-	100
comp230_c0_seq1	path1	scaffold2899|size60941	28181	28472	+	100
comp212_c0_seq1	path2	scaffold11670|size32111	24194	24488	-	100
comp241_c1_seq1	path1	scaffold6282|size31414	18382	18601	+	100
comp216_c0_seq1	path1	scaffold1225|size110233	34420	34696	-	100
comp233_c1_seq1	path1	scaffold280|size240772	210558	211944	-	100
comp231_c0_seq1	path1	scaffold2172|size75323	21255	21705	+	100
comp241_c0_seq1	path1	scaffold6282|size31414	17870	18287	+	100
comp237_c0_seq1	path1	scaffold8962|size21923	3784	9875	+	100
comp228_c0_seq1	path1	scaffold478|size189268	126460	126752	+	100
comp238_c0_seq1	path1	scaffold817|size201097	139771	140005	-	99.6
comp239_c0_seq1	path1	scaffold462|size314979	190242	201703	+	99.3
comp249_c0_seq2	path1	scaffold15263|size13495	4698	5110	-	99.5
comp233_c0_seq1	path1	scaffold280|size240772	208070	210151	-	99.5
comp238_c1_seq1	path1	scaffold817|size201097	140045	140336	-	100
comp236_c0_seq1	path1	scaffold2614|size66073	20126	20363	-	100
comp250_c0_seq1	path1	scaffold10276|size18897	1615	1980	-	100
comp249_c0_seq1	path1	scaffold15263|size13495	4625	5110	-	100
comp240_c0_seq1	path1	scaffold168|size286281	203031	203338	-	100
comp247_c0_seq1	path1	scaffold1465|size139531	23100	23365	+	100
comp243_c0_seq1	path1	scaffold1060|size129534	88625	91996	-	100
comp248_c0_seq1	path1	scaffold687|size314159	271354	271839	+	100
comp252_c0_seq1	path1	scaffold4319|size67181	1309	2284	-	100
comp254_c0_seq1	path1	scaffold5196|size49033	16578	16931	+	100
comp255_c0_seq1	path1	scaffold3086|size119298	93685	94836	+	100
comp245_c0_seq1	path1	scaffold17|size617422	173150	173464	+	100
comp252_c1_seq1	path1	scaffold4319|size67181	425	1279	-	100
comp260_c0_seq1	path1	scaffold60|size388745	35780	36477	+	100
comp247_c1_seq1	path1	scaffold1465|size139531	23366	23610	+	100
comp264_c0_seq1	path1	scaffold594|size308435	63068	67727	-	97.5
comp258_c1_seq1	path1	scaffold854|size270988	101717	101956	+	100
comp244_c0_seq1	path1	scaffold2471|size114571	35603	36936	-	100
comp260_c1_seq1	path1	scaffold60|size388745	35059	35410	+	100
comp253_c0_seq1	path1	scaffold1482|size160155	148577	148779	-	100
comp251_c0_seq2	path1	scaffold1219|size282341	225621	226812	+	100
comp251_c0_seq1	path1	scaffold1219|size282341	225621	226943	+	100
comp262_c0_seq1	path1	scaffold2418|size128959	3296	3903	-	100
comp270_c0_seq1	path1	scaffold2507|size67720	63965	64231	+	100
comp271_c0_seq1	path1	scaffold21812|size6174	1477	2056	+	100
comp227_c0_seq1	path1	scaffold26|size770863	468794	469698	-	100
comp262_c0_seq2	path1	scaffold2418|size128959	3296	9956	-	100
comp267_c1_seq1	path1	scaffold251|size250057	18210	18422	+	100
comp258_c0_seq1	path1	scaffold854|size270988	103840	107310	+	100
comp267_c0_seq1	path1	scaffold251|size250057	18412	19118	+	100
comp274_c1_seq1	path1	scaffold4482|size45656	27647	28200	+	100
comp269_c0_seq1	path1	scaffold4112|size105438	21740	36477	+	100
comp274_c0_seq1	path1	scaffold4482|size45656	27200	27741	+	100
comp256_c0_seq1	path1	scaffold2668|size139781	58152	58722	+	100
comp282_c0_seq1	path1	scaffold50222|size1521	714	924	-	100
comp273_c0_seq1	path1	scaffold3452|size77847	29797	30570	-	100
comp283_c0_seq2	path1	scaffold13987|size19469	2413	2626	-	99.5
comp277_c0_seq1	path1	scaffold6325|size35444	29445	33159	-	100
comp275_c1_seq1	path1	scaffold1626|size92113	22816	25337	+	100
comp275_c0_seq1	path1	scaffold1626|size92113	21380	22829	+	100
comp280_c1_seq1	path1	scaffold2785|size63035	31920	32252	-	100
comp282_c1_seq1	path1	scaffold50222|size1521	397	730	-	100
comp273_c1_seq1	path1	scaffold3452|size77847	30568	33183	-	100
comp280_c0_seq1	path1	scaffold2785|size63035	31066	31924	-	99.9
comp289_c0_seq1	path1	scaffold2267|size72859	8396	9522	+	100
comp213_c0_seq1	path1	scaffold4877|size39598	36753	37254	-	100
comp264_c1_seq1	path1	scaffold594|size308435	68264	76604	-	100
comp286_c0_seq1	path1	scaffold934|size239776	163548	165064	-	97.9
comp268_c0_seq1	path1	scaffold57|size400403	258762	281053	+	100
comp290_c0_seq1	path1	scaffold1067|size119006	64050	64476	+	100
comp281_c0_seq1	path1	scaffold2638|size65534	54768	55312	+	100
comp286_c1_seq1	path1	scaffold934|size239776	165049	165273	-	100
comp284_c0_seq1	path1	scaffold500|size197266	105461	105859	-	100
comp292_c1_seq1	path1	scaffold8466|size23254	70	433	-	100
comp293_c1_seq1	path1	scaffold3646|size50637	22785	22987	-	100
comp294_c1_seq1	path1	scaffold11229|size17020	9591	12446	+	100
comp290_c1_seq1	path1	scaffold1067|size119006	63669	64069	+	100
comp279_c1_seq1	path1	scaffold1713|size169746	158223	164696	-	100
comp265_c0_seq1	path1	scaffold6093|size64647	23997	28109	-	97
comp298_c0_seq1	path1	scaffold3863|size48175	10339	10599	-	100
comp292_c0_seq1	path1	scaffold8466|size23254	411	634	-	100
comp299_c0_seq1	path1	scaffold17360|size17318	13440	13696	-	100
comp293_c0_seq1	path1	scaffold3646|size50637	22166	22784	-	100
comp296_c0_seq1	path1	scaffold1|size1141856	844931	846279	-	100
comp283_c0_seq1	path1	scaffold13987|size19469	1352	2626	-	100
comp305_c0_seq1	path1	scaffold1991|size99645	17470	19191	+	99
comp310_c0_seq1	path1	scaffold1816|size167329	98288	98739	+	100
comp279_c0_seq1	path1	scaffold1713|size169746	164680	168583	-	100
comp281_c1_seq1	path1	scaffold2638|size65534	30946	54776	+	100
comp311_c0_seq1	path1	scaffold324|size225809	84166	84488	+	100
comp313_c0_seq1	path1	scaffold9696|size20132	9559	10029	+	100
comp306_c0_seq1	path1	scaffold565|size310731	93441	95241	-	100
comp297_c0_seq1	path1	scaffold113|size497953	439279	441410	-	92.9
comp206_c0_seq1	path1	scaffold34|size459336	328250	329651	-	100
comp309_c0_seq1	path1	scaffold100|size524623	112365	114605	-	100
comp314_c0_seq1	path1	scaffold7758|size62803	11242	18285	+	100
comp310_c1_seq1	path1	scaffold1816|size167329	97538	98292	+	100
comp313_c1_seq1	path1	scaffold9696|size20132	10020	10285	+	100
comp311_c1_seq1	path1	scaffold324|size225809	84480	84757	+	98.6
comp304_c0_seq1	path1	scaffold71|size370580	83711	83932	-	95.8
comp312_c0_seq1	path1	scaffold7642|size26208	17475	18254	+	81.4
comp315_c0_seq1	path1	scaffold1417|size100223	86469	87754	+	100
comp318_c1_seq1	path1	scaffold1290|size202912	77293	78214	-	99.7
comp321_c0_seq1	path1	scaffold6146|size32191	27820	28213	-	100
comp326_c0_seq1	path1	scaffold4740|size40577	14803	15052	+	100
comp322_c0_seq1	path1	scaffold5896|size33354	18611	21032	+	100
comp318_c0_seq1	path1	scaffold1290|size202912	78250	79322	-	100
comp322_c1_seq1	path1	scaffold5896|size33354	17820	18541	+	100
comp326_c1_seq1	path1	scaffold4740|size40577	14545	14801	+	100
comp316_c0_seq1	path1	scaffold121|size323255	61154	62406	-	99.8
comp319_c0_seq2	path1	scaffold30383|size3255	2571	2802	-	98.7
comp319_c0_seq2	path2	scaffold17194|size11559	4591	4776	+	79.1
comp319_c0_seq2	path3	scaffold7171|size70854	1389	1585	-	82.1
comp307_c0_seq1	path1	scaffold530|size177158	47245	47690	+	100
comp325_c0_seq1	path1	scaffold101|size526537	58934	59670	-	100
comp314_c1_seq1	path1	scaffold7758|size62803	18347	26490	+	100
comp329_c0_seq1	path1	scaffold13222|size13764	741	6038	-	97.5
comp329_c0_seq1	path2	scaffold13222|size13764	7727	13024	+	97.5
comp329_c1_seq1	path1	scaffold13222|size13764	529	742	-	83.3
comp329_c1_seq1	path2	scaffold13222|size13764	13023	13236	+	83.3
comp324_c0_seq1	path1	scaffold157|size311452	62932	64932	-	100
comp327_c1_seq1	path1	scaffold208|size281223	35632	35913	+	100
comp331_c0_seq1	path1	scaffold528|size178282	18985	19489	+	100
comp333_c0_seq1	path1	scaffold61104|size1188	950	1180	+	100
comp333_c0_seq1	path2	scaffold156498|size474	14	218	-	89.2
comp317_c1_seq1	path1	scaffold337|size224095	175399	175663	+	100
comp327_c0_seq1	path1	scaffold208|size281223	32438	35643	+	100
comp339_c1_seq1	path1	scaffold4548|size41979	29078	29770	+	100
comp335_c0_seq1	path1	scaffold7137|size27718	6874	7490	-	100
comp332_c0_seq1	path1	scaffold2458|size112314	16287	16655	-	100
comp338_c0_seq1	path1	scaffold2201|size86022	40447	40803	-	100
comp337_c0_seq1	path1	scaffold2517|size136728	2868	3530	-	100
comp342_c0_seq1	path1	scaffold29185|size3484	2919	3130	-	100
comp330_c0_seq1	path1	scaffold5411|size98237	16033	19749	-	100
comp339_c0_seq1	path1	scaffold4548|size41979	29765	33067	+	100
comp341_c1_seq1	path1	scaffold3176|size56816	30237	30514	-	100
comp334_c0_seq1	path1	scaffold8803|size48604	43496	45807	-	100
comp317_c0_seq1	path1	scaffold337|size224095	175643	176165	+	100
comp344_c1_seq1	path1	scaffold2679|size144933	57402	57684	-	100
comp334_c1_seq1	path1	scaffold8803|size48604	38986	40848	-	86.7
comp340_c0_seq1	path1	scaffold956|size146025	109951	110663	-	100
comp341_c0_seq1	path1	scaffold3176|size56816	30484	31955	-	100
comp343_c0_seq1	path1	scaffold8433|size23362	8983	9844	-	82.9
comp340_c1_seq1	path1	scaffold956|size146025	110649	129900	-	100
comp344_c0_seq1	path1	scaffold2679|size144933	57052	57415	-	100
comp346_c0_seq1	path1	scaffold5576|size48376	26575	27234	-	100
comp347_c0_seq1	path1	scaffold2404|size69792	39656	40105	-	100
comp343_c0_seq2	path1	scaffold3161|size58794	14293	16210	+	98.8
comp336_c0_seq1	path1	scaffold2974|size74834	58201	58770	-	100
comp350_c1_seq1	path1	scaffold1174|size180061	167521	167908	+	100
comp316_c1_seq1	path1	scaffold121|size323255	62389	64726	-	100
comp350_c0_seq1	path1	scaffold1174|size180061	166905	167520	+	100
comp348_c0_seq1	path1	scaffold208|size281223	170876	171172	-	100
comp351_c0_seq1	path1	scaffold75664|size965	442	926	+	100
comp351_c0_seq1	path2	scaffold2214|size108131	72327	72811	-	100
comp354_c0_seq1	path1	scaffold14814|size14988	2587	2855	-	100
comp355_c1_seq1	path1	scaffold3717|size49834	1612	3676	-	100
comp357_c0_seq1	path1	scaffold2155|size103669	90432	92711	+	98.4
comp351_c1_seq1	path1	scaffold2214|size108131	71802	72339	-	100
comp355_c0_seq1	path1	scaffold3717|size49834	3654	28543	-	100
comp353_c0_seq1	path1	scaffold269|size243728	168109	168603	+	100
comp360_c0_seq1	path1	scaffold875|size172240	18261	18488	+	100
comp356_c0_seq1	path1	scaffold4656|size60441	46626	47180	+	100
comp359_c1_seq1	path1	scaffold883|size134212	2081	2495	+	100
comp358_c0_seq1	path1	scaffold2267|size72859	44365	50685	-	100
comp363_c0_seq1	path1	scaffold10196|size27926	1504	1904	-	100
comp362_c1_seq1	path1	scaffold1532|size95728	26829	27045	+	100
comp360_c1_seq1	path1	scaffold875|size172240	18472	18811	+	100
comp352_c0_seq1	path1	scaffold2944|size172318	81262	84844	-	100
comp364_c1_seq1	path1	scaffold3291|size67185	55495	55878	-	100
comp352_c1_seq1	path1	scaffold2944|size172318	84823	92060	-	100
comp358_c1_seq1	path1	scaffold2267|size72859	50691	52211	-	100
comp368_c0_seq1	path1	scaffold4261|size46780	27544	27794	-	100
comp368_c0_seq1	path2	scaffold56016|size1313	816	1067	-	100
comp374_c0_seq1	path1	scaffold11764|size16116	7230	7627	-	99.7
comp374_c0_seq1	path2	scaffold34419|size2681	822	1218	+	99.7
comp374_c0_seq2	path1	scaffold11764|size16116	7230	7627	-	99.7
comp374_c0_seq2	path2	scaffold34419|size2681	822	1218	+	99.7
comp365_c0_seq1	path1	scaffold6530|size30277	2583	2965	-	99.5
comp361_c0_seq1	path1	scaffold2973|size164285	126000	126764	+	100
comp362_c0_seq1	path1	scaffold1532|size95728	27147	29828	+	100
comp373_c1_seq1	path1	scaffold2498|size107174	65901	76216	-	99.7
comp375_c1_seq1	path1	scaffold8671|size27682	23122	23448	-	100
comp367_c0_seq1	path1	scaffold1022|size185731	1891	2149	+	100
comp371_c0_seq1	path1	scaffold20|size541491	55652	58314	-	100
comp376_c0_seq1	path1	scaffold903|size131611	17237	17478	-	100
comp382_c0_seq1	path1	scaffold7826|size38510	18655	19087	+	99.8
comp375_c0_seq1	path1	scaffold8671|size27682	23440	25009	-	85
comp383_c0_seq1	path1	scaffold33120|size2835	1607	2309	-	100
comp364_c0_seq1	path1	scaffold3291|size67185	55113	55492	-	100
comp384_c0_seq1	path1	scaffold4374|size64182	9742	9953	+	100
comp380_c0_seq1	path1	scaffold388|size209108	187849	188059	-	100
comp370_c0_seq1	path1	scaffold2503|size67744	26050	26456	+	100
comp378_c0_seq1	path1	scaffold2878|size89959	58517	59309	-	100
comp377_c0_seq1	path1	scaffold42556|size1916	318	819	+	100
comp377_c0_seq1	path2	scaffold10000|size19483	18036	18531	-	100
comp377_c0_seq1	path3	scaffold43666|size1846	418	944	+	100
comp385_c0_seq1	path1	scaffold1027|size122201	59669	61080	+	100
comp386_c1_seq1	path1	scaffold796|size153045	149302	149639	+	100
comp387_c0_seq1	path1	scaffold15832|size10705	9612	10063	+	97.8
comp387_c0_seq1	path2	scaffold6059|size35225	24035	24453	-	97.8
comp380_c0_seq2	path1	scaffold388|size209108	187850	188059	-	99.5
comp390_c0_seq1	path1	scaffold1173|size127783	26474	28022	+	99.2
comp386_c0_seq1	path1	scaffold796|size153045	149675	149998	+	100
comp397_c1_seq1	path1	scaffold6952|size28500	15766	16024	+	99.2
comp379_c0_seq1	path1	scaffold6130|size39315	23251	23690	+	80.6
comp387_c0_seq2	path1	scaffold5362|size119235	67924	79024	+	98.4
comp397_c0_seq1	path1	scaffold6952|size28500	16019	16377	+	100
comp399_c0_seq1	path1	scaffold8454|size30976	242	548	+	98.7
comp398_c0_seq1	path1	scaffold8193|size41914	19056	20573	-	100
comp390_c1_seq1	path1	scaffold1173|size127783	24297	26491	+	100
comp288_c0_seq1	path1	scaffold100|size524623	108952	110234	-	97
comp348_c1_seq1	path1	scaffold208|size281223	171186	182716	-	100
comp402_c1_seq1	path1	scaffold317|size239438	192500	196648	+	99.7
comp385_c0_seq2	path1	scaffold1027|size122201	59669	61080	+	100
comp396_c1_seq1	path1	scaffold3|size1100479	144784	145067	+	100
comp377_c0_seq2	path1	scaffold36043|size2495	1745	2115	-	100
comp377_c0_seq2	path2	scaffold42229|size1937	903	1261	-	100
comp377_c0_seq2	path3	scaffold10000|size19483	18036	18706	+	100
comp401_c0_seq1	path1	scaffold153|size300842	211261	211472	+	100
comp409_c0_seq1	path1	scaffold10274|size32376	13357	13907	+	100
comp406_c0_seq1	path1	scaffold4087|size73462	49479	58860	+	98.2
comp404_c1_seq1	path1	scaffold2842|size63049	27571	32613	-	100
comp396_c0_seq1	path1	scaffold3|size1100479	145052	145377	+	100
comp388_c0_seq1	path1	scaffold2015|size250978	128551	131318	-	100
comp405_c0_seq1	path1	scaffold18997|size15455	179	1345	-	77.1
comp402_c0_seq1	path1	scaffold317|size239438	190953	192519	+	100
comp414_c0_seq1	path1	scaffold22722|size6035	4565	4832	+	100
comp414_c1_seq1	path1	scaffold22722|size6035	4851	5172	+	100
comp403_c0_seq1	path1	scaffold15458|size27629	4830	5259	-	100
comp411_c0_seq1	path1	scaffold389|size507380	94943	95266	+	98.2
comp392_c1_seq1	path1	scaffold552|size175091	84710	99238	-	100
comp410_c0_seq1	path1	scaffold1043|size130462	27560	27863	+	100
comp417_c0_seq1	path1	scaffold8649|size36678	27995	28215	+	97.3
comp373_c0_seq1	path1	scaffold2498|size107174	61100	65220	-	99.4
comp409_c1_seq1	path1	scaffold10274|size32376	13902	15161	+	100
comp421_c0_seq1	path1	scaffold6282|size31414	21318	21723	+	100
comp422_c1_seq1	path1	scaffold7748|size25505	14580	14807	-	100
comp421_c1_seq1	path1	scaffold6282|size31414	20949	21250	+	100
comp419_c0_seq1	path1	scaffold4388|size50692	8072	8299	-	99.6
comp379_c0_seq2	path1	scaffold6957|size33373	26496	32295	+	83.3
comp391_c1_seq1	path1	scaffold3575|size56396	19016	19257	-	100
comp411_c1_seq1	path1	scaffold389|size507380	92663	94932	+	100
comp423_c0_seq1	path1	scaffold3697|size67684	45849	46211	+	100
comp415_c0_seq1	path1	scaffold2491|size68041	66728	67605	+	100
comp418_c0_seq1	path1	scaffold1947|size81523	23691	34835	+	99.8
comp413_c0_seq1	path1	scaffold1000|size147918	140004	140433	+	100
comp412_c0_seq2	path1	scaffold511|size182045	46874	48706	+	100
comp425_c0_seq1	path1	scaffold800|size391670	278662	280066	+	98.4
comp428_c0_seq1	path1	scaffold14157|size12569	9642	10449	+	100
comp278_c0_seq1	path1	scaffold1368|size102660	29793	30625	+	79.9
comp427_c1_seq1	path1	scaffold3464|size74847	68078	70540	-	100
comp424_c1_seq1	path1	scaffold14|size584253	66200	66422	-	100
comp431_c1_seq1	path1	scaffold13749|size13071	3609	4481	-	100
comp429_c0_seq1	path1	scaffold783|size145068	82667	82934	-	100
comp423_c1_seq1	path1	scaffold3697|size67684	42745	45857	+	100
comp429_c1_seq1	path1	scaffold783|size145068	82899	83185	-	100
comp432_c0_seq1	path1	scaffold27771|size10318	2071	3972	+	100
comp432_c0_seq1	path2	scaffold53204|size1404	1180	1399	+	77.8
comp433_c0_seq1	path1	scaffold572|size415628	33159	33967	-	99.9
comp435_c0_seq1	path1	scaffold910|size131261	24752	24951	+	99.5
comp435_c0_seq2	path1	scaffold910|size131261	24752	25732	+	95
comp426_c0_seq1	path1	scaffold1783|size88529	66098	66602	+	100
comp434_c0_seq1	path1	scaffold1243|size108986	89681	89935	+	100
comp439_c1_seq1	path1	scaffold5000|size38736	19741	20016	-	100
comp439_c0_seq1	path1	scaffold5000|size38736	19997	20274	-	100
comp434_c1_seq1	path1	scaffold1243|size108986	89082	89669	+	100
comp418_c0_seq2	path1	scaffold1430|size147125	49767	53224	+	100
comp430_c0_seq1	path1	scaffold654|size313792	259381	260135	-	100
comp440_c0_seq1	path1	scaffold292|size253434	177736	178388	+	99.1
comp433_c1_seq1	path1	scaffold572|size415628	33949	34930	-	100
comp441_c0_seq1	path1	scaffold749|size201879	31486	31837	-	100
comp412_c0_seq1	path1	scaffold161|size375163	320573	322404	+	94.5
comp392_c0_seq1	path1	scaffold552|size175091	59835	84729	-	86.9
comp445_c0_seq1	path1	scaffold3937|size47437	12266	12537	-	100
comp448_c0_seq1	path1	scaffold23418|size5377	5069	5373	+	100
comp441_c1_seq1	path1	scaffold749|size201879	31810	32077	-	100
comp431_c0_seq1	path1	scaffold13749|size13071	4961	7821	-	88.6
comp444_c0_seq1	path1	scaffold2258|size101273	83831	84941	-	100
comp451_c0_seq1	path1	scaffold709|size363745	317350	317647	+	99
comp442_c1_seq1	path1	scaffold637|size207490	148984	149391	-	100
comp452_c0_seq1	path1	scaffold3886|size47977	1505	1861	+	100
comp443_c0_seq1	path1	scaffold179|size329059	245910	247210	+	100
comp444_c1_seq1	path1	scaffold2258|size101273	84944	87797	-	100
comp453_c0_seq1	path1	scaffold2345|size70930	24542	24890	-	100
comp447_c0_seq1	path1	scaffold232|size316446	185774	186852	-	100
comp449_c0_seq1	path1	scaffold2973|size164285	13209	13913	-	100
comp455_c0_seq1	path1	scaffold3206|size56408	139	503	-	99.6
comp450_c0_seq1	path1	scaffold1948|size81516	67600	68094	-	100
comp454_c0_seq1	path1	scaffold187|size285268	254452	254776	-	99.7
comp446_c0_seq1	path1	scaffold2779|size77477	36155	36597	+	100
comp442_c0_seq1	path1	scaffold637|size207490	147321	148996	-	100
comp457_c0_seq1	path1	scaffold3512|size52175	24197	24449	+	98.8
comp448_c0_seq2	path1	scaffold437|size232185	107294	107735	+	100
comp459_c1_seq1	path1	scaffold6960|size28488	13307	13587	-	100
comp404_c0_seq1	path1	scaffold2842|size63049	32605	39343	-	100
comp459_c0_seq1	path1	scaffold6960|size28488	13573	13888	-	100
comp457_c1_seq1	path1	scaffold3512|size52175	24007	24214	+	100
comp456_c1_seq1	path1	scaffold936|size157757	49212	49420	-	98.1
comp455_c1_seq1	path1	scaffold3206|size56408	535	1095	-	100
comp454_c1_seq1	path1	scaffold187|size285268	254790	254995	-	100
comp466_c0_seq1	path1	scaffold24789|size4812	1981	3959	+	99.7
comp447_c1_seq1	path1	scaffold232|size316446	184828	189197	-	100
comp466_c0_seq2	path1	scaffold24789|size4812	1981	3959	+	99.7
comp462_c1_seq1	path1	scaffold674|size343087	12111	12385	+	100
comp456_c0_seq1	path1	scaffold936|size157757	32068	37579	-	100
comp461_c0_seq1	path1	scaffold2189|size127583	5868	8275	+	100
comp468_c0_seq2	path1	scaffold4388|size50692	12642	12940	-	99
comp465_c0_seq1	path1	scaffold3945|size53865	45318	45645	+	100
comp468_c0_seq1	path1	scaffold10455|size24274	17844	19350	+	100
comp467_c1_seq1	path1	scaffold305|size231378	46939	50502	-	99.6
comp462_c0_seq1	path1	scaffold674|size343087	11665	12108	+	100
comp460_c1_seq1	path1	scaffold47799|size1630	306	621	-	99.1
comp460_c1_seq1	path2	scaffold5479|size106991	14584	14900	+	100
comp469_c0_seq1	path1	scaffold2311|size192476	41290	46249	-	99.3
comp471_c1_seq1	path1	scaffold2250|size194359	31285	31633	+	99.7
comp463_c1_seq1	path1	scaffold5168|size52043	6364	9307	+	100
comp467_c0_seq1	path1	scaffold305|size231378	50512	50741	-	100
comp477_c0_seq1	path1	scaffold7652|size54318	43482	43716	-	100
comp474_c0_seq1	path1	scaffold3333|size54491	49459	51330	+	100
comp481_c0_seq1	path1	scaffold5449|size35980	19067	20540	-	100
comp474_c1_seq1	path1	scaffold3333|size54491	36711	49478	+	99
comp436_c0_seq1	path1	scaffold1472|size237062	198339	198679	-	100
comp471_c0_seq1	path1	scaffold2250|size194359	31067	31277	+	100
comp472_c0_seq1	path1	scaffold3317|size121580	25392	57073	-	100
comp484_c0_seq1	path1	scaffold9208|size47872	44324	44713	+	100
comp484_c1_seq1	path1	scaffold9208|size47872	44750	44959	+	100
comp475_c0_seq1	path1	scaffold190|size545990	244506	244850	+	100
comp482_c0_seq1	path1	scaffold3503|size52295	24020	24399	-	100
comp482_c1_seq1	path1	scaffold3503|size52295	24457	24873	-	100
comp487_c0_seq1	path1	scaffold5283|size57322	38448	38675	+	100
comp483_c0_seq1	path1	scaffold2431|size125402	33389	34076	+	100
comp483_c0_seq1	path2	scaffold37315|size2358	393	1088	+	100
comp458_c0_seq1	path1	scaffold3953|size71594	8410	8659	+	100
comp488_c0_seq1	path1	scaffold5259|size37105	4892	16713	+	100
comp489_c0_seq1	path1	scaffold5221|size37934	7884	10526	-	100
comp491_c1_seq1	path1	scaffold4317|size48482	30577	30853	+	100
comp493_c0_seq1	path1	scaffold6012|size32875	14600	18239	-	100
comp479_c0_seq1	path1	scaffold4357|size111871	75372	75790	-	100
comp490_c0_seq1	path1	scaffold721|size177862	144377	144751	-	100
comp495_c0_seq1	path1	scaffold155034|size479	175	401	+	98.7
comp483_c1_seq1	path1	scaffold2431|size125402	32617	33425	+	100
comp496_c0_seq1	path1	scaffold7126|size34525	3248	4035	+	99.9
comp492_c1_seq1	path1	scaffold104|size524010	353193	353406	+	100
comp497_c0_seq1	path1	scaffold3259|size55592	21150	24374	+	100
comp494_c0_seq1	path1	scaffold3|size1100479	1020506	1021316	+	100
comp492_c0_seq1	path1	scaffold104|size524010	353388	353655	+	100
comp498_c1_seq1	path1	scaffold3961|size47274	9746	10471	+	100
comp481_c0_seq2	path1	scaffold1948|size81516	44844	45378	-	94.8
comp503_c0_seq1	path1	scaffold1071|size118874	42929	43148	-	99.5
comp485_c0_seq1	path1	scaffold687|size314159	49328	49558	-	100
comp485_c1_seq1	path1	scaffold687|size314159	49147	49356	-	100
comp498_c0_seq1	path1	scaffold3961|size47274	7460	9752	+	100
comp494_c1_seq1	path1	scaffold3|size1100479	1021322	1022953	+	100
comp460_c0_seq1	path1	scaffold47799|size1630	605	1173	-	100
comp460_c0_seq1	path2	scaffold5479|size106991	13755	14600	+	99.6
comp500_c1_seq1	path1	scaffold2844|size151960	93700	93957	-	100
comp499_c0_seq1	path1	scaffold297|size382773	281658	281911	+	100
comp500_c0_seq1	path1	scaffold2844|size151960	93973	94416	-	100
comp508_c1_seq1	path1	scaffold7467|size52626	11773	12135	-	100
comp508_c0_seq1	path1	scaffold7467|size52626	12237	21614	-	100
comp464_c0_seq1	path1	scaffold382|size210863	72504	72922	+	100
comp511_c0_seq1	path1	scaffold2868|size61448	11114	11392	-	100
comp511_c1_seq1	path1	scaffold2868|size61448	11378	12034	-	100
comp509_c0_seq1	path1	scaffold15033|size38814	37600	37909	-	99.5
comp512_c0_seq1	path1	scaffold951|size227920	165089	165448	-	99.6
comp510_c1_seq1	path1	scaffold9366|size28601	1232	1432	-	95.3
comp504_c0_seq1	path1	scaffold1857|size83790	50510	50822	-	100
comp517_c0_seq1	path1	scaffold7837|size25248	14464	16401	+	100
comp516_c0_seq1	path1	scaffold7758|size62803	46435	46683	-	99.2
comp506_c0_seq1	path1	scaffold117|size573779	125208	125619	+	100
comp515_c0_seq1	path1	scaffold2232|size97213	78864	79107	+	100
comp513_c1_seq1	path1	scaffold1779|size86625	77830	78181	+	100
comp517_c1_seq1	path1	scaffold7837|size25248	16395	17249	+	94.1
comp512_c1_seq1	path1	scaffold951|size227920	165426	166797	-	100
comp513_c0_seq1	path1	scaffold1779|size86625	75827	77829	+	100
comp478_c0_seq1	path1	scaffold4810|size109288	72771	73192	+	100
comp525_c0_seq1	path1	scaffold3078|size58281	680	1788	-	99.3
comp529_c0_seq1	path1	scaffold6925|size38417	27758	27974	-	98.6
comp528_c0_seq1	path1	scaffold9879|size19737	8849	9266	+	98.1
comp527_c0_seq1	path1	scaffold6734|size29392	2088	2532	-	100
comp514_c0_seq1	path1	scaffold187|size285268	282653	282979	-	100
comp534_c0_seq1	path1	scaffold26155|size4281	2007	4070	+	100
comp532_c0_seq2	path1	scaffold9869|size19764	14042	17002	-	99.8
comp531_c0_seq1	path1	scaffold239|size253509	172702	172915	-	99.1
comp522_c1_seq1	path1	scaffold2|size817223	436009	436410	+	100
comp522_c0_seq1	path1	scaffold2|size817223	436394	436739	+	100
comp524_c0_seq1	path1	scaffold980|size125251	43685	44046	-	100
comp539_c0_seq1	path1	scaffold6562|size30128	11094	11349	-	100
comp530_c0_seq1	path1	scaffold899|size221586	194596	197002	-	100
comp541_c0_seq1	path1	scaffold2927|size100092	66148	66747	-	99.8
comp536_c0_seq1	path1	scaffold8770|size55814	5397	5914	+	100
comp520_c0_seq1	path1	scaffold1568|size94187	121	9466	-	100
comp526_c0_seq1	path1	scaffold3449|size70156	62790	64889	+	100
comp546_c0_seq1	path1	scaffold7595|size25958	2512	2892	-	99.7
comp546_c1_seq1	path1	scaffold7595|size25958	2917	3263	-	100
comp543_c0_seq1	path1	scaffold42|size430121	191789	192035	-	99.2
comp518_c0_seq1	path1	scaffold140|size309166	84792	86439	-	100
comp540_c0_seq1	path1	scaffold98|size1089164	280763	281015	-	100
comp540_c1_seq1	path1	scaffold98|size1089164	281025	281288	-	100
comp547_c0_seq1	path1	scaffold1131|size115253	32621	39824	-	98.6
comp551_c0_seq1	path1	scaffold18860|size8039	5748	6468	-	94.4
comp545_c1_seq1	path1	scaffold55|size752364	152560	152769	-	100
comp519_c0_seq1	path1	scaffold740|size190715	70825	71549	-	90.2
comp545_c0_seq1	path1	scaffold55|size752364	152790	153071	-	100
comp547_c1_seq1	path1	scaffold1131|size115253	42822	48891	-	100
comp556_c0_seq1	path1	scaffold4604|size41480	29124	29333	-	100
comp542_c0_seq1	path1	scaffold59|size392180	66863	68186	-	100
comp555_c0_seq1	path1	scaffold3104|size75712	39172	39479	+	100
comp556_c1_seq1	path1	scaffold4604|size41480	29314	29940	-	100
comp519_c1_seq1	path1	scaffold740|size190715	71569	71864	-	100
comp554_c0_seq1	path1	scaffold80|size360407	14107	14332	+	100
comp555_c0_seq2	path1	scaffold3104|size75712	38926	39479	+	100
comp533_c0_seq1	path1	scaffold17732|size9827	450	6296	+	99.2
comp558_c1_seq1	path1	scaffold1786|size168994	115920	116276	-	98.8
comp559_c0_seq1	path1	scaffold3327|size54535	46744	47363	+	100
comp560_c0_seq1	path1	scaffold35598|size2541	2022	2333	-	99
comp560_c0_seq1	path2	scaffold125311|size600	80	392	-	99.4
comp561_c0_seq2	path1	scaffold1966|size81079	73109	73524	-	100
comp549_c0_seq1	path1	scaffold5319|size86266	37992	38297	+	100
comp561_c0_seq1	path1	scaffold1966|size81079	73109	73524	-	100
comp469_c1_seq1	path1	scaffold2311|size192476	40960	41281	-	100
comp548_c0_seq1	path1	scaffold270|size282514	153930	156509	+	100
comp563_c0_seq1	path1	scaffold3099|size57995	30708	31377	+	100
comp562_c0_seq1	path1	scaffold1573|size172496	50099	50358	+	100
comp549_c1_seq1	path1	scaffold5319|size86266	38338	38648	+	100
comp562_c1_seq1	path1	scaffold1573|size172496	49687	50091	+	100
comp567_c0_seq1	path1	scaffold15970|size17661	16861	17335	-	77.2
comp570_c1_seq1	path1	scaffold12949|size14185	6443	6684	+	100
comp570_c0_seq1	path1	scaffold12949|size14185	6202	6446	+	100
comp565_c0_seq1	path1	scaffold553|size173527	26921	27460	+	100
comp564_c0_seq1	path1	scaffold439|size196766	122985	124876	+	100
comp571_c1_seq1	path1	scaffold24254|size9767	1286	1586	-	100
comp569_c1_seq1	path1	scaffold4635|size66863	40222	40490	-	98.2
comp564_c1_seq1	path1	scaffold439|size196766	124891	126096	+	100
comp576_c0_seq1	path1	scaffold7158|size27635	23271	23496	-	100
comp565_c0_seq2	path1	scaffold553|size173527	23297	27460	+	100
comp571_c0_seq1	path1	scaffold24254|size9767	1629	2232	-	100
comp543_c1_seq1	path1	scaffold42|size430121	192058	192261	-	100
comp569_c0_seq1	path1	scaffold4635|size66863	41275	43163	-	100
comp576_c1_seq1	path1	scaffold7158|size27635	22905	23284	-	100
comp558_c0_seq1	path1	scaffold1786|size168994	116297	116543	-	100
comp558_c0_seq1	path2	scaffold24915|size4748	3367	3614	+	100
comp581_c1_seq1	path1	scaffold6200|size34199	28552	28938	-	100
comp581_c0_seq1	path1	scaffold6200|size34199	28325	28561	-	100
comp563_c1_seq1	path1	scaffold3099|size57995	31360	31670	+	100
comp579_c0_seq1	path1	scaffold3568|size51413	4389	5160	+	97.5
comp583_c0_seq1	path1	scaffold4012|size79551	14375	14627	-	100
comp584_c0_seq1	path1	scaffold79520|size924	46	251	-	100
comp587_c0_seq1	path1	scaffold7407|size26661	13504	13763	-	100
comp580_c0_seq1	path1	scaffold2688|size114842	1261	1469	-	100
comp585_c1_seq1	path1	scaffold6992|size34560	2844	3178	+	100
comp535_c0_seq1	path1	scaffold18800|size8091	1070	2996	-	90.9
comp578_c0_seq1	path1	scaffold100|size524623	269664	269945	+	100
comp575_c0_seq1	path1	scaffold1148|size184784	125194	125606	+	100
comp568_c0_seq2	path1	scaffold38911|size2202	1535	2202	+	98.1
comp588_c1_seq1	path1	scaffold4500|size48541	45074	45465	-	100
comp595_c1_seq1	path1	scaffold3588|size53465	27382	27929	+	100
comp574_c0_seq1	path1	scaffold1077|size142274	4378	5749	-	100
comp573_c0_seq1	path1	scaffold2683|size64639	45231	45519	-	98
comp589_c0_seq1	path1	scaffold3043|size58800	42913	43187	+	100
comp590_c0_seq1	path1	scaffold2926|size113649	40358	41125	+	100
comp592_c0_seq1	path1	scaffold1095|size122897	54493	55016	+	100
comp590_c1_seq1	path1	scaffold2926|size113649	39320	40380	+	100
comp592_c1_seq1	path1	scaffold1095|size122897	54264	54509	+	100
comp594_c0_seq1	path1	scaffold4778|size86576	7626	7880	+	100
comp595_c0_seq1	path1	scaffold3588|size53465	23363	26702	+	100
comp601_c0_seq1	path1	scaffold3125|size57549	47787	48031	+	98.8
comp596_c1_seq1	path1	scaffold286|size239727	173504	174449	-	99.7
comp598_c0_seq1	path1	scaffold5359|size65698	38614	39017	-	100
comp604_c0_seq1	path1	scaffold9867|size19767	2238	2443	+	100
comp596_c0_seq1	path1	scaffold286|size239727	172886	173445	-	100
comp604_c1_seq1	path1	scaffold9867|size19767	1517	2178	+	100
comp593_c0_seq1	path1	scaffold215|size400596	140877	141565	+	100
comp602_c1_seq1	path1	scaffold3086|size119298	96762	99320	+	99.5
comp607_c0_seq1	path1	scaffold6061|size32619	22787	23605	+	100
comp599_c0_seq1	path1	scaffold143|size311385	37890	39186	-	100
comp603_c0_seq1	path1	scaffold1011|size123161	112259	112601	+	100
comp613_c0_seq1	path1	scaffold5037|size56760	8045	9431	+	99.5
comp602_c0_seq1	path1	scaffold3086|size119298	99300	100242	+	100
comp600_c1_seq1	path1	scaffold388|size209108	142258	142537	+	100
comp566_c0_seq1	path1	scaffold564|size188376	27429	49836	-	100
comp608_c0_seq1	path1	scaffold2427|size108195	69054	70332	+	100
comp614_c1_seq1	path1	scaffold2730|size63742	48791	49138	-	100
comp609_c0_seq1	path1	scaffold21|size785760	71780	72407	+	100
comp614_c0_seq1	path1	scaffold2730|size63742	48324	48649	-	100
comp613_c1_seq1	path1	scaffold5037|size56760	7022	7903	+	100
comp600_c0_seq1	path1	scaffold388|size209108	142526	144426	+	100
comp568_c0_seq1	path1	scaffold17911|size10784	441	790	-	100
comp568_c0_seq1	path2	scaffold38911|size2202	1862	2202	+	97.1
comp612_c1_seq1	path1	scaffold3641|size50687	13179	21971	+	100
comp617_c1_seq1	path1	scaffold315|size227987	37538	38117	+	100
comp620_c0_seq1	path1	scaffold3469|size102219	35159	35547	+	100
comp622_c1_seq1	path1	scaffold892|size156530	44227	44493	+	99.6
comp621_c0_seq1	path1	scaffold1266|size265648	25534	25947	-	100
comp625_c0_seq1	path1	scaffold6129|size39589	13307	13561	+	100
comp618_c1_seq1	path1	scaffold214|size289695	223698	223980	-	100
comp611_c0_seq1	path1	scaffold496|size248829	137394	139715	-	100
comp626_c1_seq1	path1	scaffold1631|size119225	7066	8062	-	99.7
comp621_c1_seq1	path1	scaffold1266|size265648	25222	25537	-	100
comp628_c0_seq1	path1	scaffold782|size158832	147328	147548	-	100
comp624_c0_seq1	path1	scaffold899|size221586	81695	81900	+	100
comp626_c0_seq1	path1	scaffold1631|size119225	6253	7074	-	100
comp628_c1_seq1	path1	scaffold782|size158832	147599	149049	-	97.2
comp427_c0_seq1	path1	scaffold63786|size1134	456	930	+	91.9
comp625_c1_seq1	path1	scaffold6129|size39589	13550	14128	+	98.5
comp618_c0_seq1	path1	scaffold214|size289695	223350	223696	-	100
comp629_c0_seq1	path1	scaffold253|size330745	91382	92544	-	99.4
comp624_c1_seq1	path1	scaffold899|size221586	81370	81669	+	100
comp636_c0_seq2	path1	scaffold10547|size18326	1562	1779	-	100
comp615_c0_seq1	path1	scaffold1209|size144123	58062	58268	-	100
comp631_c1_seq1	path1	scaffold3277|size80282	33213	33576	-	100
comp632_c1_seq1	path1	scaffold585|size169860	145418	145650	+	100
comp632_c0_seq1	path1	scaffold585|size169860	144433	145313	+	100
comp617_c0_seq1	path1	scaffold315|size227987	35872	37552	+	100
comp640_c1_seq1	path1	scaffold3352|size54306	36002	38335	-	99.7
comp643_c0_seq1	path1	scaffold52939|size1413	730	1309	+	100
comp639_c1_seq1	path1	scaffold682|size155738	81134	81437	-	100
comp639_c0_seq1	path1	scaffold682|size155738	81462	81915	-	100
comp641_c0_seq1	path1	scaffold3301|size71643	53309	54665	+	100
comp646_c0_seq1	path1	scaffold255123|size258	39	239	+	95.2
comp646_c0_seq1	path2	scaffold15668|size10869	9158	9358	+	95.2
comp640_c0_seq1	path1	scaffold3352|size54306	38356	41038	-	100
comp646_c0_seq2	path1	scaffold7825|size31626	8393	8735	-	99.7
comp627_c0_seq1	path1	scaffold32614|size2905	698	946	+	100
comp629_c1_seq1	path1	scaffold253|size330745	79405	91342	-	100
comp631_c0_seq1	path1	scaffold3277|size80282	33584	33848	-	100
comp644_c0_seq1	path1	scaffold3983|size47088	17939	18600	+	100
comp648_c0_seq1	path1	scaffold1147|size114149	106607	106946	-	100
comp653_c0_seq1	path1	scaffold2921|size60531	57702	58065	+	100
comp638_c0_seq1	path1	scaffold2446|size69051	19030	21298	+	100
comp648_c1_seq1	path1	scaffold1147|size114149	106211	106525	-	100
comp654_c0_seq1	path1	scaffold97659|size774	125	382	+	100
comp654_c0_seq1	path2	scaffold2109|size77030	11801	12056	-	99.2
comp657_c0_seq1	path1	scaffold2288|size72351	26946	27188	-	100
comp656_c0_seq1	path1	scaffold11054|size17283	14553	14768	+	100
comp657_c1_seq1	path1	scaffold2288|size72351	27193	27422	-	100
comp650_c0_seq1	path1	scaffold122|size352371	59617	60605	-	100
comp622_c0_seq1	path1	scaffold892|size156530	43820	44236	+	100
comp615_c1_seq1	path1	scaffold1209|size144123	57893	58086	-	99.1
comp650_c0_seq2	path1	scaffold122|size352371	59617	60605	-	100
comp660_c1_seq1	path1	scaffold5809|size107674	86118	86452	+	100
comp645_c0_seq1	path1	scaffold20307|size7068	1765	2349	+	100
comp645_c0_seq1	path2	scaffold22701|size5695	2245	2847	-	100
comp660_c0_seq1	path1	scaffold5809|size107674	86439	86893	+	100
comp659_c0_seq2	path1	scaffold11978|size18410	910	2265	+	100
comp664_c0_seq1	path1	scaffold5607|size38088	12480	13026	+	100
comp662_c0_seq1	path1	scaffold23|size1000275	806751	807644	+	100
comp666_c0_seq1	path1	scaffold384|size347141	301222	301452	-	100
comp668_c1_seq1	path1	scaffold25|size546525	22490	22884	+	100
comp668_c0_seq1	path1	scaffold5432|size46241	4753	5013	-	84.8
comp655_c0_seq1	path1	scaffold221|size495517	404615	404890	+	100
comp647_c0_seq1	path1	scaffold16789|size11719	6217	8044	+	100
comp647_c0_seq1	path2	scaffold6409|size80142	78726	79490	-	100
comp662_c1_seq1	path1	scaffold23|size1000275	803779	806770	+	100
comp665_c0_seq1	path1	scaffold1907|size109431	70733	74290	-	100
comp673_c0_seq1	path1	scaffold2958|size101806	24373	25157	-	100
comp677_c0_seq1	path1	scaffold4734|size40628	32324	32925	-	100
comp673_c0_seq2	path1	scaffold2958|size101806	24373	25157	-	100
comp674_c0_seq1	path1	scaffold12529|size14821	5797	6043	-	100
comp678_c0_seq1	path1	scaffold8295|size39726	6223	6586	+	100
comp676_c0_seq1	path1	scaffold1517|size107987	64052	64551	+	100
comp677_c1_seq1	path1	scaffold4734|size40628	32938	36146	-	100
comp665_c1_seq1	path1	scaffold1907|size109431	75628	78028	-	100
comp681_c0_seq1	path1	scaffold1754|size97229	94496	94735	+	100
comp686_c1_seq1	path1	scaffold2062|size78618	38640	65163	-	99.7
comp686_c0_seq1	path1	scaffold2062|size78618	65148	65385	-	100
comp675_c1_seq1	path1	scaffold348|size316015	103543	110307	+	100
comp682_c0_seq1	path1	scaffold9|size668578	313673	314044	-	100
comp637_c0_seq1	path1	scaffold34|size459336	129382	170407	+	100
comp679_c0_seq1	path1	scaffold19678|size11172	5316	6154	+	100
comp682_c1_seq1	path1	scaffold9|size668578	314101	314464	-	100
comp661_c0_seq1	path1	scaffold5891|size91821	70961	71965	+	100
comp689_c1_seq1	path1	scaffold8513|size47538	15886	16396	-	100
comp689_c0_seq1	path1	scaffold8513|size47538	15346	15857	-	100
comp687_c0_seq1	path1	scaffold3808|size151084	104553	107881	-	100
comp690_c0_seq1	path1	scaffold133|size400424	241697	242727	-	99
comp688_c0_seq1	path1	scaffold621|size215483	158082	158450	-	100
comp694_c0_seq1	path1	scaffold4813|size44580	26014	26376	-	100
comp691_c1_seq1	path1	scaffold1351|size110975	84653	84855	+	100
comp672_c0_seq1	path1	scaffold396|size222186	153653	157027	+	100
comp610_c0_seq1	path1	scaffold23699|size5258	49	916	-	99.8
comp610_c0_seq1	path2	scaffold1149|size115260	32350	77963	-	98.4
comp610_c0_seq1	path3	scaffold2919|size60536	6949	7789	-	98.4
comp610_c0_seq1	path4	scaffold16069|size10460	2244	3019	-	98.4
comp696_c0_seq1	path1	scaffold13771|size13955	12006	12601	+	100
comp697_c1_seq1	path1	scaffold3455|size52930	29736	34087	+	100
comp683_c0_seq1	path1	scaffold4543|size42048	23003	24169	-	100
comp697_c0_seq1	path1	scaffold3455|size52930	29449	29677	+	100
comp691_c0_seq1	path1	scaffold1351|size110975	84309	84644	+	100
comp675_c0_seq1	path1	scaffold348|size316015	68956	103545	+	100
comp695_c0_seq1	path1	scaffold3619|size64225	31419	31819	-	100
comp646_c0_seq3	path1	scaffold15668|size10869	6257	9181	-	100
comp690_c1_seq1	path1	scaffold133|size400424	240537	241672	-	100
comp692_c0_seq1	path1	scaffold3889|size69110	50011	50238	+	100
comp687_c1_seq1	path1	scaffold3808|size151084	99185	103230	-	100
comp701_c0_seq1	path1	scaffold9799|size19912	5315	6260	+	100
comp698_c1_seq1	path1	scaffold1661|size90630	9367	9682	-	100
comp698_c0_seq1	path1	scaffold1661|size90630	8858	9374	-	99.8
comp702_c1_seq1	path1	scaffold999|size221307	128325	130425	+	99.7
comp705_c0_seq1	path1	scaffold4797|size58860	24090	25153	-	100
comp699_c1_seq1	path1	scaffold2794|size94801	25702	27601	+	100
comp707_c1_seq1	path1	scaffold297|size382773	281272	281495	+	99.6
comp710_c1_seq1	path1	scaffold5636|size34873	13427	13675	+	100
comp699_c0_seq1	path1	scaffold2794|size94801	3119	25720	+	100
comp711_c0_seq1	path1	scaffold78|size360976	338964	339881	-	99.8
comp705_c1_seq1	path1	scaffold4797|size58860	21559	24066	-	100
comp702_c0_seq1	path1	scaffold999|size221307	126057	128326	+	100
comp706_c0_seq1	path1	scaffold1915|size208224	194420	200725	-	100
comp715_c0_seq1	path1	scaffold8819|size31178	10286	10621	+	99.7
comp714_c0_seq1	path1	scaffold2899|size60941	23233	24340	+	100
comp713_c0_seq1	path1	scaffold288|size237284	114803	116032	+	100
comp709_c0_seq1	path1	scaffold129|size449438	378200	378408	-	100
comp714_c1_seq1	path1	scaffold2899|size60941	22034	23252	+	100
comp721_c0_seq1	path1	scaffold8877|size22139	15996	18631	+	100
comp713_c1_seq1	path1	scaffold288|size237284	116058	116336	+	100
comp704_c1_seq1	path1	scaffold250|size264018	45101	45419	+	100
comp707_c0_seq1	path1	scaffold297|size382773	253055	281285	+	100
comp703_c0_seq1	path1	scaffold344|size222489	78214	82102	-	100
comp721_c1_seq1	path1	scaffold8877|size22139	14249	16016	+	100
comp719_c0_seq1	path1	scaffold1177|size112535	49050	53018	+	100
comp710_c0_seq1	path1	scaffold5636|size34873	13664	21500	+	99.8
comp726_c0_seq1	path1	scaffold19319|size12286	7395	7679	+	99.7
comp727_c0_seq1	path1	scaffold50077|size1527	550	787	+	100
comp729_c1_seq1	path1	scaffold11531|size16517	7259	8863	+	97.9
comp727_c1_seq1	path1	scaffold12488|size14901	14282	14541	+	99.2
comp727_c1_seq1	path2	scaffold50077|size1527	893	1152	+	99.2
comp725_c0_seq1	path1	scaffold2410|size93761	5933	6142	-	97.2
comp722_c0_seq1	path1	scaffold440|size333338	157638	158279	+	99.8
comp723_c0_seq2	path1	scaffold1655|size176685	144092	145052	+	100
comp722_c1_seq1	path1	scaffold440|size333338	158316	158599	+	100
comp716_c1_seq1	path1	scaffold2530|size91452	49318	49808	+	100
comp732_c0_seq1	path1	scaffold4543|size42048	25023	25711	-	100
comp720_c1_seq1	path1	scaffold358|size526215	444008	446622	+	99.2
comp723_c0_seq1	path1	scaffold8064|size24474	18267	19306	-	100
comp725_c1_seq1	path1	scaffold2410|size93761	6128	7102	-	100
comp736_c0_seq1	path1	scaffold3812|size51307	14710	14921	-	100
comp716_c0_seq1	path1	scaffold2530|size91452	40670	49295	+	100
comp736_c1_seq1	path1	scaffold3812|size51307	12383	14663	-	100
comp741_c1_seq1	path1	scaffold5785|size61570	32314	35010	+	96.3
comp739_c0_seq1	path1	scaffold3673|size74241	40918	41183	+	100
comp741_c0_seq1	path1	scaffold5785|size61570	32063	32340	+	100
comp734_c0_seq2	path1	scaffold3170|size56909	40357	43365	+	100
comp734_c0_seq1	path1	scaffold3170|size56909	40188	43365	+	100
comp742_c1_seq1	path1	scaffold17995|size8721	2576	5357	+	100
comp733_c0_seq1	path1	scaffold706|size153123	113484	113854	+	100
comp747_c0_seq1	path1	scaffold10825|size17710	9272	9814	-	100
comp738_c0_seq1	path1	scaffold2934|size60288	46764	47707	+	100
comp730_c0_seq1	path1	scaffold513|size185004	81689	95455	+	100
comp748_c0_seq1	path1	scaffold11404|size16751	12413	12631	-	100
comp746_c0_seq1	path1	scaffold3833|size48363	32031	32478	-	100
comp744_c0_seq1	path1	scaffold2765|size158213	119802	120080	-	100
comp751_c0_seq1	path1	scaffold2068|size78376	30796	31070	+	100
comp749_c0_seq1	path1	scaffold402|size416495	415698	416054	-	100
comp749_c1_seq1	path1	scaffold402|size416495	415300	415700	-	100
comp720_c0_seq1	path1	scaffold358|size526215	448004	450269	+	100
comp743_c0_seq2	path1	scaffold20339|size7053	770	1386	+	100
comp743_c0_seq1	path1	scaffold20339|size7053	626	1386	+	100
comp750_c0_seq1	path1	scaffold3302|size54923	34449	40285	-	100
comp719_c1_seq1	path1	scaffold1177|size112535	44888	49049	+	100
comp750_c1_seq1	path1	scaffold3302|size54923	40288	41797	-	77.3
comp752_c0_seq1	path1	scaffold1302|size105911	26506	36066	-	100
comp704_c0_seq1	path1	scaffold250|size264018	45508	46137	+	98.9
comp756_c0_seq1	path1	scaffold3445|size102998	23069	23272	+	100
comp761_c0_seq1	path1	scaffold6797|size29156	11932	12187	+	100
comp761_c1_seq1	path1	scaffold6797|size29156	12295	12627	+	100
comp762_c0_seq1	path1	scaffold6016|size41251	22714	22976	+	100
comp759_c1_seq1	path1	scaffold6261|size60128	37571	37917	+	100
comp745_c0_seq1	path1	scaffold2390|size187200	56960	57745	-	100
comp762_c1_seq1	path1	scaffold6016|size41251	22410	22726	+	99.7
comp753_c0_seq1	path1	scaffold23|size1000275	745205	745818	+	100
comp758_c0_seq1	path1	scaffold548|size223331	104180	104458	-	98.6
comp760_c0_seq1	path1	scaffold3822|size48480	10531	11811	+	100
comp759_c0_seq1	path1	scaffold6261|size60128	23329	37547	+	100
comp755_c0_seq1	path1	scaffold2145|size211796	34596	39526	+	100
comp757_c0_seq1	path1	scaffold1365|size102801	60134	63867	+	100
comp754_c0_seq2	path1	scaffold1904|size82477	18469	25692	+	100
comp767_c0_seq1	path1	scaffold6814|size33599	7016	9053	+	100
comp669_c0_seq2	path1	scaffold1117|size140468	26624	27022	+	81.6
comp773_c0_seq1	path1	scaffold6213|size31818	2088	3620	+	100
comp766_c1_seq1	path1	scaffold2556|size82293	28582	29778	-	100
comp763_c0_seq1	path1	scaffold12321|size15173	2380	2666	-	100
comp772_c0_seq1	path1	scaffold23|size1000275	535122	539227	-	99.8
comp766_c0_seq1	path1	scaffold2556|size82293	23751	28581	-	100
comp779_c1_seq1	path1	scaffold13265|size13718	3859	5320	+	100
comp779_c0_seq1	path1	scaffold13265|size13718	5301	6937	+	100
comp768_c0_seq2	path1	scaffold226|size257197	199791	201800	+	100
comp781_c1_seq1	path1	scaffold5137|size55356	14239	14647	-	100
comp782_c0_seq1	path1	scaffold2846|size65136	42923	43173	-	100
comp781_c0_seq1	path1	scaffold5137|size55356	13792	14190	-	100
comp780_c1_seq1	path1	scaffold5036|size103374	80543	81010	+	100
comp785_c1_seq1	path1	scaffold1725|size164759	24448	24715	+	99.6
comp783_c0_seq1	path1	scaffold1531|size95742	13920	14185	-	100
comp782_c1_seq1	path1	scaffold2846|size65136	40052	42939	-	100
comp778_c0_seq1	path1	scaffold1786|size168994	79329	81961	+	100
comp787_c0_seq1	path1	scaffold379|size211343	96474	97460	+	99.2
comp768_c0_seq1	path1	scaffold7163|size27622	8803	10499	-	91.3
comp754_c0_seq1	path1	scaffold2847|size65038	53768	58237	-	100
comp785_c0_seq1	path1	scaffold1725|size164759	23611	24442	+	100
comp780_c0_seq1	path1	scaffold5036|size103374	77766	80513	+	100
comp753_c1_seq1	path1	scaffold23|size1000275	744979	745216	+	100
comp789_c1_seq1	path1	scaffold5879|size114896	110072	110295	+	100
comp765_c0_seq1	path1	scaffold14334|size20289	10084	10319	+	84.9
comp765_c0_seq1	path2	scaffold14334|size20289	16380	16609	-	84.9
comp790_c1_seq1	path1	scaffold1220|size173398	67091	67659	+	100
comp794_c0_seq1	path1	scaffold3973|size47137	45828	46053	-	100
comp794_c1_seq1	path1	scaffold3973|size47137	46063	46330	-	100
comp776_c0_seq1	path1	scaffold9860|size22732	67	21265	+	100
comp776_c0_seq1	path2	scaffold25520|size4932	288	2559	-	99.3
comp787_c1_seq1	path1	scaffold379|size211343	97444	98670	+	100
comp790_c0_seq1	path1	scaffold1220|size173398	65404	67088	+	100
comp793_c0_seq1	path1	scaffold140|size309166	32469	32959	-	100
comp793_c1_seq1	path1	scaffold140|size309166	32945	33265	-	100
comp803_c0_seq1	path1	scaffold20895|size6705	3954	4208	+	100
comp803_c1_seq1	path1	scaffold20895|size6705	3532	3929	+	100
comp800_c0_seq1	path1	scaffold3738|size49561	46577	46800	-	100
comp800_c0_seq1	path2	scaffold23257|size5446	2632	2855	+	100
comp798_c1_seq1	path1	scaffold560|size244321	214409	214787	-	100
comp796_c0_seq1	path1	scaffold39|size436947	413971	414283	-	100
comp807_c0_seq1	path1	scaffold7094|size28923	19413	19874	-	100
comp801_c1_seq1	path1	scaffold2153|size75857	11858	15260	+	100
comp806_c0_seq1	path1	scaffold1314|size105107	48027	48286	-	100
comp801_c0_seq1	path1	scaffold2153|size75857	9069	11869	+	100
comp795_c0_seq1	path1	scaffold149|size379099	158297	158678	+	100
comp806_c1_seq1	path1	scaffold1314|size105107	47764	47972	-	100
comp798_c0_seq1	path1	scaffold560|size244321	214733	214945	-	100
comp789_c0_seq1	path1	scaffold5879|size114896	84313	110087	+	100
comp658_c0_seq1	path1	scaffold15757|size23180	11916	12285	-	100
comp658_c0_seq1	path2	scaffold34514|size2667	221	1122	+	100
comp804_c0_seq1	path1	scaffold6728|size59132	2415	9759	-	97.4
comp810_c1_seq1	path1	scaffold9741|size32242	25302	27006	+	100
comp808_c1_seq1	path1	scaffold2047|size133347	118384	118693	+	100
comp797_c0_seq1	path1	scaffold2459|size105438	11370	11918	-	87.5
comp808_c0_seq1	path1	scaffold2047|size133347	118181	118404	+	100
comp802_c0_seq1	path1	scaffold1590|size96695	77563	78287	-	100
comp807_c2_seq1	path1	scaffold2131|size161912	58041	64027	-	100
comp818_c0_seq1	path1	scaffold6956|size47088	7428	7628	-	100
comp811_c0_seq1	path1	scaffold170|size287622	79867	94623	+	99.6
comp814_c0_seq1	path1	scaffold37105|size2378	23	275	+	100
comp814_c0_seq1	path2	scaffold3825|size48419	10119	10367	-	98.4
comp814_c0_seq1	path3	scaffold202884|size343	59	321	-	100
comp823_c0_seq1	path1	scaffold3270|size96745	89977	90309	-	100
comp821_c0_seq1	path1	scaffold121|size323255	222595	222797	-	98.1
comp822_c0_seq1	path1	scaffold1463|size134814	118830	119085	+	100
comp824_c0_seq1	path1	scaffold22745|size8592	3605	3930	-	100
comp824_c0_seq1	path2	scaffold22207|size5952	682	1007	-	100
comp834_c0_seq1	path1	scaffold9169|size21371	2667	2886	-	100
comp807_c1_seq1	path1	scaffold2131|size161912	56712	58051	-	100
comp815_c0_seq1	path1	scaffold1141|size232345	63017	63333	+	100
comp820_c0_seq1	path1	scaffold1961|size235327	105798	106118	-	100
comp838_c0_seq1	path1	scaffold4642|size41259	6860	7192	+	100
comp836_c0_seq1	path1	scaffold4884|size79456	29175	29997	-	98.8
comp813_c0_seq1	path1	scaffold2533|size150546	120625	142711	+	100
comp840_c0_seq1	path1	scaffold1012|size199896	51666	51970	-	99.7
comp842_c0_seq1	path1	scaffold24755|size4823	1863	2044	+	91.7
comp828_c0_seq1	path1	scaffold115|size622583	555137	555526	+	100
comp827_c0_seq1	path1	scaffold103|size332613	179280	179556	-	100
comp833_c0_seq1	path1	scaffold1251|size157519	49443	49849	-	100
comp839_c0_seq1	path1	scaffold1103|size116799	58725	59171	+	100
comp852_c0_seq1	path1	scaffold10592|size18224	13176	13448	+	100
comp854_c0_seq1	path1	scaffold17615|size21076	13924	14189	+	99.6
comp841_c0_seq1	path1	scaffold1620|size135429	45653	46186	+	100
comp826_c0_seq1	path1	scaffold9292|size46034	41657	42115	+	100
comp826_c0_seq1	path2	scaffold28425|size3650	507	955	-	97.8
comp826_c0_seq1	path3	scaffold24118|size5077	4172	4630	+	100
comp844_c0_seq1	path1	scaffold3420|size99741	49848	51439	+	100
comp859_c0_seq1	path1	scaffold73435|size991	52	518	-	100
comp846_c0_seq1	path1	scaffold3119|size87262	23312	24803	-	100
comp855_c0_seq1	path1	scaffold12970|size17240	1613	8556	+	100
comp857_c0_seq1	path1	scaffold9667|size68528	35867	36371	-	100
comp858_c0_seq1	path1	scaffold12723|size34203	10113	14490	+	100
comp788_c0_seq1	path1	scaffold224|size515516	197380	197636	+	76.9
comp861_c0_seq1	path1	scaffold24637|size9282	1014	6264	-	100
comp861_c0_seq1	path2	scaffold72239|size1006	715	912	-	91
comp861_c0_seq1	path3	scaffold55381|size1332	668	877	-	100
comp863_c0_seq1	path1	scaffold1219|size282341	93071	93386	-	100
comp849_c0_seq1	path1	scaffold1557|size315630	229104	235671	-	100
comp873_c0_seq1	path1	scaffold1642|size96557	95370	95646	+	99.6
comp871_c0_seq1	path1	scaffold23834|size9632	4220	8675	-	100
comp851_c0_seq1	path1	scaffold613|size165523	73944	74238	+	99.3
comp872_c0_seq1	path1	scaffold21337|size6443	4333	4702	-	99.4
comp872_c0_seq1	path2	scaffold22280|size8022	5334	5706	+	99.4
comp866_c0_seq1	path1	scaffold527|size178462	108008	108605	+	100
comp875_c0_seq1	path1	scaffold18938|size10134	9440	9704	+	99.6
comp879_c0_seq1	path1	scaffold8503|size23166	3447	3780	+	100
comp885_c0_seq1	path1	scaffold4821|size41783	24024	24286	-	99.6
comp888_c0_seq1	path1	scaffold7812|size25300	17058	17309	-	100
comp887_c0_seq1	path1	scaffold10262|size30739	18728	19001	+	100
comp817_c0_seq1	path1	scaffold625|size182219	90990	91334	-	100
comp889_c0_seq1	path1	scaffold5833|size59258	29278	29507	+	100
comp890_c0_seq1	path1	scaffold11531|size16517	15527	15891	+	100
comp867_c0_seq1	path1	scaffold5452|size39659	25148	25433	-	100
comp891_c0_seq1	path1	scaffold3697|size67684	42152	42764	+	99.3
comp884_c0_seq1	path1	scaffold67097|size1079	726	995	+	100
comp884_c0_seq1	path2	scaffold66526|size1087	675	915	-	96.4
comp884_c0_seq1	path3	scaffold23387|size5392	1070	1322	+	100
comp877_c0_seq1	path1	scaffold1411|size269067	81738	82144	-	100
comp902_c0_seq1	path1	scaffold6705|size44694	26650	27128	+	100
comp908_c0_seq1	path1	scaffold2482|size68179	18970	19213	+	100
comp878_c0_seq1	path1	scaffold102|size333041	114266	122343	-	100
comp881_c0_seq1	path1	scaffold370|size220803	90833	93321	-	100
comp786_c0_seq1	path1	scaffold4431|size53453	30123	40379	+	100
comp897_c0_seq1	path1	scaffold3052|size65814	58562	61506	+	100
comp848_c0_seq1	path1	scaffold1144|size114496	73612	74138	-	100
comp874_c0_seq1	path1	scaffold6861|size51437	39172	39998	-	100
comp874_c0_seq1	path2	scaffold22458|size5811	1473	2267	-	89.7
comp906_c0_seq1	path1	scaffold66|size516331	405072	405454	-	100
comp899_c0_seq1	path1	scaffold720|size150913	139235	139702	+	100
comp917_c0_seq2	path1	scaffold3079|size58273	45292	45623	+	100
comp916_c0_seq1	path1	scaffold7316|size29509	17063	18262	+	100
comp917_c0_seq1	path1	scaffold3079|size58273	45292	45623	+	100
comp927_c0_seq1	path1	scaffold11464|size16659	15270	15508	+	100
comp912_c0_seq1	path1	scaffold888|size133662	96737	97373	-	99.7
comp900_c0_seq1	path1	scaffold674|size343087	42561	42814	-	100
comp903_c0_seq1	path1	scaffold1679|size89755	75159	75531	+	100
comp933_c0_seq1	path1	scaffold6459|size30593	8472	8761	+	100
comp931_c0_seq1	path1	scaffold15416|size24382	9376	17090	-	100
comp934_c0_seq1	path1	scaffold28454|size3645	2462	3534	-	100
comp934_c0_seq2	path1	scaffold28454|size3645	2462	3534	-	100
comp926_c0_seq1	path1	scaffold616|size164757	8260	9114	-	100
comp924_c0_seq1	path1	scaffold689|size169122	138242	138828	-	100
comp928_c0_seq1	path1	scaffold128|size318954	193158	193681	+	98.9
comp932_c0_seq1	path1	scaffold2294|size128253	100583	100955	+	100
comp935_c0_seq1	path1	scaffold3444|size53207	21003	21286	+	100
comp870_c0_seq1	path1	scaffold327|size594445	9713	10115	+	99.8
comp941_c0_seq1	path1	scaffold3830|size48376	5081	5404	+	100
comp936_c0_seq1	path1	scaffold1514|size119352	64351	65076	+	99.4
comp796_c1_seq1	path1	scaffold39|size436947	413715	413954	-	100
comp937_c0_seq1	path1	scaffold804|size141333	63748	64743	+	100
comp940_c0_seq1	path1	scaffold6847|size37904	35226	36843	+	100
comp943_c0_seq1	path1	scaffold10616|size18177	1214	2689	+	93.1
comp953_c0_seq1	path1	scaffold86425|size860	635	860	+	98.7
comp938_c0_seq1	path1	scaffold1783|size88529	82773	84881	+	99.4
comp949_c0_seq1	path1	scaffold4613|size41421	39210	39525	+	100
comp939_c0_seq1	path1	scaffold307|size239120	58501	58994	-	100
comp911_c0_seq1	path1	scaffold9944|size50796	2712	6143	+	83
comp954_c0_seq1	path1	scaffold3298|size54958	20110	22160	+	99.7
comp957_c0_seq1	path1	scaffold15642|size10894	10400	10678	-	100
comp950_c0_seq1	path1	scaffold5500|size47299	28596	43132	+	100
comp964_c0_seq1	path1	scaffold5764|size49956	17354	17658	-	100
comp915_c0_seq1	path1	scaffold796|size153045	9474	9878	+	100
comp919_c0_seq1	path1	scaffold2001|size80433	32913	33261	+	87
comp967_c0_seq1	path1	scaffold6922|size34916	21131	21368	+	100
comp956_c0_seq1	path1	scaffold920|size130309	93710	93923	-	100
comp952_c0_seq1	path1	scaffold2567|size129051	82844	83068	+	100
comp951_c0_seq1	path1	scaffold117651|size643	352	601	-	100
comp951_c0_seq1	path2	scaffold99|size334025	155492	155741	-	100
comp961_c0_seq1	path1	scaffold4236|size86175	34808	35021	-	100
comp965_c0_seq1	path1	scaffold100|size524623	227607	227832	+	98.7
comp970_c0_seq1	path1	scaffold9814|size19882	3260	3658	-	100
comp948_c0_seq1	path1	scaffold106|size461929	273115	273680	+	100
comp975_c0_seq1	path1	scaffold16111|size10423	1129	1423	-	100
comp971_c0_seq1	path1	scaffold16329|size23306	13440	13803	+	100
comp947_c0_seq1	path1	scaffold2002|size80303	7268	7595	+	100
comp972_c0_seq1	path1	scaffold13800|size29016	11500	11776	+	100
comp986_c0_seq1	path1	scaffold19999|size9920	9122	9320	-	99.5
comp982_c0_seq1	path1	scaffold133|size400424	386934	387200	-	100
comp981_c0_seq1	path1	scaffold159394|size464	2	385	-	93.3
comp968_c0_seq1	path1	scaffold549|size174073	99069	99270	+	100
comp978_c0_seq1	path1	scaffold33121|size2834	268	764	-	99.6
comp978_c0_seq1	path2	scaffold3213|size56314	12599	13105	-	99.6
comp978_c0_seq1	path3	scaffold19805|size7381	3642	4110	-	93.8
comp984_c0_seq1	path1	scaffold13260|size13722	1460	7991	-	100
comp980_c0_seq1	path1	scaffold5384|size55199	25438	31705	+	100
comp983_c0_seq1	path1	scaffold666|size244239	114996	115235	-	100
comp962_c0_seq1	path1	scaffold2422|size118763	21655	22002	+	100
comp976_c0_seq1	path1	scaffold89|size746843	727363	727775	+	100
comp966_c0_seq1	path1	scaffold17|size617422	219534	219888	+	100
comp993_c0_seq1	path1	scaffold18943|size7982	6651	6958	-	100
comp993_c0_seq1	path2	scaffold14862|size11717	1428	1729	+	100
comp988_c0_seq1	path1	scaffold5285|size36981	258	471	+	100
comp997_c0_seq1	path1	scaffold4964|size41431	37696	38121	+	100
comp998_c0_seq1	path1	scaffold10423|size39374	18089	18510	+	98.4
comp974_c0_seq1	path1	scaffold879|size225332	39750	40070	+	100
comp974_c0_seq1	path2	scaffold7571|size30241	19113	19383	+	85
comp1002_c0_seq1	path1	scaffold102|size333041	17228	17466	-	100
comp973_c0_seq1	path1	scaffold10712|size26887	13097	13629	+	100
comp1007_c0_seq1	path1	scaffold17596|size9058	6357	6736	-	100
comp1001_c0_seq1	path1	scaffold3842|size67782	4195	5401	+	100
comp999_c0_seq1	path1	scaffold7080|size27925	7905	8077	+	83.2
comp1004_c0_seq1	path1	scaffold4088|size45824	27412	28927	-	100
comp1003_c0_seq1	path1	scaffold1366|size115089	71076	71577	-	100
comp1013_c0_seq1	path1	scaffold4776|size40317	21946	22581	+	100
comp991_c0_seq1	path1	scaffold6581|size49529	36190	36499	-	88.6
comp995_c0_seq1	path1	scaffold315|size227987	126038	131797	+	100
comp1021_c0_seq1	path1	scaffold7622|size37600	1360	2122	+	99.7
comp1019_c0_seq1	path1	scaffold5360|size36542	27915	28234	+	100
comp1015_c0_seq1	path1	scaffold1272|size136713	70600	71108	+	100
comp1006_c0_seq1	path1	scaffold960|size126951	27119	48216	-	100
comp1024_c0_seq1	path1	scaffold6906|size37140	2690	3024	+	99.4
comp1025_c0_seq1	path1	scaffold9080|size27183	2266	2484	-	100
comp1023_c0_seq1	path1	scaffold720|size150913	50964	51166	+	100
comp1011_c0_seq1	path1	scaffold7645|size88969	23095	36276	-	87.8
comp944_c0_seq1	path1	scaffold3993|size53171	36519	37233	-	100
comp994_c0_seq1	path1	scaffold9553|size32963	8442	9010	-	100
comp1033_c0_seq1	path1	scaffold2723|size66046	33002	35712	-	99.6
comp1032_c0_seq1	path1	scaffold7648|size28651	21706	25559	+	100
comp1027_c0_seq1	path1	scaffold38714|size2220	387	1493	+	100
comp1017_c0_seq1	path1	scaffold5221|size37934	17108	18527	-	100
comp1014_c0_seq1	path1	scaffold121|size323255	128393	128839	-	99.6
comp1039_c0_seq1	path1	scaffold9298|size60837	49418	49700	-	99.3
comp1035_c0_seq1	path1	scaffold11164|size17106	5321	6336	+	100
comp1000_c0_seq1	path1	scaffold1617|size104839	55554	59252	+	100
comp1044_c0_seq1	path1	scaffold5782|size34044	32998	33213	-	100
comp1037_c0_seq1	path1	scaffold74010|size984	257	589	+	99.7
comp1037_c0_seq1	path2	scaffold113231|size670	254	611	-	99.7
comp1037_c0_seq1	path3	scaffold75151|size971	247	593	-	99.7
comp1037_c0_seq1	path4	scaffold150606|size495	11	368	+	99.7
comp1043_c0_seq1	path1	scaffold3841|size48338	13418	14368	-	100
comp1038_c0_seq1	path1	scaffold776|size190766	73461	73738	+	100
comp1042_c0_seq1	path1	scaffold5527|size76297	63859	64141	-	100
comp1047_c0_seq1	path1	scaffold1073|size129297	95414	95932	+	100
comp979_c0_seq1	path1	scaffold427|size229502	147841	151208	-	100
comp958_c0_seq1	path1	scaffold2201|size86022	43967	53498	-	100
comp1048_c0_seq1	path1	scaffold3620|size50855	34638	35212	+	100
comp1058_c0_seq1	path1	scaffold129639|size579	138	501	-	100
comp1047_c0_seq2	path1	scaffold1073|size129297	95414	96058	+	100
comp1054_c0_seq1	path1	scaffold1857|size83790	42644	45171	-	100
comp1022_c0_seq1	path1	scaffold11867|size31137	8203	14831	-	87.8
comp1056_c0_seq1	path1	scaffold422|size224821	9847	10084	-	100
comp1056_c0_seq1	path2	scaffold81350|size906	138	374	+	99.6
comp1051_c0_seq1	path1	scaffold3614|size122830	83764	84264	+	100
comp1060_c0_seq1	path1	scaffold3145|size123279	10767	11120	+	100
comp989_c0_seq1	path1	scaffold1327|size104490	52136	52558	+	100
comp989_c0_seq1	path2	scaffold10361|size18695	15260	15577	+	99.4
comp1061_c0_seq1	path1	scaffold2904|size60881	53061	56395	-	100
comp1065_c0_seq1	path1	scaffold7545|size55206	15745	16246	+	100
comp1062_c0_seq1	path1	scaffold19|size587043	96904	97457	+	100
comp1072_c0_seq1	path1	scaffold24756|size4823	1020	2993	-	100
comp1063_c0_seq1	path1	scaffold571|size237649	85934	87402	-	100
comp1074_c0_seq1	path1	scaffold21302|size16568	3603	9934	-	99.3
comp1053_c0_seq1	path1	scaffold2582|size66482	41458	48788	+	100
comp1070_c0_seq1	path1	scaffold1489|size100905	39228	40185	-	100
comp1076_c0_seq1	path1	scaffold4404|size43165	8271	9628	-	100
comp1055_c0_seq1	path1	scaffold6383|size66017	33010	48750	-	100
comp1008_c0_seq1	path1	scaffold6058|size59650	28531	28852	-	100
comp1068_c0_seq1	path1	scaffold132479|size566	357	566	+	84.7
comp1071_c0_seq1	path1	scaffold8453|size75499	63569	63840	-	100
comp1067_c0_seq1	path1	scaffold342|size310361	254046	256619	+	100
comp959_c0_seq1	path1	scaffold1169|size204297	25255	25703	-	99.8
comp1089_c0_seq1	path1	scaffold3826|size50798	42802	43041	-	100
comp1087_c0_seq1	path1	scaffold2924|size60512	46854	48766	+	100
comp1059_c0_seq1	path1	scaffold1301|size106494	11812	12089	+	100
comp1097_c0_seq1	path1	scaffold12726|size24211	10517	11564	-	99.6
comp1080_c0_seq1	path1	scaffold4745|size60254	27371	28023	-	100
comp1081_c0_seq1	path1	scaffold4908|size81989	5587	6072	+	100
comp1088_c0_seq1	path1	scaffold7774|size48838	42374	42601	-	96.2
comp1098_c0_seq1	path1	scaffold3367|size54132	45283	45931	+	100
comp1104_c0_seq1	path1	scaffold1028|size121982	119597	119849	-	98.7
comp1093_c0_seq1	path1	scaffold5485|size63271	39511	41730	-	100
comp1100_c0_seq1	path1	scaffold314|size228101	94232	94642	+	99.8
comp1084_c0_seq1	path1	scaffold48|size407642	309951	310163	-	100
comp1114_c0_seq1	path1	scaffold160732|size459	223	454	+	98.7
comp1114_c0_seq1	path2	scaffold34311|size2694	6	236	-	98.7
comp1113_c0_seq1	path1	scaffold5221|size37934	31341	31594	-	100
comp1090_c0_seq1	path1	scaffold167|size498290	72840	73147	-	100
comp1116_c0_seq1	path1	scaffold146416|size511	161	378	-	100
comp1116_c0_seq1	path2	scaffold146300|size511	161	378	-	100
comp1066_c0_seq1	path1	scaffold1129|size212735	47974	48326	+	100
comp1117_c0_seq1	path1	scaffold20208|size7129	1812	2076	+	98.1
comp1117_c0_seq1	path2	scaffold115309|size657	160	415	+	100
comp1109_c0_seq1	path1	scaffold5116|size37956	19106	19753	+	100
comp1123_c0_seq1	path1	scaffold39191|size2177	1532	1968	-	100
comp1105_c0_seq1	path1	scaffold6916|size51842	6267	6795	-	100
comp1108_c0_seq1	path1	scaffold819|size348271	126208	135740	+	100
comp747_c1_seq1	path1	scaffold10825|size17710	9799	10075	-	100
comp747_c1_seq1	path2	scaffold6926|size28619	3721	3969	-	90.3
comp747_c1_seq1	path3	scaffold1038|size154462	48629	48893	+	98.6
comp1091_c0_seq1	path1	scaffold2347|size70902	21788	23767	+	100
comp1127_c0_seq1	path1	scaffold4577|size41723	23733	25539	+	100
comp1095_c0_seq1	path1	scaffold501|size184691	46666	47196	+	100
comp1125_c0_seq1	path1	scaffold6682|size60176	19520	19850	+	100
comp1118_c0_seq1	path1	scaffold327|size594445	345289	362233	+	100
comp1110_c0_seq1	path1	scaffold2750|size75988	18	5539	-	88.3
comp1124_c0_seq1	path1	scaffold1556|size129311	110509	110791	+	99.7
comp1129_c0_seq1	path1	scaffold1|size1141856	819251	819784	+	100
comp1141_c0_seq1	path1	scaffold15392|size11166	4317	4615	+	100
comp1146_c0_seq1	path1	scaffold1662|size93707	21073	21382	-	100
comp1121_c0_seq1	path1	scaffold7858|size31405	7916	13322	+	100
comp1136_c0_seq1	path1	scaffold22653|size5715	875	1193	+	100
comp1136_c0_seq1	path2	scaffold17858|size18086	17490	17792	-	95
comp1140_c0_seq2	path1	scaffold8523|size46888	18276	20254	-	100
comp1149_c0_seq1	path1	scaffold7593|size25975	5328	6538	+	100
comp1143_c0_seq1	path1	scaffold2108|size154224	31224	34341	-	100
comp1132_c0_seq1	path1	scaffold4893|size61606	23758	24089	+	100
comp1128_c0_seq1	path1	scaffold17795|size22998	5863	8198	-	100
comp1148_c0_seq1	path1	scaffold3|size1100479	1051778	1052258	-	100
comp1050_c0_seq1	path1	scaffold7479|size77040	24318	24562	+	100
comp1138_c0_seq1	path1	scaffold829|size223983	5371	8442	+	85.2
comp1111_c0_seq1	path1	scaffold23427|size5373	217	2197	-	100
comp1111_c0_seq1	path2	scaffold14628|size23361	20962	23139	+	100
comp1165_c0_seq1	path1	scaffold19064|size12178	3523	3761	-	100
comp913_c0_seq1	path1	scaffold10907|size28785	939	14920	+	90.2
comp1158_c0_seq1	path1	scaffold1064|size120591	109624	110493	+	98.7
comp1167_c0_seq1	path1	scaffold6517|size41674	10757	11644	-	99.6
comp1164_c0_seq1	path1	scaffold6035|size32766	1705	5037	+	98.7
comp1151_c0_seq1	path1	scaffold2377|size118450	91628	91855	-	100
comp1052_c0_seq1	path1	scaffold2958|size101806	53232	53624	-	100
comp1169_c0_seq1	path1	scaffold4459|size47769	18032	18252	-	100
comp1153_c0_seq1	path1	scaffold1349|size135295	18847	19171	+	99.1
comp1163_c0_seq1	path1	scaffold296|size249293	169251	174306	+	99.8
comp1160_c0_seq1	path1	scaffold3589|size78755	13528	13865	-	100
comp1172_c0_seq1	path1	scaffold11524|size16539	6071	6933	+	100
comp1157_c0_seq1	path1	scaffold25801|size6562	966	1531	+	99.5
comp1157_c0_seq1	path2	scaffold3610|size50969	899	1464	-	99.5
comp1173_c0_seq1	path1	scaffold800|size391670	44669	45190	-	99.8
comp1177_c0_seq1	path1	scaffold4278|size74933	54959	55472	+	99
comp1178_c0_seq1	path1	scaffold16172|size10370	4305	4825	-	100
comp1144_c0_seq1	path1	scaffold1622|size92187	65885	66391	-	100
comp1030_c0_seq1	path1	scaffold115|size622583	556124	556677	+	100
comp1191_c0_seq1	path1	scaffold15758|size10795	1672	1998	+	100
comp1179_c0_seq1	path1	scaffold5558|size81921	2775	13387	-	100
comp1174_c0_seq1	path1	scaffold8065|size44378	831	1116	-	100
comp1190_c0_seq1	path1	scaffold9196|size41957	8072	8372	-	100
comp1183_c0_seq1	path1	scaffold22269|size5909	4561	5495	-	76.4
comp1189_c0_seq1	path1	scaffold7834|size28478	846	1079	+	98.7
comp1188_c0_seq1	path1	scaffold5042|size54818	1219	3576	+	100
comp1199_c0_seq1	path1	scaffold43848|size1834	374	866	-	99.8
comp1192_c0_seq1	path1	scaffold54286|size1366	740	1047	-	99.3
comp1192_c0_seq1	path2	scaffold7847|size48994	44265	44574	+	100
comp1152_c0_seq1	path1	scaffold371|size389815	236881	237700	+	100
comp1202_c0_seq1	path1	scaffold13658|size18650	15475	15696	-	93.3
comp1198_c0_seq1	path1	scaffold10492|size29816	24560	26561	-	100
comp1181_c0_seq1	path1	scaffold3195|size58400	22663	23008	+	100
comp1205_c0_seq1	path1	scaffold242515|size274	40	269	-	100
comp1195_c0_seq1	path1	scaffold1035|size135494	19616	19833	-	100
comp1175_c0_seq1	path1	scaffold149|size379099	7000	7470	+	100
comp1196_c0_seq1	path1	scaffold2270|size121793	95691	96052	+	100
comp1208_c0_seq1	path1	scaffold2078|size78032	36568	37208	+	99.8
comp1213_c0_seq1	path1	scaffold16016|size10507	6218	6603	-	100
comp1218_c0_seq1	path1	scaffold6145|size41601	27909	28176	-	100
comp1200_c0_seq1	path1	scaffold3501|size56962	23253	24033	-	100
comp1219_c0_seq1	path1	scaffold5061|size38291	1191	1565	-	99.7
comp1201_c0_seq1	path1	scaffold498|size224837	119216	119634	-	100
comp1224_c0_seq1	path1	scaffold5323|size36752	1748	1966	-	100
comp1210_c0_seq1	path1	scaffold21923|size14969	5714	6412	+	100
comp1170_c0_seq1	path1	scaffold110|size327329	107945	108508	+	99.8
comp1204_c0_seq1	path1	scaffold1232|size264908	192018	192308	+	100
comp1211_c0_seq1	path1	scaffold645|size164129	154659	155517	+	100
comp1206_c0_seq1	path1	scaffold2705|size169026	97875	98753	+	100
comp1227_c0_seq1	path1	scaffold10541|size51877	26834	27073	-	100
comp1193_c0_seq1	path1	scaffold1810|size134690	126837	130110	+	82.6
comp1226_c0_seq1	path1	scaffold513|size185004	173145	173591	+	100
comp1236_c0_seq1	path1	scaffold1158|size115321	933	1139	+	98.6
comp1221_c0_seq1	path1	scaffold1193|size111881	71215	74528	-	100
comp1212_c0_seq1	path1	scaffold2180|size150319	136582	136937	-	100
comp1229_c0_seq1	path1	scaffold4208|size44769	27624	31813	-	99.8
comp1176_c0_seq1	path1	scaffold2144|size77227	50132	52560	+	100
comp1235_c0_seq1	path1	scaffold415|size300640	266876	267782	+	99.5
comp1225_c0_seq1	path1	scaffold659|size158621	135928	136243	+	100
comp1238_c0_seq1	path1	scaffold14913|size23155	14800	17448	+	99.4
comp1217_c0_seq1	path1	scaffold333|size474800	267224	267588	+	100
comp1241_c0_seq1	path1	scaffold15275|size17457	5258	5575	+	100
comp1232_c0_seq1	path1	scaffold18410|size23683	247	782	+	84
comp1246_c0_seq1	path1	scaffold52939|size1413	104	359	+	100
comp1231_c0_seq1	path1	scaffold1365|size102801	17787	18070	+	100
comp1234_c0_seq1	path1	scaffold24543|size6985	2385	2775	-	79.1
comp1239_c0_seq1	path1	scaffold414|size207205	7677	8017	+	100
comp1228_c0_seq1	path1	scaffold2103|size102098	20953	21205	+	92
comp1244_c0_seq1	path1	scaffold1080|size124388	113928	114650	+	100
comp1257_c0_seq1	path1	scaffold11901|size16685	5926	6238	+	99.1
comp1237_c0_seq1	path1	scaffold385|size209995	164500	164908	+	100
comp1242_c0_seq1	path1	scaffold132|size561273	313891	314261	-	100
comp1249_c0_seq1	path1	scaffold1219|size282341	89943	90325	-	100
comp1245_c0_seq1	path1	scaffold1128|size162355	33460	34064	-	99.6
comp1258_c0_seq1	path1	scaffold3464|size74847	38027	38229	-	100
comp1255_c0_seq1	path1	scaffold740|size190715	71826	72055	-	100
comp1260_c0_seq1	path1	scaffold13414|size13526	7462	7698	-	100
comp1253_c0_seq1	path1	scaffold49399|size1557	734	942	-	100
comp1253_c0_seq1	path2	scaffold1365|size102801	3021	3229	+	100
comp1275_c0_seq1	path1	scaffold7934|size30959	16366	16718	-	100
comp1250_c0_seq1	path1	scaffold530|size177158	61595	62259	+	100
comp1261_c0_seq1	path1	scaffold24532|size9809	5771	6009	+	100
comp1261_c0_seq1	path2	scaffold30247|size5466	4427	4664	-	100
comp1261_c0_seq1	path3	scaffold21199|size9745	3992	4230	+	100
comp1240_c0_seq1	path1	scaffold1910|size165526	29466	29725	-	100
comp1252_c0_seq1	path1	scaffold2314|size224405	170312	170739	-	100
comp1262_c0_seq1	path1	scaffold119|size326113	317045	317798	+	100
comp1265_c0_seq1	path1	scaffold80|size360407	13305	13921	+	100
comp1276_c0_seq2	path1	scaffold7089|size34471	10977	32652	-	100
comp1274_c0_seq1	path1	scaffold656|size159214	136115	136356	+	100
comp1269_c0_seq1	path1	scaffold393|size281854	174786	180612	-	100
comp1276_c0_seq1	path1	scaffold37941|size2295	1775	2016	-	93.1
comp1289_c0_seq1	path1	scaffold23163|size5482	2676	3195	+	100
comp1279_c0_seq1	path1	scaffold1046|size124500	35389	35626	-	100
comp1284_c0_seq1	path1	scaffold34|size459336	102802	103039	-	100
comp1287_c0_seq1	path1	scaffold706|size153123	39409	39662	-	99.6
comp1283_c0_seq1	path1	scaffold27|size493886	481983	482221	+	100
comp1216_c0_seq1	path1	scaffold156|size322965	284050	284274	+	82.4
comp1216_c0_seq1	path2	scaffold4064|size72000	1877	2116	+	86.8
comp1216_c0_seq1	path3	scaffold21257|size6488	4945	5197	-	93.8
comp1289_c1_seq1	path1	scaffold7280|size29869	19921	20524	+	100
comp1254_c0_seq1	path1	scaffold26|size770863	346184	349468	-	100
comp1294_c0_seq1	path1	scaffold18437|size16157	3829	4123	-	96.1
comp1259_c0_seq1	path1	scaffold6524|size85396	62197	78175	-	91.9
comp1281_c0_seq1	path1	scaffold142|size307107	85414	88884	+	100
comp1301_c0_seq1	path1	scaffold1928|size82021	71327	71566	-	99.2
comp1302_c0_seq1	path1	scaffold7698|size46368	43544	43765	+	100
comp1303_c0_seq1	path1	scaffold15302|size12285	6556	7044	+	98
comp1296_c0_seq1	path1	scaffold6611|size29914	16327	16579	+	100
comp1290_c0_seq1	path1	scaffold5654|size58887	31271	31560	-	100
comp1292_c0_seq1	path1	scaffold2708|size79727	25654	26911	-	100
comp1026_c0_seq1	path1	scaffold108448|size701	83	461	+	100
comp1026_c0_seq1	path2	scaffold402|size416495	342537	342893	-	100
comp1307_c0_seq1	path1	scaffold8626|size40676	24148	24823	-	99.4
comp1222_c0_seq1	path1	scaffold10069|size19347	629	4215	+	100
comp1222_c0_seq1	path2	scaffold3332|size54495	76	365	+	100
comp1285_c0_seq1	path1	scaffold336|size224098	112321	119791	-	100
comp1311_c0_seq1	path1	scaffold6550|size30166	16405	16713	+	100
comp1295_c0_seq1	path1	scaffold23430|size5372	593	975	+	100
comp1306_c0_seq1	path1	scaffold1414|size100298	84728	85097	+	100
comp1307_c0_seq2	path1	scaffold8626|size40676	24078	24823	+	100
comp1286_c0_seq1	path1	scaffold3415|size58800	35973	37283	+	100
comp1317_c0_seq1	path1	scaffold10770|size17809	10928	11134	+	100
comp1256_c0_seq1	path1	scaffold1104|size120406	96651	97269	-	99.8
comp1321_c0_seq1	path1	scaffold7317|size42744	7488	7709	-	96.9
comp1309_c0_seq1	path1	scaffold442|size196363	42342	42767	+	100
comp1326_c0_seq1	path1	scaffold8315|size23679	6851	7154	+	100
comp1282_c0_seq1	path1	scaffold3145|size123279	60199	66464	+	100
comp1333_c0_seq1	path1	scaffold170914|size427	57	396	-	100
comp1297_c0_seq1	path1	scaffold6091|size33005	20543	25994	-	100
comp1316_c0_seq1	path1	scaffold1280|size131759	16801	17265	+	100
comp1319_c0_seq1	path1	scaffold53072|size1409	867	1409	+	100
comp1319_c0_seq1	path2	scaffold7535|size26171	14792	15333	+	99.8
comp1318_c0_seq1	path1	scaffold73|size426911	25422	25737	-	100
comp1310_c0_seq1	path1	scaffold55|size752364	613591	614031	+	100
comp1339_c0_seq1	path1	scaffold14814|size14988	2224	2597	-	100
comp1323_c0_seq1	path1	scaffold579|size218085	149102	175623	-	100
comp1314_c0_seq1	path1	scaffold1141|size232345	154422	156607	+	100
comp1327_c0_seq1	path1	scaffold2026|size79712	73717	74066	-	100
comp1312_c0_seq1	path1	scaffold12595|size14729	6432	14253	-	94.5
comp1342_c0_seq1	path1	scaffold3620|size50855	37778	38046	-	100
comp1349_c0_seq1	path1	scaffold4687|size65266	11270	11557	+	99
comp1334_c0_seq1	path1	scaffold863|size149642	111402	111683	+	100
comp1330_c0_seq1	path1	scaffold7113|size27791	14264	18191	-	100
comp1335_c0_seq1	path1	scaffold1030|size123701	29572	29875	-	100
comp1345_c0_seq1	path1	scaffold2509|size67647	51068	51323	-	100
comp1340_c0_seq1	path1	scaffold442|size196363	140942	141215	+	99.6
comp1332_c0_seq1	path1	scaffold577|size170810	96132	96616	+	100
comp1323_c0_seq2	path1	scaffold579|size218085	149102	175623	-	100
comp1354_c0_seq1	path1	scaffold6383|size66017	49264	49573	+	99.7
comp1341_c0_seq1	path1	scaffold7272|size40105	33844	37975	+	99.8
comp1338_c0_seq1	path1	scaffold603|size186360	33051	33312	-	98.1
comp1355_c0_seq1	path1	scaffold757|size192326	110805	111195	-	99.2
comp1358_c0_seq1	path1	scaffold2497|size67827	2731	3892	+	100
comp1368_c0_seq1	path1	scaffold3459|size52858	45859	46115	+	98.5
comp1361_c0_seq1	path1	scaffold35|size579214	204713	204934	+	99.6
comp1360_c0_seq1	path1	scaffold2360|size70638	23749	25005	-	100
comp1313_c0_seq1	path1	scaffold6145|size41601	39397	39710	-	100
comp1313_c0_seq1	path2	scaffold10780|size17796	13436	13703	+	100
comp1350_c0_seq1	path1	scaffold3|size1100479	156029	156494	+	100
comp1347_c0_seq1	path1	scaffold6145|size41601	38748	39165	-	100
comp1347_c0_seq1	path2	scaffold10780|size17796	13935	14353	+	100
comp1351_c0_seq1	path1	scaffold293|size293733	153683	153970	+	100
comp1372_c0_seq1	path1	scaffold7838|size35013	15818	16097	+	99.6
comp1365_c0_seq1	path1	scaffold5766|size34120	19854	22009	-	100
comp1353_c0_seq1	path1	scaffold235985|size283	6	224	-	100
comp1353_c0_seq1	path2	scaffold259337|size254	6	224	-	100
comp1353_c0_seq1	path3	scaffold41455|size1991	1024	1242	-	100
comp1353_c0_seq1	path4	scaffold91252|size821	476	694	-	100
comp1353_c0_seq1	path5	scaffold41287|size2004	245	460	+	98.6
comp1346_c0_seq1	path1	scaffold2367|size70501	26328	33299	+	100
comp1378_c0_seq1	path1	scaffold8054|size36429	26253	26517	+	99.6
comp1377_c0_seq1	path1	scaffold10425|size18556	11636	12594	-	100
comp1370_c0_seq1	path1	scaffold2899|size60941	27289	27921	+	100
comp1367_c0_seq1	path1	scaffold1465|size139531	27390	37543	-	100
comp1381_c0_seq1	path1	scaffold4426|size46330	27382	30526	+	99.6
comp1384_c0_seq1	path1	scaffold24222|size5030	528	733	+	98.6
comp1379_c0_seq1	path1	scaffold5347|size62684	42074	42526	+	99.8
comp1366_c0_seq1	path1	scaffold11578|size18751	12923	13091	+	76.5
comp1385_c0_seq1	path1	scaffold5563|size35308	32771	32996	-	98.7
comp1389_c0_seq1	path1	scaffold6908|size42409	5207	5415	-	100
comp1374_c0_seq1	path1	scaffold4383|size43474	17894	18211	-	100
comp1359_c0_seq1	path1	scaffold5311|size56239	43562	43894	+	90
comp1357_c0_seq1	path1	scaffold3556|size106812	23651	24020	+	94.9
comp1371_c0_seq1	path1	scaffold1268|size346162	205114	205334	-	100
comp1375_c0_seq1	path1	scaffold98|size1089164	133221	140222	+	100
comp1387_c0_seq1	path1	scaffold13407|size22206	11231	11457	-	100
comp1387_c0_seq1	path2	scaffold135018|size556	274	540	-	100
comp1395_c0_seq1	path1	scaffold623|size164075	121072	121693	+	99.5
comp1357_c0_seq2	path1	scaffold3556|size106812	23776	24020	+	92.8
comp1380_c0_seq1	path1	scaffold1527|size156942	58757	59717	+	100
comp1373_c0_seq1	path1	scaffold5610|size59791	26292	29028	-	100
comp1376_c0_seq1	path1	scaffold513|size185004	179666	180851	+	100
comp1388_c0_seq1	path1	scaffold11508|size16556	4706	5015	+	78.5
comp1409_c0_seq1	path1	scaffold33950|size2736	2376	2667	+	96.1
comp1401_c0_seq1	path1	scaffold5352|size52672	46319	46635	-	100
comp1405_c0_seq1	path1	scaffold911|size206135	139096	139712	+	98.3
comp1369_c0_seq1	path1	scaffold122|size352371	76752	80581	-	100
comp1400_c0_seq1	path1	scaffold3150|size57156	31604	31931	-	100
comp1399_c0_seq1	path1	scaffold2749|size67550	4769	5509	+	100
comp1402_c0_seq1	path1	scaffold1702|size153081	147155	147789	+	100
comp1415_c0_seq1	path1	scaffold7907|size27321	9659	10446	+	100
comp1383_c0_seq1	path1	scaffold389|size507380	450479	466642	+	100
comp1413_c0_seq1	path1	scaffold11388|size16772	9569	9796	-	100
comp1410_c0_seq1	path1	scaffold702|size153494	25365	25596	-	100
comp1390_c0_seq1	path1	scaffold3806|size54190	37630	37991	+	100
comp1418_c0_seq1	path1	scaffold8555|size23031	21505	21807	+	100
comp1348_c0_seq1	path1	scaffold22537|size18130	13192	14990	+	82.9
comp1404_c0_seq1	path1	scaffold1127|size115443	61833	62715	+	100
comp1419_c0_seq1	path1	scaffold6932|size28587	20198	20439	-	100
comp1417_c0_seq2	path1	scaffold3418|size53510	30781	31281	-	100
comp1421_c0_seq1	path1	scaffold1584|size93587	13281	13657	-	100
comp1416_c0_seq1	path1	scaffold753|size207271	120957	123683	+	100
comp1412_c0_seq1	path1	scaffold693|size154396	68158	68384	-	100
comp1426_c0_seq1	path1	scaffold289|size237050	182162	188177	+	99.2
comp1430_c0_seq1	path1	scaffold4107|size46296	15997	16312	+	100
comp1423_c0_seq1	path1	scaffold903|size131611	85498	86029	+	100
comp1420_c0_seq1	path1	scaffold1251|size157519	67175	68647	-	100
comp1417_c0_seq1	path1	scaffold3418|size53510	30781	31281	-	100
comp1431_c0_seq1	path1	scaffold175856|size412	83	300	-	100
comp1386_c0_seq1	path1	scaffold29769|size3372	935	2833	-	94.7
comp1386_c0_seq1	path2	scaffold2513|size83891	10730	11059	+	95
comp1442_c0_seq1	path1	scaffold12626|size33859	4941	5224	-	99.6
comp1436_c0_seq1	path1	scaffold8895|size27747	158	1394	-	100
comp1434_c0_seq1	path1	scaffold2939|size60219	12289	12548	-	96.3
comp1428_c0_seq1	path1	scaffold1098|size165532	11722	12017	-	99.3
comp1429_c0_seq1	path1	scaffold158|size300004	265604	265958	+	100
comp1264_c0_seq1	path1	scaffold3028|size58996	12614	15533	-	100
comp1264_c0_seq1	path2	scaffold34275|size2698	1051	2098	+	76.8
comp1452_c0_seq1	path1	scaffold4448|size42841	11593	11810	-	100
comp1447_c0_seq1	path1	scaffold16943|size9654	7558	8459	+	97.6
comp1447_c0_seq1	path2	scaffold14743|size16906	2427	3345	+	97.6
comp1422_c0_seq1	path1	scaffold321|size226125	109067	109661	-	100
comp1457_c0_seq1	path1	scaffold10756|size20806	6109	6525	+	99.8
comp1433_c0_seq1	path1	scaffold440|size333338	168605	168945	+	100
comp1444_c0_seq1	path1	scaffold6071|size40473	37294	37592	-	100
comp1462_c0_seq1	path1	scaffold11304|size30443	23014	23865	-	100
comp1397_c0_seq1	path1	scaffold721|size177862	28529	31971	-	100
comp1407_c0_seq1	path1	scaffold968|size215413	92594	93265	+	99.6
comp1449_c0_seq1	path1	scaffold2765|size158213	48179	48676	+	100
comp1396_c0_seq1	path1	scaffold5331|size36704	27419	27992	-	85
comp1460_c0_seq1	path1	scaffold985|size124866	71768	72030	+	100
comp1459_c0_seq1	path1	scaffold5690|size34574	23520	27758	+	99.4
comp1448_c0_seq1	path1	scaffold7174|size54532	24799	25113	-	100
comp1445_c0_seq1	path1	scaffold696|size174765	128073	129786	+	100
comp1467_c0_seq1	path1	scaffold18086|size12484	8222	9334	-	100
comp1465_c0_seq1	path1	scaffold2578|size79617	421	2110	+	100
comp1463_c0_seq1	path1	scaffold2250|size194359	31836	32131	+	100
comp1463_c0_seq2	path1	scaffold2250|size194359	31836	32131	+	100
comp1466_c0_seq1	path1	scaffold23468|size5353	3055	3989	+	79.1
comp1458_c0_seq1	path1	scaffold5464|size95329	24500	24931	-	100
comp1454_c0_seq1	path1	scaffold2458|size112314	87175	92331	+	100
comp1474_c0_seq1	path1	scaffold241|size255547	90045	90507	+	100
comp1482_c0_seq1	path1	scaffold10936|size33234	30462	31662	+	100
comp1437_c0_seq1	path1	scaffold42|size430121	394738	394967	+	100
comp1393_c0_seq1	path1	scaffold2443|size95901	57204	79669	-	76.8
comp1438_c0_seq1	path1	scaffold277|size249103	152546	154208	-	100
comp1486_c0_seq1	path1	scaffold79|size543104	320239	320475	+	99.2
comp1481_c0_seq1	path1	scaffold9|size668578	311738	312547	-	100
comp1498_c0_seq1	path1	scaffold3953|size71594	42910	43120	+	99.5
comp1456_c0_seq1	path1	scaffold2580|size66504	32917	33124	-	100
comp1490_c0_seq1	path1	scaffold1145|size129206	26208	27207	-	100
comp1506_c0_seq1	path1	scaffold14202|size12524	576	778	+	100
comp1501_c0_seq1	path1	scaffold2225|size79420	26555	27456	+	100
comp1476_c0_seq1	path1	scaffold167|size498290	453528	453852	+	100
comp1487_c0_seq1	path1	scaffold786|size142880	67290	102034	-	100
comp1477_c0_seq1	path1	scaffold5922|size36211	32371	35095	+	77.7
comp1432_c0_seq1	path1	scaffold594|size308435	169607	170191	-	100
comp1488_c0_seq1	path1	scaffold3572|size51387	47363	48772	+	86.2
comp1512_c0_seq1	path1	scaffold6340|size60730	13502	13755	-	100
comp1512_c0_seq1	path2	scaffold55995|size1313	453	667	-	84.1
comp1511_c0_seq1	path1	scaffold677|size181302	91362	91824	-	100
comp1515_c0_seq1	path1	scaffold5846|size33624	26491	27018	+	100
comp1524_c0_seq1	path1	scaffold3134|size61976	15662	15902	-	100
comp1521_c0_seq1	path1	scaffold4180|size135549	71687	72032	-	100
comp1508_c0_seq1	path1	scaffold3612|size52321	19118	19408	-	78
comp1475_c0_seq1	path1	scaffold97|size335605	285126	285710	-	100
comp1523_c0_seq1	path1	scaffold1485|size104664	53705	62004	+	100
comp1534_c0_seq1	path1	scaffold14350|size23670	8982	9286	-	99.3
comp1527_c0_seq1	path1	scaffold1701|size89034	1295	2019	+	100
comp1525_c0_seq1	path1	scaffold2145|size211796	175190	175663	-	100
comp1528_c0_seq1	path1	scaffold958|size217563	12766	13014	+	99.2
comp1537_c0_seq1	path1	scaffold1326|size104510	97662	97901	+	100
comp1510_c0_seq1	path1	scaffold259|size340404	219661	225883	-	100
comp1529_c0_seq1	path1	scaffold1556|size129311	44101	46223	-	100
comp1538_c0_seq1	path1	scaffold7112|size27794	1076	3111	-	100
comp1539_c0_seq1	path1	scaffold8010|size28463	18576	19116	-	100
comp1542_c0_seq1	path1	scaffold18469|size8326	2088	5299	-	100
comp1543_c0_seq1	path1	scaffold2567|size129051	57194	57551	-	99.4
comp1505_c0_seq1	path1	scaffold378|size241138	98844	99059	-	100
comp1546_c0_seq1	path1	scaffold4815|size61737	4217	11194	-	100
comp1535_c0_seq1	path1	scaffold1|size1141856	842627	844022	-	100
comp1547_c0_seq1	path1	scaffold1705|size91586	38805	39097	-	100
comp1553_c0_seq1	path1	scaffold5347|size62684	43372	43615	+	100
comp1548_c0_seq1	path1	scaffold15522|size11010	5271	9552	-	100
comp1513_c0_seq1	path1	scaffold80|size360407	196508	196703	+	92.9
comp1556_c0_seq1	path1	scaffold2963|size109599	61820	62078	-	99.6
comp1554_c0_seq1	path1	scaffold2617|size77803	52649	58972	-	100
comp1553_c0_seq2	path1	scaffold5347|size62684	43119	43615	+	100
comp1565_c0_seq1	path1	scaffold61580|size1177	607	1005	-	100
comp1563_c0_seq1	path1	scaffold9806|size55112	45564	46069	-	100
comp1559_c0_seq1	path1	scaffold64|size379139	29559	29813	-	100
comp1561_c0_seq1	path1	scaffold51451|size1469	1013	1365	+	99.5
comp1561_c0_seq1	path2	scaffold5168|size52043	18232	18598	-	99.5
comp1567_c0_seq1	path1	scaffold14699|size20350	11514	11750	-	98.8
comp1531_c0_seq1	path1	scaffold3922|size84773	79810	81253	+	100
comp1533_c0_seq1	path1	scaffold1721|size192337	17530	18131	+	100
comp1558_c0_seq1	path1	scaffold1557|size315630	85392	85707	+	100
comp1562_c0_seq1	path1	scaffold2031|size105951	66910	67603	-	100
comp1545_c0_seq1	path1	scaffold84780|size874	181	664	+	100
comp1545_c0_seq1	path2	scaffold2619|size93843	93203	93687	-	100
comp1580_c0_seq1	path1	scaffold23686|size5265	4681	4925	+	100
comp1576_c0_seq1	path1	scaffold4318|size43943	11093	12640	-	100
comp1509_c0_seq1	path1	scaffold309|size463461	375236	375452	-	100
comp1509_c0_seq1	path2	scaffold1311|size105330	71623	71836	-	100
comp1557_c0_seq1	path1	scaffold2239|size146263	89537	89753	-	100
comp1586_c0_seq1	path1	scaffold9940|size24921	5000	5440	-	99.8
comp1573_c0_seq1	path1	scaffold2059|size78694	52743	58507	+	100
comp1564_c0_seq1	path1	scaffold7791|size25396	12258	13928	-	100
comp1582_c0_seq1	path1	scaffold41|size463117	23315	24255	+	100
comp1577_c0_seq1	path1	scaffold61|size386053	177127	177675	+	100
comp1568_c0_seq1	path1	scaffold9006|size65722	20051	20334	+	100
comp1581_c0_seq1	path1	scaffold2156|size202681	102808	103033	-	100
comp1584_c0_seq1	path1	scaffold2390|size187200	121368	121926	-	100
comp1587_c0_seq1	path1	scaffold16455|size17023	10672	11118	+	100
comp1549_c0_seq1	path1	scaffold505|size183142	94732	95164	-	100
comp1588_c0_seq1	path1	scaffold16409|size26961	24208	24460	-	100
comp1588_c0_seq1	path2	scaffold3750|size51291	13275	13527	-	100
comp1590_c0_seq1	path1	scaffold12626|size33859	3589	6908	-	100
comp1592_c0_seq1	path1	scaffold5431|size36091	10979	11971	-	100
comp1585_c0_seq1	path1	scaffold86|size567241	399161	402782	+	100
comp1598_c0_seq1	path1	scaffold7212|size57306	19372	19763	-	99.2
comp1572_c0_seq1	path1	scaffold57713|size1267	823	1081	-	100
comp1572_c0_seq1	path2	scaffold19209|size11048	1703	1965	+	100
comp1572_c0_seq1	path3	scaffold771|size144246	143843	144101	-	99.6
comp1599_c0_seq2	path1	scaffold1408|size100494	57735	58147	-	100
comp1571_c0_seq1	path1	scaffold16122|size10414	2436	6466	+	93.1
comp1607_c0_seq1	path1	scaffold15518|size26375	18238	18465	-	99.6
comp1589_c0_seq1	path1	scaffold32|size605056	536212	536487	-	96.8
comp1589_c0_seq1	path2	scaffold1426|size99838	10679	10903	-	78.9
comp1609_c0_seq1	path1	scaffold9879|size19737	6653	7024	+	100
comp1608_c0_seq1	path1	scaffold5191|size39555	25092	28287	+	99.4
comp1597_c0_seq1	path1	scaffold126|size325628	49387	49765	+	99.7
comp1599_c0_seq1	path1	scaffold1408|size100494	57735	58147	-	100
comp1600_c0_seq1	path1	scaffold14139|size12591	2785	10137	-	100
comp1611_c0_seq1	path1	scaffold4029|size48288	25320	28109	+	93.6
comp1620_c0_seq1	path1	scaffold8280|size23770	7520	7760	+	99.6
comp1622_c0_seq1	path1	scaffold14273|size13966	8704	9122	+	100
comp1616_c0_seq1	path1	scaffold3614|size122830	69688	80892	+	100
comp1619_c0_seq1	path1	scaffold6108|size106777	78130	78456	-	100
comp1617_c0_seq1	path1	scaffold28982|size3530	2906	3267	-	100
comp1617_c0_seq1	path2	scaffold95627|size788	65	627	+	100
comp1617_c0_seq1	path3	scaffold48592|size1593	22	586	+	100
comp1612_c0_seq1	path1	scaffold6880|size65800	54115	54519	-	100
comp1606_c0_seq1	path1	scaffold2590|size66412	23779	38359	-	100
comp1621_c0_seq1	path1	scaffold1447|size239910	49899	50265	+	100
comp1613_c0_seq1	path1	scaffold13114|size17343	1825	2407	+	100
comp1626_c0_seq1	path1	scaffold11297|size20877	7980	8649	-	99.7
comp1636_c0_seq1	path1	scaffold44429|size1801	720	1015	-	100
comp1628_c0_seq1	path1	scaffold2847|size65038	8399	9136	-	100
comp1627_c0_seq1	path1	scaffold18|size641153	448496	448778	+	100
comp1555_c0_seq1	path1	scaffold455|size253289	246908	251558	+	89.7
comp1631_c0_seq1	path1	scaffold4503|size42396	34533	34921	+	99.2
comp1633_c0_seq1	path1	scaffold8367|size63059	13837	15361	+	100
comp1602_c0_seq1	path1	scaffold4|size759614	161931	179455	-	100
comp1632_c0_seq1	path1	scaffold2739|size63575	35258	35684	+	99.1
comp1641_c0_seq1	path1	scaffold5844|size33635	20047	26745	+	100
comp1560_c0_seq1	path1	scaffold526|size178569	133455	133771	-	100
comp1652_c0_seq1	path1	scaffold2245|size74468	70893	71247	+	99.7
comp1654_c0_seq1	path1	scaffold12017|size15705	6454	12274	+	100
comp1643_c0_seq1	path1	scaffold3859|size48204	832	6182	-	98.9
comp1640_c0_seq1	path1	scaffold21923|size14969	1524	5735	+	75.5
comp1634_c0_seq1	path1	scaffold1331|size104105	48102	60357	-	100
comp1655_c0_seq1	path1	scaffold1939|size83643	18917	20106	+	100
comp1648_c0_seq1	path1	scaffold1271|size282966	239609	241531	+	100
comp1661_c0_seq1	path1	scaffold3780|size56291	39371	40380	-	100
comp1653_c0_seq1	path1	scaffold204|size613575	490955	491195	+	100
comp1659_c0_seq1	path1	scaffold1802|size180432	3317	3621	-	100
comp1669_c0_seq1	path1	scaffold4786|size40268	16719	17020	+	100
comp1670_c0_seq1	path1	scaffold2951|size72020	30008	30340	+	99.7
comp1604_c0_seq1	path1	scaffold1643|size91535	15652	31779	+	78.1
comp1651_c0_seq1	path1	scaffold122|size352371	81820	83893	-	100
comp1441_c0_seq2	path1	scaffold565|size310731	116676	170225	-	100
comp1663_c0_seq1	path1	scaffold592|size168250	105235	105578	-	100
comp1680_c0_seq1	path1	scaffold2158|size79107	30422	30656	-	95.5
comp1647_c0_seq1	path1	scaffold8594|size22942	7875	10832	-	100
comp1685_c0_seq1	path1	scaffold18956|size7973	3312	3541	+	98.7
comp1673_c0_seq1	path1	scaffold4445|size70800	23548	23837	-	100
comp1674_c0_seq1	path1	scaffold287|size237988	23307	23724	+	100
comp1650_c0_seq1	path1	scaffold80|size360407	291583	294195	+	100
comp1679_c0_seq1	path1	scaffold4203|size120794	96549	96907	-	100
comp1675_c0_seq1	path1	scaffold568|size436652	327836	329121	-	100
comp1692_c0_seq1	path1	scaffold11139|size17135	15233	15511	-	100
comp1642_c0_seq1	path1	scaffold1238|size204165	69012	85418	-	99
comp1681_c0_seq1	path1	scaffold3051|size141080	88491	88702	+	100
comp1662_c0_seq1	path1	scaffold3961|size47274	13537	15495	-	94.4
comp1688_c0_seq1	path1	scaffold3728|size51398	17019	17270	+	100
comp1695_c0_seq1	path1	scaffold5976|size32997	15198	15678	-	100
comp1678_c0_seq1	path1	scaffold2360|size70638	63282	63735	+	100
comp1689_c0_seq1	path1	scaffold1567|size94273	64848	65060	+	100
comp1699_c0_seq2	path1	scaffold2427|size108195	48635	49106	-	99.6
comp1699_c0_seq1	path1	scaffold2427|size108195	48785	49106	-	99.4
comp1677_c0_seq1	path1	scaffold1885|size276368	104056	104380	-	100
comp1700_c0_seq1	path1	scaffold7133|size32209	22733	23191	-	100
comp1704_c0_seq1	path1	scaffold7239|size27356	13795	14303	+	100
comp1697_c0_seq1	path1	scaffold1043|size130462	26233	26587	+	100
comp1690_c0_seq1	path1	scaffold2170|size75416	42920	43197	+	93.9
comp1709_c0_seq1	path1	scaffold1557|size315630	161609	162930	+	99.6
comp1696_c0_seq1	path1	scaffold2279|size156079	123066	123396	+	100
comp1710_c0_seq1	path1	scaffold13402|size15687	8537	8813	+	99.6
comp1705_c0_seq1	path1	scaffold4037|size76894	43633	43925	-	100
comp1703_c0_seq1	path1	scaffold536|size373427	241960	242317	-	100
comp1668_c0_seq1	path1	scaffold1104|size120406	24690	25053	-	95.3
comp1668_c0_seq1	path2	scaffold119102|size634	174	530	-	95.3
comp1694_c0_seq1	path1	scaffold6878|size57863	42198	42677	+	79.9
comp1719_c0_seq1	path1	scaffold2548|size67157	27236	28259	-	98.6
comp1721_c0_seq1	path1	scaffold93579|size804	126	368	+	100
comp1708_c0_seq1	path1	scaffold3119|size87262	69460	72322	+	100
comp1687_c0_seq1	path1	scaffold3077|size58282	15848	16218	-	100
comp1714_c0_seq1	path1	scaffold3030|size71467	407	609	+	100
comp1720_c0_seq1	path1	scaffold86357|size861	38	861	+	95.7
comp1720_c0_seq1	path2	scaffold11932|size15829	6979	7849	-	100
comp1718_c0_seq1	path1	scaffold3982|size49200	17257	37608	+	100
comp1715_c0_seq1	path1	scaffold933|size129087	79238	79555	-	100
comp1701_c0_seq1	path1	scaffold3148|size119795	15711	16053	-	100
comp1682_c0_seq1	path1	scaffold4348|size46638	23560	26433	+	90.9
comp1731_c0_seq1	path1	scaffold4137|size45404	30405	30885	+	100
comp1441_c0_seq1	path1	scaffold565|size310731	116676	170225	-	100
comp1723_c0_seq2	path1	scaffold1376|size102517	31815	32195	+	100
comp1723_c0_seq1	path1	scaffold1376|size102517	31815	32195	+	100
comp1725_c0_seq1	path1	scaffold7790|size34748	27827	32139	-	100
comp1716_c0_seq1	path1	scaffold15770|size10780	6481	7071	-	86.7
comp1727_c0_seq1	path1	scaffold874|size135375	1923	3747	+	100
comp1733_c0_seq1	path1	scaffold8516|size23129	8715	9116	-	100
comp1713_c0_seq1	path1	scaffold15232|size28755	12252	12661	-	100
comp1728_c0_seq1	path1	scaffold14334|size20289	17179	17529	+	100
comp1728_c0_seq1	path2	scaffold10711|size20386	18594	18898	+	86.9
comp1728_c0_seq1	path3	scaffold101432|size748	327	679	-	100
comp1732_c0_seq1	path1	scaffold371|size389815	336105	336564	+	100
comp1736_c0_seq1	path1	scaffold11072|size18081	14459	15038	-	76.3
comp1516_c0_seq1	path1	scaffold1348|size153733	150807	153097	-	99.8
comp1734_c0_seq1	path1	scaffold594|size308435	222526	222964	+	97.8
comp1717_c0_seq1	path1	scaffold98|size1089164	388608	411013	+	99.7
comp1737_c0_seq1	path1	scaffold977|size135949	118711	118920	-	100
comp1745_c0_seq1	path1	scaffold2668|size139781	117405	117849	-	99.8
comp1729_c0_seq1	path1	scaffold1687|size128279	114961	115560	+	100
comp1752_c0_seq1	path1	scaffold23681|size5266	1634	2344	+	100
comp1730_c0_seq1	path1	scaffold55|size752364	311058	311431	-	100
comp1746_c0_seq1	path1	scaffold14015|size12745	6617	6991	+	100
comp1666_c0_seq1	path1	scaffold18|size641153	383643	384142	-	100
comp1761_c0_seq1	path1	scaffold10712|size26887	12353	12700	+	100
comp1744_c0_seq1	path1	scaffold11167|size17100	7791	9959	-	100
comp1750_c0_seq1	path1	scaffold465|size540629	96752	98764	-	99.8
comp1753_c0_seq1	path1	scaffold4810|size109288	71803	72231	+	100
comp1747_c0_seq1	path1	scaffold4644|size115410	22572	22958	-	100
comp1711_c0_seq1	path1	scaffold6788|size29184	1685	1973	+	100
comp1711_c0_seq1	path2	scaffold9827|size19856	9232	9506	+	100
comp1759_c0_seq1	path1	scaffold185969|size383	100	361	+	99
comp1765_c0_seq1	path1	scaffold305|size231378	188843	189073	-	99.6
comp1756_c0_seq1	path1	scaffold305|size231378	22557	25340	-	100
comp1739_c0_seq1	path1	scaffold2245|size74468	41709	41964	+	100
comp1773_c0_seq1	path1	scaffold813|size140691	118812	119283	-	99.8
comp1735_c0_seq1	path1	scaffold5|size931122	439567	439983	+	100
comp1758_c0_seq1	path1	scaffold1833|size99470	87992	88538	-	100
comp1764_c0_seq1	path1	scaffold2632|size76080	15489	19970	-	100
comp1742_c0_seq1	path1	scaffold2136|size107029	73933	79789	-	100
comp1774_c0_seq1	path1	scaffold229|size284577	275500	275911	-	100
comp1779_c0_seq1	path1	scaffold4744|size40522	7782	8342	+	100
comp1780_c0_seq1	path1	scaffold2057|size112718	45014	52393	-	100
comp1782_c0_seq1	path1	scaffold2099|size81008	51154	51385	+	100
comp1767_c0_seq1	path1	scaffold6552|size41386	12659	13018	-	100
comp1771_c0_seq1	path1	scaffold9|size668578	299852	300126	+	100
comp1781_c0_seq1	path1	scaffold4031|size51043	24058	25561	-	100
comp1784_c0_seq1	path1	scaffold4219|size46905	14075	14646	-	95.1
comp1778_c0_seq1	path1	scaffold8648|size39778	26269	26695	-	100
comp1762_c0_seq1	path1	scaffold903|size131611	81483	82236	+	100
comp1762_c0_seq1	path2	scaffold31934|size2998	356	834	-	84.6
comp1789_c0_seq1	path1	scaffold19396|size7669	880	1512	-	100
comp1763_c0_seq1	path1	scaffold2422|size118763	49443	63598	+	99.8
comp1791_c0_seq1	path1	scaffold15275|size17457	14038	15486	+	99.3
comp1783_c0_seq1	path1	scaffold189|size275853	79621	80163	+	100
comp1788_c0_seq1	path1	scaffold4375|size81414	26932	27190	+	100
comp1796_c0_seq1	path1	scaffold99213|size763	355	694	+	100
comp1777_c0_seq1	path1	scaffold62161|size1165	582	916	-	99.6
comp1777_c0_seq1	path2	scaffold137|size398708	75216	75668	+	99.6
comp1798_c0_seq1	path1	scaffold4539|size42053	20433	20776	+	100
comp1786_c0_seq1	path1	scaffold433|size296631	205932	206942	+	100
comp1790_c0_seq1	path1	scaffold712|size152483	85185	85424	+	100
comp1785_c0_seq1	path1	scaffold1735|size222764	83154	84731	+	100
comp1799_c0_seq1	path1	scaffold11367|size24469	4771	5212	+	100
comp1754_c0_seq1	path1	scaffold394|size320946	160082	160663	-	100
comp1795_c0_seq1	path1	scaffold1752|size250394	28078	28379	+	100
comp1804_c0_seq1	path1	scaffold2189|size127583	1700	2491	+	99.6
comp1786_c0_seq2	path1	scaffold433|size296631	205932	206942	+	100
comp1812_c0_seq1	path1	scaffold7649|size25787	18385	18679	+	100
comp1811_c0_seq1	path1	scaffold11192|size31846	7394	7740	-	100
comp1802_c0_seq1	path1	scaffold3199|size56478	19983	21624	-	100
comp1819_c0_seq1	path1	scaffold104014|size730	179	484	-	100
comp1815_c0_seq1	path1	scaffold4688|size40941	22624	23046	+	100
comp1805_c0_seq1	path1	scaffold187|size285268	12746	17414	-	99.8
comp1822_c0_seq1	path1	scaffold2829|size62265	33211	33538	+	100
comp1821_c0_seq1	path1	scaffold4357|size111871	94251	94638	+	99.7
comp1828_c0_seq1	path1	scaffold15770|size10780	5895	6220	-	98.5
comp1814_c0_seq1	path1	scaffold3913|size95609	58052	58450	-	99.8
comp1722_c0_seq1	path1	scaffold2206|size94734	30817	33861	+	100
comp1801_c0_seq1	path1	scaffold2006|size92092	5752	6295	-	100
comp1827_c0_seq1	path1	scaffold5172|size51893	16065	16374	-	99.7
comp1792_c0_seq1	path1	scaffold1332|size108595	67723	71282	+	100
comp1826_c0_seq1	path1	scaffold8367|size63059	10069	11053	+	100
comp1820_c0_seq1	path1	scaffold249|size250813	86274	86583	+	100
comp1803_c0_seq1	path1	scaffold1603|size193917	33439	33653	+	99.5
comp1825_c0_seq1	path1	scaffold5371|size84969	35910	36282	-	100
comp1844_c0_seq1	path1	scaffold152891|size487	168	455	+	100
comp1840_c0_seq1	path1	scaffold645|size164129	161632	161975	-	99.7
comp1749_c0_seq1	path1	scaffold2418|size128959	117442	117942	+	100
comp1775_c0_seq1	path1	scaffold315|size227987	149086	150164	+	100
comp1834_c0_seq1	path1	scaffold2244|size93405	54759	55144	-	100
comp1838_c0_seq1	path1	scaffold5724|size34372	16087	16519	+	100
comp1839_c0_seq1	path1	scaffold247|size250962	119163	119827	+	99.6
comp1831_c0_seq1	path1	scaffold42|size430121	302033	302868	+	100
comp1836_c0_seq1	path1	scaffold22|size529308	12933	25767	-	100
comp1851_c0_seq1	path1	scaffold7127|size46148	41979	42215	-	100
comp1832_c0_seq1	path1	scaffold26|size770863	538605	538871	+	100
comp1857_c0_seq1	path1	scaffold10222|size30652	16092	16328	-	99.2
comp1837_c0_seq1	path1	scaffold270|size282514	130246	131628	+	100
comp1853_c0_seq1	path1	scaffold17979|size11009	2634	3024	-	100
comp1848_c0_seq1	path1	scaffold7676|size29217	17632	20127	+	100
comp1850_c0_seq1	path1	scaffold7088|size44685	39424	43077	+	100
comp1858_c0_seq1	path1	scaffold6533|size61283	1537	1787	+	100
comp1860_c0_seq1	path1	scaffold2636|size200598	87035	87240	-	99.5
comp1859_c0_seq1	path1	scaffold8010|size28463	17652	18140	-	100
comp1845_c0_seq1	path1	scaffold1565|size116337	64625	65359	-	100
comp1755_c0_seq1	path1	scaffold956|size146025	21377	22293	+	100
comp1862_c0_seq1	path1	scaffold2905|size81080	19412	19674	+	100
comp1854_c0_seq1	path1	scaffold356|size329005	76783	76999	-	100
comp1833_c0_seq1	path1	scaffold23244|size5450	1	514	-	90.8
comp1823_c0_seq1	path1	scaffold1073|size129297	19347	20096	-	100
comp1869_c0_seq1	path1	scaffold1192|size113656	26702	27131	-	100
comp1874_c0_seq1	path1	scaffold8052|size62548	17419	17803	-	100
comp1872_c0_seq1	path1	scaffold3293|size56502	30738	31942	-	100
comp1866_c0_seq1	path1	scaffold292|size253434	225017	225383	+	100
comp1881_c0_seq1	path1	scaffold6113|size42223	13727	14046	-	99.1
comp1873_c0_seq1	path1	scaffold10480|size18451	5991	6299	-	100
comp1868_c0_seq1	path1	scaffold563|size179895	137172	137774	-	100
comp1888_c0_seq1	path1	scaffold4706|size40821	1121	1407	+	99.7
comp1871_c0_seq1	path1	scaffold5010|size61453	53568	54304	+	100
comp1882_c0_seq1	path1	scaffold5848|size33593	32086	32558	-	100
comp1880_c0_seq1	path1	scaffold1882|size83198	35374	35602	+	100
comp1875_c0_seq1	path1	scaffold51336|size1474	462	887	+	100
comp1875_c0_seq1	path2	scaffold20913|size8949	7686	8109	+	100
comp1892_c0_seq1	path1	scaffold21465|size6380	1479	3422	-	99.6
comp1891_c0_seq1	path1	scaffold6886|size28773	5718	6136	-	100
comp1884_c0_seq1	path1	scaffold4816|size53913	32665	33065	+	100
comp1863_c0_seq1	path1	scaffold14594|size12047	8302	8847	+	100
comp1889_c0_seq1	path1	scaffold10951|size17494	2058	2389	+	99.1
comp1865_c0_seq1	path1	scaffold1290|size202912	82727	83256	-	100
comp1883_c0_seq1	path1	scaffold2517|size136728	2297	2660	-	100
comp1901_c0_seq1	path1	scaffold1594|size93118	33861	34178	-	99.1
comp1885_c0_seq1	path1	scaffold595|size235843	207814	216906	+	99.8
comp1876_c0_seq1	path1	scaffold978|size309376	98924	100231	+	100
comp1895_c0_seq1	path1	scaffold212|size266367	205516	205718	-	100
comp1903_c0_seq1	path1	scaffold4374|size64182	9948	10303	+	100
comp1890_c0_seq1	path1	scaffold713|size258087	97108	97481	+	100
comp1893_c0_seq1	path1	scaffold1242|size164314	97308	97669	+	100
comp1909_c0_seq1	path1	scaffold4947|size48131	29833	30844	-	100
comp1900_c0_seq1	path1	scaffold523|size179777	109763	110157	-	100
comp1899_c0_seq1	path1	scaffold12630|size16632	1998	2294	+	94.2
comp1898_c0_seq1	path1	scaffold18565|size8257	2155	5099	-	78.1
comp1870_c0_seq1	path1	scaffold1821|size141881	135703	136477	+	100
comp1921_c0_seq1	path1	scaffold6964|size46793	22161	22657	-	99
comp1922_c0_seq1	path1	scaffold527|size178462	136846	137271	-	99.3
comp1917_c0_seq1	path1	scaffold964|size126622	119221	120278	-	98.4
comp1757_c0_seq1	path1	scaffold18847|size8050	123	2913	-	82.9
comp1896_c0_seq1	path1	scaffold978|size309376	76322	79252	+	100
comp1912_c0_seq1	path1	scaffold534|size340263	76923	77371	-	100
comp1932_c0_seq1	path1	scaffold14892|size11685	10439	10667	-	100
comp1930_c0_seq1	path1	scaffold6772|size46136	34398	34646	+	100
comp1905_c0_seq1	path1	scaffold756|size146410	74642	81326	+	100
comp1931_c0_seq1	path1	scaffold6921|size57030	33160	35678	+	99.2
comp1867_c0_seq1	path1	scaffold2022|size82995	67132	67783	-	100
comp1935_c0_seq1	path1	scaffold168734|size434	88	376	+	100
comp1928_c0_seq1	path1	scaffold6577|size42453	26192	26545	+	100
comp1939_c0_seq1	path1	scaffold18086|size12484	7562	8054	-	100
comp1936_c0_seq1	path1	scaffold6234|size94936	54627	55214	-	99.8
comp1945_c0_seq1	path1	scaffold7070|size27967	4640	4839	+	96.6
comp1929_c0_seq1	path1	scaffold395|size290645	224298	224542	+	100
comp1942_c0_seq1	path1	scaffold13771|size13955	4605	4767	+	81.1
comp1943_c0_seq1	path1	scaffold1886|size83038	30218	30445	+	100
comp1925_c0_seq1	path1	scaffold1563|size94370	5840	6153	-	100
comp1923_c0_seq1	path1	scaffold340|size223455	126549	126780	-	99.6
comp1954_c0_seq1	path1	scaffold9125|size34544	17859	18165	+	100
comp1957_c0_seq1	path1	scaffold8578|size34545	27923	34494	+	100
comp1927_c0_seq1	path1	scaffold527|size178462	111905	112236	-	100
comp1958_c0_seq1	path1	scaffold9675|size38799	25222	25434	-	100
comp1915_c0_seq1	path1	scaffold935|size278427	223410	223639	-	100
comp1960_c0_seq1	path1	scaffold11230|size17020	8597	9189	+	100
comp1934_c0_seq1	path1	scaffold1292|size196661	32080	32530	+	100
comp1849_c0_seq1	path2	scaffold597|size272622	267101	267512	-	76.2
comp1904_c0_seq1	path1	scaffold6665|size43732	9267	21141	-	100
comp1959_c0_seq1	path1	scaffold2245|size74468	61865	65220	+	100
comp1950_c0_seq1	path1	scaffold1086|size149328	94232	97318	+	100
comp1951_c0_seq1	path1	scaffold139|size310872	240963	241516	-	96.2
comp1947_c0_seq1	path1	scaffold6769|size74024	68437	68880	-	100
comp1955_c0_seq1	path1	scaffold7|size919230	216248	216655	+	100
comp1941_c0_seq1	path1	scaffold1229|size128313	61058	67868	-	100
comp1969_c0_seq1	path1	scaffold6296|size41855	12692	12902	-	98.6
comp1940_c0_seq1	path1	scaffold2656|size75339	37929	38636	+	100
comp1966_c0_seq1	path1	scaffold9621|size20285	2974	4320	+	100
comp1933_c0_seq1	path1	scaffold860|size136438	96755	99628	-	100
comp1966_c0_seq2	path1	scaffold9621|size20285	2974	3691	+	99.4
comp1977_c0_seq1	path1	scaffold2492|size67955	48678	49091	-	99.8
comp1978_c0_seq1	path1	scaffold10472|size50499	17810	18128	-	99.1
comp1968_c0_seq1	path1	scaffold8899|size31110	8629	8850	+	91.7
comp1948_c0_seq1	path1	scaffold263|size246053	40872	47155	+	100
comp1970_c0_seq1	path1	scaffold2914|size66755	46770	47118	-	100
comp1963_c0_seq1	path1	scaffold6433|size32316	2337	2880	-	100
comp1983_c0_seq1	path1	scaffold4726|size61820	6216	6422	+	99.5
comp1916_c0_seq1	path1	scaffold2364|size95130	86267	86774	-	100
comp1916_c0_seq1	path2	scaffold32136|size2969	76	582	+	100
comp1964_c0_seq1	path1	scaffold2427|size108195	16107	16446	-	100
comp1974_c0_seq1	path1	scaffold3298|size54958	23251	24040	+	100
comp1996_c0_seq1	path1	scaffold16642|size22084	12633	13196	-	100
comp1982_c0_seq1	path1	scaffold2463|size68739	51973	52228	+	100
comp1992_c0_seq1	path1	scaffold3806|size54190	43017	51579	+	100
comp1989_c0_seq1	path1	scaffold1987|size107739	102669	106344	-	99.6
comp1989_c0_seq1	path2	scaffold59506|size1224	216	454	-	96.6
comp1967_c0_seq1	path1	scaffold9246|size28828	3785	4953	-	100
comp1980_c0_seq1	path1	scaffold2581|size66499	42130	54451	-	100
comp2000_c0_seq1	path1	scaffold2662|size65172	6286	6554	-	100
comp1998_c0_seq1	path1	scaffold8433|size23362	9821	11091	-	100
comp1956_c0_seq1	path1	scaffold1353|size109642	70514	70927	-	100
comp2012_c0_seq1	path1	scaffold6005|size67123	55129	55490	-	99.7
comp1999_c0_seq1	path1	scaffold11327|size16855	10075	13818	-	100
comp1997_c0_seq1	path1	scaffold2289|size72302	8364	17629	+	100
comp2010_c0_seq1	path1	scaffold17307|size9303	169	451	+	100
comp1981_c0_seq1	path1	scaffold63|size384585	239684	241095	-	100
comp1995_c0_seq1	path1	scaffold8009|size24665	9805	10628	+	100
comp2004_c0_seq1	path1	scaffold10307|size35627	28691	33006	+	100
comp2001_c0_seq1	path1	scaffold20270|size7090	6102	6332	+	100
comp2001_c0_seq1	path2	scaffold22057|size10183	3034	3264	+	100
comp2001_c0_seq1	path3	scaffold34672|size2650	2155	2382	+	98.7
comp2001_c0_seq1	path4	scaffold85535|size867	21	203	-	78.4
comp2009_c0_seq1	path1	scaffold1705|size91586	12238	12534	+	100
comp1975_c0_seq1	path1	scaffold42|size430121	83477	84217	-	100
comp2002_c0_seq1	path1	scaffold26|size770863	377993	378388	-	100
comp1971_c0_seq1	path1	scaffold3704|size56930	18379	18864	+	100
comp2011_c0_seq1	path1	scaffold1381|size191042	120614	122761	+	99.8
comp2022_c0_seq1	path1	scaffold6682|size60176	24241	24563	-	100
comp2015_c0_seq1	path1	scaffold5001|size76776	46816	47332	+	100
comp2017_c0_seq1	path1	scaffold1791|size106484	105882	106185	+	100
comp2024_c0_seq1	path1	scaffold8010|size28463	19096	22134	-	100
comp2036_c0_seq1	path1	scaffold24648|size6270	336	574	-	100
comp2003_c0_seq1	path1	scaffold717|size201113	139421	139810	+	100
comp1984_c0_seq1	path1	scaffold1143|size224167	42222	42585	-	100
comp2025_c0_seq1	path1	scaffold3399|size59941	47180	47461	-	100
comp2016_c0_seq1	path1	scaffold250|size264018	247884	248456	+	100
comp2038_c0_seq1	path1	scaffold18282|size8473	1696	2065	+	100
comp2013_c0_seq1	path1	scaffold3068|size138505	82959	83218	-	99.6
comp2031_c0_seq1	path1	scaffold1815|size146792	24363	24612	+	100
comp1944_c0_seq1	path1	scaffold7239|size27356	20366	20665	+	99.7
comp1944_c0_seq1	path2	scaffold16680|size9878	1517	1812	+	100
comp1944_c0_seq1	path3	scaffold15090|size22781	9493	9718	-	90
comp2035_c0_seq1	path1	scaffold12609|size14706	7722	10318	-	100
comp2018_c0_seq1	path1	scaffold115|size622583	158650	159218	+	100
comp2037_c0_seq1	path1	scaffold2926|size113649	90222	92519	+	100
comp2051_c0_seq1	path1	scaffold5318|size36771	12811	35490	+	99.8
comp2053_c0_seq1	path1	scaffold1129|size212735	37647	37950	-	99.3
comp2039_c0_seq1	path1	scaffold2474|size72690	19395	19702	+	100
comp2056_c0_seq1	path1	scaffold8823|size22316	7781	7981	+	100
comp2040_c0_seq1	path1	scaffold5492|size61300	27295	29490	+	100
comp2034_c0_seq1	path1	scaffold21|size785760	677581	677845	-	100
comp2032_c0_seq1	path1	scaffold48|size407642	382228	383732	-	100
comp2063_c0_seq1	path1	scaffold4969|size41068	12363	12594	-	100
comp2054_c0_seq1	path1	scaffold3290|size81076	67809	68114	+	100
comp2058_c0_seq1	path1	scaffold33170|size2828	1780	1992	-	100
comp2058_c0_seq1	path2	scaffold19153|size7838	7333	7545	-	100
comp2028_c0_seq1	path1	scaffold310729|size208	2	179	-	77.7
comp2014_c0_seq1	path1	scaffold3011|size163720	114470	117096	+	100
comp2059_c0_seq1	path1	scaffold3599|size70331	12828	13203	+	100
comp2070_c0_seq1	path1	scaffold10435|size18546	6987	7369	-	100
comp2052_c0_seq1	path1	scaffold3149|size70307	8729	8980	-	99.2
comp2052_c0_seq1	path2	scaffold69622|size1041	740	991	+	99.2
comp2048_c0_seq1	path1	scaffold7844|size25232	10326	11705	+	100
comp2074_c0_seq1	path1	scaffold8622|size40211	31088	31326	+	99.6
comp2055_c0_seq1	path1	scaffold699|size153650	38018	38461	+	100
comp2072_c0_seq1	path1	scaffold4893|size61606	28180	28507	+	99.7
comp2075_c0_seq1	path1	scaffold11738|size16151	10067	10322	+	100
comp2071_c0_seq1	path1	scaffold2172|size75323	62136	63181	+	99.7
comp2073_c0_seq1	path1	scaffold10222|size30652	16397	16948	-	100
comp2085_c0_seq1	path1	scaffold6222|size41836	8109	8536	+	99.5
comp2089_c0_seq1	path1	scaffold107616|size706	428	706	+	96.9
comp2089_c0_seq1	path2	scaffold131825|size569	291	569	+	96.9
comp2090_c0_seq1	path1	scaffold27946|size5545	4647	4998	-	96.2
comp2076_c0_seq1	path1	scaffold5983|size49862	38893	49476	+	98.6
comp2061_c0_seq1	path1	scaffold3172|size56903	11738	16336	-	100
comp2066_c0_seq1	path1	scaffold1475|size98036	70955	71449	+	100
comp2084_c0_seq1	path1	scaffold17964|size8749	2200	2480	-	100
comp2084_c0_seq1	path2	scaffold20624|size6874	5678	5935	-	91.2
comp2077_c0_seq1	path1	scaffold2096|size108944	91380	91675	-	100
comp2078_c0_seq1	path1	scaffold3913|size95609	23243	23551	-	99
comp2081_c0_seq1	path1	scaffold3099|size57995	32602	33222	+	100
comp2093_c0_seq1	path1	scaffold15936|size10600	10295	10593	+	100
comp2099_c0_seq1	path1	scaffold8895|size27747	17945	18311	-	96.6
comp2092_c0_seq1	path1	scaffold16323|size12480	7276	7725	-	100
comp2097_c0_seq1	path1	scaffold3059|size58553	15908	16129	-	100
comp2088_c0_seq1	path1	scaffold561|size173036	85421	85709	-	100
comp2101_c0_seq2	path1	scaffold6498|size80314	29018	29803	-	100
comp2086_c0_seq1	path1	scaffold1657|size90761	60936	61558	+	100
comp2068_c0_seq1	path1	scaffold3880|size52305	30011	30265	+	83.1
comp2106_c0_seq1	path1	scaffold5306|size36846	23188	23509	+	100
comp2110_c0_seq1	path1	scaffold12392|size15066	2158	2594	-	100
comp2101_c0_seq1	path1	scaffold6498|size80314	29018	29803	-	100
comp2082_c0_seq1	path1	scaffold716|size290955	157976	158378	-	100
comp2104_c0_seq1	path1	scaffold247|size250962	218211	218431	-	100
comp2105_c0_seq1	path1	scaffold4318|size43943	11571	11797	-	100
comp2096_c0_seq1	path1	scaffold39|size436947	147528	147763	+	100
comp2114_c0_seq1	path1	scaffold4112|size105438	57596	57985	-	100
comp2119_c0_seq1	path1	scaffold12938|size17278	15172	15431	+	100
comp2113_c0_seq1	path1	scaffold489|size192868	33802	34094	+	100
comp2121_c0_seq1	path1	scaffold16179|size20811	18832	19166	+	100
comp2102_c0_seq1	path1	scaffold55|size752364	630205	634705	-	100
comp2117_c0_seq1	path1	scaffold5221|size37934	4376	5747	-	100
comp2065_c0_seq1	path1	scaffold174|size283759	90541	95441	+	100
comp2123_c0_seq1	path1	scaffold35897|size2510	689	1334	+	100
comp2123_c0_seq1	path2	scaffold18591|size8241	302	1023	+	100
comp2091_c0_seq1	path1	scaffold2352|size90656	73737	74304	-	100
comp2120_c0_seq1	path1	scaffold1961|size235327	136085	136542	+	100
comp2128_c0_seq1	path1	scaffold151798|size491	34	238	-	100
comp2128_c0_seq1	path2	scaffold34132|size2715	2480	2684	+	100
comp2098_c0_seq1	path1	scaffold486|size187945	121961	124190	+	100
comp2122_c0_seq1	path1	scaffold6735|size29391	23859	25422	-	89.7
comp2046_c0_seq1	path1	scaffold1939|size83643	81418	82067	-	100
comp2131_c0_seq1	path1	scaffold716|size290955	281273	282140	+	98.8
comp2023_c0_seq1	path1	scaffold49721|size1543	659	847	-	89
comp2126_c0_seq1	path1	scaffold2507|size67720	64225	65198	+	96
comp2107_c0_seq1	path1	scaffold1363|size260547	33112	46889	+	100
comp2144_c0_seq1	path1	scaffold12006|size15721	5845	7242	+	100
comp2118_c0_seq1	path1	scaffold20364|size7036	5629	6733	+	99.8
comp2118_c0_seq1	path2	scaffold5845|size69084	60923	61635	+	76.9
comp2141_c0_seq1	path1	scaffold13246|size13741	10806	11585	-	100
comp2094_c0_seq1	path1	scaffold185|size278800	5795	100495	-	100
comp2137_c0_seq1	path1	scaffold285|size707942	157858	158536	-	100
comp2138_c0_seq1	path1	scaffold6186|size51406	15532	25070	-	100
comp2148_c0_seq1	path1	scaffold1668|size91832	82656	82890	-	100
comp2136_c0_seq1	path1	scaffold1072|size164463	26883	29751	+	100
comp2145_c0_seq1	path1	scaffold7038|size33004	29063	30003	+	100
comp2116_c0_seq1	path1	scaffold39|size436947	126937	129793	-	100
comp2109_c0_seq1	path1	scaffold920|size130309	10072	12264	+	100
comp2149_c0_seq1	path1	scaffold970|size127972	92422	93166	+	100
comp2161_c0_seq1	path1	scaffold208539|size331	37	256	+	100
comp2125_c0_seq1	path1	scaffold6956|size47088	20812	21018	-	100
comp2142_c0_seq1	path1	scaffold2751|size63373	45779	46278	+	100
comp2158_c0_seq1	path1	scaffold1569|size94067	3720	3986	+	100
comp2154_c0_seq1	path1	scaffold19402|size7663	489	3997	-	84.8
comp2155_c0_seq1	path1	scaffold41|size463117	105919	106136	-	100
comp2171_c0_seq1	path1	scaffold2444|size110578	28344	28777	+	99.8
comp2153_c0_seq1	path1	scaffold6524|size85396	55035	55426	-	99.7
comp2164_c0_seq1	path1	scaffold16492|size10056	9638	10045	-	100
comp2164_c0_seq1	path2	scaffold21921|size6107	4091	4500	+	100
comp2157_c0_seq1	path1	scaffold3945|size53865	36150	36675	-	100
comp2160_c0_seq1	path1	scaffold1472|size237062	11987	12226	-	100
comp2160_c0_seq1	path2	scaffold162094|size455	8	247	+	100
comp2160_c0_seq1	path3	scaffold8580|size28578	3660	3899	+	100
comp2156_c0_seq1	path1	scaffold171|size284225	165558	167460	+	100
comp2181_c0_seq1	path1	scaffold10970|size18497	10702	10973	-	100
comp2178_c0_seq1	path1	scaffold8291|size26414	25995	26213	-	100
comp2165_c0_seq1	path1	scaffold315|size227987	84333	84778	-	100
comp2182_c0_seq1	path1	scaffold174109|size417	66	371	-	100
comp2179_c0_seq1	path1	scaffold2234|size73475	58545	58783	+	100
comp2174_c0_seq1	path1	scaffold5|size931122	228503	228875	-	100
comp2177_c0_seq1	path1	scaffold9500|size29079	18338	18669	-	86.4
comp2186_c0_seq1	path1	scaffold1624|size132080	17862	18186	+	100
comp2193_c0_seq1	path1	scaffold5896|size33354	27177	28802	-	100
comp2176_c0_seq1	path1	scaffold2444|size110578	39354	39585	-	100
comp2191_c0_seq1	path1	scaffold979|size125535	111313	112778	-	99.7
comp2189_c0_seq1	path1	scaffold6355|size31103	26294	27921	+	100
comp2194_c0_seq1	path1	scaffold2824|size62373	18664	19052	+	100
comp2169_c0_seq1	path1	scaffold2103|size102098	48754	49260	+	100
comp2163_c0_seq1	path1	scaffold8506|size23159	19633	22306	-	100
comp2167_c0_seq1	path1	scaffold20103|size7189	5443	6362	-	99.7
comp2195_c0_seq1	path1	scaffold18068|size16313	4873	10582	-	100
comp2206_c0_seq1	path1	scaffold9441|size20719	7585	8014	+	99.8
comp2170_c0_seq1	path1	scaffold2804|size64157	15169	20133	+	100
comp2209_c0_seq1	path1	scaffold709|size363745	27058	27316	-	98.1
comp2211_c0_seq1	path1	scaffold8242|size36789	3503	3999	-	99
comp2210_c0_seq1	path1	scaffold3420|size99741	33442	33761	+	100
comp2208_c0_seq1	path1	scaffold2547|size79454	55181	55903	+	100
comp2200_c0_seq1	path1	scaffold6313|size97091	28560	28782	-	100
comp2205_c0_seq1	path1	scaffold17783|size17017	8878	9432	-	99
comp2205_c0_seq1	path2	scaffold59073|size1234	663	1216	-	99.5
comp2199_c0_seq1	path1	scaffold98|size1089164	1001198	1001444	+	100
comp2218_c0_seq1	path1	scaffold39141|size2182	526	780	+	98.8
comp2210_c0_seq2	path1	scaffold3420|size99741	33442	33761	+	100
comp2215_c0_seq1	path1	scaffold10903|size17590	4613	5248	+	100
comp2183_c0_seq1	path1	scaffold524|size179757	65039	65257	+	100
comp2212_c0_seq1	path1	scaffold902|size165492	118203	118625	-	100
comp2175_c0_seq1	path1	scaffold832|size138555	46466	47100	-	100
comp2202_c0_seq1	path1	scaffold1396|size127348	47241	50895	+	100
comp2220_c0_seq1	path1	scaffold8009|size24665	5823	8335	+	99.4
comp2214_c0_seq1	path1	scaffold59|size392180	31426	40221	-	100
comp2228_c0_seq1	path1	scaffold1196|size188930	15527	44039	+	98.8
comp2230_c0_seq1	path1	scaffold20526|size12413	2358	2627	+	99.6
comp2201_c0_seq1	path1	scaffold410|size254729	196883	205454	+	100
comp2222_c0_seq1	path1	scaffold1344|size106587	73555	74204	+	100
comp2234_c1_seq1	path1	scaffold6094|size32449	18163	18541	+	100
comp2226_c0_seq1	path1	scaffold5243|size37200	16230	19135	-	100
comp2234_c0_seq1	path1	scaffold6094|size32449	8101	17991	+	100
comp2173_c0_seq1	path1	scaffold2692|size64503	37214	37629	-	100
comp2221_c0_seq1	path1	scaffold536|size373427	242325	243614	-	100
comp2238_c0_seq1	path1	scaffold3766|size77053	64306	64574	-	100
[truncated: 63,000 more rows]

## Sheet: tx.to.japonica.mRNA.cont
transcriptID	path	Anguilla contig/scaffold name	start in contig/scaffold (bp)	end in contig/scaffold (bp)	strand w.r.t. contig/scaffold	fraction of transcript aligned onto contig/scaffold
comp215007_c0_seq1	path1	scaffold769|size144790	86864	87228	-	100
comp215302_c0_seq1	path1	scaffold4404|size43165	9680	11956	-	99.1
comp215341_c0_seq1	path1	scaffold13578|size13310	3127	3523	-	100
comp215341_c0_seq1	path2	scaffold55556|size1327	226	619	+	100
comp215340_c0_seq1	path1	scaffold149|size379099	95855	96203	+	99.4
comp215454_c0_seq1	path1	scaffold13465|size13464	1108	1305	+	100
comp215463_c0_seq1	path1	scaffold8898|size22107	2704	2927	-	100
comp215456_c0_seq1	path1	scaffold82362|size897	637	897	+	81.8
comp215534_c0_seq1	path1	scaffold9900|size25056	21105	21380	+	99.6
comp215392_c0_seq1	path1	scaffold3476|size84640	4385	6528	-	100
comp215541_c0_seq1	path1	scaffold6813|size65125	56020	56289	+	99.3
comp215291_c0_seq1	path1	scaffold39|size436947	145353	145615	+	100
comp215521_c0_seq1	path1	scaffold5121|size48152	27717	28012	-	100
comp215386_c0_seq1	path1	scaffold4644|size115410	41032	41288	-	94.1
comp215579_c0_seq1	path1	scaffold3010|size90003	47541	47797	-	100
comp215495_c0_seq1	path1	scaffold5318|size36771	9580	11019	-	100
comp215569_c0_seq1	path1	scaffold1924|size82077	44657	44985	+	100
comp215531_c0_seq1	path1	scaffold33459|size2795	418	737	+	100
comp215531_c0_seq1	path2	scaffold6685|size39532	3366	3680	+	100
comp215334_c0_seq1	path1	scaffold102668|size739	169	400	-	77.1
comp215664_c0_seq1	path1	scaffold22428|size5830	3642	4240	-	100
comp215733_c0_seq1	path1	scaffold15397|size28166	21997	22269	+	100
comp215683_c0_seq1	path1	scaffold11|size581112	411180	411449	-	99.6
comp215636_c0_seq1	path1	scaffold8287|size29406	663	24274	-	100
comp215767_c0_seq1	path1	scaffold21947|size6093	4585	4978	+	100
comp215781_c0_seq1	path1	scaffold6571|size36769	23860	24197	+	98.8
comp215659_c0_seq1	path1	scaffold1108|size116559	16690	17097	-	100
comp215698_c0_seq1	path1	scaffold4084|size62128	24727	25197	+	99.6
comp215570_c0_seq1	path1	scaffold1005|size231182	64984	65200	+	100
comp215619_c0_seq1	path1	scaffold1968|size99836	92379	93161	-	100
comp211189_c0_seq1	path1	scaffold3394|size135985	114672	114878	-	75.3
comp215826_c0_seq1	path1	scaffold18632|size12859	5006	5234	+	99.6
comp215832_c0_seq1	path1	scaffold3562|size51524	32374	32635	-	100
comp215841_c0_seq1	path1	scaffold7182|size27561	307	509	-	100
comp215759_c0_seq1	path1	scaffold170|size287622	68142	68413	-	100
comp215808_c0_seq1	path1	scaffold3879|size204918	147601	148410	-	99.6
comp215751_c0_seq1	path1	scaffold221|size495517	118536	120108	+	100
comp215846_c0_seq1	path1	scaffold11381|size16788	6305	9754	-	100
comp215874_c0_seq1	path1	scaffold137|size398708	36995	37371	+	99.2
comp215967_c0_seq1	path1	scaffold10038|size30974	20753	21085	+	100
comp215603_c0_seq1	path1	scaffold6268|size31484	1733	2050	+	100
comp215926_c0_seq1	path1	scaffold1818|size85247	5018	5216	-	98.5
comp215858_c0_seq1	path1	scaffold787|size142861	15480	15822	+	100
comp215865_c0_seq1	path1	scaffold560|size244321	215102	215489	-	100
comp216020_c0_seq1	path1	scaffold4740|size40577	15207	15469	+	100
comp215238_c0_seq1	path1	scaffold571|size237649	117986	118346	-	100
comp215246_c0_seq1	path1	scaffold63|size384585	244002	246454	+	100
comp215533_c0_seq1	path1	scaffold261|size372562	135519	135767	-	100
comp216042_c0_seq1	path1	scaffold7204|size27482	12330	26260	-	100
comp215982_c0_seq1	path1	scaffold38482|size8230	6962	7618	-	99.8
comp215982_c0_seq1	path2	scaffold9257|size21188	601	1256	+	99.8
comp215948_c0_seq1	path1	scaffold1446|size188835	63151	64593	-	100
comp216033_c0_seq1	path1	scaffold255|size252363	158123	158702	+	99.8
comp215750_c0_seq1	path1	scaffold327|size594445	141829	151643	+	100
comp216101_c0_seq1	path1	scaffold1132|size115227	69409	69643	-	100
comp215869_c0_seq1	path1	scaffold27717|size4878	214	3286	-	82.5
comp216110_c0_seq1	path1	scaffold3806|size54190	38953	39812	-	100
comp216081_c0_seq1	path1	scaffold64044|size1129	102	525	-	100
comp216081_c0_seq1	path2	scaffold1606|size92801	44294	44720	+	100
comp216170_c0_seq1	path1	scaffold12201|size15371	6137	6396	-	100
comp216128_c0_seq1	path1	scaffold2084|size77757	69327	69599	+	100
comp216091_c0_seq1	path1	scaffold4797|size58860	13357	15363	-	91.8
comp216067_c0_seq1	path1	scaffold238|size270911	127043	127316	-	100
comp216124_c0_seq1	path1	scaffold6293|size31375	5989	6458	-	88.8
comp216192_c0_seq1	path1	scaffold36883|size2405	310	1847	+	99.8
comp216113_c0_seq1	path1	scaffold1240|size242763	96672	98060	-	99.8
comp216209_c0_seq1	path1	scaffold22631|size10829	10075	10407	+	100
comp215918_c0_seq1	path1	scaffold280|size240772	212740	212975	-	100
comp216104_c0_seq1	path1	scaffold108|size510908	433918	434377	-	100
comp216234_c0_seq1	path1	scaffold3945|size53865	37110	37380	-	100
comp216176_c0_seq1	path1	scaffold3873|size48070	1781	3978	+	100
comp216175_c0_seq1	path1	scaffold3575|size56396	44764	45133	+	100
comp216154_c0_seq1	path1	scaffold736|size150554	134702	134976	+	100
comp216344_c0_seq1	path1	scaffold22117|size8741	7607	8058	-	100
comp216353_c0_seq1	path1	scaffold10776|size31548	23781	24021	-	99.6
comp216245_c0_seq1	path1	scaffold1720|size118320	11798	12726	+	100
comp216135_c0_seq1	path1	scaffold451|size194642	91804	92238	-	100
comp215834_c0_seq1	path1	scaffold857|size150537	9736	10005	+	100
comp216368_c0_seq1	path1	scaffold12861|size14305	3597	4065	-	100
comp216381_c0_seq1	path1	scaffold9782|size23567	12944	13506	+	98.9
comp216244_c0_seq1	path1	scaffold1146|size197555	73508	73872	+	100
comp216348_c0_seq1	path1	scaffold1500|size177771	15549	16063	+	100
comp215820_c0_seq1	path1	scaffold42579|size1915	1281	1708	+	94.7
comp215820_c0_seq1	path2	scaffold5158|size67015	58309	58739	-	99.6
comp216519_c0_seq1	path1	scaffold3403|size53704	1410	1681	+	100
comp216346_c0_seq1	path1	scaffold2956|size88633	61777	64602	+	100
comp216264_c0_seq1	path1	scaffold167|size498290	273927	274156	-	100
comp216538_c0_seq1	path1	scaffold820|size144248	26035	26301	+	99.3
comp216266_c0_seq1	path1	scaffold67|size374163	270846	271449	-	100
comp216594_c0_seq1	path1	scaffold4315|size43973	38628	38880	-	100
comp216116_c0_seq1	path1	scaffold1102|size126741	51613	51820	-	100
comp216521_c0_seq1	path1	scaffold7364|size54486	45279	48070	-	99.7
comp216634_c0_seq1	path1	scaffold10402|size18609	8880	9154	+	100
comp216639_c0_seq1	path1	scaffold4408|size85552	9428	9646	-	99.5
comp216488_c0_seq1	path1	scaffold1532|size95728	31490	33674	+	100
comp216450_c0_seq1	path1	scaffold12382|size25418	1405	1876	-	100
comp216450_c0_seq1	path2	scaffold2290|size72269	19079	19542	-	97.9
comp216717_c0_seq1	path1	scaffold15734|size14017	6871	8069	-	99.1
comp216725_c0_seq1	path1	scaffold8885|size25838	10685	10973	-	100
comp216746_c0_seq1	path1	scaffold5942|size33167	13289	13547	-	100
comp216281_c0_seq1	path1	scaffold2076|size162147	37810	39486	-	100
comp216579_c0_seq1	path1	scaffold1265|size111097	4986	6537	+	100
comp216412_c0_seq1	path1	scaffold10|size607217	31208	31540	-	99.4
comp216870_c0_seq1	path1	scaffold7227|size27390	8112	8383	-	100
comp216189_c0_seq1	path1	scaffold5496|size85051	20858	21852	+	100
comp216824_c0_seq1	path1	scaffold4843|size59223	51971	53646	-	100
comp216882_c0_seq1	path1	scaffold3443|size53223	16347	16716	-	100
comp216261_c0_seq1	path1	scaffold2322|size135572	46962	47315	+	100
comp216739_c0_seq1	path1	scaffold1|size1141856	780620	784631	-	100
comp216745_c0_seq1	path1	scaffold342|size310361	255132	255824	+	100
comp216750_c0_seq1	path1	scaffold4175|size109053	61735	68529	+	100
comp217070_c0_seq1	path1	scaffold10857|size19633	11203	11786	-	99.5
comp216892_c0_seq1	path1	scaffold22244|size5924	3639	3807	+	78.8
comp216709_c0_seq1	path1	scaffold804|size141333	44551	44820	+	100
comp217168_c0_seq1	path1	scaffold9423|size26167	14580	14854	+	100
comp217233_c0_seq1	path1	scaffold16654|size12390	2917	3365	-	100
comp217199_c0_seq1	path1	scaffold6026|size32814	3870	4333	-	100
comp216933_c0_seq1	path1	scaffold1216|size171862	28560	28960	+	100
comp216944_c0_seq1	path1	scaffold1326|size104510	63158	63417	-	100
comp216930_c0_seq1	path1	scaffold3057|size102037	14122	14448	-	100
comp216250_c0_seq1	path1	scaffold4201|size57925	5647	6067	+	100
comp216676_c0_seq1	path1	scaffold2131|size161912	48605	50246	-	100
comp217181_c0_seq1	path1	scaffold1936|size88011	35090	35355	-	100
comp216845_c0_seq1	path1	scaffold11376|size55394	1254	1929	-	99.2
comp216957_c0_seq1	path1	scaffold6688|size30492	18761	20651	-	100
comp216924_c0_seq1	path1	scaffold1240|size242763	95403	95670	-	100
comp217277_c0_seq1	path1	scaffold20277|size7086	6615	6860	-	100
comp217285_c0_seq1	path1	scaffold2586|size66443	60195	60674	+	100
comp216843_c0_seq1	path1	scaffold5860|size38105	10356	20463	+	100
comp216843_c0_seq1	path2	scaffold17472|size9157	4548	7226	+	100
comp216843_c0_seq1	path3	scaffold7149|size43875	17087	23626	-	96.6
comp214457_c0_seq1	path1	scaffold324|size225809	51606	51860	+	100
comp217333_c0_seq1	path1	scaffold1250|size108706	28157	28421	-	100
comp217361_c0_seq1	path1	scaffold48|size407642	233954	234179	-	100
comp217587_c0_seq1	path1	scaffold5173|size42477	12802	13098	-	100
comp217666_c0_seq1	path1	scaffold20234|size7111	5239	5684	+	99.7
comp217291_c0_seq1	path1	scaffold454|size258941	163911	165975	-	100
comp217410_c0_seq1	path1	scaffold10638|size18121	12432	12754	-	100
comp217500_c0_seq1	path1	scaffold378|size241138	17538	17877	+	100
comp217398_c0_seq1	path1	scaffold155|size299865	260181	260580	-	100
comp217507_c0_seq1	path1	scaffold269|size243728	46235	47405	-	100
comp217620_c0_seq1	path1	scaffold145|size304470	282392	282597	+	100
comp217696_c0_seq1	path1	scaffold3643|size52084	12890	13713	-	100
comp216760_c0_seq1	path1	scaffold177|size282346	252996	269083	+	100
comp217336_c0_seq1	path1	scaffold162803|size453	86	289	-	77.9
comp217336_c0_seq1	path2	scaffold198941|size351	86	289	-	77.9
comp217767_c0_seq1	path1	scaffold10088|size19289	11137	11366	-	100
comp217573_c0_seq1	path1	scaffold238|size270911	128021	128286	-	100
comp217785_c0_seq1	path1	scaffold6058|size59650	26371	26740	-	100
comp217787_c0_seq1	path1	scaffold2640|size105043	88597	88860	-	98.5
comp217738_c0_seq1	path1	scaffold9773|size19983	17732	17960	+	100
comp217694_c0_seq1	path1	scaffold2367|size70501	15377	16641	+	100
comp217622_c0_seq1	path1	scaffold308|size251709	229570	229935	+	100
comp217424_c0_seq1	path1	scaffold137|size398708	37656	38187	+	100
comp217706_c0_seq1	path1	scaffold1491|size100269	9424	23658	-	100
comp217873_c0_seq1	path1	scaffold5918|size33263	17074	17333	+	100
comp217821_c0_seq1	path1	scaffold5527|size76297	30445	31444	+	100
comp217795_c0_seq1	path1	scaffold115|size622583	93494	93808	-	100
comp217848_c0_seq1	path1	scaffold4388|size50692	13086	16073	-	100
comp217735_c0_seq1	path1	scaffold120|size361512	63637	64715	+	100
comp217828_c0_seq1	path1	scaffold870|size135892	37471	37743	+	100
comp217411_c0_seq1	path1	scaffold113704|size668	38	668	+	100
comp217411_c0_seq1	path2	scaffold281|size240701	4639	5247	-	100
comp218020_c0_seq1	path1	scaffold7535|size26171	15551	15814	+	96.7
comp217862_c0_seq1	path1	scaffold1746|size87825	81798	82230	+	100
comp217818_c0_seq1	path1	scaffold140|size309166	86500	86837	-	100
comp218035_c0_seq1	path1	scaffold27809|size3799	219	498	-	99.3
comp213050_c0_seq1	path1	scaffold1304|size110701	103376	104309	-	100
comp217891_c0_seq1	path1	scaffold113|size497953	294396	294662	-	100
comp218039_c0_seq1	path1	scaffold35336|size2570	540	874	+	100
comp218069_c0_seq1	path1	scaffold2297|size72102	29412	29727	-	100
comp217858_c0_seq1	path1	scaffold71|size370580	103246	103510	+	96.7
comp218073_c0_seq1	path1	scaffold5270|size88699	12395	12678	+	100
comp218024_c0_seq1	path1	scaffold1454|size146585	38979	39375	-	100
comp218167_c0_seq1	path1	scaffold9170|size21363	8243	10894	-	100
comp218290_c0_seq1	path1	scaffold41165|size2012	822	1130	-	100
comp218290_c0_seq1	path2	scaffold29023|size6651	5502	5813	+	100
comp217691_c0_seq1	path1	scaffold1174|size180061	178939	179242	+	100
comp218132_c0_seq1	path1	scaffold58|size392636	61220	61429	-	100
comp216389_c0_seq1	path1	scaffold17|size617422	221533	221828	+	100
comp218333_c0_seq1	path1	scaffold6244|size32487	22517	22945	-	100
comp218203_c0_seq1	path1	scaffold535|size186951	99421	99772	+	100
comp218074_c0_seq1	path1	scaffold13137|size18057	569	1641	-	100
comp218074_c0_seq1	path2	scaffold32665|size2898	2	1030	-	89.3
comp218179_c0_seq1	path1	scaffold784|size142952	6877	7234	-	100
comp218038_c0_seq1	path1	scaffold281|size240701	2580	2846	-	100
comp218222_c0_seq1	path1	scaffold312|size348984	42070	43877	-	100
comp218354_c0_seq1	path1	scaffold1240|size242763	93996	94586	+	99.6
comp218365_c0_seq1	path1	scaffold3730|size49667	5838	6883	-	100
comp218495_c0_seq1	path1	scaffold15625|size11372	2900	3168	+	100
comp218173_c0_seq1	path1	scaffold5910|size33302	163	430	+	100
comp217690_c0_seq1	path1	scaffold166|size287722	31809	32076	-	100
comp218543_c0_seq1	path1	scaffold4318|size43943	38913	39458	+	100
comp218381_c0_seq1	path1	scaffold15469|size21820	4453	4731	-	100
comp218381_c0_seq1	path2	scaffold3640|size50696	36503	36794	-	100
comp217962_c0_seq1	path1	scaffold211|size356536	75336	78047	+	100
comp218332_c0_seq1	path1	scaffold1869|size108943	88423	89883	-	100
comp218601_c0_seq1	path1	scaffold1408|size100494	45850	46096	-	100
comp218517_c0_seq1	path1	scaffold486|size187945	48540	49103	-	100
comp218624_c0_seq1	path1	scaffold2013|size82398	22289	22535	+	100
comp218401_c0_seq1	path1	scaffold1806|size115115	12161	12586	-	100
comp218625_c0_seq1	path1	scaffold1250|size108706	2397	2855	+	97.7
comp218486_c0_seq1	path1	scaffold7720|size25575	3484	4814	+	85.5
comp218573_c0_seq1	path1	scaffold254|size289319	159146	159615	-	100
comp218740_c0_seq1	path1	scaffold4930|size39226	29108	29450	+	100
comp218834_c0_seq1	path1	scaffold5619|size34978	26619	26885	-	100
comp218842_c0_seq1	path1	scaffold23628|size6733	1737	2042	-	97.5
comp218656_c0_seq1	path1	scaffold1059|size147705	146939	147230	-	100
comp218534_c0_seq1	path1	scaffold101|size526537	170907	173789	-	100
comp218773_c0_seq1	path1	scaffold5253|size41866	9939	10307	+	100
comp218721_c0_seq1	path1	scaffold1555|size94738	50456	50729	-	100
comp218884_c0_seq1	path1	scaffold9074|size21634	12305	12986	+	100
comp218702_c0_seq1	path1	scaffold123|size482487	51482	51747	+	100
comp217843_c0_seq1	path1	scaffold51|size459776	26327	42220	-	78.5
comp218991_c0_seq1	path1	scaffold10043|size35060	10045	10576	+	100
comp218784_c0_seq1	path1	scaffold848|size137267	43757	44044	-	100
comp218875_c0_seq1	path1	scaffold5188|size37479	15199	15602	-	100
comp219026_c0_seq1	path1	scaffold11365|size30765	20015	20421	-	100
comp219019_c0_seq1	path1	scaffold2044|size79103	17833	18088	+	99.6
comp218327_c0_seq1	path1	scaffold536|size373427	300372	300603	-	100
comp218669_c0_seq1	path1	scaffold78|size360976	129264	150698	+	100
comp218670_c0_seq1	path1	scaffold495|size194994	34730	36948	+	100
comp219107_c0_seq1	path1	scaffold5711|size34446	26955	27305	+	100
comp218992_c0_seq1	path1	scaffold41|size463117	435090	435618	-	100
comp219072_c0_seq1	path1	scaffold871|size135866	37345	37642	+	100
comp219158_c0_seq1	path1	scaffold3849|size48281	36868	37141	+	100
comp219007_c0_seq1	path1	scaffold90|size341873	156912	157135	+	100
comp219105_c0_seq1	path1	scaffold1270|size107694	31182	31385	+	100
comp219308_c0_seq1	path1	scaffold24869|size4770	3008	3348	+	100
comp219298_c0_seq1	path1	scaffold4030|size46577	17698	17970	-	100
comp219116_c0_seq1	path1	scaffold5295|size63132	8150	8418	+	99.6
comp219316_c0_seq1	path1	scaffold2936|size62350	53444	53651	-	100
comp218524_c0_seq1	path2	scaffold36203|size2480	2276	2470	-	75.9
comp218524_c0_seq1	path3	scaffold59805|size1217	510	704	-	75.9
comp218524_c0_seq1	path4	scaffold63860|size1132	459	647	+	75.9
comp219341_c0_seq1	path1	scaffold6098|size32444	1391	1605	+	100
comp219326_c0_seq1	path1	scaffold204204|size340	70	317	-	100
comp219326_c0_seq1	path2	scaffold7185|size27548	10617	10864	+	100
comp219375_c0_seq1	path1	scaffold2730|size63742	20425	20669	-	100
comp219114_c0_seq1	path1	scaffold5216|size74194	20550	22022	-	100
comp219332_c0_seq1	path1	scaffold687|size314159	48645	49109	-	100
comp219331_c0_seq1	path1	scaffold1031|size121568	12422	13019	-	100
comp219472_c0_seq1	path1	scaffold5016|size38619	13542	13836	-	99.7
comp218537_c0_seq1	path1	scaffold2132|size153370	71574	72358	+	100
comp219438_c0_seq1	path1	scaffold1886|size83038	24022	24564	-	100
comp219085_c0_seq1	path1	scaffold191|size295725	141741	141996	-	98.9
comp219216_c0_seq1	path1	scaffold3929|size47543	11940	12341	-	100
comp219216_c0_seq1	path2	scaffold12678|size14600	12080	12481	-	100
comp219183_c0_seq1	path1	scaffold1217|size110691	104655	105111	-	100
comp219531_c0_seq1	path1	scaffold40877|size2034	1271	1513	-	96.2
comp219605_c0_seq1	path1	scaffold13758|size13058	7300	7723	+	100
comp219449_c0_seq1	path1	scaffold1853|size156519	22863	23136	-	100
comp219629_c0_seq1	path1	scaffold14804|size13584	901	1140	-	98.8
comp219425_c0_seq1	path1	scaffold11556|size28859	5427	18715	-	100
comp219571_c0_seq1	path1	scaffold15128|size22962	18124	18686	-	100
comp219453_c0_seq1	path1	scaffold1518|size255431	215331	215690	-	100
comp219682_c0_seq1	path1	scaffold9245|size39765	36389	36673	+	100
comp219746_c0_seq1	path1	scaffold9751|size22968	18754	19041	-	100
comp219483_c0_seq1	path1	scaffold1497|size96921	72467	72952	+	100
comp219726_c0_seq1	path1	scaffold3635|size96756	41118	49792	+	99.2
comp219697_c0_seq1	path1	scaffold4379|size43513	1457	1967	-	100
comp219829_c0_seq1	path1	scaffold1527|size156942	147356	147718	-	97.6
comp219718_c0_seq1	path1	scaffold361|size216408	104969	105332	-	99.7
comp219797_c0_seq1	path1	scaffold469|size376509	68365	70815	-	97.2
comp219655_c0_seq1	path1	scaffold11|size581112	407902	408165	-	100
comp219783_c0_seq1	path1	scaffold13106|size13924	9948	13569	-	100
comp219910_c0_seq1	path1	scaffold6489|size30455	4560	4989	-	100
comp219900_c0_seq1	path1	scaffold4283|size44172	3312	3673	-	100
comp219904_c0_seq1	path1	scaffold19076|size17533	7196	7414	-	100
comp219790_c0_seq1	path1	scaffold66|size516331	209703	209975	-	100
comp219858_c0_seq1	path1	scaffold1872|size115461	76639	77459	+	100
comp219872_c0_seq1	path1	scaffold1382|size104472	49580	50158	-	100
comp219973_c0_seq1	path1	scaffold6044|size86390	16111	16382	-	99.6
comp220039_c0_seq1	path1	scaffold17130|size9479	682	924	-	100
comp220069_c0_seq1	path1	scaffold12385|size16817	1	208	-	99
comp219943_c0_seq1	path1	scaffold66|size516331	261438	261896	+	99.7
comp219867_c0_seq1	path1	scaffold48|size407642	221694	222125	+	100
comp220035_c0_seq1	path1	scaffold6199|size49801	37273	40039	-	100
comp220030_c0_seq1	path1	scaffold2458|size112314	46101	50459	+	98.5
comp220100_c0_seq1	path1	scaffold6868|size32248	20861	21138	+	100
comp219430_c0_seq1	path1	scaffold1899|size85527	56449	57692	-	93.5
comp220016_c0_seq1	path1	scaffold2327|size201371	121289	121560	+	100
comp219348_c0_seq1	path1	scaffold2477|size91766	67976	70962	-	100
comp219348_c0_seq1	path2	scaffold7419|size45086	13633	18140	-	99.3
comp220203_c0_seq1	path1	scaffold53|size402108	395135	395700	-	99.4
comp220229_c0_seq1	path1	scaffold1793|size118784	50703	50977	-	100
comp220273_c0_seq1	path1	scaffold2768|size67712	34598	36141	-	99.5
comp219764_c0_seq1	path1	scaffold444|size196229	94423	94689	+	100
comp219384_c0_seq1	path1	scaffold611|size165803	126277	130290	-	98.4
comp220259_c0_seq1	path1	scaffold629|size264711	234323	235342	+	100
comp220001_c0_seq1	path1	scaffold103|size332613	176881	177430	-	100
comp220267_c0_seq1	path1	scaffold9045|size21703	15678	16044	+	94.6
comp220108_c0_seq1	path1	scaffold108|size510908	176759	177010	+	100
comp220391_c0_seq1	path1	scaffold9605|size20320	19204	19801	+	100
comp219134_c0_seq1	path1	scaffold34602|size2657	339	1469	-	86
comp219914_c0_seq1	path1	scaffold1086|size149328	60975	62540	-	100
comp220386_c0_seq1	path1	scaffold6308|size31321	30138	31244	-	100
comp220048_c0_seq1	path1	scaffold1561|size271735	63799	64029	-	100
comp220424_c0_seq1	path1	scaffold3684|size51337	18089	19564	-	100
comp220295_c0_seq1	path1	scaffold200|size445208	277043	278450	-	100
comp220353_c0_seq1	path1	scaffold90|size341873	262536	263194	+	100
comp220231_c0_seq1	path1	scaffold172253|size423	116	351	+	100
comp220231_c0_seq1	path2	scaffold986|size138615	86515	86738	-	94.1
comp220293_c0_seq1	path1	scaffold334|size324209	191881	192372	+	100
comp218639_c0_seq1	path1	scaffold1713|size169746	157874	158087	-	100
comp220562_c0_seq1	path1	scaffold2880|size61220	37132	37431	+	99.7
comp220552_c0_seq1	path1	scaffold12199|size21022	4059	4451	+	100
comp220564_c0_seq1	path1	scaffold8908|size22087	11663	11903	+	100
comp220499_c0_seq1	path1	scaffold4115|size46810	30702	31647	+	92.9
comp220520_c0_seq1	path1	scaffold2783|size63081	62357	62629	+	100
comp220511_c0_seq1	path1	scaffold269|size243728	2311	2694	-	100
comp220614_c0_seq1	path1	scaffold6857|size28858	28547	28816	+	100
comp220516_c0_seq1	path1	scaffold25097|size9312	2242	7825	+	83.1
comp220430_c0_seq1	path1	scaffold5816|size33785	23066	24448	+	100
comp220430_c0_seq1	path2	scaffold49224|size1565	73	1430	-	100
comp220644_c0_seq1	path1	scaffold16172|size10370	5581	5839	-	100
comp220283_c0_seq1	path1	scaffold3498|size53787	42486	42840	+	100
comp220623_c0_seq1	path1	scaffold6033|size32774	31286	31610	-	100
comp220735_c0_seq1	path1	scaffold4045|size46371	16919	17329	-	99.5
comp220734_c0_seq1	path1	scaffold4657|size41163	21456	21836	-	100
comp220256_c0_seq1	path1	scaffold204|size613575	496223	496495	+	100
comp213978_c0_seq1	path1	scaffold14632|size24335	14815	21455	+	100
comp220574_c0_seq1	path1	scaffold248|size277758	193914	194592	+	100
comp220582_c0_seq1	path1	scaffold10833|size21712	9844	10095	+	100
comp220655_c0_seq1	path1	scaffold294|size234973	13555	13792	-	100
comp220567_c0_seq1	path1	scaffold630|size274078	207571	208134	-	100
comp220693_c0_seq1	path1	scaffold590|size364749	291788	292061	+	99.6
comp220746_c0_seq1	path1	scaffold957|size127135	108098	108980	-	100
comp220784_c0_seq1	path1	scaffold426|size245755	216559	216988	-	99.8
comp221160_c0_seq1	path1	scaffold9224|size21884	17071	17342	-	100
comp220715_c0_seq1	path1	scaffold1694|size208833	96395	96713	+	100
comp221139_c0_seq1	path1	scaffold7729|size25563	20251	22171	+	100
comp221112_c0_seq1	path1	scaffold1130|size139933	123408	123620	-	100
comp220816_c0_seq1	path1	scaffold1298|size110405	36232	39625	+	100
comp221177_c0_seq1	path1	scaffold5290|size70299	29233	29462	+	100
comp221256_c0_seq1	path1	scaffold8315|size23679	7660	8213	+	100
comp220682_c0_seq1	path1	scaffold512|size234050	28024	28411	-	100
comp221130_c0_seq1	path1	scaffold465|size540629	10865	11377	-	100
comp221385_c0_seq1	path1	scaffold8058|size29139	22078	22961	-	100
comp221288_c0_seq1	path1	scaffold10123|size33719	28524	28798	-	100
comp221260_c0_seq1	path1	scaffold711|size152492	74468	74736	-	100
comp221254_c0_seq1	path1	scaffold174|size283759	111483	111716	-	100
comp221191_c0_seq1	path1	scaffold1236|size109519	44149	50528	+	100
comp221324_c0_seq1	path1	scaffold2457|size83183	51494	52419	-	100
comp221259_c0_seq1	path1	scaffold27|size493886	302257	302528	-	100
comp221448_c0_seq1	path1	scaffold3769|size60727	36228	36544	-	100
comp220358_c0_seq1	path1	scaffold1809|size134290	3446	3667	+	100
comp221397_c0_seq1	path1	scaffold1242|size164314	108598	109658	+	100
comp221457_c0_seq1	path1	scaffold726|size167168	135998	139824	-	100
comp220570_c0_seq1	path1	scaffold427|size229502	60002	60364	+	100
comp221525_c0_seq1	path1	scaffold1463|size134814	19977	20985	-	99.3
comp221675_c0_seq1	path1	scaffold13720|size54152	49202	49557	+	100
comp221445_c0_seq1	path1	scaffold147921|size505	195	466	-	76.4
comp221480_c0_seq1	path1	scaffold311901|size208	1	205	-	79.6
comp221480_c0_seq1	path2	scaffold23794|size6224	4941	5149	-	79.2
comp221480_c0_seq1	path3	scaffold2837|size62085	39968	40174	-	79.2
comp221677_c0_seq1	path1	scaffold4415|size43104	18235	18627	-	100
comp221447_c0_seq1	path1	scaffold309|size463461	355927	371803	-	99.7
comp221461_c0_seq1	path1	scaffold1325|size138959	26569	29368	-	100
comp221619_c0_seq1	path1	scaffold1530|size110898	40884	41185	-	100
comp221840_c0_seq1	path1	scaffold7785|size25419	971	2471	+	99.8
comp221988_c0_seq1	path1	scaffold3653|size51742	1430	1702	+	100
comp221581_c0_seq1	path1	scaffold8374|size24850	12589	13934	-	100
comp221722_c0_seq1	path1	scaffold730|size228818	141149	141499	+	100
comp222030_c0_seq1	path1	scaffold6515|size30321	3263	3707	-	98.9
comp221528_c0_seq1	path1	scaffold22653|size5715	1170	1619	+	100
comp221528_c0_seq1	path2	scaffold17858|size18086	17050	17495	-	97.1
comp221937_c0_seq1	path1	scaffold328|size225039	131384	133248	-	100
comp222104_c0_seq1	path1	scaffold6878|size57863	12411	12687	+	100
comp222000_c0_seq1	path1	scaffold90|size341873	163505	164514	-	100
comp221909_c0_seq1	path1	scaffold12488|size14901	11108	13986	+	100
comp220298_c0_seq1	path1	scaffold1278|size130658	86218	86637	+	100
comp222136_c0_seq1	path1	scaffold1891|size90882	1112	5664	-	99.2
comp221539_c0_seq1	path1	scaffold4017|size76778	15404	16254	-	100
comp221539_c0_seq1	path2	scaffold2809|size62646	50329	50909	-	86.2
comp220751_c0_seq1	path1	scaffold18017|size8702	6952	7453	+	90.1
comp220751_c0_seq1	path2	scaffold33372|size2804	383	925	-	94.3
comp221774_c0_seq1	path1	scaffold2712|size64179	31589	31827	-	100
comp222216_c0_seq1	path1	scaffold601|size167333	1973	2313	+	96.4
comp222105_c0_seq1	path1	scaffold41805|size1964	563	852	-	100
comp222105_c0_seq1	path2	scaffold648|size357573	7781	8060	-	100
comp222378_c0_seq1	path1	scaffold286|size239727	213456	213721	-	100
comp222443_c0_seq1	path1	scaffold2115|size102596	10057	10922	+	99.6
comp222002_c0_seq1	path1	scaffold2864|size61494	1961	4172	-	100
comp222231_c0_seq1	path1	scaffold21008|size6632	4384	5357	-	100
comp222231_c0_seq1	path2	scaffold6203|size33354	30429	31384	-	94.1
comp222388_c0_seq1	path1	scaffold10713|size17933	8680	9162	-	100
comp222248_c0_seq1	path1	scaffold26|size770863	609666	614617	+	100
comp222301_c0_seq1	path1	scaffold569|size172348	110650	111086	+	100
comp222501_c0_seq1	path1	scaffold3652|size54038	10664	11202	-	100
comp222541_c0_seq1	path1	scaffold874|size135375	125561	126427	+	99.6
comp222640_c0_seq1	path1	scaffold5000|size38736	7079	7355	-	100
comp222582_c0_seq1	path1	scaffold958|size217563	66267	66596	-	99.7
comp221838_c0_seq1	path1	scaffold2753|size101009	649	72575	-	79.1
comp222648_c0_seq1	path1	scaffold2675|size83885	71871	72328	+	100
comp222718_c0_seq1	path1	scaffold17861|size11649	246	507	-	100
comp222600_c0_seq1	path1	scaffold1012|size199896	23162	23419	-	100
comp222564_c0_seq1	path1	scaffold2005|size135522	65033	65233	-	100
comp222516_c0_seq1	path1	scaffold118|size490343	368171	368550	-	100
comp222360_c0_seq1	path1	scaffold850|size137207	114794	115741	+	96.5
comp222360_c0_seq1	path2	scaffold1420|size100113	30334	31055	-	96.9
comp222385_c0_seq1	path1	scaffold1177|size112535	82578	82919	-	100
comp221393_c0_seq1	path1	scaffold1157|size189040	102675	116419	-	87.1
comp222671_c0_seq1	path1	scaffold796|size153045	100439	101630	+	100
comp222735_c0_seq1	path1	scaffold10789|size19554	1784	2090	+	100
comp222807_c0_seq1	path1	scaffold7823|size25290	8158	8429	+	100
comp222836_c0_seq1	path1	scaffold12299|size28073	18903	19178	-	100
comp222897_c0_seq1	path1	scaffold12912|size27261	9216	9556	-	100
comp222567_c0_seq1	path1	scaffold12657|size28603	5396	10870	+	80.7
comp222916_c0_seq1	path1	scaffold3461|size52817	27676	27948	-	99.6
comp222933_c0_seq1	path1	scaffold27800|size3800	2682	2917	-	100
comp222963_c0_seq1	path1	scaffold45688|size1733	91	455	+	100
comp222917_c0_seq1	path1	scaffold15070|size18739	2969	5745	-	100
comp222776_c0_seq1	path1	scaffold303768|size214	14	214	+	87.9
comp222746_c0_seq1	path1	scaffold2674|size82059	76275	76545	-	99.3
comp222886_c0_seq1	path1	scaffold343|size222745	44069	44338	+	100
comp223049_c0_seq1	path1	scaffold6994|size28307	27147	27426	-	100
comp223006_c0_seq1	path1	scaffold3537|size51860	38254	38525	-	100
comp222814_c0_seq1	path1	scaffold4733|size64519	22429	25288	-	100
comp222941_c0_seq1	path1	scaffold1296|size186615	135679	136157	+	100
comp223098_c0_seq1	path1	scaffold1843|size88397	50295	50754	+	100
comp222980_c0_seq1	path1	scaffold625|size182219	76354	76573	+	100
comp217261_c0_seq1	path1	scaffold2529|size67441	44815	45055	-	92.3
comp217261_c0_seq1	path2	scaffold2529|size67441	45440	45693	+	97.3
comp223146_c0_seq1	path1	scaffold198092|size353	97	335	+	100
comp223146_c0_seq1	path2	scaffold251526|size262	15	255	+	100
comp223126_c0_seq1	path1	scaffold11702|size35235	8000	8272	-	100
comp222345_c0_seq1	path1	scaffold1230|size174924	106796	107631	+	86.3
comp223147_c0_seq1	path1	scaffold2308|size90370	39705	40744	-	99.2
comp223299_c0_seq1	path1	scaffold5113|size37962	21952	22631	-	100
comp223115_c0_seq1	path1	scaffold189|size275853	74052	74363	+	100
comp223168_c0_seq1	path1	scaffold5158|size67015	16408	20014	+	100
comp223235_c0_seq1	path1	scaffold31483|size3065	2378	2707	+	100
comp223235_c0_seq1	path2	scaffold5942|size33167	2046	2460	-	100
comp222036_c0_seq1	path1	scaffold117577|size643	155	482	-	94.3
comp222036_c0_seq1	path2	scaffold116387|size651	163	492	+	94.3
comp223207_c0_seq1	path1	scaffold5177|size73400	46824	47410	+	100
comp222919_c0_seq1	path1	scaffold934|size239776	59295	59569	-	100
comp223208_c0_seq1	path1	scaffold1164|size113123	78102	80543	+	100
comp223296_c0_seq1	path1	scaffold1563|size94370	79771	83282	-	100
comp223034_c0_seq1	path1	scaffold341|size243000	27118	27391	+	100
comp223482_c0_seq1	path1	scaffold284|size259167	10005	10233	+	92
comp223637_c0_seq1	path1	scaffold63693|size1136	200	461	+	100
comp223637_c0_seq1	path2	scaffold55539|size1327	196	449	+	100
comp223692_c0_seq1	path1	scaffold3497|size52335	20049	20261	+	100
comp223654_c0_seq1	path1	scaffold30101|size3308	2609	2927	+	100
comp223654_c0_seq1	path2	scaffold170014|size430	39	261	-	81.6
comp223793_c0_seq1	path1	scaffold11271|size16946	11526	11790	+	100
comp214132_c0_seq1	path1	scaffold180899|size397	20	294	+	100
comp214132_c0_seq1	path2	scaffold13198|size13790	3811	4085	-	99.1
comp214132_c0_seq1	path3	scaffold1759|size87187	8067	8342	+	100
comp214132_c0_seq1	path4	scaffold30770|size3183	2714	2948	+	99.1
comp214132_c0_seq1	path5	scaffold1015|size162448	107000	107270	+	99.1
comp223725_c0_seq1	path1	scaffold6324|size44424	14024	14387	-	98.9
comp223768_c0_seq1	path1	scaffold8454|size30976	6644	7168	-	100
comp223939_c0_seq1	path1	scaffold12295|size15217	8308	9293	+	99.6
comp223565_c0_seq1	path1	scaffold635|size162152	108423	108691	-	100
comp223565_c0_seq1	path2	scaffold59093|size1233	572	840	+	100
comp223803_c0_seq1	path1	scaffold3887|size53857	37888	43213	-	100
comp223833_c0_seq1	path1	scaffold2816|size62539	35791	36177	-	100
comp224039_c0_seq1	path1	scaffold6910|size28673	11704	11998	+	99.7
comp223378_c0_seq1	path1	scaffold4803|size66058	45102	58807	-	99.9
comp223741_c0_seq1	path1	scaffold1077|size142274	76062	77113	+	100
comp223948_c0_seq1	path1	scaffold2978|size59707	43789	44038	-	100
comp224013_c0_seq1	path1	scaffold4459|size47769	7396	16411	-	100
comp223416_c0_seq1	path1	scaffold8737|size22544	1655	4180	+	100
comp223416_c0_seq1	path2	scaffold5440|size37149	13487	17070	+	100
comp223318_c0_seq1	path1	scaffold321|size226125	62207	66715	-	100
comp223953_c0_seq1	path1	scaffold59|size392180	30322	30894	-	100
comp223694_c0_seq1	path1	scaffold42|size430121	158606	160177	-	100
comp223964_c0_seq1	path1	scaffold860|size136438	96316	96590	-	100
comp223964_c0_seq1	path2	scaffold269941|size243	1	229	-	83.3
comp224222_c0_seq1	path1	scaffold33189|size2826	2190	2561	-	92.5
comp223818_c0_seq1	path1	scaffold1407|size209187	97831	98290	-	100
comp224068_c0_seq1	path1	scaffold5167|size37678	36266	36616	-	100
comp224068_c0_seq1	path2	scaffold6791|size29175	22211	22558	+	100
comp224246_c0_seq1	path1	scaffold18807|size15256	11471	11686	+	100
comp224180_c0_seq1	path1	scaffold1139|size169970	91114	91386	-	99.3
comp223861_c0_seq1	path1	scaffold3808|size151084	87733	88385	-	100
comp224181_c0_seq1	path1	scaffold17071|size13768	532	802	-	100
comp224181_c0_seq1	path2	scaffold13417|size13521	6976	7234	-	100
comp223601_c0_seq1	path1	scaffold639|size262478	103685	103959	+	99.6
comp224317_c0_seq1	path1	scaffold7059|size77685	65937	66177	-	99.6
comp224389_c0_seq1	path1	scaffold5283|size57322	38844	39143	+	100
comp224610_c0_seq1	path1	scaffold40013|size2101	339	708	-	100
comp224080_c0_seq1	path1	scaffold9|size668578	312536	312941	-	100
comp224139_c0_seq1	path1	scaffold22|size529308	445893	452541	-	100
comp224110_c0_seq1	path1	scaffold3|size1100479	1023810	1026678	+	100
comp224307_c0_seq1	path1	scaffold836|size298260	260485	260720	-	100
comp224629_c0_seq1	path1	scaffold4318|size43943	38278	38855	+	100
comp223400_c0_seq1	path1	scaffold1885|size276368	176243	186415	+	100
comp224632_c0_seq1	path1	scaffold64621|size1119	372	864	+	100
comp224674_c0_seq1	path1	scaffold5203|size53501	22374	22643	+	99.6
comp224296_c0_seq1	path1	scaffold1721|size192337	37616	37815	-	100
comp224504_c0_seq1	path1	scaffold1266|size265648	38066	39294	-	100
comp224625_c0_seq1	path1	scaffold1045|size123072	120242	120570	+	100
comp222722_c0_seq1	path1	scaffold629|size264711	198284	198555	-	100
comp224337_c0_seq1	path1	scaffold442|size196363	93199	93741	+	99.1
comp224881_c0_seq1	path1	scaffold6236|size31687	25999	26381	-	100
comp224872_c0_seq1	path1	scaffold7394|size26738	25194	25470	-	100
comp224796_c0_seq1	path1	scaffold15879|size10661	10012	10241	-	100
comp224796_c0_seq1	path2	scaffold105990|size717	61	290	+	100
comp224832_c0_seq1	path1	scaffold246|size269734	118161	118434	+	99.6
comp224701_c0_seq1	path1	scaffold360|size216474	189779	190483	-	100
comp223702_c0_seq1	path1	scaffold8156|size60571	56186	56456	-	100
comp224385_c0_seq1	path1	scaffold665|size160016	58768	59128	+	99.2
comp224898_c0_seq1	path1	scaffold6674|size71025	14439	14934	+	97.8
comp224414_c0_seq1	path1	scaffold2912|size122463	24898	25396	+	99.6
comp225057_c0_seq1	path1	scaffold4386|size61922	30750	31906	-	100
comp224900_c0_seq1	path1	scaffold105364|size721	41	258	+	83.2
comp225092_c0_seq1	path1	scaffold10234|size18998	13981	14387	+	100
comp225092_c0_seq1	path2	scaffold37988|size2291	1785	2188	-	99.3
comp225053_c0_seq1	path1	scaffold204|size613575	592300	592666	-	100
comp225166_c0_seq1	path1	scaffold7353|size33377	30539	30786	-	99.2
comp225098_c0_seq1	path1	scaffold4605|size57746	39909	42608	+	100
comp224863_c0_seq1	path1	scaffold653|size335999	154760	154965	+	100
comp225113_c0_seq1	path1	scaffold6296|size41855	24276	24529	-	100
comp225173_c0_seq1	path1	scaffold9466|size20642	17844	18061	+	100
comp225075_c0_seq1	path1	scaffold887|size172881	83215	83519	+	100
comp225064_c0_seq1	path1	scaffold777|size145965	90766	93249	-	100
comp225184_c0_seq1	path1	scaffold42545|size1917	1341	1561	-	100
comp225184_c0_seq1	path2	scaffold31250|size3102	727	947	+	100
comp225373_c0_seq1	path1	scaffold9848|size32743	6201	6441	-	100
comp221992_c0_seq1	path1	scaffold1369|size127180	42573	42952	+	100
comp225262_c0_seq1	path1	scaffold5039|size38460	14658	14895	-	100
comp225128_c0_seq1	path1	scaffold854|size270988	49577	52817	+	100
comp225324_c0_seq1	path1	scaffold857|size150537	83916	85700	+	100
comp225241_c0_seq1	path1	scaffold830|size194833	126000	126314	-	100
comp225186_c0_seq1	path1	scaffold263|size246053	123127	123950	+	100
comp225543_c0_seq1	path1	scaffold1801|size85747	23943	24152	+	100
comp225671_c0_seq1	path1	scaffold5021|size79109	70412	70782	+	99.5
comp225512_c0_seq1	path1	scaffold31078|size5738	2893	3127	+	100
comp225512_c0_seq1	path2	scaffold14265|size18034	7235	9006	+	100
comp225724_c0_seq1	path1	scaffold3140|size57318	37087	37360	-	100
comp225326_c0_seq1	path1	scaffold6542|size30226	22646	22858	-	100
comp225869_c0_seq1	path1	scaffold12123|size18898	17777	18037	-	99.6
comp225869_c0_seq1	path2	scaffold13143|size13875	10619	10879	+	99.6
comp225843_c0_seq1	path1	scaffold6758|size36086	31560	31930	-	100
comp225691_c0_seq1	path1	scaffold2187|size74821	69030	69392	+	100
comp224653_c0_seq1	path1	scaffold6201|size43153	24516	30922	+	100
comp225654_c0_seq1	path1	scaffold233|size255427	34548	35148	+	100
comp226133_c0_seq1	path1	scaffold11001|size29402	12126	12747	-	100
comp225712_c0_seq1	path1	scaffold2567|size129051	82531	82792	+	100
comp226179_c0_seq1	path1	scaffold8126|size25792	22799	23043	-	90.7
comp225676_c0_seq1	path1	scaffold2122|size105049	17990	18981	-	99.2
comp225585_c0_seq1	path1	scaffold108|size510908	406638	406893	-	98.8
comp225883_c0_seq1	path1	scaffold3061|size89348	53819	54644	-	100
comp225066_c0_seq1	path1	scaffold11486|size21184	10069	14201	+	100
comp226405_c0_seq1	path1	scaffold6211|size85660	40271	40638	+	99.7
comp226556_c0_seq1	path1	scaffold6584|size30043	3574	3903	-	100
comp226232_c0_seq1	path1	scaffold2309|size71898	66939	67458	+	99.3
comp226562_c0_seq1	path1	scaffold7356|size33125	1116	1487	+	100
comp226263_c0_seq1	path1	scaffold540|size175711	1682	2181	-	100
comp226402_c0_seq1	path1	scaffold17388|size13913	5173	5685	+	100
comp226731_c0_seq1	path1	scaffold5128|size37860	15840	16081	-	100
comp226374_c0_seq1	path1	scaffold11760|size29999	11422	11813	+	100
comp226797_c0_seq1	path1	scaffold9586|size20373	10607	10859	-	100
comp224948_c0_seq1	path1	scaffold2073|size110669	3644	10881	+	100
comp226551_c0_seq1	path1	scaffold507|size183085	179102	179725	-	100
comp223509_c0_seq1	path1	scaffold1060|size129534	29009	37671	+	100
comp226751_c0_seq1	path1	scaffold13113|size16889	10030	10240	-	100
comp216446_c0_seq1	path1	scaffold7327|size26983	11779	13146	+	98.6
comp226846_c0_seq1	path1	scaffold26575|size4149	1908	2476	+	75.3
comp226744_c0_seq1	path1	scaffold1071|size118874	20630	21058	-	100
comp226585_c0_seq1	path1	scaffold4067|size52247	47114	47670	-	100
comp226585_c0_seq1	path2	scaffold24689|size4853	4262	4820	+	100
comp226810_c0_seq1	path1	scaffold34131|size2715	2253	2700	+	100
comp226810_c0_seq1	path2	scaffold10653|size21505	8465	8916	-	100
comp226873_c0_seq1	path1	scaffold9066|size85729	32834	34013	-	100
comp227055_c0_seq1	path1	scaffold2882|size124141	30864	41650	+	99.6
comp226653_c0_seq1	path1	scaffold3050|size58710	49401	49677	-	100
comp226020_c0_seq1	path1	scaffold2037|size115433	64934	65410	-	100
comp227150_c0_seq1	path1	scaffold6012|size32875	24209	26239	-	100
comp224801_c0_seq1	path1	scaffold7909|size25003	20912	23917	-	100
comp227072_c0_seq1	path1	scaffold649|size160371	57074	59288	-	99.2
comp227050_c0_seq1	path1	scaffold1522|size153279	17572	17847	-	100
comp227031_c0_seq1	path1	scaffold31|size466120	80673	80898	+	100
comp226952_c0_seq1	path1	scaffold429|size403885	104558	104818	-	100
comp227241_c0_seq1	path1	scaffold12900|size14244	4147	4421	-	100
comp227138_c0_seq1	path1	scaffold528|size178282	45392	46242	-	100
comp227371_c0_seq1	path1	scaffold100|size524623	518608	518882	+	100
comp227167_c0_seq1	path1	scaffold705|size153334	43179	46014	+	100
comp227550_c0_seq1	path1	scaffold6866|size28827	26316	26575	+	100
comp227225_c0_seq1	path1	scaffold475|size273336	141426	141701	-	100
comp227240_c0_seq1	path1	scaffold1569|size94067	49181	50674	+	100
comp227615_c0_seq1	path1	scaffold8729|size40363	6440	6889	-	100
comp227095_c0_seq1	path1	scaffold16|size818198	465428	467066	+	100
comp227680_c0_seq1	path1	scaffold3833|size48363	37158	37432	+	100
comp227712_c0_seq1	path1	scaffold216|size263575	209351	209763	+	99.8
comp227436_c0_seq1	path1	scaffold1259|size109737	60563	65055	+	100
comp227603_c0_seq1	path1	scaffold1266|size265648	146742	147091	-	100
comp227721_c0_seq1	path1	scaffold6249|size31611	24292	24565	+	100
comp227499_c0_seq1	path1	scaffold10431|size21277	19875	20224	-	100
comp227620_c0_seq1	path1	scaffold511|size182045	50175	52033	+	100
comp227669_c0_seq1	path1	scaffold1822|size261468	52730	53053	+	100
comp227769_c0_seq1	path1	scaffold13489|size20149	12356	13421	-	100
comp227850_c0_seq1	path1	scaffold14429|size23746	13324	16100	+	99.6
comp227685_c0_seq1	path1	scaffold16|size818198	137803	138199	+	100
comp227903_c0_seq1	path1	scaffold13865|size18811	11333	12720	+	99.5
comp227746_c0_seq1	path1	scaffold1902|size82505	14407	21733	+	100
comp226373_c0_seq1	path1	scaffold36|size452769	338694	383946	+	100
comp227963_c0_seq1	path1	scaffold1615|size92488	71420	71653	-	100
comp228020_c0_seq1	path1	scaffold11073|size17255	4229	5733	+	100
comp227717_c0_seq1	path1	scaffold1401|size110680	102104	102515	+	100
comp228075_c0_seq1	path1	scaffold6789|size29181	19203	20069	-	100
comp227874_c0_seq1	path1	scaffold749|size201879	32120	32362	-	100
comp227269_c0_seq1	path1	scaffold78|size360976	160350	222421	-	100
comp228153_c0_seq1	path1	scaffold3269|size113354	40641	40896	+	98.8
comp228124_c0_seq1	path1	scaffold4246|size73034	40952	41347	-	100
comp228076_c0_seq1	path1	scaffold8052|size62548	7180	7636	-	99.4
comp228376_c0_seq1	path1	scaffold21058|size6603	5020	5442	-	100
comp227852_c0_seq1	path1	scaffold1350|size186005	89615	89881	+	100
comp226888_c0_seq1	path1	scaffold132|size561273	320739	321979	-	100
comp228428_c0_seq1	path1	scaffold13790|size25264	8703	9728	+	100
comp228379_c0_seq1	path1	scaffold29004|size3526	2148	2399	+	100
comp228632_c0_seq1	path1	scaffold81108|size908	26	234	+	100
comp228741_c0_seq1	path1	scaffold22900|size5608	1859	2097	+	100
comp228566_c0_seq1	path1	scaffold20954|size6671	3282	6167	-	100
comp227836_c0_seq1	path1	scaffold11779|size16077	12731	13268	+	100
comp227836_c0_seq1	path2	scaffold52097|size1442	769	1312	+	100
comp227836_c0_seq1	path3	scaffold19505|size7586	3240	3789	+	100
comp228257_c0_seq1	path1	scaffold572|size415628	69902	70175	+	100
comp228584_c0_seq1	path1	scaffold15149|size11420	3996	4337	+	100
comp228420_c0_seq1	path1	scaffold204|size613575	508513	508761	-	100
comp219828_c0_seq1	path1	scaffold897|size232703	166659	167147	-	100
comp219828_c0_seq1	path2	scaffold8197|size24039	15405	16104	-	94.7
comp219828_c0_seq1	path3	scaffold5992|size32947	26092	26476	+	78.7
comp228158_c0_seq1	path1	scaffold4146|size77321	41888	42187	-	100
comp228792_c0_seq1	path1	scaffold2952|size104242	29457	29985	+	99.4
comp228715_c0_seq1	path1	scaffold3192|size74504	38158	38400	-	100
comp228972_c0_seq1	path1	scaffold25665|size4452	898	1662	-	100
comp227389_c0_seq1	path1	scaffold42475|size1922	1238	1698	+	100
comp227389_c0_seq1	path2	scaffold8819|size31178	147	615	+	100
comp228992_c0_seq1	path1	scaffold9070|size21649	7538	7799	-	99.6
comp228716_c0_seq1	path1	scaffold537|size176352	7435	7698	+	100
comp228716_c0_seq1	path2	scaffold5131|size37852	36431	36694	-	100
comp228842_c0_seq1	path1	scaffold5531|size46439	24043	24286	+	100
comp229054_c0_seq1	path1	scaffold9269|size31546	13988	15099	+	100
comp228858_c0_seq1	path1	scaffold7327|size26983	16569	20452	+	100
comp228805_c0_seq1	path1	scaffold6198|size33333	25247	27790	+	100
comp228976_c0_seq1	path1	scaffold3971|size72047	11978	12508	+	100
comp228969_c0_seq1	path1	scaffold109|size495503	432773	433349	+	100
comp229127_c0_seq1	path1	scaffold18887|size8027	1582	1781	+	100
comp229127_c0_seq1	path2	scaffold18887|size8027	6247	6446	-	100
comp229058_c0_seq1	path1	scaffold1370|size168516	47735	48004	+	100
comp228869_c0_seq1	path1	scaffold2900|size60934	32014	32231	+	100
comp229126_c0_seq1	path1	scaffold652|size210314	66596	66865	-	100
comp226164_c0_seq1	path1	scaffold4659|size53217	32197	32604	+	100
comp229356_c0_seq1	path1	scaffold4425|size59009	4183	4396	-	100
comp229440_c0_seq1	path1	scaffold5894|size33369	21883	22140	-	97.7
comp228056_c0_seq1	path1	scaffold35|size579214	573385	573782	-	100
comp229067_c0_seq1	path1	scaffold41|size463117	110981	111339	-	100
comp229482_c0_seq1	path1	scaffold3185|size67246	40062	41794	+	97.5
comp229016_c0_seq1	path1	scaffold922|size158699	108083	110259	-	100
comp229704_c0_seq1	path1	scaffold5570|size35283	5647	5918	+	99.6
comp229471_c0_seq1	path1	scaffold2786|size98485	4466	4891	+	100
comp229613_c0_seq1	path1	scaffold2967|size65828	65005	65348	+	100
comp229333_c0_seq1	path1	scaffold168|size286281	121940	122208	-	100
comp228873_c0_seq1	path1	scaffold191|size295725	151803	153478	-	100
comp229332_c0_seq1	path1	scaffold3420|size99741	79055	79435	+	99.5
comp228363_c0_seq1	path1	scaffold3627|size108011	70421	83755	+	100
comp229731_c0_seq1	path1	scaffold943|size128626	89587	89959	+	100
comp229837_c0_seq1	path1	scaffold1696|size89154	61234	62520	+	100
comp229869_c0_seq1	path1	scaffold1850|size110762	25188	25440	-	100
comp229610_c0_seq1	path1	scaffold732|size284838	130058	136486	+	100
comp229927_c0_seq1	path1	scaffold175328|size413	194	413	+	99.1
comp229739_c0_seq1	path1	scaffold19243|size7767	6585	6797	+	91
comp229739_c0_seq1	path2	scaffold13267|size13714	3950	4149	+	85.9
comp229739_c0_seq1	path3	scaffold4325|size43899	29893	30092	-	85.5
comp228302_c0_seq1	path1	scaffold7|size919230	781649	781945	-	100
comp229845_c0_seq1	path1	scaffold2742|size63542	30487	30975	+	100
comp229992_c0_seq1	path1	scaffold12034|size22394	4065	7210	-	100
comp229867_c0_seq1	path1	scaffold221|size495517	290418	290779	+	100
comp229402_c0_seq1	path1	scaffold24703|size4849	410	1084	+	91.5
comp229961_c0_seq1	path1	scaffold578|size170728	120461	120970	+	99.8
comp229779_c0_seq1	path1	scaffold6195|size31911	9355	10654	+	100
comp230073_c0_seq1	path1	scaffold6544|size31515	3429	4083	+	100
comp229863_c0_seq1	path1	scaffold26|size770863	529161	531306	+	100
comp230273_c0_seq1	path1	scaffold1560|size109163	102025	102254	-	100
comp230192_c0_seq1	path1	scaffold2272|size113587	24016	25239	-	100
comp230446_c0_seq1	path1	scaffold2812|size62591	38050	38283	-	100
comp230245_c0_seq1	path1	scaffold1265|size111097	20484	20768	-	100
comp229129_c0_seq1	path1	scaffold2724|size63875	41018	42833	-	99.9
comp230033_c0_seq1	path1	scaffold5610|size59791	41781	42608	-	100
comp230336_c0_seq1	path1	scaffold191|size295725	238875	239218	+	100
comp230535_c0_seq1	path1	scaffold63385|size1142	521	796	+	100
comp230016_c0_seq1	path1	scaffold392|size212658	176461	177331	-	96.9
comp229891_c0_seq1	path1	scaffold2417|size100723	76045	76418	-	98.9
comp230195_c0_seq1	path1	scaffold1650|size151062	77207	78137	-	100
comp230700_c0_seq1	path1	scaffold10995|size26917	1547	1972	-	99.5
comp230413_c0_seq1	path1	scaffold496|size248829	139841	140464	-	100
comp230524_c0_seq1	path1	scaffold1003|size332240	301945	302204	+	100
comp230584_c0_seq1	path1	scaffold12123|size18898	18431	18779	-	98.6
comp230584_c0_seq1	path2	scaffold13143|size13875	9860	10203	+	98.6
comp230719_c0_seq1	path1	scaffold6703|size29489	1	368	-	97.2
comp230091_c0_seq1	path1	scaffold263|size246053	128991	132638	+	100
comp230856_c0_seq1	path1	scaffold3266|size65517	44013	44250	+	100
comp230543_c0_seq1	path1	scaffold609|size173229	25659	25931	-	100
comp230827_c0_seq1	path1	scaffold3691|size71426	1305	1894	-	100
comp230756_c0_seq1	path1	scaffold2275|size72742	20527	20829	+	100
comp230647_c0_seq1	path1	scaffold12|size582125	397704	398060	-	100
comp230861_c0_seq1	path1	scaffold285|size707942	435786	436098	+	99.7
comp231255_c0_seq1	path1	scaffold17133|size12305	1500	1703	-	100
comp231082_c0_seq1	path1	scaffold12487|size43521	38504	39909	+	100
comp231118_c0_seq1	path1	scaffold3354|size54293	15365	15640	+	100
comp231100_c0_seq1	path1	scaffold6190|size61343	18148	20010	+	100
comp231235_c0_seq1	path1	scaffold4086|size45897	1482	1830	+	100
comp230668_c0_seq1	path1	scaffold1271|size282966	265661	271135	+	100
comp231125_c0_seq1	path1	scaffold3497|size52335	17533	19390	+	100
comp231199_c0_seq1	path1	scaffold1408|size100494	31082	31373	+	100
comp230969_c0_seq1	path1	scaffold794|size141998	124621	126247	+	100
comp231420_c0_seq1	path1	scaffold517|size181542	2796	3299	-	98.6
comp231513_c0_seq1	path1	scaffold4400|size43238	15744	17126	+	100
comp229989_c0_seq1	path1	scaffold857|size150537	47756	48360	+	100
comp231500_c0_seq1	path1	scaffold11006|size17373	3971	11722	-	100
comp231202_c0_seq1	path1	scaffold9317|size44856	27018	37469	+	100
comp229836_c0_seq1	path1	scaffold1416|size100243	23198	23693	-	96.9
comp231690_c0_seq1	path1	scaffold293|size293733	684	931	+	100
comp231780_c0_seq1	path1	scaffold7847|size48994	16645	16997	+	100
comp231985_c0_seq1	path1	scaffold12037|size15668	7311	7521	-	100
comp231596_c0_seq1	path1	scaffold2914|size66755	55821	56280	-	100
comp230895_c0_seq1	path1	scaffold781|size200891	30477	30701	-	87.9
comp231587_c0_seq1	path1	scaffold1622|size92187	65569	65840	-	100
comp232058_c0_seq1	path1	scaffold187095|size380	77	349	-	100
comp231808_c0_seq1	path1	scaffold759|size147850	38555	41225	-	99.8
comp231934_c0_seq1	path1	scaffold496|size248829	223484	223945	-	100
comp232110_c0_seq1	path1	scaffold22264|size8443	2011	2226	-	100
comp232078_c0_seq1	path1	scaffold8591|size32874	28949	29359	+	100
comp232067_c0_seq1	path1	scaffold11279|size16930	9283	10574	+	100
comp232028_c0_seq1	path1	scaffold1017|size122867	56417	56671	+	100
comp232260_c0_seq1	path1	scaffold24229|size11216	6973	7181	-	98.6
comp232260_c0_seq1	path2	scaffold121953|size618	216	424	+	98.6
comp232183_c0_seq1	path1	scaffold8432|size66456	14988	15261	+	100
comp231873_c0_seq1	path1	scaffold317|size239438	44245	46867	+	100
comp231926_c0_seq1	path1	scaffold315|size227987	90531	90759	+	100
comp232310_c0_seq1	path1	scaffold53736|size1384	657	1014	-	99.4
comp232310_c0_seq1	path2	scaffold27512|size3881	167	2843	+	99.4
comp232310_c0_seq1	path3	scaffold34380|size2685	184	543	+	99.4
comp232465_c0_seq1	path1	scaffold14015|size12745	5602	5875	-	99.6
comp231997_c0_seq1	path1	scaffold25782|size4413	3768	3975	-	83.5
comp232323_c0_seq1	path1	scaffold1139|size169970	25032	25308	+	100
comp232416_c0_seq1	path1	scaffold963|size202721	35025	35479	-	100
comp232531_c0_seq1	path1	scaffold28104|size3725	803	2788	+	100
comp232402_c0_seq1	path1	scaffold221|size495517	287229	287604	+	100
comp232545_c0_seq1	path1	scaffold269|size243728	1689	2074	-	100
comp231395_c0_seq1	path1	scaffold23669|size15155	199	6403	-	100
comp232568_c0_seq1	path1	scaffold131082|size573	9	268	-	100
comp232464_c0_seq1	path1	scaffold6004|size48342	12551	12895	+	99.7
comp232558_c0_seq1	path1	scaffold3945|size53865	33454	33868	-	100
comp232326_c0_seq1	path1	scaffold734|size222964	111689	112607	+	100
comp231778_c0_seq1	path1	scaffold536|size373427	231220	231566	-	100
comp232664_c0_seq1	path1	scaffold4356|size43686	12628	12861	-	100
comp232793_c0_seq1	path1	scaffold7164|size41397	5227	5525	+	100
comp232780_c0_seq1	path1	scaffold2493|size69844	65444	68551	+	99.5
comp232901_c0_seq1	path1	scaffold4015|size46732	32846	33199	-	100
comp232995_c0_seq1	path1	scaffold5138|size37829	9467	12415	+	99.8
comp232601_c0_seq1	path1	scaffold815|size140612	75904	78368	+	100
comp231629_c0_seq1	path1	scaffold23601|size5293	4599	5028	-	100
comp231629_c0_seq1	path2	scaffold15797|size17362	16693	17095	-	100
comp233008_c0_seq1	path1	scaffold1051|size119816	39979	42644	-	99.4
comp232588_c0_seq1	path1	scaffold286|size239727	87985	95269	-	100
comp232993_c0_seq1	path1	scaffold668|size190520	171622	174202	-	100
comp232267_c0_seq1	path1	scaffold46701|size1683	462	880	+	100
comp232267_c0_seq1	path2	scaffold1276|size187568	103949	104368	-	99.8
comp232552_c0_seq1	path1	scaffold13|size760270	417492	417832	+	100
comp232590_c0_seq1	path1	scaffold3381|size55300	53674	53878	-	100
comp231353_c0_seq1	path1	scaffold9|size668578	327016	328480	+	100
comp233079_c0_seq1	path1	scaffold2683|size64639	43433	44250	-	100
comp233077_c0_seq1	path1	scaffold3082|size70968	9042	10145	-	100
comp233274_c0_seq1	path1	scaffold7835|size31533	13008	13645	+	99.2
comp230697_c0_seq1	path1	scaffold918|size162765	129670	132761	+	75
comp233303_c0_seq1	path1	scaffold2627|size94351	81303	81669	-	100
comp232496_c0_seq1	path1	scaffold5976|size32997	20072	20356	-	100
comp233210_c0_seq1	path1	scaffold1247|size234576	215810	216040	+	100
comp233341_c0_seq1	path1	scaffold5766|size34120	7887	9975	-	100
comp232240_c0_seq1	path1	scaffold1876|size83371	40680	41642	+	100
comp233176_c0_seq1	path1	scaffold325|size246843	172099	172580	+	100
comp233177_c0_seq1	path1	scaffold1035|size135494	121428	122971	-	100
comp233780_c0_seq1	path1	scaffold11448|size26469	24233	24508	-	99.6
comp233562_c0_seq1	path1	scaffold1657|size90761	61594	61844	+	98
comp233871_c0_seq1	path1	scaffold2711|size64179	41062	42009	-	98.9
comp233020_c0_seq1	path1	scaffold2794|size94801	48607	50587	+	100
comp233585_c0_seq1	path1	scaffold7895|size25043	9567	11264	+	100
comp233641_c0_seq1	path1	scaffold2904|size60881	59526	60704	-	100
comp233641_c0_seq1	path2	scaffold107577|size706	459	651	-	80.4
comp233368_c0_seq1	path1	scaffold4886|size87467	81331	81595	+	100
comp233848_c0_seq1	path1	scaffold4314|size106796	101325	101599	+	100
comp233976_c0_seq1	path1	scaffold13924|size12856	11918	12636	+	100
comp234053_c0_seq1	path1	scaffold6087|size34989	13523	13801	+	100
comp233480_c0_seq1	path1	scaffold3565|size51482	993	1221	-	100
comp233993_c0_seq1	path1	scaffold141927|size528	74	265	+	94.1
comp233924_c0_seq1	path1	scaffold38817|size2212	692	968	-	100
comp233924_c0_seq1	path2	scaffold6630|size57632	48887	49163	+	100
comp233429_c0_seq1	path1	scaffold9806|size55112	44215	44830	-	99.8
comp234031_c0_seq1	path1	scaffold193|size296418	65693	65971	+	92.7
comp234023_c0_seq1	path1	scaffold2655|size104255	39201	39475	+	99.3
comp234023_c0_seq1	path2	scaffold402|size416495	348395	348669	+	99.3
comp234241_c0_seq1	path1	scaffold17127|size9480	5381	6631	-	100
comp233662_c0_seq1	path1	scaffold1216|size171862	39236	41265	+	96.2
comp234082_c0_seq1	path1	scaffold4118|size54239	45632	45838	-	99.5
comp234082_c0_seq1	path2	scaffold253311|size260	1	207	-	99.5
comp234082_c0_seq1	path3	scaffold6264|size31515	28324	28514	+	91.8
comp234183_c0_seq1	path1	scaffold4201|size57925	26288	26663	+	100
comp234111_c0_seq1	path1	scaffold7487|size37807	13168	13430	+	97
comp234064_c0_seq1	path1	scaffold718|size151521	61646	61920	-	100
comp234211_c0_seq1	path1	scaffold3345|size54424	28186	28460	+	100
comp234521_c0_seq1	path1	scaffold8085|size25427	17059	17489	-	100
comp234630_c0_seq1	path1	scaffold5175|size37632	307	696	-	100
comp234593_c0_seq1	path1	scaffold1392|size183744	123358	154398	-	99.6
comp234594_c0_seq1	path1	scaffold13042|size14034	10778	12766	+	100
comp234160_c0_seq1	path1	scaffold35|size579214	499275	499636	+	100
comp234177_c0_seq1	path1	scaffold854|size270988	108464	112129	+	100
comp234519_c0_seq1	path1	scaffold395|size290645	220690	221001	-	100
comp234880_c0_seq1	path1	scaffold4239|size44518	36861	37098	+	96.4
comp234751_c0_seq1	path1	scaffold6313|size97091	31098	31587	-	100
comp233964_c0_seq1	path1	scaffold482|size347517	223521	223801	+	100
comp234896_c0_seq1	path1	scaffold589|size168533	93879	94116	-	100
comp234932_c0_seq1	path1	scaffold7|size919230	14187	17507	-	99.2
comp229884_c0_seq1	path1	scaffold6482|size41968	38227	38721	+	78.9
comp234999_c0_seq1	path1	scaffold4288|size44139	10509	10959	-	100
comp234997_c0_seq1	path1	scaffold835|size224589	16741	17016	+	100
comp234670_c0_seq1	path1	scaffold216|size263575	100837	101152	+	100
comp235090_c0_seq1	path1	scaffold5488|size35773	28416	28788	+	99.7
comp233758_c0_seq1	path1	scaffold3767|size49190	181	1587	-	77.6
comp234747_c0_seq1	path1	scaffold3028|size58996	28753	28961	+	99.6
comp235101_c0_seq1	path1	scaffold7271|size72236	16165	16432	-	100
comp235223_c0_seq1	path1	scaffold112388|size676	1	230	-	97
comp235223_c0_seq1	path2	scaffold185649|size384	106	345	-	100
comp235223_c0_seq1	path3	scaffold96771|size780	370	560	+	86.9
comp235091_c0_seq1	path1	scaffold3710|size49964	41265	41541	+	100
comp235091_c0_seq1	path2	scaffold66064|size1095	378	654	-	100
comp235074_c0_seq1	path1	scaffold837|size138375	41980	48739	+	100
comp235458_c0_seq1	path1	scaffold3501|size56962	24522	28531	-	99.2
comp235609_c0_seq1	path1	scaffold645|size164129	151822	154147	+	99.7
comp235571_c0_seq1	path1	scaffold11995|size18885	3432	4431	-	100
comp235314_c0_seq1	path1	scaffold3254|size79746	20677	21408	-	100
comp235779_c0_seq1	path1	scaffold16334|size16217	10181	10883	+	100
comp235823_c0_seq1	path1	scaffold9345|size32025	915	1121	-	100
comp235843_c0_seq1	path1	scaffold6296|size41855	12399	12672	-	100
comp236020_c0_seq1	path1	scaffold4686|size40950	18980	19241	-	99.5
comp235981_c0_seq1	path1	scaffold9713|size20090	3087	3518	+	100
comp235878_c0_seq1	path1	scaffold18891|size12027	10967	11300	+	100
comp235878_c0_seq1	path2	scaffold55717|size1323	791	1107	-	96.7
comp235542_c0_seq1	path1	scaffold848|size137267	56783	57018	-	100
comp235532_c0_seq1	path1	scaffold1968|size99836	23143	23397	+	100
comp236155_c0_seq1	path1	scaffold7545|size55206	38336	38609	+	99.6
comp236218_c0_seq1	path1	scaffold17979|size11009	8468	8759	-	99
comp235154_c0_seq1	path1	scaffold1141|size232345	159049	160548	+	100
comp235631_c0_seq1	path1	scaffold642|size339603	320752	320998	+	98
comp236217_c0_seq1	path1	scaffold1110|size116497	94731	94995	-	100
comp235133_c0_seq1	path1	scaffold184509|size387	143	381	-	100
comp235133_c0_seq1	path2	scaffold2140|size77668	77017	77255	-	100
comp236219_c0_seq1	path1	scaffold1631|size119225	103135	103420	+	100
comp236212_c0_seq1	path1	scaffold13968|size12807	2900	3124	+	94
comp236082_c0_seq1	path1	scaffold297|size382773	229183	229540	+	100
comp236082_c0_seq1	path2	scaffold209810|size328	1	284	-	79.3
comp236237_c0_seq1	path1	scaffold5619|size34978	12245	12514	-	99.3
comp235896_c0_seq1	path1	scaffold255|size252363	43148	64423	+	100
comp236124_c0_seq1	path1	scaffold1292|size196661	65340	66153	+	100
comp236239_c0_seq1	path1	scaffold316|size227829	51801	52071	-	98.2
comp236244_c0_seq1	path1	scaffold18671|size8190	2299	2642	+	100
comp236227_c0_seq1	path1	scaffold1218|size110572	56445	59201	-	100
comp236233_c0_seq1	path1	scaffold2615|size93463	86493	86874	+	100
comp236248_c0_seq1	path1	scaffold5121|size48152	44417	44733	-	99.4
comp236252_c0_seq1	path1	scaffold10951|size17494	4549	5132	+	99.7
comp234718_c0_seq1	path1	scaffold2573|size66640	1874	14273	-	99.7
comp236234_c0_seq1	path1	scaffold590|size364749	206802	207761	+	100
comp236268_c0_seq1	path1	scaffold3769|size60727	12946	18064	-	98.9
comp236265_c0_seq1	path1	scaffold5660|size34731	32596	32791	-	98
comp236223_c0_seq1	path1	scaffold4219|size46905	23405	24223	-	83.3
comp236257_c0_seq1	path1	scaffold3972|size88344	70617	70842	+	100
comp236222_c0_seq1	path1	scaffold1730|size92201	30107	30477	+	100
comp228232_c0_seq1	path1	scaffold543|size174573	117267	117731	+	100
comp228232_c0_seq1	path2	scaffold6299|size31353	25883	26351	+	96.8
comp228232_c0_seq1	path3	scaffold2201|size86022	28950	29398	-	95.6
comp236254_c0_seq1	path1	scaffold43070|size1881	1356	1668	-	100
comp236261_c0_seq1	path1	scaffold2|size817223	373789	375463	-	100
comp236276_c0_seq1	path1	scaffold13649|size15699	13423	13847	-	100
comp236275_c0_seq1	path1	scaffold1867|size83574	50136	50444	+	100
comp236253_c0_seq1	path1	scaffold694|size154224	69550	70074	+	100
comp236285_c0_seq1	path1	scaffold964|size126622	47287	47510	+	100
comp236296_c0_seq1	path1	scaffold4556|size41960	11112	12186	-	100
comp236311_c0_seq1	path1	scaffold5676|size34662	30678	31003	-	98.8
comp236293_c0_seq1	path1	scaffold3619|size64225	62182	62455	-	100
comp236320_c0_seq1	path1	scaffold5700|size34474	3915	4135	+	100
comp236290_c0_seq1	path1	scaffold698|size153717	95298	95525	-	100
comp235054_c0_seq1	path1	scaffold358|size526215	357086	357361	+	100
comp236310_c0_seq1	path1	scaffold80|size360407	34183	34563	-	100
comp236313_c0_seq1	path1	scaffold4247|size60832	9626	9990	+	99.7
comp236283_c0_seq1	path1	scaffold191|size295725	157436	158299	-	100
comp236324_c0_seq1	path1	scaffold1563|size94370	9958	10320	-	99.7
comp236297_c0_seq1	path1	scaffold555|size173337	135323	135698	+	100
comp236338_c0_seq1	path1	scaffold7766|size27908	12897	13123	-	100
comp236314_c0_seq1	path1	scaffold2627|size94351	9817	10637	-	100
comp236306_c0_seq1	path1	scaffold389|size507380	408360	409933	+	100
comp236331_c0_seq1	path1	scaffold2101|size80978	53135	53397	-	100
comp236348_c0_seq1	path1	scaffold6925|size38417	17600	17929	+	100
comp236349_c0_seq1	path1	scaffold7072|size32370	8861	9562	+	100
comp236328_c0_seq1	path1	scaffold1187|size112111	88220	88502	-	100
comp236359_c0_seq1	path1	scaffold4771|size40351	9642	10027	-	100
comp236357_c0_seq1	path1	scaffold582|size170353	15976	16312	-	100
comp236367_c0_seq1	path1	scaffold7839|size34728	18049	18379	+	100
comp236312_c0_seq1	path1	scaffold167|size498290	445289	451833	+	100
comp236315_c0_seq1	path1	scaffold406|size243679	132400	132696	-	100
comp236358_c0_seq1	path1	scaffold168|size286281	18775	19068	+	100
comp236325_c0_seq1	path1	scaffold492|size232946	71463	72013	+	100
comp236279_c0_seq1	path1	scaffold618|size164394	79901	80660	-	98.7
comp236381_c0_seq1	path1	scaffold23932|size10234	2095	2334	-	100
comp236375_c0_seq1	path1	scaffold5764|size49956	38507	38843	+	98
comp236344_c0_seq1	path1	scaffold188|size276071	116865	119629	+	100
comp236374_c0_seq1	path1	scaffold90|size341873	38145	38397	+	100
comp236342_c0_seq1	path1	scaffold593|size194896	92636	93068	-	100
comp236379_c0_seq1	path1	scaffold480|size377626	300136	300357	+	99.6
comp236370_c0_seq1	path1	scaffold1274|size107434	86853	87430	+	100
comp236400_c0_seq1	path1	scaffold13487|size13437	10472	10799	-	100
comp236409_c0_seq1	path1	scaffold2170|size75416	34116	34408	+	99.3
comp236389_c0_seq1	path1	scaffold2441|size69121	18418	21201	-	100
comp236405_c0_seq1	path1	scaffold189|size275853	193413	193908	-	100
comp236377_c0_seq1	path1	scaffold767|size345885	225051	235252	-	100
comp236408_c0_seq1	path1	scaffold1173|size127783	12986	15250	-	100
comp236403_c0_seq1	path1	scaffold316|size227829	46438	47501	-	100
comp236416_c0_seq1	path1	scaffold3806|size54190	30905	35111	+	94.2
comp236439_c0_seq1	path1	scaffold4540|size42053	10039	10328	+	100
comp236425_c0_seq1	path1	scaffold3192|size74504	31555	35059	-	99.4
comp236436_c0_seq1	path1	scaffold6492|size43780	9910	11769	-	100
comp236264_c0_seq1	path1	scaffold4375|size81414	52139	54698	+	100
comp236446_c0_seq1	path1	scaffold30446|size10125	1597	1940	+	100
comp236396_c0_seq1	path1	scaffold1262|size198086	189327	189683	+	100
comp236393_c0_seq1	path1	scaffold480|size377626	299359	300149	+	100
comp236450_c0_seq1	path1	scaffold23|size1000275	933214	933538	+	100
comp236454_c0_seq1	path1	scaffold2108|size154224	100518	100802	-	100
comp236476_c0_seq1	path1	scaffold4884|size79456	5420	7081	+	100
comp236475_c0_seq1	path1	scaffold3044|size159178	32183	32422	-	100
comp236412_c0_seq1	path1	scaffold1528|size148614	108615	121362	-	100
comp236441_c0_seq1	path1	scaffold464|size195575	60936	61340	-	100
comp236486_c0_seq1	path1	scaffold556|size202949	31336	31579	-	100
comp236478_c0_seq1	path1	scaffold1846|size194387	102702	102934	+	100
comp236505_c0_seq1	path1	scaffold11721|size27300	10074	10353	-	100
comp236473_c0_seq1	path1	scaffold1699|size89053	33599	33835	+	100
comp236522_c0_seq1	path1	scaffold24750|size4827	1022	1303	+	100
comp236501_c0_seq1	path1	scaffold835|size224589	18116	18335	+	100
comp236520_c0_seq1	path1	scaffold293|size293733	16904	21740	+	99.6
comp236506_c0_seq1	path1	scaffold756|size146410	25222	26250	-	100
comp236509_c0_seq1	path1	scaffold2481|size68204	38847	39068	+	100
comp236504_c0_seq1	path1	scaffold12458|size40534	22354	26518	-	100
comp236512_c0_seq1	path1	scaffold1546|size170238	65333	68012	+	100
comp236528_c0_seq1	path1	scaffold452|size194486	130007	130563	-	100
comp236555_c0_seq1	path1	scaffold2558|size66987	48781	49135	+	100
comp236561_c0_seq1	path1	scaffold13833|size12968	1191	2089	+	100
comp234895_c0_seq1	path1	scaffold263|size246053	110421	110810	+	75.6
comp234895_c0_seq1	path2	scaffold1709|size88803	70998	71420	-	82
comp236543_c0_seq1	path1	scaffold1242|size164314	94674	95152	-	100
comp236576_c0_seq1	path1	scaffold4111|size61694	38922	39203	+	100
comp236560_c0_seq1	path1	scaffold2174|size87123	57351	57646	-	100
comp236585_c0_seq1	path1	scaffold14237|size12472	4610	4817	+	100
comp236569_c0_seq1	path1	scaffold86|size567241	249409	251674	-	99.4
comp236493_c0_seq1	path1	scaffold381|size211090	16930	17990	-	100
comp236507_c0_seq1	path1	scaffold13924|size12856	7088	11479	+	100
comp236507_c0_seq1	path2	scaffold6177|size42253	67	1073	+	82.5
comp236559_c0_seq1	path1	scaffold20334|size9899	2975	6351	-	100
comp236610_c0_seq1	path1	scaffold7062|size91266	17510	17923	-	100
comp236619_c0_seq1	path1	scaffold6376|size31020	23117	23341	+	99.5
comp236553_c0_seq1	path1	scaffold371|size389815	166392	236342	+	100
comp236616_c0_seq1	path1	scaffold2850|size61818	26948	27283	-	100
comp236611_c0_seq1	path1	scaffold5446|size47010	13579	16799	+	100
comp236584_c0_seq1	path1	scaffold165|size292389	289983	290319	+	100
comp236615_c0_seq1	path1	scaffold440|size333338	113746	116565	-	100
comp236632_c0_seq1	path1	scaffold992|size182623	26201	26457	-	100
comp236647_c0_seq1	path1	scaffold7555|size44900	3365	3700	+	100
comp236634_c0_seq1	path1	scaffold1134|size185995	36799	37101	+	100
comp236536_c0_seq1	path1	scaffold15378|size11185	7356	9823	-	100
comp236656_c0_seq1	path1	scaffold5812|size33856	18575	18854	+	100
comp236635_c0_seq1	path1	scaffold136|size434698	128132	128431	-	100
comp236653_c0_seq1	path1	scaffold5715|size58129	2274	2498	+	100
comp234957_c0_seq1	path1	scaffold473|size354851	304863	305225	-	100
comp236645_c0_seq1	path1	scaffold11491|size27301	4629	5210	-	100
comp236643_c0_seq1	path1	scaffold957|size127135	13774	14819	-	100
comp236663_c0_seq1	path1	scaffold6376|size31020	22513	23023	+	100
comp236601_c0_seq1	path1	scaffold548|size223331	62690	62917	+	100
comp236649_c0_seq1	path1	scaffold1071|size118874	25414	27476	-	100
comp234305_c0_seq1	path1	scaffold7|size919230	637749	671299	-	89.7
comp236677_c0_seq1	path1	scaffold9795|size28306	6765	6975	-	98.1
comp236659_c0_seq1	path1	scaffold84|size356716	307017	307235	+	100
comp236666_c0_seq1	path1	scaffold6434|size60393	1241	1521	+	94.3
comp236660_c0_seq1	path1	scaffold813|size140691	39985	40267	-	100
comp236489_c0_seq1	path1	scaffold125|size320604	113196	114252	+	100
comp236636_c0_seq1	path1	scaffold1010|size136947	131439	131778	+	86.1
comp236689_c0_seq1	path1	scaffold17254|size9356	7346	7569	+	99.1
comp236670_c0_seq1	path1	scaffold14922|size11653	3825	5333	+	100
comp236681_c0_seq1	path1	scaffold3860|size52483	21774	22163	+	100
comp236586_c0_seq1	path1	scaffold1368|size102660	24876	25672	+	83.8
comp236614_c0_seq1	path1	scaffold25687|size4444	2320	2520	-	100
comp236614_c0_seq1	path2	scaffold1333|size141513	21232	21422	+	98.5
comp236665_c0_seq1	path1	scaffold11867|size31137	18930	19988	-	86.7
comp236695_c0_seq1	path1	scaffold3338|size79819	7552	8215	+	100
comp236705_c0_seq1	path1	scaffold2044|size79103	18068	18329	-	100
comp236697_c0_seq1	path1	scaffold1341|size114378	20990	21362	-	100
comp236698_c0_seq1	path1	scaffold135|size315354	308547	308995	+	100
comp236713_c0_seq1	path1	scaffold7313|size31857	20388	20732	-	100
comp236709_c0_seq1	path1	scaffold606|size166603	161063	162237	-	99.3
comp236679_c0_seq1	path1	scaffold427|size229502	49582	57938	+	100
comp236687_c0_seq1	path1	scaffold1146|size197555	73874	74177	+	100
comp236646_c0_seq1	path1	scaffold935|size278427	138382	138762	+	100
comp236702_c0_seq1	path1	scaffold228|size339300	56277	56569	-	100
comp236595_c0_seq1	path1	scaffold315|size227987	58935	68083	+	100
comp236741_c0_seq1	path1	scaffold10443|size19810	12153	12607	-	100
comp236737_c0_seq1	path1	scaffold2287|size72363	70320	70565	-	100
comp236738_c0_seq1	path1	scaffold2425|size69384	36644	37150	+	100
comp236765_c0_seq1	path1	scaffold8442|size37087	11066	11966	+	99.7
comp236731_c0_seq1	path1	scaffold314|size228101	116750	117075	-	100
comp236759_c0_seq1	path1	scaffold5632|size34907	32211	32677	-	100
comp236678_c0_seq1	path1	scaffold22241|size17095	12924	16714	-	85.9
comp236779_c0_seq1	path1	scaffold8674|size22741	13494	14054	+	100
comp236750_c0_seq1	path1	scaffold624|size164064	128330	128779	+	100
comp236757_c0_seq1	path1	scaffold396|size222186	127216	127447	+	100
comp236720_c0_seq1	path1	scaffold267|size244954	123189	124476	+	100
comp236783_c0_seq1	path1	scaffold12912|size27261	10869	11263	-	100
comp236777_c0_seq1	path1	scaffold1449|size98990	44978	45350	-	97.9
comp236809_c0_seq1	path1	scaffold4950|size40689	12459	12820	+	100
comp236782_c0_seq1	path1	scaffold200|size445208	20219	20735	-	100
comp236799_c0_seq1	path1	scaffold18886|size8027	4583	4992	+	100
comp236799_c0_seq1	path2	scaffold2707|size64230	16995	17404	+	100
comp236817_c0_seq1	path1	scaffold7204|size27482	3481	3781	-	100
comp236781_c0_seq1	path1	scaffold776|size190766	74236	74710	+	100
comp236808_c0_seq1	path1	scaffold1716|size252545	181179	181456	+	100
comp236810_c0_seq1	path1	scaffold67|size374163	61594	61849	+	100
comp236780_c0_seq1	path1	scaffold82|size362725	61274	61622	-	100
comp236761_c0_seq1	path1	scaffold879|size225332	127281	127677	-	100
comp236797_c0_seq1	path1	scaffold2337|size89260	68028	72342	+	100
comp236819_c0_seq1	path1	scaffold90|size341873	292545	292756	+	100
comp236812_c0_seq1	path1	scaffold327|size594445	534057	534674	-	100
comp236845_c0_seq1	path1	scaffold915|size208496	148827	149107	-	99.6
comp236818_c0_seq1	path1	scaffold257|size247499	100240	100492	-	100
comp236831_c0_seq1	path1	scaffold3270|size96745	33350	35459	+	100
comp236826_c0_seq1	path1	scaffold589|size168533	43310	43522	+	100
comp236850_c0_seq1	path1	scaffold3510|size52188	713	1026	+	100
comp236838_c0_seq1	path1	scaffold86|size567241	107642	107869	+	100
comp236823_c0_seq1	path1	scaffold857|size150537	55273	57897	+	100
comp236711_c0_seq1	path1	scaffold45|size418265	375216	375473	+	86.9
comp236806_c0_seq1	path1	scaffold1735|size222764	54110	55387	-	100
comp236862_c0_seq1	path1	scaffold6428|size49747	9954	11617	+	100
comp236868_c0_seq1	path1	scaffold5923|size51290	40931	41178	+	100
comp236871_c0_seq1	path1	scaffold20204|size10845	5793	9293	+	99.3
comp236889_c0_seq1	path1	scaffold197449|size355	44	310	-	100
comp236848_c0_seq1	path1	scaffold10|size607217	528141	530963	-	100
comp236866_c0_seq1	path1	scaffold9806|size55112	46048	46573	-	100
comp236896_c0_seq1	path1	scaffold5287|size36965	7279	7508	+	100
comp236898_c0_seq1	path1	scaffold2396|size75497	2127	2496	+	99.7
comp236877_c0_seq1	path1	scaffold2875|size118516	13465	13694	-	100
comp236894_c0_seq1	path1	scaffold1045|size123072	85762	86022	+	95.5
comp236906_c0_seq1	path1	scaffold20357|size17440	8949	12409	-	100
comp236816_c0_seq1	path1	scaffold136|size434698	267128	267418	+	100
comp236816_c0_seq1	path2	scaffold55783|size1320	1005	1280	-	100
comp236867_c0_seq1	path1	scaffold53|size402108	49237	49649	+	100
comp236917_c0_seq1	path1	scaffold6710|size29476	27562	27838	-	100
comp236747_c0_seq1	path1	scaffold1745|size87854	76379	76602	-	100
comp236892_c0_seq1	path1	scaffold1915|size208224	192283	192544	-	100
comp236926_c0_seq1	path1	scaffold7920|size24963	193	429	-	100
comp236922_c0_seq1	path1	scaffold8729|size40363	5875	6306	-	98
comp236914_c0_seq1	path1	scaffold3396|size53795	25783	25989	-	100
comp236847_c0_seq1	path1	scaffold664|size157913	62450	62881	+	100
comp236937_c0_seq1	path1	scaffold8077|size40340	26211	26519	-	99.7
comp236749_c0_seq1	path1	scaffold859|size265235	130538	130741	-	100
comp236925_c0_seq1	path1	scaffold2458|size112314	55721	58965	+	99.8
comp236921_c0_seq1	path1	scaffold632|size297045	213679	214128	-	100
comp236948_c0_seq1	path1	scaffold402|size416495	414784	415175	-	100
comp236929_c0_seq1	path1	scaffold410|size254729	232285	232791	+	100
comp236951_c0_seq1	path1	scaffold560|size244321	227583	227796	-	100
comp236876_c0_seq1	path1	scaffold1786|size168994	162282	163617	-	100
comp236876_c0_seq1	path2	scaffold8051|size24520	2585	3357	-	94.2
comp236964_c0_seq1	path1	scaffold4912|size45367	41322	42887	-	97.4
comp236895_c0_seq1	path1	scaffold999|size221307	200160	203944	+	100
comp236949_c0_seq1	path1	scaffold3320|size55903	47749	48810	-	100
comp236963_c0_seq1	path1	scaffold13533|size13388	12430	13217	+	80.5
comp236967_c0_seq1	path1	scaffold11285|size18942	8834	10381	+	100
comp236790_c0_seq1	path1	scaffold183|size279231	162263	162546	+	100
comp236973_c0_seq1	path1	scaffold3435|size91063	26055	27048	+	99.7
comp236971_c0_seq1	path1	scaffold6127|size78630	55369	55865	+	100
comp236965_c0_seq1	path1	scaffold5868|size42463	13212	16636	+	100
comp236966_c0_seq1	path1	scaffold1271|size282966	243808	246093	+	100
comp237005_c0_seq1	path1	scaffold4096|size45796	13854	14076	-	100
comp236984_c0_seq1	path1	scaffold58|size392636	151255	151775	-	99.8
comp236933_c0_seq1	path1	scaffold246|size269734	47939	48217	+	100
comp236981_c0_seq1	path1	scaffold1941|size180582	172698	176868	+	100
comp236980_c0_seq1	path1	scaffold14581|size12063	6557	6841	+	100
comp231494_c0_seq1	path1	scaffold21125|size6563	5025	5256	-	80.3
comp231494_c0_seq1	path2	scaffold30049|size3319	1031	2417	-	80.3
comp231494_c0_seq1	path3	scaffold38196|size2269	539	1453	+	79.9
comp231494_c0_seq1	path4	scaffold57928|size1261	494	723	-	80.3
comp236944_c0_seq1	path1	scaffold588|size213488	190232	191171	-	100
comp237034_c0_seq1	path1	scaffold265872|size247	24	232	+	100
comp237002_c0_seq1	path1	scaffold2017|size107963	81915	82113	+	93.9
comp236880_c0_seq1	path1	scaffold1136|size114793	64518	64711	-	79.7
comp237018_c0_seq1	path1	scaffold5629|size95812	89325	90682	+	100
comp237038_c0_seq1	path1	scaffold747|size147268	82347	82784	-	99.5
comp237011_c0_seq1	path1	scaffold290|size305507	266708	268270	+	100
comp236858_c0_seq1	path1	scaffold5|size931122	133502	133962	-	100
comp237060_c0_seq1	path1	scaffold3780|size56291	27440	27667	-	100
comp237053_c0_seq1	path1	scaffold5352|size52672	7932	8263	+	100
comp237094_c0_seq1	path1	scaffold16662|size9897	4166	4787	-	100
comp237065_c0_seq1	path1	scaffold3251|size55680	35101	35301	-	100
comp237077_c0_seq1	path1	scaffold5936|size33195	8906	10539	-	99.3
comp237020_c0_seq1	path1	scaffold1033|size135840	53214	53516	+	100
comp236988_c0_seq1	path1	scaffold312|size348984	75932	77791	-	100
comp237083_c0_seq1	path1	scaffold2045|size138659	121673	121990	+	100
comp237110_c0_seq1	path1	scaffold5782|size34044	13970	14193	-	100
comp237101_c0_seq1	path1	scaffold2886|size115389	101350	101582	+	100
comp237042_c0_seq1	path1	scaffold11276|size16940	12786	13234	+	100
comp237063_c0_seq1	path1	scaffold4017|size76778	14020	14907	-	100
comp237102_c0_seq1	path1	scaffold3477|size52647	19186	19494	+	100
comp237096_c0_seq1	path1	scaffold5154|size37755	19797	20231	+	99.8
comp237003_c0_seq1	path1	scaffold748|size149583	21587	22195	+	100
comp237049_c0_seq1	path1	scaffold2090|size77650	19309	22420	-	100
comp237115_c0_seq1	path1	scaffold1045|size123072	64851	65075	-	100
comp237119_c0_seq1	path1	scaffold25132|size4658	3279	3555	+	97.2
comp237119_c0_seq1	path2	scaffold101136|size749	116	392	-	97.2
comp237119_c0_seq1	path3	scaffold25668|size4451	948	1231	-	99.6
comp237111_c0_seq1	path1	scaffold285|size707942	349453	349710	-	100
comp237098_c0_seq1	path1	scaffold1065|size281560	238836	239536	-	99.1
comp237114_c0_seq1	path1	scaffold464|size195575	75925	76160	-	100
comp237134_c0_seq1	path1	scaffold6147|size33529	16994	17198	+	100
comp237121_c0_seq1	path1	scaffold1408|size100494	43726	44053	-	100
comp237032_c0_seq1	path1	scaffold254|size289319	255861	258251	+	100
comp237156_c0_seq1	path1	scaffold7784|size25938	7735	8823	-	100
comp237126_c0_seq1	path1	scaffold630|size274078	210420	210687	+	100
comp237123_c0_seq1	path1	scaffold334|size324209	23455	31955	+	100
comp237161_c0_seq1	path1	scaffold4823|size58994	21613	21900	-	100
comp237139_c0_seq1	path1	scaffold9196|size41957	28419	28795	+	100
comp237129_c0_seq1	path1	scaffold8|size1068265	1033431	1034465	+	100
comp237175_c0_seq1	path1	scaffold5695|size65929	4595	5404	+	98
comp237130_c0_seq1	path1	scaffold1148|size184784	126482	126784	+	100
comp237131_c0_seq1	path1	scaffold859|size265235	204272	204752	+	100
comp237146_c0_seq1	path1	scaffold2522|size77862	29585	33185	-	100
comp237172_c0_seq1	path1	scaffold1407|size209187	75473	75871	+	99.8
comp237220_c0_seq1	path1	scaffold28804|size3564	470	719	+	100
comp237184_c0_seq1	path1	scaffold4477|size42607	24153	24564	-	99.5
comp237181_c0_seq1	path1	scaffold5031|size79824	30567	36013	-	99.7
comp237162_c0_seq1	path1	scaffold1374|size138602	60671	61870	-	100
comp237117_c0_seq1	path1	scaffold7059|size77685	39064	44283	-	100
comp236992_c0_seq1	path1	scaffold364|size215670	95398	96640	+	100
comp237135_c0_seq1	path1	scaffold529|size378326	160346	160724	+	100
comp237104_c0_seq1	path1	scaffold3498|size53787	9552	9802	+	100
comp237203_c0_seq1	path1	scaffold988|size213412	90599	90977	-	99.7
comp237239_c0_seq1	path1	scaffold13364|size15889	6633	6898	+	100
comp237231_c0_seq1	path1	scaffold2499|size113120	63856	65736	-	99
comp237193_c0_seq1	path1	scaffold1229|size128313	56506	56973	-	100
comp237223_c0_seq1	path1	scaffold1262|size198086	24368	24937	-	100
comp237238_c0_seq1	path1	scaffold3406|size55987	10776	10988	-	98.2
comp237213_c0_seq1	path1	scaffold188|size276071	178188	178403	+	100
comp237229_c0_seq1	path1	scaffold1272|size136713	97667	97909	-	100
comp237235_c0_seq1	path1	scaffold2275|size72742	35333	35883	-	100
comp237237_c0_seq1	path1	scaffold1614|size213622	21983	22228	-	100
comp237230_c0_seq1	path1	scaffold370|size220803	88671	89111	-	100
comp237283_c0_seq1	path1	scaffold10572|size18267	7758	8049	-	100
comp237264_c0_seq1	path1	scaffold19528|size7569	4767	5058	+	99.3
comp237264_c0_seq1	path2	scaffold38369|size2252	1264	1546	-	99.3
comp237249_c0_seq1	path1	scaffold712|size152483	24790	26783	-	100
comp237274_c0_seq1	path1	scaffold9647|size25532	7728	9446	+	100
comp237246_c0_seq1	path1	scaffold2104|size77182	60244	60838	+	100
comp237251_c0_seq1	path1	scaffold1925|size95329	85668	86034	-	100
comp237240_c0_seq1	path1	scaffold361|size216408	105624	106127	-	100
comp237293_c0_seq1	path1	scaffold4156|size49993	36100	36440	-	100
comp237266_c0_seq1	path1	scaffold1232|size264908	74623	74958	+	100
comp237245_c0_seq1	path1	scaffold2088|size154649	24274	25831	-	100
comp237290_c0_seq1	path1	scaffold1348|size153733	119253	119558	+	100
comp237107_c0_seq1	path1	scaffold274|size241626	200116	205412	+	100
comp237288_c0_seq1	path1	scaffold1004|size125338	81378	81771	-	100
comp237273_c0_seq1	path1	scaffold250|size264018	223298	223868	+	100
comp237302_c0_seq1	path1	scaffold594|size308435	218060	218739	+	99.1
comp237320_c0_seq1	path1	scaffold11874|size17222	9664	9907	+	100
comp237255_c0_seq1	path1	scaffold79|size543104	258847	259295	-	100
comp237270_c0_seq1	path1	scaffold55|size752364	645818	646033	-	100
comp237341_c0_seq1	path1	scaffold13872|size12926	8501	8705	-	98.6
comp237343_c0_seq1	path1	scaffold13470|size15731	2576	2945	+	100
comp237318_c0_seq1	path1	scaffold371|size389815	64255	64831	-	100
comp237317_c0_seq1	path1	scaffold1190|size180342	115156	115535	+	100
comp237294_c0_seq1	path1	scaffold970|size127972	74866	76349	+	100
comp237243_c0_seq1	path1	scaffold17|size617422	397766	398090	+	99.1
comp237357_c0_seq1	path1	scaffold92504|size812	564	812	+	99.6
comp237307_c0_seq1	path1	scaffold107|size340318	174531	176303	+	100
comp237340_c0_seq1	path1	scaffold2431|size125402	48107	48338	+	100
comp237319_c0_seq1	path1	scaffold21171|size6537	5064	5299	+	100
comp237319_c0_seq1	path2	scaffold1689|size89377	71987	72228	-	100
comp237319_c0_seq1	path3	scaffold12803|size14399	1987	2224	-	100
comp237339_c0_seq1	path1	scaffold1230|size174924	152774	153024	-	100
comp237349_c0_seq1	path1	scaffold784|size142952	8379	9045	-	100
comp237259_c0_seq1	path1	scaffold8695|size24394	10643	14365	-	100
comp237284_c0_seq1	path1	scaffold865|size136145	94284	95417	-	100
comp237381_c0_seq1	path1	scaffold12471|size14927	284	505	+	100
comp237350_c0_seq1	path1	scaffold1494|size232559	24640	25935	-	100
comp237360_c0_seq1	path1	scaffold2318|size71579	13862	14073	-	100
comp237310_c0_seq1	path1	scaffold1141|size232345	163313	166575	+	100
comp237376_c0_seq1	path1	scaffold13385|size17474	10301	10676	-	100
comp237365_c0_seq1	path1	scaffold6463|size30587	6679	7075	+	100
comp237385_c0_seq1	path1	scaffold10231|size29753	12939	13410	+	100
comp237377_c0_seq1	path1	scaffold17114|size25480	12879	15524	+	100
comp237355_c0_seq1	path1	scaffold2675|size83885	61789	63751	+	100
comp237374_c0_seq1	path1	scaffold4138|size45401	13722	14058	+	100
comp237373_c0_seq1	path1	scaffold99|size334025	116032	116284	+	100
comp237412_c0_seq1	path1	scaffold21509|size11996	3841	4202	+	99.4
comp237396_c0_seq1	path1	scaffold1351|size110975	1507	2514	+	100
comp237388_c0_seq1	path1	scaffold907|size133572	103903	104129	-	100
comp237375_c0_seq1	path1	scaffold632|size297045	86691	87000	-	100
comp237419_c0_seq1	path1	scaffold39351|size2162	1326	1603	+	100
comp237419_c0_seq1	path2	scaffold14807|size12894	5563	5840	+	100
comp237383_c0_seq1	path1	scaffold498|size224837	119002	119229	-	100
comp237399_c0_seq1	path1	scaffold1148|size184784	166541	166841	-	100
comp237332_c0_seq1	path1	scaffold1109|size116500	85290	88402	-	100
comp237354_c0_seq1	path1	scaffold194434|size362	139	362	+	100
comp237354_c0_seq1	path2	scaffold3685|size50245	49257	49444	-	83.9
comp237403_c0_seq1	path1	scaffold4440|size42895	34743	34945	-	87.4
comp237432_c0_seq1	path1	scaffold4194|size65309	48296	48688	+	100
comp237415_c0_seq1	path1	scaffold418|size203183	97937	98532	-	100
comp237392_c0_seq1	path1	scaffold5265|size37060	6878	7476	-	100
comp237429_c0_seq1	path1	scaffold3476|size84640	11220	12340	-	100
comp237427_c0_seq1	path1	scaffold7837|size25248	542	5304	-	88.8
comp237442_c0_seq1	path1	scaffold3058|size58583	23448	23759	+	100
comp237435_c0_seq1	path1	scaffold5632|size34907	29097	29768	-	100
comp237440_c0_seq1	path1	scaffold2154|size75853	55171	58678	+	100
comp237444_c0_seq1	path1	scaffold5148|size96336	83022	83244	+	100
comp237436_c0_seq1	path1	scaffold333|size474800	103142	103375	+	100
comp237451_c0_seq1	path1	scaffold6691|size29560	26569	29081	+	100
comp237470_c0_seq1	path1	scaffold16175|size10366	1760	2824	+	100
comp237462_c0_seq1	path1	scaffold3343|size70810	61819	62174	-	100
comp237475_c0_seq1	path1	scaffold8531|size25646	15829	16058	-	100
comp237438_c0_seq1	path1	scaffold4352|size43727	39549	39791	-	100
comp237455_c0_seq1	path1	scaffold1746|size87825	65992	66368	+	100
comp237472_c0_seq1	path1	scaffold1216|size171862	23831	24612	-	100
comp237492_c0_seq1	path1	scaffold1112|size116421	92356	93660	+	100
comp237353_c0_seq1	path1	scaffold6430|size33955	20941	21202	+	100
comp237353_c0_seq1	path2	scaffold2610|size114514	45381	45647	-	99.6
comp237501_c0_seq1	path1	scaffold2165|size78836	68414	71591	+	100
comp237500_c0_seq1	path1	scaffold3051|size141080	75615	75842	+	100
comp237521_c0_seq1	path1	scaffold34|size459336	337428	338293	-	100
comp237494_c0_seq1	path1	scaffold7072|size32370	14880	16123	+	86.8
comp237406_c0_seq1	path1	scaffold4175|size109053	30315	30582	+	100
comp237456_c0_seq1	path1	scaffold1720|size118320	60038	60261	+	100
comp237536_c0_seq1	path1	scaffold5485|size63271	46491	46770	-	100
comp237526_c0_seq1	path1	scaffold2122|size105049	62716	63234	+	100
comp237565_c0_seq1	path1	scaffold205|size434310	318556	320846	-	99.6
comp237557_c0_seq1	path1	scaffold23406|size9063	2256	2592	+	94.1
comp237408_c0_seq1	path1	scaffold1949|size156522	3026	17556	-	95.4
comp237547_c0_seq1	path1	scaffold706|size153123	116980	117357	+	100
comp237428_c0_seq1	path1	scaffold486|size187945	60818	61223	+	100
comp237568_c0_seq1	path1	scaffold7910|size25909	14993	18631	-	100
comp237532_c0_seq1	path1	scaffold123|size482487	211064	211408	-	100
comp237605_c0_seq1	path1	scaffold4422|size43060	42528	42727	+	98
comp237585_c0_seq1	path1	scaffold1712|size108516	91588	91986	-	99
comp237580_c0_seq1	path1	scaffold186|size278348	246184	246666	+	97.8
comp237553_c0_seq1	path1	scaffold454|size258941	67349	67692	-	100
comp237569_c0_seq1	path1	scaffold5389|size41547	12755	36065	+	100
comp237587_c0_seq1	path1	scaffold3560|size119940	91187	91391	+	100
comp237571_c0_seq1	path1	scaffold201|size269370	112280	112542	+	100
comp237566_c0_seq1	path1	scaffold100|size524623	150150	153638	-	100
comp237598_c0_seq1	path1	scaffold1625|size94282	54428	54629	+	99.5
comp237619_c0_seq1	path1	scaffold3780|size56291	53501	53810	+	99.7
comp237622_c0_seq1	path1	scaffold9749|size20020	735	1026	+	100
comp237581_c0_seq1	path1	scaffold174|size283759	97001	97370	+	100
comp237576_c0_seq1	path1	scaffold61|size386053	176821	177552	+	100
comp237646_c0_seq1	path1	scaffold6683|size43677	30981	31240	-	97.7
comp237315_c0_seq1	path1	scaffold2084|size77757	65006	66625	+	100
comp237616_c0_seq1	path1	scaffold52|size404227	171009	187906	-	100
comp237615_c0_seq1	path1	scaffold2620|size146518	47583	47810	+	100
comp237621_c0_seq1	path1	scaffold1147|size114149	102187	102709	-	100
comp237562_c0_seq1	path1	scaffold1477|size108858	13793	14022	+	100
comp237606_c0_seq1	path1	scaffold7407|size26661	10527	14504	+	100
comp237617_c0_seq1	path1	scaffold917|size130564	50496	50868	+	100
comp237493_c0_seq1	path1	scaffold19|size587043	12952	13275	+	100
comp237397_c0_seq1	path1	scaffold2705|size169026	85985	88054	+	89.8
comp237659_c0_seq1	path1	scaffold2580|size66504	5862	6165	+	100
comp237642_c0_seq1	path1	scaffold551|size176848	34927	37366	-	100
comp237658_c0_seq1	path1	scaffold2245|size74468	41421	41625	+	100
comp237644_c0_seq1	path1	scaffold687|size314159	51846	52081	-	100
comp236913_c0_seq1	path1	scaffold2339|size87038	16915	17154	-	86.1
comp237672_c0_seq1	path1	scaffold8571|size61940	5851	6262	-	100
comp237657_c0_seq1	path1	scaffold9476|size24981	15507	15887	-	99.2
comp237650_c0_seq1	path1	scaffold682|size155738	122852	124019	+	100
comp237651_c0_seq1	path1	scaffold441|size303094	68712	68999	+	100
comp237626_c0_seq1	path1	scaffold178|size856741	95388	102376	-	100
comp237694_c0_seq1	path1	scaffold12969|size14422	13549	13828	-	100
comp237684_c0_seq1	path1	scaffold879|size225332	223392	223829	+	100
comp237677_c0_seq1	path1	scaffold4309|size58675	46196	48457	+	100
comp237696_c0_seq1	path1	scaffold1376|size102517	57950	58270	-	99.1
comp237703_c0_seq1	path1	scaffold1779|size86625	46752	49424	+	99.6
comp237685_c0_seq1	path1	scaffold255|size252363	67244	67559	+	100
comp237686_c0_seq1	path1	scaffold162|size290479	46764	47925	-	100
comp237706_c0_seq1	path1	scaffold7838|size35013	26270	26956	-	100
comp237663_c0_seq1	path1	scaffold3892|size47881	32102	33043	-	99.6
comp237683_c0_seq1	path1	scaffold1052|size163930	156022	160108	-	100
comp237473_c0_seq1	path1	scaffold250|size264018	61064	61574	+	100
comp237740_c0_seq1	path1	scaffold11195|size24232	23738	24082	-	100
comp237727_c0_seq1	path1	scaffold6146|size32191	25364	25695	-	100
comp237689_c0_seq1	path1	scaffold522|size180066	70873	75460	+	100
comp237741_c0_seq1	path1	scaffold526|size178569	135319	135552	-	99.1
comp237762_c0_seq1	path1	scaffold17388|size13913	10285	10496	-	100
comp237745_c0_seq1	path1	scaffold3824|size82019	57140	57674	-	100
comp237725_c0_seq1	path1	scaffold866|size167476	83740	83998	-	100
comp237664_c0_seq1	path1	scaffold136|size434698	417050	424008	+	100
comp237747_c0_seq1	path1	scaffold504|size183150	56414	56663	+	100
comp237757_c0_seq1	path1	scaffold1486|size97384	85775	86026	+	100
comp237732_c0_seq1	path1	scaffold53927|size1378	1045	1294	+	100
comp237732_c0_seq1	path2	scaffold22499|size5791	2436	2675	+	95.8
comp237732_c0_seq1	path3	scaffold20349|size7047	1696	1931	-	100
comp237749_c0_seq1	path1	scaffold848|size137267	30869	31096	-	100
comp237759_c0_seq1	path1	scaffold892|size156530	114489	114735	-	100
comp237779_c0_seq1	path1	scaffold4838|size39907	24173	24393	+	100
comp237691_c0_seq1	path1	scaffold2029|size79599	52030	52352	-	100
comp237768_c0_seq1	path1	scaffold4162|size49918	9724	9959	+	100
comp237768_c0_seq1	path2	scaffold31017|size3140	2407	2637	+	100
comp237764_c0_seq1	path1	scaffold1127|size115443	48312	48591	-	100
comp237805_c0_seq1	path1	scaffold4008|size46835	17581	17991	+	100
comp237777_c0_seq1	path1	scaffold2425|size69384	37132	37522	+	100
comp237712_c0_seq1	path1	scaffold1290|size202912	98224	99577	-	100
comp237801_c0_seq1	path1	scaffold4048|size46344	13368	14967	-	100
comp237798_c0_seq1	path1	scaffold612|size171472	149418	149716	+	100
comp237818_c0_seq1	path1	scaffold51724|size1458	50	312	-	100
comp237776_c0_seq1	path1	scaffold4884|size79456	2905	3285	-	98.5
comp237810_c0_seq1	path1	scaffold6259|size40462	18911	19154	+	100
comp237813_c0_seq1	path1	scaffold3832|size100125	56607	56876	+	100
comp237840_c0_seq1	path1	scaffold4271|size72000	56993	57268	-	99.3
comp237808_c0_seq1	path1	scaffold59|size392180	69865	76664	-	100
comp237797_c0_seq1	path1	scaffold419|size327380	63419	64393	-	100
comp237816_c0_seq1	path1	scaffold1436|size140059	75889	76102	+	100
comp237842_c0_seq1	path1	scaffold4148|size90454	15827	23552	+	99
comp237656_c0_seq1	path1	scaffold997|size320650	83126	83420	+	100
comp229298_c0_seq1	path1	scaffold3808|size151084	59970	60152	+	100
comp237826_c0_seq1	path1	scaffold911|size206135	138803	139036	+	100
comp237825_c0_seq1	path1	scaffold1207|size166393	66629	66915	-	100
comp237861_c0_seq1	path1	scaffold15510|size11024	4176	4509	-	100
comp237844_c0_seq1	path1	scaffold606|size166603	55358	55667	-	100
comp237846_c0_seq1	path1	scaffold1485|size104664	15020	15271	-	100
comp237869_c0_seq1	path1	scaffold387|size209425	4543	5488	-	98.6
comp237848_c0_seq1	path1	scaffold5396|size63745	50793	51019	+	99.6
comp237852_c0_seq1	path1	scaffold149|size379099	22946	23271	+	100
comp237856_c0_seq1	path1	scaffold5527|size76297	37300	39419	+	100
comp237867_c0_seq1	path1	scaffold2822|size86305	45710	45933	+	100
comp237838_c0_seq1	path1	scaffold687|size314159	166508	167505	+	100
comp237841_c0_seq1	path1	scaffold5658|size81942	32314	32615	+	100
comp237873_c0_seq1	path1	scaffold4319|size67181	36996	37238	+	98.4
comp237873_c0_seq1	path2	scaffold51935|size1448	1160	1402	-	98.4
comp237863_c0_seq1	path1	scaffold25|size546525	19900	20273	+	100
comp237880_c0_seq1	path1	scaffold6547|size42809	32273	32567	-	100
comp237853_c0_seq1	path1	scaffold347|size381760	204249	204603	-	100
comp237877_c0_seq1	path1	scaffold3434|size53335	21408	21881	-	100
comp237866_c0_seq1	path1	scaffold361|size216408	74333	74669	-	100
comp237874_c0_seq1	path1	scaffold1760|size102381	82257	82678	+	99.8
comp237917_c0_seq1	path1	scaffold9386|size20848	12384	12593	+	100
comp237882_c0_seq1	path1	scaffold2425|size69384	37531	37776	+	100
comp237889_c0_seq1	path1	scaffold3242|size105707	33166	33393	-	100
comp237925_c0_seq1	path1	scaffold17098|size9515	36	338	-	100
comp237910_c0_seq1	path1	scaffold1033|size135840	1188	1511	+	100
comp237926_c0_seq1	path1	scaffold11508|size16556	6120	6409	+	100
comp237595_c0_seq1	path1	scaffold36191|size2481	947	1150	-	100
comp237595_c0_seq1	path2	scaffold1036|size225760	116525	116722	-	97.2
comp237898_c0_seq1	path1	scaffold85|size350757	128997	129250	+	100
comp237908_c0_seq1	path1	scaffold773|size148939	111366	111655	+	100
comp237941_c0_seq1	path1	scaffold18342|size10886	8152	8368	+	99.5
comp237888_c0_seq1	path1	scaffold16954|size9646	2304	2602	+	100
comp237843_c0_seq1	path1	scaffold2188|size74811	26160	26398	+	93.7
comp237830_c0_seq1	path1	scaffold2699|size77888	23486	24896	+	100
comp237943_c0_seq1	path1	scaffold9177|size31897	16547	16802	-	100
comp237931_c0_seq1	path1	scaffold287733|size227	1	185	-	87.3
comp237809_c0_seq1	path1	scaffold1316|size199625	168009	168649	+	90.2
comp237927_c0_seq1	path1	scaffold5766|size34120	11070	13025	-	100
comp237905_c0_seq1	path1	scaffold1885|size276368	166885	168280	+	100
comp237939_c0_seq1	path1	scaffold2723|size66046	48719	49776	-	100
comp237966_c0_seq1	path1	scaffold4085|size45913	33513	33880	+	100
comp237929_c0_seq1	path1	scaffold1148|size184784	103610	103902	+	100
comp237959_c0_seq1	path1	scaffold50|size405102	391044	392570	-	99.8
comp237942_c0_seq1	path1	scaffold1128|size162355	45448	47077	-	100
comp237995_c0_seq1	path1	scaffold24953|size4732	513	1847	+	100
comp237730_c0_seq1	path1	scaffold10588|size21411	6318	6554	+	81.2
comp237969_c0_seq1	path1	scaffold4884|size79456	62258	62533	+	100
comp237944_c0_seq1	path1	scaffold312|size348984	282049	291298	+	100
comp237978_c0_seq1	path1	scaffold3179|size101123	22060	25752	-	100
comp237930_c0_seq1	path1	scaffold3862|size55798	17713	18588	-	100
comp237981_c0_seq1	path1	scaffold3300|size109307	53469	53934	-	100
comp238035_c0_seq1	path1	scaffold7798|size25361	8976	9233	-	99.6
comp238038_c0_seq1	path1	scaffold7191|size31370	15311	15530	-	99.5
comp238023_c0_seq1	path1	scaffold6772|size46136	40633	40839	+	100
comp238012_c0_seq1	path1	scaffold1621|size92195	10223	10765	+	100
comp238039_c0_seq1	path1	scaffold4543|size42048	37959	39029	-	99.7
comp237989_c0_seq1	path1	scaffold133|size400424	239549	240139	-	100
comp238001_c0_seq1	path1	scaffold20168|size13675	1033	4211	+	82.5
comp238003_c0_seq1	path1	scaffold396|size222186	53997	54432	-	100
comp237996_c0_seq1	path1	scaffold2970|size59786	51787	52054	-	100
comp238021_c0_seq1	path1	scaffold561|size173036	87361	87638	+	100
comp238050_c0_seq1	path1	scaffold41|size463117	403007	405609	-	100
comp238051_c0_seq1	path1	scaffold3738|size49561	7223	7525	+	100
comp238054_c0_seq1	path1	scaffold592|size168250	54659	55428	-	100
comp238072_c0_seq1	path1	scaffold1225|size110233	35379	35624	-	94.9
comp238045_c0_seq1	path1	scaffold345|size222170	130548	161482	+	100
comp238059_c0_seq1	path1	scaffold521|size368900	24897	25184	+	100
comp238043_c0_seq1	path1	scaffold1343|size197182	37955	40072	+	99.1
comp238088_c0_seq1	path1	scaffold3194|size56520	40610	40916	-	99.4
comp237950_c0_seq1	path1	scaffold113|size497953	348212	348529	+	100
comp238052_c0_seq1	path1	scaffold184|size278856	152717	166071	-	100
comp238079_c0_seq1	path1	scaffold4956|size39079	17251	18280	-	100
comp238089_c0_seq1	path1	scaffold2573|size66640	11593	11941	+	99.7
comp238086_c0_seq1	path1	scaffold577|size170810	118672	118878	-	100
comp238111_c0_seq1	path1	scaffold21193|size6526	3445	4858	+	90.5
comp238101_c0_seq1	path1	scaffold430|size199653	183688	183991	-	100
comp238036_c0_seq1	path1	scaffold79|size543104	531060	531336	-	100
comp238123_c0_seq1	path1	scaffold18962|size7969	300	632	-	93.3
comp238123_c0_seq1	path2	scaffold189561|size374	32	366	+	93.8
comp238097_c0_seq1	path1	scaffold1098|size165532	13164	13394	-	100
comp238122_c0_seq1	path1	scaffold9|size668578	8290	10712	+	99.7
comp237698_c0_seq1	path1	scaffold13460|size13471	1412	1633	+	89.2
comp238133_c0_seq1	path1	scaffold22754|size9348	5335	5641	+	100
comp238102_c0_seq1	path1	scaffold1124|size115582	26243	41780	+	100
comp238128_c0_seq1	path1	scaffold2546|size67222	19271	19610	-	100
comp238125_c0_seq1	path1	scaffold934|size239776	165757	166895	-	99.5
comp238138_c0_seq1	path1	scaffold2865|size65068	21493	21973	-	100
comp238141_c0_seq1	path1	scaffold2832|size75711	27319	27707	-	100
comp238145_c0_seq1	path1	scaffold4465|size80647	15709	16009	-	100
comp238155_c0_seq1	path1	scaffold4668|size67511	19029	19312	+	100
comp238151_c0_seq1	path1	scaffold1657|size90761	76903	77149	+	100
comp238146_c0_seq1	path1	scaffold1799|size129173	45348	45587	+	100
comp238157_c0_seq1	path1	scaffold3154|size111948	99568	100351	+	100
comp238177_c0_seq1	path1	scaffold9618|size20289	9629	10024	+	98
comp238126_c0_seq1	path1	scaffold8|size1068265	96213	96415	-	100
comp238164_c0_seq1	path1	scaffold2101|size80978	54289	54698	-	99.8
comp238074_c0_seq1	path1	scaffold613|size165523	36217	43493	-	100
comp238118_c0_seq1	path1	scaffold6199|size49801	34249	49713	-	98.9
comp238118_c0_seq1	path2	scaffold21199|size9745	7086	7458	+	100
comp238118_c0_seq1	path3	scaffold43228|size1872	944	1254	+	86.9
comp238169_c0_seq1	path1	scaffold220486|size308	1	233	+	100
comp238169_c0_seq1	path2	scaffold100891|size751	323	555	-	100
comp238162_c0_seq1	path1	scaffold1089|size156276	43500	44696	+	100
comp238161_c0_seq1	path1	scaffold2432|size112824	11139	11510	+	100
comp238176_c0_seq1	path1	scaffold12437|size16412	66	372	+	100
comp238184_c0_seq1	path1	scaffold13771|size13955	8154	8399	+	100
comp238182_c0_seq1	path1	scaffold5121|size48152	40969	42129	-	100
comp238179_c0_seq1	path1	scaffold2941|size65597	8507	8723	-	100
comp238199_c0_seq1	path1	scaffold21380|size6422	5853	6126	-	97.4
comp238190_c0_seq1	path1	scaffold12314|size18966	9940	11530	-	100
comp238196_c0_seq1	path1	scaffold13961|size26508	8304	9995	+	99.5
comp238149_c0_seq1	path1	scaffold560|size244321	53591	53847	+	100
comp238189_c0_seq1	path1	scaffold2675|size83885	73119	73460	+	100
comp238158_c0_seq1	path1	scaffold3468|size127986	70126	70335	-	100
comp238216_c0_seq1	path1	scaffold9099|size26650	3290	3618	+	100
comp238178_c0_seq1	path1	scaffold5475|size35850	6128	6429	+	79.9
comp238113_c0_seq1	path1	scaffold15041|size11545	6897	9576	+	100
comp238113_c0_seq1	path2	scaffold23687|size7662	2427	3526	+	80.5
comp238235_c0_seq1	path1	scaffold11677|size34414	22534	22841	-	100
comp238221_c0_seq1	path1	scaffold5244|size56244	3241	6196	+	100
comp238227_c0_seq1	path1	scaffold809|size282979	185783	186166	-	99.2
comp238022_c0_seq1	path1	scaffold640|size161945	49047	49475	+	84.7
comp238226_c0_seq1	path1	scaffold335|size251976	4238	4452	-	100
comp238241_c0_seq1	path1	scaffold8370|size23524	17592	18034	+	100
comp238208_c0_seq1	path1	scaffold610|size165834	84793	89935	+	100
comp238187_c0_seq1	path1	scaffold12509|size38578	34833	35274	+	100
comp238187_c0_seq1	path2	scaffold13956|size14023	7706	7942	-	80.7
comp238230_c0_seq1	path1	scaffold4230|size82195	67370	67968	-	100
comp238251_c0_seq1	path1	scaffold9714|size43741	24916	26843	-	100
comp238239_c0_seq1	path1	scaffold7461|size38333	16209	18888	-	100
comp238224_c0_seq1	path1	scaffold145|size304470	157871	158112	+	100
comp238243_c0_seq1	path1	scaffold4316|size61464	12949	13951	-	100
comp238281_c0_seq1	path1	scaffold23913|size5168	806	2292	+	100
comp238256_c0_seq1	path1	scaffold365|size215232	178721	181144	+	100
comp238294_c0_seq1	path1	scaffold3397|size53783	45753	46065	-	100
comp238272_c0_seq1	path1	scaffold356|size329005	280352	280573	+	100
comp238253_c0_seq1	path1	scaffold197|size272441	120261	120477	-	100
comp238163_c0_seq1	path1	scaffold1734|size183616	43445	43759	+	100
comp238300_c0_seq1	path1	scaffold38338|size2254	141	477	+	100
comp238299_c0_seq1	path1	scaffold5606|size69791	708	1125	+	100
comp238274_c0_seq1	path1	scaffold5|size931122	121668	121903	+	100
comp238279_c0_seq1	path1	scaffold909|size152245	21142	21411	+	99.3
comp238245_c0_seq1	path1	scaffold717|size201113	137797	138533	+	100
comp238291_c0_seq1	path1	scaffold263|size246053	115872	121983	+	100
comp238236_c0_seq1	path1	scaffold1383|size109991	8164	12466	-	100
comp238323_c0_seq1	path1	scaffold82310|size897	565	828	+	100
comp238309_c0_seq1	path1	scaffold220|size292975	181986	182205	-	96.5
comp238109_c0_seq1	path1	scaffold3552|size51654	12318	13059	-	98.1
comp238314_c0_seq1	path1	scaffold1942|size92039	50550	50765	+	100
comp238310_c0_seq1	path1	scaffold2128|size76454	68619	68872	-	100
comp238308_c0_seq1	path1	scaffold20357|size17440	4774	10472	+	100
comp238301_c0_seq1	path1	scaffold1065|size281560	252004	252280	+	100
comp238326_c0_seq1	path1	scaffold287|size237988	211105	211308	-	100
comp238263_c0_seq1	path1	scaffold2070|size78262	36098	37161	+	100
comp238334_c0_seq1	path1	scaffold3384|size69588	16584	16887	-	100
comp238320_c0_seq1	path1	scaffold7361|size26848	20520	20726	+	91.6
comp238320_c0_seq1	path2	scaffold8275|size23790	10078	10292	-	94.7
comp238324_c0_seq1	path1	scaffold2493|size69844	13980	14260	-	100
comp238344_c0_seq1	path1	scaffold11838|size15987	5443	5743	+	100
comp238349_c0_seq1	path1	scaffold16035|size17200	10599	10889	-	100
comp238346_c0_seq1	path1	scaffold781|size200891	32349	32599	-	100
comp238347_c0_seq1	path1	scaffold8831|size22290	10397	11004	+	100
comp238322_c0_seq1	path1	scaffold163|size290001	207741	208021	+	100
comp238335_c0_seq1	path1	scaffold620|size164317	59873	61429	+	100
comp238331_c0_seq1	path1	scaffold5801|size51599	28559	28936	+	87.2
comp238345_c0_seq1	path1	scaffold671|size156742	38066	40073	-	100
comp238265_c0_seq1	path1	scaffold166|size287722	150643	150889	+	100
comp238373_c0_seq1	path1	scaffold4822|size41002	31892	32176	+	99.7
comp238350_c0_seq1	path1	scaffold264|size245933	160689	162090	+	100
comp238318_c0_seq1	path1	scaffold6748|size29338	19603	22130	-	100
comp238363_c0_seq1	path1	scaffold129|size449438	375856	376056	-	100
comp238359_c0_seq1	path1	scaffold221|size495517	120799	121153	+	100
comp238388_c0_seq1	path1	scaffold8779|size42393	20573	20812	-	100
comp238370_c0_seq1	path1	scaffold3420|size99741	64817	65745	+	100
comp238367_c0_seq1	path1	scaffold1630|size100380	72572	82795	+	100
comp238343_c0_seq1	path1	scaffold764|size209440	52621	52847	+	100
comp238385_c0_seq1	path1	scaffold58|size392636	43485	43767	+	100
comp238356_c0_seq1	path1	scaffold139|size310872	218588	220785	+	100
comp238371_c0_seq1	path1	scaffold226|size257197	196087	196470	+	100
comp238391_c0_seq1	path1	scaffold13147|size16071	7350	9325	+	98.6
comp238382_c0_seq1	path1	scaffold1148|size184784	23934	27197	-	100
comp238390_c0_seq1	path1	scaffold3864|size48174	31422	33990	-	97.8
comp236696_c0_seq1	path1	scaffold62|size424738	53359	53705	+	100
comp238411_c0_seq1	path1	scaffold1670|size153510	9962	10212	-	94
comp238392_c0_seq1	path1	scaffold6046|size72539	5390	7479	+	100
comp238430_c0_seq1	path1	scaffold2283|size80158	25214	25855	-	100
comp238395_c0_seq1	path1	scaffold9877|size37541	21761	25475	-	100
comp238445_c0_seq1	path1	scaffold8085|size25427	16637	16948	-	98.1
comp238448_c0_seq1	path1	scaffold12957|size14173	4499	4840	-	100
comp238408_c0_seq1	path1	scaffold305|size231378	183544	183875	+	100
comp238421_c0_seq1	path1	scaffold1356|size188006	138950	139251	+	100
comp238466_c0_seq1	path1	scaffold12706|size14558	5059	9740	+	100
comp238437_c0_seq1	path1	scaffold4533|size48255	30455	30713	-	100
comp238458_c0_seq1	path1	scaffold632|size297045	54583	54915	-	100
comp238417_c0_seq1	path1	scaffold3131|size63355	3596	7717	-	100
comp238423_c0_seq1	path1	scaffold143|size311385	133811	134309	-	100
comp238436_c0_seq1	path1	scaffold344|size222489	56660	57731	+	100
comp238450_c0_seq1	path1	scaffold1260|size123829	31290	31814	-	100
comp238495_c0_seq1	path1	scaffold4603|size83104	18496	18825	+	100
comp238231_c0_seq1	path1	scaffold389|size507380	258189	258554	+	96.1
comp238501_c0_seq1	path1	scaffold1863|size83665	63775	64083	-	100
comp238467_c0_seq1	path1	scaffold406|size243679	173796	174164	+	100
comp238358_c0_seq1	path1	scaffold83|size355581	23023	23335	+	100
comp238499_c0_seq1	path1	scaffold563|size179895	157535	157755	-	100
comp238513_c0_seq1	path1	scaffold7384|size26771	4363	5962	+	100
comp238374_c0_seq1	path1	scaffold496|size248829	181766	182127	-	100
comp238524_c0_seq1	path1	scaffold9119|size24418	15999	17479	-	100
comp238512_c0_seq1	path1	scaffold1344|size106587	67321	68992	+	100
comp238487_c0_seq1	path1	scaffold11678|size16268	6503	6765	+	100
comp238487_c0_seq1	path2	scaffold8453|size75499	72992	73228	-	88.2
comp238452_c0_seq1	path1	scaffold567|size172616	104127	108004	-	100
comp238521_c0_seq1	path1	scaffold7790|size34748	30150	34035	-	100
comp238507_c0_seq1	path1	scaffold39|size436947	150527	150943	-	100
comp238527_c0_seq1	path1	scaffold259|size340404	178849	179135	-	100
comp238481_c0_seq1	path1	scaffold825|size145542	138159	138485	+	100
comp238481_c0_seq1	path2	scaffold26|size770863	490454	490780	-	100
comp238537_c0_seq1	path1	scaffold617|size283831	69024	69675	-	100
comp238538_c0_seq1	path1	scaffold6431|size37942	35332	35549	-	100
comp238561_c0_seq1	path1	scaffold5382|size36379	14324	14678	+	100
comp238557_c0_seq1	path1	scaffold712|size152483	20763	21101	-	99.7
comp238544_c0_seq1	path1	scaffold9643|size20251	14872	15111	+	93.7
comp238552_c0_seq1	path1	scaffold2096|size108944	73588	86225	-	100
comp238548_c0_seq1	path1	scaffold645|size164129	119138	119347	-	92.5
comp238402_c0_seq1	path1	scaffold3755|size78202	1632	2149	+	100
comp238402_c0_seq1	path2	scaffold8490|size38595	25109	25636	+	99.6
comp238579_c0_seq1	path1	scaffold22987|size5569	3914	4642	-	100
comp238545_c0_seq1	path1	scaffold9495|size50047	22924	28464	+	100
comp238577_c0_seq1	path1	scaffold15264|size21667	11596	11876	+	99.7
comp238570_c0_seq1	path1	scaffold39829|size2117	1207	1588	-	100
comp238581_c0_seq1	path1	scaffold6891|size36921	24491	24798	+	100
comp238387_c0_seq1	path1	scaffold18|size641153	363993	364445	-	100
comp238592_c0_seq1	path1	scaffold12991|size14135	8063	8280	+	100
comp238516_c0_seq1	path1	scaffold7746|size25506	10364	10951	+	78.3
comp238566_c0_seq1	path1	scaffold1793|size118784	104104	110296	+	100
comp238569_c0_seq1	path1	scaffold13|size760270	530042	530414	-	100
comp238613_c0_seq1	path1	scaffold3937|size47437	37384	37696	-	100
comp238597_c0_seq1	path1	scaffold2355|size70786	40697	41014	+	100
comp238595_c0_seq1	path1	scaffold68471|size1058	87	474	+	99.5
comp238595_c0_seq1	path2	scaffold216|size263575	145892	146279	-	99.5
comp238619_c0_seq1	path1	scaffold80092|size918	7	319	+	92
comp238580_c0_seq1	path1	scaffold287|size237988	78171	78481	-	100
comp238614_c0_seq1	path1	scaffold190|size545990	205557	205867	+	99.4
comp238596_c0_seq1	path1	scaffold131|size316566	134070	134331	-	100
comp238550_c0_seq1	path1	scaffold331|size444413	391513	392913	+	99.6
comp238611_c0_seq1	path1	scaffold5|size931122	30676	31647	-	100
comp238618_c0_seq1	path1	scaffold815|size140612	80390	80669	+	100
comp238627_c0_seq1	path1	scaffold3808|size151084	56157	56447	+	100
comp238653_c0_seq1	path1	scaffold222495|size305	31	286	+	99.6
comp238653_c0_seq1	path2	scaffold9415|size20770	17289	17530	-	100
comp238626_c0_seq1	path1	scaffold646|size160760	113085	115303	-	100
comp238656_c0_seq1	path1	scaffold7533|size26173	7804	8163	+	100
comp238623_c0_seq1	path1	scaffold393|size281854	127402	127689	-	100
comp238644_c0_seq1	path1	scaffold701|size156221	108361	108591	+	100
comp238630_c0_seq1	path1	scaffold895|size132547	32460	32740	-	100
comp238633_c0_seq1	path1	scaffold1125|size115571	17268	17692	-	100
comp238663_c0_seq1	path1	scaffold1531|size95742	37671	37934	-	100
comp238637_c0_seq1	path1	scaffold1370|size168516	43591	43793	+	100
comp238668_c0_seq1	path1	scaffold821|size140711	124788	125162	+	99.7
comp238540_c0_seq1	path1	scaffold2590|size66412	4483	17103	+	90.9
comp238672_c0_seq1	path1	scaffold7777|size25427	6549	12315	+	100
comp238646_c0_seq1	path1	scaffold110|size327329	257492	257946	+	100
comp238671_c0_seq1	path1	scaffold5986|size33794	32250	32558	-	100
comp238676_c0_seq1	path1	scaffold15837|size21203	1514	3781	-	99.7
comp238695_c0_seq1	path1	scaffold5814|size33827	6397	6606	-	100
comp238698_c0_seq1	path1	scaffold24566|size6125	1954	2203	+	100
comp238696_c0_seq1	path1	scaffold5386|size38651	18556	18769	+	100
comp238700_c0_seq1	path1	scaffold19760|size13800	1252	1543	+	100
comp238693_c0_seq1	path1	scaffold265|size245598	26363	27063	+	99.5
comp238510_c0_seq1	path1	scaffold4567|size164684	127307	129919	-	100
comp238433_c0_seq1	path1	scaffold1373|size102573	91550	91819	+	91.8
comp238683_c0_seq1	path1	scaffold355|size219770	170787	171003	-	100
comp238515_c0_seq1	path1	scaffold563|size179895	157079	157442	-	100
comp238690_c0_seq1	path1	scaffold191|size295725	227042	227260	+	100
comp238710_c0_seq1	path1	scaffold2445|size103985	28154	28514	-	100
comp238728_c0_seq1	path1	scaffold8202|size24020	12402	12716	+	100
comp238737_c0_seq1	path1	scaffold10582|size18242	9358	9580	+	100
comp238729_c0_seq1	path1	scaffold3863|size48175	14300	24220	-	100
comp238660_c0_seq1	path1	scaffold7067|size27986	25947	26300	-	92.5
comp238660_c0_seq1	path2	scaffold14526|size18418	15555	15907	+	92.5
comp238725_c0_seq1	path1	scaffold2297|size72102	38052	39521	+	100
comp238722_c0_seq1	path1	scaffold1916|size91785	68586	68830	+	100
comp238738_c0_seq1	path1	scaffold3997|size84054	63572	63796	+	100
comp238717_c0_seq1	path1	scaffold31|size466120	328097	328766	-	100
comp238735_c0_seq1	path1	scaffold21|size785760	179642	179922	+	100
comp238727_c0_seq1	path1	scaffold152|size324808	240130	240561	+	100
comp238718_c0_seq1	path1	scaffold139|size310872	247361	250745	-	100
comp238750_c0_seq1	path1	scaffold1129|size212735	71723	72168	+	100
comp238752_c0_seq1	path1	scaffold4468|size181402	36224	36445	-	100
comp238768_c0_seq1	path1	scaffold6007|size32893	23443	23842	+	100
comp238754_c0_seq1	path1	scaffold588|size213488	184361	185241	-	100
comp238742_c0_seq1	path1	scaffold862|size254199	164446	164709	+	100
comp238780_c0_seq1	path1	scaffold5171|size40973	21264	21502	+	100
comp238755_c0_seq1	path1	scaffold9743|size20038	4699	6842	-	100
comp238761_c0_seq1	path1	scaffold789|size142523	20291	21677	+	100
comp238638_c0_seq1	path1	scaffold162|size290479	697	13407	-	100
comp238796_c0_seq1	path1	scaffold151798|size491	226	491	-	98.5
comp238796_c0_seq1	path2	scaffold34132|size2715	2229	2485	+	95.8
comp238779_c0_seq1	path1	scaffold2980|size59664	24589	26765	-	100
comp238808_c0_seq1	path1	scaffold6297|size31358	27055	27270	+	100
comp238756_c0_seq1	path1	scaffold23|size1000275	512763	513126	-	100
comp238766_c0_seq1	path1	scaffold145|size304470	145211	145691	+	100
comp238782_c0_seq1	path1	scaffold1916|size91785	41078	41768	-	100
comp238802_c0_seq1	path1	scaffold2393|size104923	64994	65367	-	100
comp238792_c0_seq1	path1	scaffold3967|size73437	59842	66963	-	100
comp238773_c0_seq1	path1	scaffold67|size374163	42848	60324	+	100
comp238826_c0_seq1	path1	scaffold2293|size72190	29267	29522	+	100
comp238824_c0_seq1	path1	scaffold5317|size51732	42871	43238	-	100
comp238793_c0_seq1	path1	scaffold2312|size92656	25773	26004	-	100
comp237912_c0_seq1	path1	scaffold4972|size43013	41588	41800	-	75
comp238809_c0_seq1	path1	scaffold89|size746843	728676	728974	+	100
comp238843_c0_seq1	path1	scaffold13423|size13505	5315	5526	+	100
comp238858_c0_seq1	path1	scaffold12203|size17648	5062	5315	-	100
comp238822_c0_seq1	path1	scaffold1201|size111348	67104	67718	-	100
comp238837_c0_seq1	path1	scaffold844|size285260	49367	49648	-	99.6
comp238783_c0_seq1	path1	scaffold6590|size30015	12258	15391	+	92.9
comp238786_c0_seq1	path1	scaffold133|size400424	182426	182763	-	100
comp238869_c0_seq1	path1	scaffold813|size140691	119309	119643	-	100
comp238855_c0_seq1	path1	scaffold422|size224821	8111	8714	-	100
comp238708_c0_seq1	path1	scaffold10707|size17945	5971	6701	-	100
comp238708_c0_seq1	path2	scaffold713|size258087	108808	109973	+	100
comp238910_c0_seq1	path1	scaffold24005|size8894	3843	4161	-	97.9
comp238898_c0_seq1	path1	scaffold10673|size23594	6220	6666	+	100
comp238893_c0_seq1	path1	scaffold1907|size109431	61813	62017	-	100
comp238874_c0_seq1	path1	scaffold267|size244954	22915	23332	+	100
comp238872_c0_seq1	path1	scaffold923|size129747	11225	12551	-	99.6
comp238909_c0_seq1	path1	scaffold1191|size129069	105337	115031	+	99.4
comp238933_c0_seq1	path1	scaffold89465|size835	10	244	-	100
comp238906_c0_seq1	path1	scaffold5306|size36846	15453	16494	+	95
comp238814_c0_seq1	path1	scaffold2704|size126222	88330	94931	+	100
comp238889_c0_seq1	path1	scaffold854|size270988	100344	100651	+	100
comp238896_c0_seq1	path1	scaffold1446|size188835	130972	148949	+	100
comp238951_c0_seq1	path1	scaffold13347|size21958	18521	18825	-	100
comp238952_c0_seq1	path1	scaffold6755|size31469	29492	29745	+	100
comp238913_c0_seq1	path1	scaffold230|size303384	65705	78975	-	100
comp238904_c0_seq1	path1	scaffold22398|size5844	1744	2116	-	100
comp238929_c0_seq1	path1	scaffold3068|size138505	84638	85199	-	100
comp238940_c0_seq1	path1	scaffold379|size211343	45376	45749	+	100
comp238971_c0_seq1	path1	scaffold38995|size2196	743	1827	+	100
comp238949_c0_seq1	path1	scaffold73|size426911	76360	78604	-	100
comp238973_c0_seq1	path1	scaffold116|size568273	512067	512378	+	100
comp238964_c0_seq1	path1	scaffold272|size243396	36732	37138	-	100
comp238982_c0_seq1	path1	scaffold396|size222186	194076	194296	-	100
comp238918_c0_seq1	path1	scaffold176|size296426	141142	142611	-	100
comp238980_c0_seq1	path1	scaffold54|size461334	214932	215299	-	100
comp238921_c0_seq1	path1	scaffold527|size178462	88437	88820	-	100
comp238956_c0_seq1	path1	scaffold2668|size139781	129464	135466	-	94.9
comp238961_c0_seq1	path1	scaffold4261|size46780	20671	21218	+	100
comp238977_c0_seq1	path1	scaffold5585|size70579	46185	65929	+	100
comp238977_c0_seq1	path2	scaffold12504|size17491	5137	5821	-	100
comp239004_c0_seq1	path1	scaffold10903|size17590	3215	3632	+	100
comp238996_c0_seq1	path1	scaffold3639|size89778	89113	89489	+	100
comp239002_c0_seq1	path1	scaffold1003|size332240	299691	299898	+	100
comp238990_c0_seq1	path1	scaffold10609|size18187	9659	10390	+	100
comp238943_c0_seq1	path1	scaffold40521|size2061	929	1231	-	100
comp238943_c0_seq1	path2	scaffold7376|size36963	22307	22593	-	100
comp239014_c0_seq1	path1	scaffold136|size434698	424170	424429	+	100
comp238991_c0_seq1	path1	scaffold221|size495517	296095	296331	+	100
comp239027_c0_seq1	path1	scaffold5485|size63271	9947	10378	-	100
comp239016_c0_seq1	path1	scaffold2851|size61791	60877	61252	-	100
comp239006_c0_seq1	path1	scaffold215|size400596	288017	288425	-	100
comp239015_c0_seq1	path1	scaffold212|size266367	135004	135305	-	100
comp239051_c0_seq1	path1	scaffold366|size214791	123634	123923	-	99.7
comp239032_c0_seq1	path1	scaffold696|size174765	141304	141532	+	100
comp239092_c0_seq1	path1	scaffold85781|size865	612	825	+	100
comp239063_c0_seq1	path1	scaffold2792|size73914	1901	2658	+	100
comp239066_c0_seq1	path1	scaffold717|size201113	180012	184822	+	99.5
comp239098_c0_seq1	path1	scaffold4186|size49841	31370	32384	+	99.6
comp239082_c0_seq1	path1	scaffold467|size191942	66812	67413	+	99.6
comp239041_c0_seq1	path1	scaffold89|size746843	64650	65150	+	100
comp239104_c0_seq1	path1	scaffold62148|size4232	3398	3741	+	100
comp239126_c0_seq1	path1	scaffold5672|size34683	33674	34181	-	100
comp238953_c0_seq1	path1	scaffold16945|size12307	4333	4682	+	99.4
comp239112_c0_seq1	path1	scaffold2247|size73238	55487	55693	+	100
comp239101_c0_seq1	path1	scaffold1009|size156590	116745	117086	+	99.4
comp239142_c0_seq1	path1	scaffold14359|size23158	8139	8375	-	100
comp239136_c0_seq1	path1	scaffold30320|size3266	2123	2491	-	100
comp239034_c0_seq1	path1	scaffold568|size436652	321743	322320	-	100
comp238988_c0_seq1	path1	scaffold1193|size111881	103522	103942	-	100
comp239134_c0_seq1	path1	scaffold2580|size66504	25594	26937	+	99.8
comp238812_c0_seq1	path1	scaffold2049|size79020	61407	61756	-	99.7
comp238812_c0_seq1	path2	scaffold1512|size98301	83630	83914	+	79.3
comp239008_c0_seq1	path1	scaffold282|size284111	20069	23714	-	100
comp239150_c0_seq1	path1	scaffold4047|size61777	32510	32763	-	100
comp239151_c0_seq1	path1	scaffold15868|size11663	88	2035	+	100
comp239146_c0_seq1	path1	scaffold125|size320604	19597	19844	-	100
comp239178_c0_seq1	path1	scaffold4659|size53217	31338	31609	+	100
comp239163_c0_seq1	path1	scaffold907|size133572	105847	106065	-	100
comp239165_c0_seq1	path1	scaffold1702|size153081	143995	145233	+	100
comp239123_c0_seq1	path1	scaffold1747|size87750	52199	52623	-	100
comp239195_c0_seq1	path1	scaffold889|size133546	88107	88336	-	100
comp239189_c0_seq1	path1	scaffold1831|size170002	47170	47459	-	100
comp239196_c0_seq1	path1	scaffold4358|size61134	51907	54702	+	100
comp239201_c0_seq1	path1	scaffold16071|size10457	1032	1235	+	100
comp239199_c0_seq1	path1	scaffold2655|size104255	40793	41083	+	100
comp239183_c0_seq1	path1	scaffold4839|size60998	51091	51380	-	100
comp239218_c0_seq1	path1	scaffold878|size134803	96969	97223	-	99.6
comp239222_c0_seq1	path1	scaffold14185|size12543	323	542	+	99.5
comp239143_c0_seq1	path1	scaffold775|size320953	134982	138045	-	100
comp239182_c0_seq1	path1	scaffold426|size245755	149419	149695	-	100
comp239204_c0_seq1	path1	scaffold250|size264018	2118	4239	-	100
comp239219_c0_seq1	path1	scaffold7938|size48396	20179	20584	+	100
comp239139_c0_seq1	path1	scaffold1319|size104943	10786	16681	-	100
comp239175_c0_seq1	path1	scaffold4792|size47581	8313	8671	+	100
comp239221_c0_seq1	path1	scaffold2769|size63185	51030	51237	-	100
comp239109_c0_seq1	path1	scaffold2006|size92092	8567	8855	-	88.9
comp239230_c0_seq1	path1	scaffold6383|size66017	50241	50819	+	100
comp239255_c0_seq1	path1	scaffold2206|size94734	19073	20088	-	100
comp239264_c0_seq1	path1	scaffold12691|size24191	17655	17927	-	100
comp239249_c0_seq1	path1	scaffold25|size546525	66894	67299	+	100
comp239215_c0_seq1	path1	scaffold394|size320946	207348	212263	-	100
comp239274_c0_seq1	path1	scaffold11976|size15760	7856	8067	-	100
comp239260_c0_seq1	path1	scaffold8|size1068265	468809	469055	+	100
comp239231_c0_seq1	path1	scaffold57|size400403	361611	364228	+	100
comp239252_c0_seq1	path1	scaffold504|size183150	65629	71110	-	100
comp239270_c0_seq1	path1	scaffold178|size856741	617919	618274	-	99.4
comp239283_c0_seq1	path1	scaffold9441|size20719	9474	9781	+	100
comp239301_c0_seq1	path1	scaffold11498|size27626	13968	14289	-	100
comp239262_c0_seq1	path1	scaffold25|size546525	181331	181569	+	100
comp239284_c0_seq1	path1	scaffold2911|size61722	32086	32875	-	100
comp237386_c0_seq1	path1	scaffold89112|size837	175	600	+	80
comp239299_c0_seq1	path1	scaffold19|size587043	94315	94743	+	100
comp239168_c0_seq1	path1	scaffold693|size154396	71550	72576	-	90.7
comp239168_c0_seq1	path2	scaffold7173|size27583	14469	14695	-	90.7
comp239330_c0_seq1	path1	scaffold3677|size50299	7362	7676	-	100
comp239322_c0_seq1	path1	scaffold148|size304024	10623	10878	-	100
comp239245_c0_seq1	path1	scaffold992|size182623	6264	20095	-	75.2
comp239278_c0_seq1	path1	scaffold815|size140612	93047	93467	+	100
comp237625_c0_seq1	path1	scaffold250|size264018	75592	75772	+	100
comp239337_c0_seq1	path1	scaffold5397|size36248	1345	4838	-	100
comp238830_c0_seq1	path1	scaffold1411|size269067	132515	133016	+	98.9
comp239338_c0_seq1	path1	scaffold46|size411409	361588	361831	+	100
comp239343_c0_seq1	path1	scaffold342|size310361	252143	252368	+	100
comp239348_c0_seq1	path1	scaffold2427|size108195	27487	28144	+	100
comp239324_c0_seq1	path1	scaffold1273|size107479	102246	102529	-	100
comp239350_c0_seq1	path1	scaffold1734|size183616	123684	123962	+	100
comp239361_c0_seq1	path1	scaffold2095|size77503	52251	52512	-	100
comp239279_c0_seq1	path1	scaffold11863|size26741	10587	12985	-	100
comp239386_c0_seq1	path1	scaffold2492|size67955	55406	55641	-	100
comp239375_c0_seq1	path1	scaffold8367|size63059	11773	13832	+	100
comp239349_c0_seq1	path1	scaffold1381|size191042	79026	79463	-	100
comp239359_c0_seq1	path1	scaffold264|size245933	164693	165081	+	100
comp239356_c0_seq1	path1	scaffold479|size290461	73036	73259	-	100
comp239197_c0_seq1	path1	scaffold8176|size27946	26045	26269	+	100
comp239390_c0_seq1	path1	scaffold4668|size67511	8380	8702	-	100
comp239367_c0_seq1	path1	scaffold5226|size45384	2099	2527	+	99.8
comp239102_c0_seq1	path1	scaffold1052|size163930	137634	139854	-	100
comp239404_c0_seq1	path1	scaffold4422|size43060	9139	11992	-	100
comp239323_c0_seq1	path1	scaffold2550|size193249	157040	157233	-	79.9
comp239412_c0_seq1	path1	scaffold2926|size113649	104015	105056	+	99.8
comp239420_c0_seq1	path1	scaffold521|size368900	31822	32131	-	99.7
comp239409_c0_seq1	path1	scaffold8291|size26414	23543	26017	+	100
comp239389_c0_seq1	path1	scaffold142|size307107	48706	54337	+	100
comp239396_c0_seq1	path1	scaffold2528|size80744	4838	5146	+	99.7
comp239403_c0_seq1	path1	scaffold599|size167531	93431	93829	-	100
comp239417_c0_seq1	path1	scaffold10014|size19461	11658	11959	-	100
comp239424_c0_seq1	path1	scaffold12|size582125	204146	205291	-	99.7
comp239435_c0_seq1	path1	scaffold3140|size57318	11877	12780	-	100
comp239433_c0_seq1	path1	scaffold279|size297451	124264	124474	-	99.5
comp239445_c0_seq1	path1	scaffold13625|size13253	10593	11075	+	100
comp239377_c0_seq1	path1	scaffold144|size305829	124615	125061	-	100
comp239448_c0_seq1	path1	scaffold663|size158258	137189	137529	+	96.9
comp239452_c0_seq1	path1	scaffold1710|size103107	15158	15803	-	99.1
comp239406_c0_seq1	path1	scaffold370|size220803	89129	89694	-	100
comp239470_c0_seq1	path1	scaffold5624|size39774	26094	26349	-	100
comp239400_c0_seq1	path1	scaffold115|size622583	334243	334837	-	100
comp239441_c0_seq1	path1	scaffold422|size224821	54547	55223	-	100
comp239473_c0_seq1	path1	scaffold7355|size43729	32339	32619	-	100
comp239469_c0_seq1	path1	scaffold3891|size74013	33206	33723	+	100
comp239464_c0_seq1	path1	scaffold122|size352371	8812	9081	+	100
comp239484_c0_seq1	path1	scaffold2094|size84082	55894	56177	+	96.3
comp239491_c0_seq1	path1	scaffold8016|size24644	7584	7828	-	95.3
comp239425_c0_seq1	path1	scaffold52|size404227	802	1100	-	98
comp239432_c0_seq1	path1	scaffold1190|size180342	82057	83789	+	100
comp239482_c0_seq1	path1	scaffold2804|size64157	47425	48854	-	100
comp239488_c0_seq1	path1	scaffold3646|size50637	21101	21307	-	100
comp239456_c0_seq1	path1	scaffold216|size263575	198978	199481	+	100
comp239462_c0_seq1	path1	scaffold5037|size56760	25120	28239	+	100
comp238831_c0_seq1	path1	scaffold1350|size186005	68702	68929	-	89.8
comp239508_c0_seq1	path1	scaffold6022|size36636	15341	15925	-	100
comp239368_c0_seq1	path1	scaffold250|size264018	52255	53727	+	99.8
comp239527_c0_seq1	path1	scaffold12770|size14450	4941	6887	-	100
comp239502_c0_seq1	path1	scaffold168|size286281	41987	42258	-	100
comp239539_c0_seq1	path1	scaffold11195|size24232	22287	22552	-	100
comp239460_c0_seq1	path1	scaffold12166|size15443	4893	7373	+	100
comp239540_c0_seq1	path1	scaffold5636|size34873	12888	13172	-	100
comp239480_c0_seq1	path1	scaffold42|size430121	89400	92699	-	100
comp239503_c0_seq1	path1	scaffold7|size919230	25944	28434	+	100
comp239478_c0_seq1	path1	scaffold267|size244954	109376	110819	+	100
comp239534_c0_seq1	path1	scaffold732|size284838	14888	17096	+	100
comp239548_c0_seq1	path1	scaffold2122|size105049	68229	68561	+	99.4
comp239519_c0_seq1	path1	scaffold299|size371416	134769	135206	-	100
comp239524_c0_seq1	path1	scaffold978|size309376	41897	42175	+	100
comp239541_c0_seq1	path1	scaffold2352|size90656	86206	87107	-	100
comp239553_c0_seq1	path1	scaffold3024|size61208	58344	58708	-	100
comp239574_c0_seq1	path1	scaffold8835|size22284	4041	4325	+	100
comp239479_c0_seq1	path1	scaffold1387|size101966	58625	59070	+	100
comp239536_c0_seq1	path1	scaffold354|size219786	184005	184422	+	94.7
comp239602_c0_seq1	path1	scaffold22028|size6959	1937	2247	-	99
comp239602_c0_seq1	path2	scaffold39586|size2141	354	664	+	99
comp239602_c0_seq1	path3	scaffold114719|size661	330	640	+	99
comp239564_c0_seq1	path1	scaffold2311|size192476	48269	48541	-	100
comp239597_c0_seq1	path1	scaffold47814|size1629	231	1123	+	90.9
comp239610_c0_seq1	path1	scaffold12766|size16578	7180	7479	-	100
comp239588_c0_seq1	path1	scaffold2222|size91179	38829	39079	-	97.3
comp239566_c0_seq1	path1	scaffold603|size186360	44742	44963	+	100
comp239620_c0_seq1	path1	scaffold7748|size25505	14978	15206	-	100
comp239582_c0_seq1	path1	scaffold708|size152946	66213	66547	+	100
comp239596_c0_seq1	path1	scaffold441|size303094	236029	236381	-	100
comp239618_c0_seq1	path1	scaffold2098|size100751	82873	83149	-	100
comp239606_c0_seq1	path1	scaffold42508|size1920	39	1816	-	100
comp239606_c0_seq1	path2	scaffold47683|size1634	39	568	-	76.2
comp239628_c0_seq1	path1	scaffold4262|size122128	12841	13139	+	99
comp239609_c0_seq1	path1	scaffold2301|size177500	71513	71857	-	100
comp239635_c0_seq1	path1	scaffold19437|size18166	6407	6732	+	99.4
comp239629_c0_seq1	path1	scaffold1746|size87825	79677	80205	+	99.4
comp239643_c0_seq1	path1	scaffold6611|size29914	17087	17384	+	99
comp239565_c0_seq1	path1	scaffold40|size434668	207799	220112	+	100
comp239591_c0_seq1	path1	scaffold10333|size18746	10920	14353	-	100
comp239651_c0_seq1	path1	scaffold4239|size44518	38676	39037	+	100
comp239637_c0_seq1	path1	scaffold1745|size87854	77593	79787	-	100
comp239626_c0_seq1	path1	scaffold287|size237988	212355	212739	-	100
comp239640_c0_seq1	path1	scaffold984|size143600	66532	66774	-	100
comp239648_c0_seq1	path1	scaffold1710|size103107	45968	46172	+	100
comp239673_c0_seq1	path1	scaffold8330|size38478	12466	20274	+	99.5
comp239666_c0_seq1	path1	scaffold2934|size60288	37599	38264	-	100
comp239633_c0_seq1	path1	scaffold48075|size1616	1392	1605	-	100
comp239633_c0_seq1	path2	scaffold807|size177137	175749	175962	-	100
comp239664_c0_seq1	path1	scaffold15466|size11068	180	417	+	100
comp239664_c0_seq1	path2	scaffold15466|size11068	10652	10889	-	100
comp239622_c0_seq1	path1	scaffold64|size379139	68720	85866	-	100
comp239667_c0_seq1	path1	scaffold3346|size67512	35504	48350	+	100
comp239707_c0_seq1	path1	scaffold9340|size20993	14656	14918	+	99.6
comp239671_c0_seq1	path1	scaffold101|size526537	439214	439438	-	94.5
comp239655_c0_seq1	path1	scaffold5369|size47131	44696	45329	+	100
comp239683_c0_seq1	path1	scaffold2491|size68041	65197	65620	-	100
comp239678_c0_seq1	path1	scaffold2619|size93843	79174	79629	-	100
comp239715_c0_seq1	path1	scaffold8478|size25399	2137	2385	+	100
comp239682_c0_seq1	path1	scaffold5865|size60422	30104	31242	+	100
comp239621_c0_seq1	path1	scaffold21|size785760	178896	179621	+	100
comp239725_c0_seq1	path1	scaffold20729|size19948	417	1866	-	100
comp239706_c0_seq1	path1	scaffold1649|size91230	67410	67671	-	100
comp239708_c0_seq1	path1	scaffold14804|size13584	1256	1960	-	100
comp239729_c0_seq1	path1	scaffold5504|size35646	21129	21415	-	100
comp239728_c0_seq1	path1	scaffold4165|size88533	50324	50585	+	99.6
comp239726_c0_seq1	path1	scaffold5752|size56418	7314	7525	-	100
comp239689_c0_seq1	path1	scaffold382|size210863	76131	76639	-	100
comp239719_c0_seq1	path1	scaffold6698|size29503	3000	3895	+	100
comp239686_c0_seq1	path1	scaffold1322|size237602	113495	113697	+	100
comp239590_c0_seq1	path1	scaffold241|size255547	182236	184774	-	100
comp239691_c0_seq1	path1	scaffold289|size237050	136937	137350	-	100
comp239723_c0_seq1	path1	scaffold860|size136438	51857	52091	+	100
comp239733_c0_seq1	path1	scaffold5336|size36678	11496	14175	+	100
comp239766_c0_seq1	path1	scaffold3327|size54535	45866	46097	+	100
comp239714_c0_seq1	path1	scaffold123|size482487	86140	86671	-	100
comp239757_c0_seq1	path1	scaffold791|size221944	28375	28673	-	100
comp239750_c0_seq1	path1	scaffold2275|size72742	16938	20795	+	100
comp239771_c0_seq1	path1	scaffold9500|size29079	18762	18979	-	100
comp239768_c0_seq1	path1	scaffold3718|size51625	45231	45500	-	100
comp239763_c0_seq1	path1	scaffold3480|size52626	45954	46294	+	100
comp239789_c0_seq1	path1	scaffold9390|size48340	38564	42133	+	100
comp239769_c0_seq1	path1	scaffold12873|size14289	2317	2752	+	100
comp239769_c0_seq1	path2	scaffold12873|size14289	11538	11973	-	100
comp239804_c0_seq1	path1	scaffold5695|size65929	20792	21029	-	100
comp239741_c0_seq1	path1	scaffold371|size389815	332194	332827	+	100
comp239827_c0_seq1	path1	scaffold11521|size18841	16032	16286	+	100
comp239826_c0_seq1	path1	scaffold5330|size36708	3507	3733	-	100
comp239832_c0_seq1	path1	scaffold7516|size30187	21578	24615	+	99.8
comp239828_c0_seq1	path1	scaffold7907|size27321	8891	9391	+	100
comp239738_c0_seq1	path1	scaffold1517|size107987	62400	63198	+	100
comp239761_c0_seq1	path1	scaffold321|size226125	25238	44631	+	100
comp239746_c0_seq1	path1	scaffold29|size484291	167845	168671	-	100
comp239805_c0_seq1	path1	scaffold5739|size79310	48761	75915	+	100
comp239866_c0_seq1	path1	scaffold4766|size40800	1078	1539	-	100
comp239877_c0_seq1	path1	scaffold55783|size1320	433	811	-	100
comp239809_c0_seq1	path1	scaffold369|size244429	158356	158711	+	100
comp239862_c0_seq1	path1	scaffold969|size126263	55870	56179	+	100
comp239846_c0_seq1	path1	scaffold2305|size119945	79134	79969	+	100
comp239861_c0_seq1	path1	scaffold426|size245755	139031	139520	-	100
comp239748_c0_seq1	path1	scaffold5931|size53337	49324	49646	+	100
comp239748_c0_seq1	path2	scaffold10725|size17914	2407	3607	-	100
comp239892_c0_seq1	path1	scaffold8435|size30965	6636	6922	-	100
comp239848_c0_seq1	path1	scaffold4094|size66868	27905	28214	+	100
comp239900_c0_seq1	path1	scaffold14175|size12552	5586	5898	-	100
comp239879_c0_seq1	path1	scaffold445|size196196	56255	56733	-	100
comp239889_c0_seq1	path1	scaffold59579|size1222	183	496	-	100
comp239889_c0_seq1	path2	scaffold4770|size40361	31219	31521	+	100
comp239890_c0_seq1	path1	scaffold29|size484291	9774	10022	+	100
comp239906_c0_seq1	path1	scaffold2952|size104242	31876	35126	+	99.2
comp239790_c0_seq1	path1	scaffold1941|size180582	1831	15061	-	93.9
comp239919_c0_seq1	path1	scaffold20805|size8295	5305	5730	+	100
comp239851_c0_seq1	path1	scaffold279|size297451	81072	81307	+	100
comp239925_c0_seq1	path1	scaffold8316|size26305	17086	17367	-	100
comp239913_c0_seq1	path1	scaffold450|size226968	33594	33889	+	99.7
comp239782_c0_seq1	path1	scaffold6222|size41836	9265	9474	+	100
comp239915_c0_seq1	path1	scaffold1046|size124500	35986	36331	-	100
comp239911_c0_seq1	path1	scaffold1933|size97302	5499	5837	-	100
comp239911_c0_seq1	path2	scaffold47852|size1627	4	288	-	83.9
comp239948_c0_seq1	path1	scaffold10439|size18533	17250	17450	-	100
comp239927_c0_seq1	path1	scaffold1077|size142274	51330	51568	-	100
comp239905_c0_seq1	path1	scaffold702|size153494	26571	30102	-	100
comp239934_c0_seq1	path1	scaffold725|size149792	34061	34481	+	100
comp239885_c0_seq1	path1	scaffold223|size433588	358280	358642	+	94.8
comp239953_c0_seq1	path1	scaffold4061|size46174	2420	2909	-	100
comp239921_c0_seq1	path1	scaffold1902|size82505	21768	24410	+	100
comp239933_c0_seq1	path1	scaffold2311|size192476	47739	48211	-	100
comp239954_c0_seq1	path1	scaffold17940|size8770	7672	8129	-	100
comp239926_c0_seq1	path1	scaffold3468|size127986	87404	88679	+	100
comp239972_c0_seq1	path1	scaffold11628|size19708	12675	12958	-	100
comp239970_c0_seq1	path1	scaffold9384|size20851	14664	15500	+	100
comp239956_c0_seq1	path1	scaffold1661|size90630	11853	12198	-	100
comp239932_c0_seq1	path1	scaffold63|size384585	296566	297040	+	100
comp239978_c0_seq1	path1	scaffold17655|size9007	7249	7528	+	100
comp239952_c0_seq1	path1	scaffold115|size622583	157772	158272	+	100
comp239974_c0_seq1	path1	scaffold1696|size89154	71594	71877	+	97.6
comp239975_c0_seq1	path1	scaffold4047|size61777	37846	38152	-	100
comp239940_c0_seq1	path1	scaffold246|size269734	202121	209539	+	100
comp239958_c0_seq1	path1	scaffold1447|size239910	12959	13271	+	100
comp239963_c0_seq1	path1	scaffold1260|size123829	96231	96622	-	100
comp240013_c0_seq1	path1	scaffold16228|size10309	7786	8427	-	99.7
comp239875_c0_seq1	path1	scaffold43|size419850	333886	334341	+	100
comp240011_c0_seq1	path1	scaffold2464|size68719	24994	25475	-	100
comp240031_c0_seq1	path1	scaffold379|size211343	44389	44648	+	100
comp240014_c0_seq1	path1	scaffold2062|size78618	68734	69863	+	95.8
comp239986_c0_seq1	path1	scaffold529|size378326	239925	240140	-	97.3
comp239965_c0_seq1	path1	scaffold8887|size49099	36500	38102	-	100
comp240037_c0_seq1	path1	scaffold6640|size29807	22623	23126	+	100
comp239985_c0_seq1	path1	scaffold221|size495517	171798	172797	+	100
comp239979_c0_seq1	path1	scaffold7743|size32115	11805	20100	+	100
comp240044_c0_seq1	path1	scaffold5439|size36053	18125	18443	-	100
comp240046_c0_seq1	path1	scaffold11413|size31953	3103	3416	-	96
comp240057_c0_seq1	path1	scaffold13456|size13478	1248	1581	-	98.2
comp240062_c0_seq1	path1	scaffold6460|size30592	26029	26499	-	100
comp240048_c0_seq1	path1	scaffold3978|size90561	25150	25379	+	100
comp240042_c0_seq1	path1	scaffold11587|size23057	16273	20527	-	82.7
comp240083_c0_seq1	path1	scaffold1182|size112454	87389	87827	-	99.4
comp240034_c0_seq1	path1	scaffold26|size770863	332792	332999	+	99.1
comp240076_c0_seq1	path1	scaffold3594|size79152	50399	50833	-	100
comp240080_c0_seq1	path1	scaffold3339|size54448	28137	28482	+	100
comp239989_c0_seq1	path1	scaffold41493|size1988	798	1249	-	93
comp240089_c0_seq1	path1	scaffold100|size524623	479504	479981	+	98.5
comp240105_c0_seq1	path1	scaffold2689|size64550	62129	62602	+	99.8
comp240066_c0_seq1	path1	scaffold907|size133572	56937	58457	-	100
comp240107_c0_seq1	path1	scaffold10814|size44360	5327	5539	-	100
comp240102_c0_seq1	path1	scaffold1428|size99578	26390	26639	+	100
comp240109_c0_seq1	path1	scaffold3812|size51307	12184	12403	-	100
comp240084_c0_seq1	path1	scaffold161|size375163	328049	329218	+	100
comp240120_c0_seq1	path1	scaffold7684|size25663	16158	17172	-	100
comp240123_c0_seq1	path1	scaffold10657|size37062	15502	15759	+	100
comp240128_c0_seq1	path1	scaffold11781|size16076	3591	3901	+	89.8
comp240115_c0_seq1	path1	scaffold1500|size177771	151053	151320	-	100
comp240064_c0_seq1	path1	scaffold17|size617422	139836	140160	+	94.5
comp240118_c0_seq1	path1	scaffold8005|size79133	57004	57585	-	100
comp240073_c0_seq1	path1	scaffold3075|size187289	41810	42014	+	100
comp240126_c0_seq1	path1	scaffold556|size202949	174767	175024	+	96.1
comp240160_c0_seq1	path1	scaffold918|size162765	3455	3759	+	100
comp240136_c0_seq1	path1	scaffold108|size510908	403739	404017	-	100
comp240133_c0_seq1	path1	scaffold3718|size51625	518	2699	-	100
comp240158_c0_seq1	path1	scaffold5162|size37686	27375	27793	+	100
comp240043_c0_seq1	path1	scaffold108|size510908	228961	229447	-	100
comp240177_c0_seq1	path1	scaffold62620|size1156	532	734	-	100
comp240177_c0_seq1	path2	scaffold10060|size24464	10167	10370	+	100
comp240180_c0_seq1	path1	scaffold2829|size62265	3570	3778	+	100
comp240024_c0_seq1	path1	scaffold713|size258087	113250	115228	+	100
comp240172_c0_seq1	path1	scaffold2156|size202681	115028	115494	-	99.8
comp240191_c0_seq1	path1	scaffold473|size354851	307270	308501	-	99.8
comp240209_c0_seq1	path1	scaffold5209|size37390	12342	13172	-	100
comp240190_c0_seq1	path1	scaffold3123|size82583	54852	55192	+	100
comp240204_c0_seq1	path1	scaffold986|size138615	62441	62692	-	98.8
comp240192_c0_seq1	path1	scaffold3824|size82019	52288	52735	+	100
comp240110_c0_seq1	path1	scaffold3847|size90107	8046	8334	+	100
comp238760_c0_seq1	path1	scaffold1524|size156440	65436	65662	+	100
comp240213_c0_seq1	path1	scaffold13433|size13496	3421	11678	-	97.9
comp240159_c0_seq1	path1	scaffold2289|size72302	9720	10109	-	100
[truncated: 7,653 more rows]

## Sheet: transcriptome.to.japonica.exon
transcriptID	exon number	Anguilla contig/scaffold name	start in contig/scaffold (bp)	end in contig/scaffold (bp)	strand w.r.t. contig/scaffold
comp19_c1_seq1	exon1	scaffold2929|size60438	1187	1396	+
comp17_c1_seq1	exon1	scaffold9647|size25532	15038	15253	+
comp1_c0_seq1	exon1	scaffold10913|size17558	2192	2467	+
comp18_c0_seq2	exon1	scaffold8730|size44443	40235	40532	+
comp17_c0_seq1	exon1	scaffold9647|size25532	12275	12413	+
comp17_c0_seq1	exon2	scaffold9647|size25532	14490	14562	+
comp15_c0_seq1	exon1	scaffold3975|size48373	14629	14876	-
comp19_c0_seq1	exon1	scaffold2929|size60438	1363	1623	+
comp26_c1_seq1	exon1	scaffold8958|size28522	27501	27710	-
comp15_c1_seq1	exon1	scaffold3975|size48373	14322	14594	-
comp15_c1_seq1	exon2	scaffold3975|size48373	13583	13593	-
comp23_c1_seq1	exon1	scaffold1959|size81280	25185	25339	+
comp23_c1_seq1	exon2	scaffold1959|size81280	25785	25836	+
comp26_c0_seq1	exon1	scaffold8958|size28522	27501	27522	-
comp26_c0_seq1	exon2	scaffold8958|size28522	27108	27293	-
comp26_c0_seq1	exon3	scaffold8958|size28522	26015	26093	-
comp26_c0_seq1	exon4	scaffold8958|size28522	16956	17009	-
comp24_c1_seq1	exon1	scaffold3848|size108053	71548	71821	-
comp27_c0_seq1	exon1	scaffold1411|size269067	213870	214007	-
comp27_c0_seq1	exon2	scaffold1411|size269067	213306	213378	-
comp23_c0_seq1	exon1	scaffold1959|size81280	26340	26578	+
comp31_c0_seq1	exon1	scaffold5617|size59463	15922	15983	+
comp31_c0_seq1	exon2	scaffold5617|size59463	18708	18855	+
comp31_c0_seq1	exon3	scaffold5617|size59463	21497	21528	+
comp31_c0_seq1	exon4	scaffold5617|size59463	21808	21864	+
comp5_c0_seq1	exon1	scaffold23|size1000275	546639	546883	+
comp24_c0_seq1	exon1	scaffold3848|size108053	71120	71561	-
comp27_c1_seq1	exon1	scaffold1411|size269067	213256	213311	-
comp27_c1_seq1	exon2	scaffold1411|size269067	212749	212964	-
comp6_c0_seq1	exon1	scaffold653|size335999	152254	152302	-
comp6_c0_seq1	exon2	scaffold653|size335999	150816	150870	-
comp6_c0_seq1	exon3	scaffold653|size335999	150327	150578	-
comp32_c1_seq1	exon1	scaffold2489|size87551	31069	31453	-
comp16_c1_seq1	exon1	scaffold475|size273336	137886	138219	-
comp11_c0_seq1	exon1	scaffold50865|size1493	390	563	+
comp11_c0_seq1	exon2	scaffold50865|size1493	1128	1369	+
comp11_c0_seq1	exon1	scaffold9413|size20774	20401	20774	+
comp36_c0_seq1	exon1	scaffold7807|size40985	14848	14917	-
comp36_c0_seq1	exon2	scaffold7807|size40985	11225	11497	-
comp35_c1_seq1	exon1	scaffold1038|size154462	131515	131758	+
comp34_c1_seq1	exon1	scaffold521|size368900	146327	146556	-
comp30_c0_seq1	exon1	scaffold2832|size75711	67274	67640	-
comp16_c0_seq1	exon1	scaffold475|size273336	137647	137892	-
comp22_c1_seq1	exon1	scaffold85|size350757	199392	199753	-
comp29_c0_seq1	exon1	scaffold37980|size2292	2054	2292	+
comp29_c0_seq1	exon1	scaffold216282|size316	117	158	-
comp29_c0_seq1	exon1	scaffold2113|size76974	5574	5615	-
comp29_c0_seq1	exon1	scaffold2836|size62153	27858	27899	+
comp29_c0_seq1	exon1	scaffold100498|size754	1	35	-
comp40_c0_seq2	exon1	scaffold16928|size9668	2383	2636	+
comp42_c0_seq1	exon1	scaffold4402|size43189	26420	26575	-
comp42_c0_seq1	exon2	scaffold4402|size43189	25860	25969	-
comp22_c0_seq1	exon1	scaffold85|size350757	199077	199360	-
comp18_c0_seq1	exon1	scaffold1146|size197555	131776	132164	+
comp18_c0_seq1	exon1	scaffold132248|size567	10	398	-
comp44_c0_seq1	exon1	scaffold928|size136175	50686	50934	-
comp41_c0_seq1	exon1	scaffold4342|size43805	16910	17343	+
comp28_c0_seq1	exon1	scaffold1546|size170238	126289	126735	-
comp43_c0_seq1	exon1	scaffold101|size526537	119234	119454	+
comp35_c0_seq1	exon1	scaffold1038|size154462	131203	131514	+
comp34_c0_seq1	exon1	scaffold521|size368900	150999	151190	-
comp34_c0_seq1	exon2	scaffold521|size368900	146611	146689	-
comp49_c1_seq1	exon1	scaffold653|size335999	144850	145083	-
comp47_c0_seq1	exon1	scaffold1925|size95329	57196	57510	+
comp37_c0_seq1	exon1	scaffold1025|size122290	54989	55708	-
comp48_c1_seq1	exon1	scaffold556|size202949	29992	30201	+
comp50_c0_seq1	exon1	scaffold1|size1141856	659803	660072	-
comp58_c0_seq1	exon1	scaffold25739|size9297	7547	8076	+
comp46_c0_seq1	exon1	scaffold248197|size266	2	221	-
comp46_c0_seq1	exon1	scaffold269561|size244	46	244	+
comp47_c1_seq1	exon1	scaffold1925|size95329	57497	57588	+
comp47_c1_seq1	exon2	scaffold1925|size95329	57964	58116	+
comp47_c1_seq1	exon3	scaffold1925|size95329	58305	58576	+
comp49_c0_seq1	exon1	scaffold653|size335999	144495	144722	-
comp61_c0_seq1	exon1	scaffold2983|size59613	40451	40530	+
comp61_c0_seq1	exon2	scaffold2983|size59613	41212	41425	+
comp61_c0_seq1	exon3	scaffold2983|size59613	46427	46522	+
comp62_c0_seq1	exon1	scaffold703|size274698	25042	25265	-
comp46_c1_seq1	exon1	scaffold37209|size2367	498	874	+
comp46_c1_seq1	exon1	scaffold232189|size289	23	238	-
comp60_c0_seq1	exon1	scaffold1274|size107434	66877	67201	+
comp51_c0_seq2	exon1	scaffold2037|size115433	76130	76775	+
comp51_c0_seq3	exon1	scaffold2037|size115433	76130	76775	+
comp71_c1_seq1	exon1	scaffold7791|size25396	13829	13912	-
comp71_c1_seq1	exon2	scaffold7791|size25396	13218	13395	-
comp65_c0_seq1	exon1	scaffold5|size931122	228857	229060	-
comp36_c1_seq1	exon1	scaffold7807|size40985	13974	14031	-
comp36_c1_seq1	exon2	scaffold7807|size40985	10139	10273	-
comp36_c1_seq1	exon3	scaffold7807|size40985	9712	9746	-
comp36_c1_seq1	exon4	scaffold7807|size40985	9147	9212	-
comp45_c0_seq1	exon1	scaffold168|size286281	175321	175373	-
comp45_c0_seq1	exon2	scaffold168|size286281	173752	174177	-
comp64_c0_seq1	exon1	scaffold3718|size51625	47295	47503	-
comp59_c0_seq1	exon1	scaffold2797|size62806	43605	43680	-
comp59_c0_seq1	exon2	scaffold2797|size62806	42609	42671	-
comp59_c0_seq1	exon3	scaffold2797|size62806	41750	41926	-
comp59_c0_seq1	exon4	scaffold2797|size62806	41246	41326	-
comp72_c0_seq1	exon1	scaffold747|size147268	110981	111244	-
comp78_c0_seq1	exon1	scaffold11738|size16151	7826	8137	+
comp72_c1_seq1	exon1	scaffold747|size147268	111237	111575	-
comp48_c0_seq1	exon1	scaffold556|size202949	30179	30689	+
comp77_c0_seq1	exon1	scaffold69096|size1048	465	692	-
comp77_c0_seq1	exon1	scaffold33564|size5487	1119	1346	-
comp32_c0_seq1	exon1	scaffold2489|size87551	30782	31022	-
comp32_c0_seq1	exon2	scaffold2489|size87551	30381	30449	-
comp32_c0_seq1	exon3	scaffold2489|size87551	7797	7981	-
comp32_c0_seq1	exon4	scaffold2489|size87551	7153	7209	-
comp32_c0_seq1	exon1	scaffold309|size463461	424958	425026	-
comp63_c0_seq1	exon1	scaffold6701|size29496	19575	20144	-
comp90_c0_seq1	exon1	scaffold7743|size32115	2544	2696	+
comp90_c0_seq1	exon2	scaffold7743|size32115	3426	3656	+
comp85_c0_seq1	exon1	scaffold1032|size134751	77486	77853	-
comp87_c1_seq1	exon1	scaffold60|size388745	328341	328668	+
comp89_c1_seq1	exon1	scaffold2842|size63049	39962	40224	-
comp76_c0_seq2	exon1	scaffold7919|size45402	44843	45175	-
comp83_c1_seq1	exon1	scaffold1489|size100905	84551	85160	-
comp74_c0_seq1	exon1	scaffold399|size207929	57187	57209	+
comp74_c0_seq1	exon2	scaffold399|size207929	57758	57904	+
comp74_c0_seq1	exon3	scaffold399|size207929	65763	65912	+
comp74_c0_seq1	exon4	scaffold399|size207929	66141	66290	+
comp74_c0_seq1	exon5	scaffold399|size207929	67808	67824	+
comp75_c1_seq1	exon1	scaffold556|size202949	156548	157217	-
comp89_c0_seq1	exon1	scaffold2842|size63049	39328	39912	-
comp75_c0_seq1	exon1	scaffold556|size202949	157249	157613	-
comp81_c0_seq1	exon1	scaffold7676|size29217	21626	21737	+
comp81_c0_seq1	exon2	scaffold7676|size29217	22244	22317	+
comp81_c0_seq1	exon3	scaffold7676|size29217	22855	23045	+
comp81_c0_seq1	exon4	scaffold7676|size29217	23187	23313	+
comp81_c0_seq1	exon5	scaffold7676|size29217	23522	23658	+
comp83_c0_seq1	exon1	scaffold1489|size100905	85154	85795	-
comp102_c1_seq1	exon1	scaffold533|size180101	50073	50108	-
comp102_c1_seq1	exon2	scaffold533|size180101	49157	49347	-
comp91_c0_seq1	exon1	scaffold572|size415628	94825	94907	+
comp91_c0_seq1	exon2	scaffold572|size415628	95177	95310	+
comp92_c0_seq1	exon1	scaffold3972|size88344	1648	1833	+
comp92_c0_seq1	exon2	scaffold3972|size88344	2310	2421	+
comp92_c0_seq1	exon3	scaffold3972|size88344	2887	3048	+
comp95_c0_seq1	exon1	scaffold842|size249234	164064	164201	-
comp95_c0_seq1	exon2	scaffold842|size249234	163641	163735	-
comp106_c0_seq1	exon1	scaffold14253|size15472	434	763	+
comp109_c0_seq1	exon1	scaffold7239|size27356	14446	14654	+
comp107_c0_seq1	exon1	scaffold7110|size36944	16138	16387	-
comp101_c0_seq1	exon1	scaffold427|size229502	41838	41874	+
comp101_c0_seq1	exon2	scaffold427|size229502	42252	42458	+
comp115_c1_seq1	exon2	scaffold4898|size39452	8165	8536	-
comp91_c1_seq1	exon1	scaffold572|size415628	90043	90137	+
comp91_c1_seq1	exon2	scaffold572|size415628	90251	90321	+
comp91_c1_seq1	exon3	scaffold572|size415628	94801	94851	+
comp108_c0_seq1	exon1	scaffold917|size130564	98152	98282	+
comp108_c0_seq1	exon2	scaffold917|size130564	101227	101352	+
comp108_c0_seq1	exon3	scaffold917|size130564	101779	101844	+
comp112_c0_seq1	exon1	scaffold484|size352939	326090	326224	-
comp112_c0_seq1	exon2	scaffold484|size352939	324128	324265	-
comp126_c0_seq1	exon1	scaffold7272|size40105	14742	15015	+
comp126_c0_seq1	exon2	scaffold7272|size40105	18952	18963	+
comp108_c1_seq1	exon1	scaffold917|size130564	101879	102268	+
comp98_c0_seq1	exon1	scaffold391|size282870	135298	135360	-
comp98_c0_seq1	exon2	scaffold391|size282870	134831	134996	-
comp98_c0_seq1	exon3	scaffold391|size282870	134296	134496	-
comp102_c0_seq1	exon1	scaffold533|size180101	51180	51196	-
comp102_c0_seq1	exon2	scaffold533|size180101	50637	50806	-
comp102_c0_seq1	exon3	scaffold533|size180101	50243	50359	-
comp102_c0_seq1	exon4	scaffold533|size180101	50111	50152	-
comp113_c1_seq1	exon1	scaffold22341|size8808	5417	5599	-
comp113_c1_seq1	exon1	scaffold7062|size91266	4464	4498	+
comp130_c0_seq1	exon1	scaffold7776|size41413	9164	9458	+
comp110_c0_seq1	exon1	scaffold349|size262329	250510	250548	+
comp110_c0_seq1	exon2	scaffold349|size262329	251747	251869	+
comp110_c0_seq1	exon3	scaffold349|size262329	252101	252150	+
comp131_c1_seq1	exon1	scaffold10971|size30780	5770	5867	+
comp131_c1_seq1	exon2	scaffold10971|size30780	8694	8773	+
comp131_c1_seq1	exon3	scaffold10971|size30780	10011	10132	+
comp143_c0_seq1	exon1	scaffold283414|size231	12	209	-
comp125_c1_seq1	exon1	scaffold6199|size49801	6298	6366	+
comp125_c1_seq1	exon2	scaffold6199|size49801	6540	6701	+
comp125_c1_seq1	exon3	scaffold6199|size49801	7277	7324	+
comp103_c0_seq1	exon1	scaffold1860|size162854	61828	61890	-
comp103_c0_seq1	exon2	scaffold1860|size162854	61524	61670	-
comp103_c0_seq1	exon3	scaffold1860|size162854	61120	61229	-
comp103_c0_seq1	exon4	scaffold1860|size162854	60812	60882	-
comp149_c1_seq1	exon1	scaffold5517|size43107	32386	32607	-
comp141_c0_seq1	exon1	scaffold3465|size72895	33184	33457	-
comp149_c0_seq1	exon1	scaffold5517|size43107	31851	32346	-
comp137_c0_seq1	exon1	scaffold364|size215670	196155	196371	+
comp125_c0_seq1	exon1	scaffold6199|size49801	5618	5637	+
comp125_c0_seq1	exon2	scaffold6199|size49801	5849	5965	+
comp125_c0_seq1	exon3	scaffold6199|size49801	6173	6308	+
comp155_c0_seq1	exon1	scaffold1072|size164463	13403	13467	-
comp155_c0_seq1	exon2	scaffold1072|size164463	13079	13302	-
comp142_c1_seq1	exon1	scaffold125|size320604	145551	146007	+
comp131_c0_seq1	exon1	scaffold10971|size30780	4695	4831	+
comp131_c0_seq1	exon2	scaffold10971|size30780	5075	5272	+
comp131_c0_seq1	exon3	scaffold10971|size30780	5715	5759	+
comp160_c0_seq1	exon1	scaffold2765|size158213	121717	121928	-
comp155_c1_seq1	exon1	scaffold1072|size164463	14230	14299	-
comp155_c1_seq1	exon2	scaffold1072|size164463	13912	14058	-
comp121_c0_seq1	exon1	scaffold20831|size6750	3140	3475	+
comp121_c0_seq1	exon1	scaffold8497|size25236	5204	5223	-
comp145_c0_seq1	exon1	scaffold393|size281854	55875	55936	+
comp145_c0_seq1	exon2	scaffold393|size281854	56435	56515	+
comp145_c0_seq1	exon3	scaffold393|size281854	57106	57236	+
comp145_c0_seq1	exon4	scaffold393|size281854	57361	57418	+
comp160_c1_seq1	exon1	scaffold2765|size158213	121937	122227	-
comp168_c0_seq1	exon1	scaffold70|size371070	367167	367368	-
comp164_c1_seq1	exon1	scaffold746|size289680	230015	230239	-
comp166_c1_seq1	exon2	scaffold3742|size77556	50939	51140	-
comp166_c1_seq1	exon3	scaffold3742|size77556	50492	50656	-
comp166_c1_seq1	exon4	scaffold3742|size77556	49990	50060	-
comp165_c1_seq1	exon1	scaffold13753|size14202	2656	3149	-
comp165_c1_seq1	exon1	scaffold35055|size2603	1128	1615	+
comp166_c0_seq1	exon1	scaffold3742|size77556	49854	50000	-
comp166_c0_seq1	exon2	scaffold3742|size77556	49674	49732	-
comp180_c0_seq1	exon1	scaffold7051|size28048	23454	23690	+
comp175_c1_seq1	exon1	scaffold9501|size24460	17690	17778	-
comp175_c1_seq1	exon2	scaffold9501|size24460	11888	12001	-
comp171_c0_seq1	exon1	scaffold95339|size791	166	382	-
comp171_c0_seq1	exon1	scaffold51271|size1477	1030	1244	+
comp171_c0_seq1	exon1	scaffold234249|size285	79	285	+
comp171_c0_seq1	exon1	scaffold35160|size2589	2324	2438	-
comp167_c0_seq1	exon1	scaffold21534|size6337	5958	6240	-
comp186_c0_seq1	exon1	scaffold11780|size16077	10762	11054	-
comp192_c0_seq1	exon1	scaffold2321|size71557	5240	5458	-
comp177_c0_seq1	exon1	scaffold992|size182623	170605	170655	+
comp177_c0_seq1	exon2	scaffold992|size182623	175255	175391	+
comp177_c0_seq1	exon3	scaffold992|size182623	178820	178932	+
comp88_c0_seq1	exon1	scaffold313|size533116	364386	364784	+
comp179_c0_seq1	exon1	scaffold128|size318954	173558	173766	+
comp183_c0_seq1	exon1	scaffold285|size707942	203721	204414	-
comp191_c0_seq1	exon1	scaffold321|size226125	72231	72454	-
comp191_c0_seq1	exon2	scaffold321|size226125	70261	70291	-
comp178_c0_seq1	exon1	scaffold896|size134646	80479	80562	-
comp178_c0_seq1	exon2	scaffold896|size134646	79733	79830	-
comp178_c0_seq1	exon3	scaffold896|size134646	79367	79459	-
comp178_c0_seq1	exon4	scaffold896|size134646	76649	76668	-
comp127_c1_seq1	exon1	scaffold378|size241138	30568	30898	-
comp127_c1_seq1	exon2	scaffold378|size241138	30085	30199	-
comp127_c1_seq1	exon3	scaffold378|size241138	29813	29937	-
comp127_c1_seq1	exon4	scaffold378|size241138	29655	29675	-
comp183_c1_seq1	exon1	scaffold285|size707942	204374	204707	-
comp192_c1_seq1	exon1	scaffold2321|size71557	5480	6016	-
comp185_c0_seq1	exon1	scaffold5910|size33302	3528	4270	+
comp200_c0_seq1	exon1	scaffold4377|size43521	20920	21028	-
comp200_c0_seq1	exon2	scaffold4377|size43521	16558	16595	-
comp188_c0_seq1	exon1	scaffold4|size759614	258790	258916	-
comp188_c0_seq1	exon2	scaffold4|size759614	253289	253391	-
comp204_c0_seq1	exon1	scaffold879|size225332	84242	84508	-
comp171_c1_seq1	exon1	scaffold506|size284371	118600	118835	+
comp171_c1_seq1	exon1	scaffold5099|size38054	30357	30593	+
comp171_c1_seq1	exon1	scaffold20912|size8892	6759	6994	-
comp194_c1_seq1	exon1	scaffold13500|size13422	10129	10341	+
comp194_c1_seq1	exon1	scaffold3969|size47205	273	485	+
comp191_c1_seq1	exon1	scaffold321|size226125	73270	73404	-
comp191_c1_seq1	exon2	scaffold321|size226125	72735	72831	-
comp191_c1_seq1	exon3	scaffold321|size226125	72432	72497	-
comp207_c0_seq1	exon1	scaffold8473|size23242	1184	1308	-
comp207_c0_seq1	exon2	scaffold8473|size23242	602	785	-
comp200_c1_seq1	exon1	scaffold4377|size43521	15792	16096	-
comp200_c1_seq1	exon1	scaffold20333|size22617	9220	9506	+
comp165_c0_seq1	exon1	scaffold13753|size14202	3133	3450	-
comp165_c0_seq1	exon1	scaffold6281|size54915	33514	33816	+
comp209_c0_seq1	exon1	scaffold10155|size19173	6321	6498	+
comp209_c0_seq1	exon2	scaffold10155|size19173	18701	18747	+
comp213_c1_seq1	exon1	scaffold4877|size39598	36471	36741	-
comp194_c0_seq1	exon1	scaffold13500|size13422	9853	10146	+
comp142_c0_seq1	exon1	scaffold125|size320604	145995	146030	+
comp142_c0_seq1	exon2	scaffold125|size320604	146273	146360	+
comp142_c0_seq1	exon3	scaffold125|size320604	146560	146720	+
comp142_c0_seq1	exon1	scaffold73111|size995	744	765	+
comp142_c0_seq1	exon1	scaffold75732|size964	231	252	-
comp212_c1_seq1	exon1	scaffold285358|size229	8	208	-
comp212_c1_seq1	exon1	scaffold260136|size253	27	227	-
comp221_c0_seq1	exon1	scaffold11590|size16401	10691	10826	-
comp221_c0_seq1	exon2	scaffold11590|size16401	7785	7892	-
comp225_c0_seq1	exon1	scaffold27158|size7562	2984	3190	+
comp205_c1_seq1	exon1	scaffold2820|size181600	113972	114198	+
comp205_c0_seq1	exon1	scaffold2820|size181600	113615	113983	+
comp203_c0_seq1	exon1	scaffold20|size541491	169031	169344	-
comp208_c0_seq1	exon1	scaffold104|size524010	90947	91183	-
comp222_c1_seq1	exon1	scaffold7081|size39955	22322	22434	-
comp222_c1_seq1	exon2	scaffold7081|size39955	21338	21425	-
comp222_c0_seq1	exon1	scaffold7081|size39955	23964	24013	-
comp222_c0_seq1	exon2	scaffold7081|size39955	23710	23814	-
comp222_c0_seq1	exon3	scaffold7081|size39955	23157	23307	-
comp222_c0_seq1	exon4	scaffold7081|size39955	22776	22856	-
comp222_c0_seq1	exon5	scaffold7081|size39955	22420	22484	-
comp221_c0_seq2	exon1	scaffold14345|size12353	5153	5288	-
comp221_c0_seq2	exon2	scaffold14345|size12353	3940	4060	-
comp221_c0_seq2	exon3	scaffold14345|size12353	3725	3786	-
comp216_c1_seq1	exon1	scaffold1225|size110233	34096	34434	-
comp208_c1_seq1	exon1	scaffold104|size524010	90595	90969	-
comp184_c0_seq1	exon1	scaffold374|size213276	105859	105915	-
comp184_c0_seq1	exon2	scaffold374|size213276	99385	99592	-
comp184_c0_seq1	exon3	scaffold374|size213276	96416	96635	-
comp206_c1_seq1	exon1	scaffold34|size459336	328846	329455	-
comp230_c0_seq1	exon1	scaffold2899|size60941	28181	28472	+
comp212_c0_seq1	exon1	scaffold306586|size211	1	206	-
comp212_c0_seq1	exon1	scaffold11670|size32111	24194	24488	-
comp212_c0_seq1	exon1	scaffold321617|size201	35	102	+
comp241_c1_seq1	exon1	scaffold6282|size31414	18382	18601	+
comp216_c0_seq1	exon1	scaffold1225|size110233	34420	34696	-
comp233_c1_seq1	exon1	scaffold280|size240772	211893	211944	-
comp233_c1_seq1	exon2	scaffold280|size240772	211072	211143	-
comp233_c1_seq1	exon3	scaffold280|size240772	210558	210675	-
comp231_c0_seq1	exon1	scaffold2172|size75323	21255	21705	+
comp241_c0_seq1	exon1	scaffold6282|size31414	17870	18287	+
comp237_c0_seq1	exon1	scaffold8962|size21923	3784	3930	+
comp237_c0_seq1	exon2	scaffold8962|size21923	9584	9598	+
comp237_c0_seq1	exon3	scaffold8962|size21923	9805	9875	+
comp228_c0_seq1	exon1	scaffold478|size189268	126460	126752	+
comp238_c0_seq1	exon1	scaffold817|size201097	139771	140005	-
comp239_c0_seq1	exon1	scaffold462|size314979	190242	190366	+
comp239_c0_seq1	exon2	scaffold462|size314979	201114	201172	+
comp239_c0_seq1	exon3	scaffold462|size314979	201589	201703	+
comp249_c0_seq2	exon1	scaffold15263|size13495	4698	5110	-
comp250_c0_seq1	exon1	scaffold10276|size18897	1615	1980	-
comp249_c0_seq1	exon1	scaffold15263|size13495	4625	5110	-
comp240_c0_seq1	exon1	scaffold168|size286281	203031	203338	-
comp247_c0_seq1	exon1	scaffold1465|size139531	23100	23365	+
comp243_c0_seq1	exon1	scaffold1060|size129534	91946	91996	-
comp243_c0_seq1	exon2	scaffold1060|size129534	90929	91003	-
comp243_c0_seq1	exon3	scaffold1060|size129534	90461	90562	-
comp243_c0_seq1	exon4	scaffold1060|size129534	88625	88715	-
comp248_c0_seq1	exon1	scaffold687|size314159	271354	271839	+
comp252_c0_seq1	exon1	scaffold4319|size67181	2190	2284	-
comp252_c0_seq1	exon2	scaffold4319|size67181	1985	2116	-
comp252_c0_seq1	exon3	scaffold4319|size67181	1309	1407	-
comp254_c0_seq1	exon1	scaffold5196|size49033	16578	16931	+
comp255_c0_seq1	exon1	scaffold3086|size119298	93685	93753	+
comp255_c0_seq1	exon2	scaffold3086|size119298	94330	94532	+
comp255_c0_seq1	exon3	scaffold3086|size119298	94785	94836	+
comp245_c0_seq1	exon1	scaffold17|size617422	173150	173464	+
comp252_c1_seq1	exon1	scaffold4319|size67181	1151	1279	-
comp252_c1_seq1	exon2	scaffold4319|size67181	949	1031	-
comp252_c1_seq1	exon3	scaffold4319|size67181	425	435	-
comp260_c0_seq1	exon1	scaffold60|size388745	35780	35876	+
comp260_c0_seq1	exon2	scaffold60|size388745	36320	36477	+
comp247_c1_seq1	exon1	scaffold1465|size139531	23366	23610	+
comp264_c0_seq1	exon1	scaffold594|size308435	67615	67727	-
comp264_c0_seq1	exon2	scaffold594|size308435	66997	67086	-
comp264_c0_seq1	exon3	scaffold594|size308435	63068	63181	-
comp258_c1_seq1	exon1	scaffold854|size270988	101717	101956	+
comp244_c0_seq1	exon1	scaffold2471|size114571	36877	36936	-
comp244_c0_seq1	exon2	scaffold2471|size114571	36466	36565	-
comp244_c0_seq1	exon3	scaffold2471|size114571	36049	36158	-
comp244_c0_seq1	exon4	scaffold2471|size114571	35603	35684	-
comp260_c1_seq1	exon1	scaffold60|size388745	35059	35410	+
comp253_c0_seq1	exon1	scaffold1482|size160155	148577	148779	-
comp251_c0_seq2	exon1	scaffold1219|size282341	225621	225643	+
comp251_c0_seq2	exon2	scaffold1219|size282341	226436	226812	+
comp251_c0_seq1	exon1	scaffold1219|size282341	225621	225643	+
comp251_c0_seq1	exon2	scaffold1219|size282341	226436	226566	+
comp251_c0_seq1	exon3	scaffold1219|size282341	226793	226943	+
comp262_c0_seq1	exon1	scaffold2418|size128959	3296	3903	-
comp270_c0_seq1	exon1	scaffold2507|size67720	63965	64231	+
comp271_c0_seq1	exon1	scaffold21812|size6174	1477	2056	+
comp227_c0_seq1	exon1	scaffold26|size770863	469613	469698	-
comp227_c0_seq1	exon2	scaffold26|size770863	469425	469519	-
comp227_c0_seq1	exon3	scaffold26|size770863	468794	468838	-
comp262_c0_seq2	exon1	scaffold2418|size128959	9821	9956	-
comp262_c0_seq2	exon2	scaffold2418|size128959	3296	3571	-
comp267_c1_seq1	exon1	scaffold251|size250057	18210	18422	+
comp258_c0_seq1	exon1	scaffold854|size270988	103840	103853	+
comp258_c0_seq1	exon2	scaffold854|size270988	104244	104475	+
comp258_c0_seq1	exon3	scaffold854|size270988	107138	107310	+
comp267_c0_seq1	exon1	scaffold251|size250057	18412	19118	+
comp274_c1_seq1	exon1	scaffold4482|size45656	27647	27654	+
comp274_c1_seq1	exon2	scaffold4482|size45656	27732	27901	+
comp274_c1_seq1	exon3	scaffold4482|size45656	28157	28200	+
comp269_c0_seq1	exon1	scaffold4112|size105438	21740	21811	+
comp269_c0_seq1	exon2	scaffold4112|size105438	30409	30570	+
comp269_c0_seq1	exon3	scaffold4112|size105438	31072	31211	+
comp269_c0_seq1	exon4	scaffold4112|size105438	32040	32111	+
comp269_c0_seq1	exon5	scaffold4112|size105438	36279	36477	+
comp274_c0_seq1	exon1	scaffold4482|size45656	27200	27741	+
comp256_c0_seq1	exon1	scaffold2668|size139781	58152	58722	+
comp282_c0_seq1	exon1	scaffold50222|size1521	714	924	-
comp273_c0_seq1	exon1	scaffold3452|size77847	30406	30570	-
comp273_c0_seq1	exon2	scaffold3452|size77847	29797	29883	-
comp283_c0_seq2	exon1	scaffold13987|size19469	2413	2626	-
comp277_c0_seq1	exon1	scaffold6325|size35444	33134	33159	-
comp277_c0_seq1	exon2	scaffold6325|size35444	30407	30462	-
comp277_c0_seq1	exon3	scaffold6325|size35444	30192	30317	-
comp277_c0_seq1	exon4	scaffold6325|size35444	29445	29504	-
comp275_c1_seq1	exon1	scaffold1626|size92113	22816	22949	+
comp275_c1_seq1	exon2	scaffold1626|size92113	24731	24789	+
comp275_c1_seq1	exon3	scaffold1626|size92113	25216	25337	+
comp275_c0_seq1	exon1	scaffold1626|size92113	21380	21600	+
comp275_c0_seq1	exon2	scaffold1626|size92113	22134	22258	+
comp275_c0_seq1	exon3	scaffold1626|size92113	22792	22829	+
comp280_c1_seq1	exon1	scaffold2785|size63035	32208	32252	-
comp280_c1_seq1	exon2	scaffold2785|size63035	31920	32091	-
comp282_c1_seq1	exon1	scaffold50222|size1521	397	730	-
comp273_c1_seq1	exon1	scaffold3452|size77847	33134	33183	-
comp273_c1_seq1	exon2	scaffold3452|size77847	32688	32826	-
comp273_c1_seq1	exon3	scaffold3452|size77847	30568	30614	-
comp280_c0_seq1	exon1	scaffold2785|size63035	31066	31924	-
comp289_c0_seq1	exon1	scaffold2267|size72859	8396	8420	+
comp289_c0_seq1	exon2	scaffold2267|size72859	9302	9522	+
comp213_c0_seq1	exon1	scaffold4877|size39598	36753	37254	-
comp264_c1_seq1	exon1	scaffold594|size308435	76579	76604	-
comp286_c0_seq1	exon2	scaffold934|size239776	164830	164944	-
comp286_c0_seq1	exon3	scaffold934|size239776	163548	163688	-
comp268_c0_seq1	exon1	scaffold57|size400403	258762	258923	+
comp268_c0_seq1	exon2	scaffold57|size400403	268318	268414	+
comp268_c0_seq1	exon3	scaffold57|size400403	280775	281053	+
comp290_c0_seq1	exon1	scaffold1067|size119006	64050	64476	+
comp281_c0_seq1	exon1	scaffold2638|size65534	54768	55312	+
comp286_c1_seq1	exon1	scaffold934|size239776	165049	165273	-
comp284_c0_seq1	exon1	scaffold500|size197266	105461	105859	-
comp292_c1_seq1	exon1	scaffold8466|size23254	70	433	-
comp293_c1_seq1	exon1	scaffold3646|size50637	22785	22987	-
comp294_c1_seq1	exon1	scaffold11229|size17020	9591	9691	+
comp294_c1_seq1	exon2	scaffold11229|size17020	12290	12446	+
comp290_c1_seq1	exon1	scaffold1067|size119006	63669	64069	+
comp279_c1_seq1	exon1	scaffold1713|size169746	164662	164696	-
comp279_c1_seq1	exon2	scaffold1713|size169746	162300	162461	-
comp265_c0_seq1	exon3	scaffold6093|size64647	25688	25833	-
comp265_c0_seq1	exon4	scaffold6093|size64647	23997	24115	-
comp298_c0_seq1	exon1	scaffold3863|size48175	10339	10599	-
comp292_c0_seq1	exon1	scaffold8466|size23254	411	634	-
comp299_c0_seq1	exon1	scaffold17360|size17318	13440	13696	-
comp293_c0_seq1	exon1	scaffold3646|size50637	22166	22784	-
comp296_c0_seq1	exon1	scaffold1|size1141856	846114	846279	-
comp296_c0_seq1	exon2	scaffold1|size1141856	845760	845917	-
comp296_c0_seq1	exon3	scaffold1|size1141856	844931	844956	-
comp283_c0_seq1	exon1	scaffold13987|size19469	2145	2626	-
comp283_c0_seq1	exon2	scaffold13987|size19469	1352	1489	-
comp305_c0_seq1	exon1	scaffold1991|size99645	17470	17649	+
comp305_c0_seq1	exon2	scaffold1991|size99645	19088	19191	+
comp310_c0_seq1	exon1	scaffold1816|size167329	98288	98739	+
comp279_c0_seq1	exon1	scaffold1713|size169746	168437	168583	-
comp279_c0_seq1	exon2	scaffold1713|size169746	167788	167955	-
comp279_c0_seq1	exon3	scaffold1713|size169746	164680	164851	-
comp281_c1_seq1	exon1	scaffold2638|size65534	30946	30994	+
comp281_c1_seq1	exon2	scaffold2638|size65534	45490	45630	+
comp281_c1_seq1	exon3	scaffold2638|size65534	52151	52281	+
comp281_c1_seq1	exon4	scaffold2638|size65534	54755	54776	+
comp311_c0_seq1	exon1	scaffold324|size225809	84166	84488	+
comp313_c0_seq1	exon1	scaffold9696|size20132	9559	10029	+
comp306_c0_seq1	exon1	scaffold565|size310731	95102	95241	-
comp306_c0_seq1	exon2	scaffold565|size310731	94290	94575	-
comp306_c0_seq1	exon3	scaffold565|size310731	93441	93468	-
comp297_c0_seq1	exon1	scaffold113|size497953	441380	441410	-
comp297_c0_seq1	exon2	scaffold113|size497953	440689	440785	-
comp297_c0_seq1	exon3	scaffold113|size497953	439863	439938	-
comp297_c0_seq1	exon4	scaffold113|size497953	439279	439390	-
comp297_c0_seq1	exon1	scaffold10306|size21952	1630	1653	+
comp309_c0_seq1	exon3	scaffold100|size524623	112755	112880	-
comp309_c0_seq1	exon4	scaffold100|size524623	112523	112665	-
comp309_c0_seq1	exon5	scaffold100|size524623	112365	112413	-
comp304_c0_seq1	exon1	scaffold71|size370580	83711	83932	-
comp312_c0_seq1	exon1	scaffold7642|size26208	17475	17540	+
comp312_c0_seq1	exon2	scaffold7642|size26208	18014	18254	+
comp312_c0_seq1	exon1	scaffold165780|size444	368	444	-
comp315_c0_seq1	exon1	scaffold1417|size100223	86469	86662	+
comp315_c0_seq1	exon2	scaffold1417|size100223	87050	87188	+
comp315_c0_seq1	exon3	scaffold1417|size100223	87597	87754	+
comp318_c1_seq1	exon1	scaffold1290|size202912	78132	78214	-
comp318_c1_seq1	exon2	scaffold1290|size202912	77662	77800	-
comp318_c1_seq1	exon3	scaffold1290|size202912	77293	77389	-
comp321_c0_seq1	exon1	scaffold6146|size32191	27820	28213	-
comp326_c0_seq1	exon1	scaffold4740|size40577	14803	15052	+
comp322_c0_seq1	exon1	scaffold5896|size33354	18611	18652	+
comp322_c0_seq1	exon2	scaffold5896|size33354	19465	19614	+
comp322_c0_seq1	exon3	scaffold5896|size33354	20156	20345	+
comp322_c0_seq1	exon4	scaffold5896|size33354	21006	21032	+
comp318_c0_seq1	exon1	scaffold1290|size202912	79270	79322	-
comp318_c0_seq1	exon2	scaffold1290|size202912	78988	79075	-
comp318_c0_seq1	exon3	scaffold1290|size202912	78688	78881	-
comp318_c0_seq1	exon4	scaffold1290|size202912	78250	78371	-
comp322_c1_seq1	exon1	scaffold5896|size33354	17820	17883	+
comp322_c1_seq1	exon2	scaffold5896|size33354	17999	18049	+
comp322_c1_seq1	exon3	scaffold5896|size33354	18158	18244	+
comp322_c1_seq1	exon4	scaffold5896|size33354	18421	18541	+
comp326_c1_seq1	exon1	scaffold4740|size40577	14545	14801	+
comp316_c0_seq1	exon1	scaffold121|size323255	62293	62406	-
comp316_c0_seq1	exon2	scaffold121|size323255	61154	61546	-
comp319_c0_seq2	exon1	scaffold30383|size3255	2571	2802	-
comp319_c0_seq2	exon1	scaffold17194|size11559	4591	4776	+
comp325_c0_seq1	exon1	scaffold101|size526537	59573	59670	-
comp325_c0_seq1	exon2	scaffold101|size526537	59079	59231	-
comp325_c0_seq1	exon3	scaffold101|size526537	58934	58965	-
comp314_c1_seq1	exon1	scaffold7758|size62803	18347	18375	+
comp314_c1_seq1	exon2	scaffold7758|size62803	24025	24078	+
comp314_c1_seq1	exon3	scaffold7758|size62803	25333	25457	+
comp314_c1_seq1	exon4	scaffold7758|size62803	26448	26490	+
comp329_c0_seq1	exon1	scaffold13222|size13764	5910	6038	-
comp329_c0_seq1	exon2	scaffold13222|size13764	741	1043	-
comp329_c0_seq1	exon1	scaffold13222|size13764	7727	7855	+
comp329_c0_seq1	exon2	scaffold13222|size13764	12722	13024	+
comp329_c1_seq1	exon1	scaffold13222|size13764	529	742	-
comp329_c1_seq1	exon1	scaffold13222|size13764	13023	13236	+
comp329_c1_seq1	exon1	scaffold1951|size81425	2317	2358	+
comp324_c0_seq1	exon1	scaffold157|size311452	64836	64932	-
comp324_c0_seq1	exon2	scaffold157|size311452	62932	63139	-
comp327_c1_seq1	exon1	scaffold208|size281223	35632	35913	+
comp331_c0_seq1	exon1	scaffold528|size178282	18985	19489	+
comp333_c0_seq1	exon1	scaffold61104|size1188	950	1180	+
comp333_c0_seq1	exon1	scaffold156498|size474	14	218	-
comp317_c1_seq1	exon1	scaffold337|size224095	175399	175663	+
comp327_c0_seq1	exon1	scaffold208|size281223	32438	32673	+
comp327_c0_seq1	exon2	scaffold208|size281223	34228	34430	+
comp327_c0_seq1	exon3	scaffold208|size281223	35489	35643	+
comp339_c1_seq1	exon1	scaffold4548|size41979	29078	29150	+
comp339_c1_seq1	exon2	scaffold4548|size41979	29626	29770	+
comp335_c0_seq1	exon1	scaffold7137|size27718	6874	7490	-
comp332_c0_seq1	exon1	scaffold2458|size112314	16287	16655	-
comp338_c0_seq1	exon1	scaffold2201|size86022	40447	40803	-
comp337_c0_seq1	exon1	scaffold2517|size136728	2868	3530	-
comp342_c0_seq1	exon1	scaffold29185|size3484	2919	3130	-
comp330_c0_seq1	exon1	scaffold5411|size98237	19663	19749	-
comp330_c0_seq1	exon2	scaffold5411|size98237	18756	18920	-
comp330_c0_seq1	exon3	scaffold5411|size98237	17936	18034	-
comp330_c0_seq1	exon4	scaffold5411|size98237	17661	17718	-
comp330_c0_seq1	exon5	scaffold5411|size98237	17161	17335	-
comp330_c0_seq1	exon6	scaffold5411|size98237	16423	16541	-
comp330_c0_seq1	exon7	scaffold5411|size98237	16033	16102	-
comp339_c0_seq1	exon1	scaffold4548|size41979	29765	29946	+
comp339_c0_seq1	exon2	scaffold4548|size41979	30147	30316	+
comp339_c0_seq1	exon3	scaffold4548|size41979	30903	31023	+
comp339_c0_seq1	exon4	scaffold4548|size41979	31833	31910	+
comp339_c0_seq1	exon5	scaffold4548|size41979	32846	33067	+
comp341_c1_seq1	exon1	scaffold3176|size56816	30237	30514	-
comp334_c0_seq1	exon1	scaffold8803|size48604	45730	45807	-
comp334_c1_seq1	exon2	scaffold8803|size48604	38986	39066	-
comp340_c0_seq1	exon1	scaffold956|size146025	109951	110663	-
comp341_c0_seq1	exon1	scaffold3176|size56816	31893	31955	-
comp341_c0_seq1	exon2	scaffold3176|size56816	31389	31486	-
comp341_c0_seq1	exon3	scaffold3176|size56816	30937	31010	-
comp341_c0_seq1	exon4	scaffold3176|size56816	30484	30689	-
comp343_c0_seq1	exon1	scaffold8433|size23362	9785	9844	-
comp343_c0_seq1	exon2	scaffold8433|size23362	9192	9293	-
comp343_c0_seq1	exon3	scaffold8433|size23362	8983	9102	-
comp343_c0_seq1	exon1	scaffold3161|size58794	14293	14332	+
comp343_c0_seq1	exon2	scaffold3161|size58794	14807	14820	+
comp340_c1_seq1	exon1	scaffold956|size146025	129871	129900	-
comp340_c1_seq1	exon2	scaffold956|size146025	123816	123886	-
comp343_c0_seq2	exon4	scaffold3161|size58794	16091	16210	+
comp336_c0_seq1	exon1	scaffold2974|size74834	58409	58770	-
comp336_c0_seq1	exon2	scaffold2974|size74834	58201	58341	-
comp350_c1_seq1	exon1	scaffold1174|size180061	167521	167908	+
comp316_c1_seq1	exon1	scaffold121|size323255	64401	64726	-
comp316_c1_seq1	exon2	scaffold121|size323255	62389	62454	-
comp350_c0_seq1	exon1	scaffold1174|size180061	166905	167077	+
comp350_c0_seq1	exon2	scaffold1174|size180061	167438	167520	+
comp348_c0_seq1	exon1	scaffold208|size281223	170876	171172	-
comp351_c0_seq1	exon1	scaffold75664|size965	442	926	+
comp351_c0_seq1	exon1	scaffold2214|size108131	72327	72811	-
comp354_c0_seq1	exon1	scaffold14814|size14988	2587	2855	-
comp355_c1_seq1	exon1	scaffold3717|size49834	3637	3676	-
comp355_c1_seq1	exon2	scaffold3717|size49834	1612	1800	-
comp357_c0_seq1	exon1	scaffold2155|size103669	90432	90621	+
comp357_c0_seq1	exon2	scaffold2155|size103669	91742	91851	+
comp357_c0_seq1	exon3	scaffold2155|size103669	92233	92419	+
comp357_c0_seq1	exon4	scaffold2155|size103669	92655	92711	+
comp351_c1_seq1	exon1	scaffold2214|size108131	71802	72339	-
comp355_c0_seq1	exon1	scaffold3717|size49834	28216	28543	-
comp355_c0_seq1	exon2	scaffold3717|size49834	10202	10219	-
comp355_c0_seq1	exon3	scaffold3717|size49834	9177	9259	-
comp355_c0_seq1	exon4	scaffold3717|size49834	3654	3741	-
comp353_c0_seq1	exon1	scaffold269|size243728	168109	168603	+
comp360_c0_seq1	exon1	scaffold875|size172240	18261	18488	+
comp356_c0_seq1	exon1	scaffold4656|size60441	46626	47180	+
comp359_c1_seq1	exon1	scaffold883|size134212	2081	2495	+
comp358_c0_seq1	exon1	scaffold2267|size72859	50586	50685	-
comp358_c0_seq1	exon2	scaffold2267|size72859	46515	46595	-
comp358_c0_seq1	exon3	scaffold2267|size72859	44365	44422	-
comp363_c0_seq1	exon1	scaffold10196|size27926	1504	1904	-
comp362_c1_seq1	exon1	scaffold1532|size95728	26829	27045	+
comp360_c1_seq1	exon1	scaffold875|size172240	18472	18811	+
comp352_c0_seq1	exon1	scaffold2944|size172318	84767	84844	-
comp352_c0_seq1	exon2	scaffold2944|size172318	84103	84233	-
comp352_c0_seq1	exon3	scaffold2944|size172318	83840	83965	-
comp352_c0_seq1	exon4	scaffold2944|size172318	82999	83156	-
comp352_c0_seq1	exon5	scaffold2944|size172318	81262	81295	-
comp364_c1_seq1	exon1	scaffold3291|size67185	55495	55878	-
comp352_c1_seq1	exon1	scaffold2944|size172318	92019	92060	-
comp352_c1_seq1	exon2	scaffold2944|size172318	86735	86767	-
comp352_c1_seq1	exon3	scaffold2944|size172318	85229	85317	-
comp352_c1_seq1	exon4	scaffold2944|size172318	84823	84871	-
comp358_c1_seq1	exon1	scaffold2267|size72859	52083	52211	-
comp358_c1_seq1	exon2	scaffold2267|size72859	51324	51579	-
comp358_c1_seq1	exon3	scaffold2267|size72859	50691	50775	-
comp368_c0_seq1	exon1	scaffold4261|size46780	27544	27794	-
comp368_c0_seq1	exon1	scaffold56016|size1313	816	1067	-
comp374_c0_seq1	exon1	scaffold11764|size16116	7230	7627	-
comp374_c0_seq1	exon1	scaffold34419|size2681	822	1218	+
comp362_c0_seq1	exon2	scaffold1532|size95728	29302	29386	+
comp362_c0_seq1	exon3	scaffold1532|size95728	29788	29828	+
comp373_c1_seq1	exon1	scaffold2498|size107174	76105	76216	-
comp373_c1_seq1	exon2	scaffold2498|size107174	73214	73292	-
comp373_c1_seq1	exon3	scaffold2498|size107174	72541	72670	-
comp373_c1_seq1	exon4	scaffold2498|size107174	71725	71823	-
comp373_c1_seq1	exon5	scaffold2498|size107174	71194	71214	-
comp373_c1_seq1	exon6	scaffold2498|size107174	68608	68781	-
comp373_c1_seq1	exon7	scaffold2498|size107174	65901	66028	-
comp375_c1_seq1	exon1	scaffold8671|size27682	23122	23448	-
comp367_c0_seq1	exon1	scaffold1022|size185731	1891	2149	+
comp371_c0_seq1	exon1	scaffold20|size541491	58177	58314	-
comp371_c0_seq1	exon2	scaffold20|size541491	55652	55785	-
comp376_c0_seq1	exon1	scaffold903|size131611	17237	17478	-
comp382_c0_seq1	exon1	scaffold7826|size38510	18655	19087	+
comp375_c0_seq1	exon1	scaffold8671|size27682	24904	25009	-
comp375_c0_seq1	exon2	scaffold8671|size27682	24544	24623	-
comp375_c0_seq1	exon3	scaffold8671|size27682	24149	24229	-
comp375_c0_seq1	exon4	scaffold8671|size27682	23440	23547	-
comp375_c0_seq1	exon1	scaffold217|size263283	153630	153651	+
comp383_c0_seq1	exon1	scaffold33120|size2835	2188	2309	-
comp383_c0_seq1	exon2	scaffold33120|size2835	1607	1721	-
comp364_c0_seq1	exon1	scaffold3291|size67185	55113	55492	-
comp384_c0_seq1	exon1	scaffold4374|size64182	9742	9953	+
comp380_c0_seq1	exon1	scaffold388|size209108	187849	188059	-
comp370_c0_seq1	exon1	scaffold2503|size67744	26050	26456	+
comp378_c0_seq1	exon1	scaffold2878|size89959	59262	59309	-
comp378_c0_seq1	exon2	scaffold2878|size89959	58973	59161	-
comp378_c0_seq1	exon3	scaffold2878|size89959	58517	58538	-
comp377_c0_seq1	exon1	scaffold42556|size1916	318	819	+
comp377_c0_seq1	exon1	scaffold10000|size19483	18036	18531	-
comp377_c0_seq1	exon1	scaffold43666|size1846	418	944	+
comp385_c0_seq1	exon1	scaffold1027|size122201	59669	59874	+
comp385_c0_seq1	exon2	scaffold1027|size122201	60887	61080	+
comp386_c1_seq1	exon1	scaffold796|size153045	149302	149639	+
comp380_c0_seq2	exon1	scaffold388|size209108	187850	188059	-
comp390_c0_seq1	exon1	scaffold1173|size127783	26474	26547	+
comp390_c0_seq1	exon2	scaffold1173|size127783	27844	28022	+
comp386_c0_seq1	exon1	scaffold796|size153045	149675	149998	+
comp397_c1_seq1	exon1	scaffold6952|size28500	15766	16024	+
comp379_c0_seq1	exon1	scaffold6130|size39315	23251	23324	+
comp379_c0_seq1	exon2	scaffold6130|size39315	23590	23690	+
comp379_c0_seq1	exon1	scaffold215230|size318	268	309	+
comp399_c0_seq1	exon1	scaffold8454|size30976	242	548	+
comp399_c0_seq1	exon1	scaffold269207|size244	43	244	+
comp398_c0_seq1	exon1	scaffold8193|size41914	20192	20573	-
comp398_c0_seq1	exon2	scaffold8193|size41914	19056	19129	-
comp390_c1_seq1	exon1	scaffold1173|size127783	24297	24370	+
comp390_c1_seq1	exon2	scaffold1173|size127783	24755	24865	+
comp390_c1_seq1	exon3	scaffold1173|size127783	25321	25427	+
comp390_c1_seq1	exon4	scaffold1173|size127783	25693	25805	+
comp390_c1_seq1	exon5	scaffold1173|size127783	25951	26023	+
comp390_c1_seq1	exon6	scaffold1173|size127783	26438	26491	+
comp288_c0_seq1	exon1	scaffold100|size524623	108952	110234	-
comp288_c0_seq1	exon1	scaffold139034|size540	476	515	+
comp348_c1_seq1	exon1	scaffold208|size281223	182693	182716	-
comp348_c1_seq1	exon2	scaffold208|size281223	171186	171562	-
comp402_c1_seq1	exon3	scaffold317|size239438	195085	195239	+
comp402_c1_seq1	exon4	scaffold317|size239438	196633	196648	+
comp385_c0_seq2	exon1	scaffold1027|size122201	59669	59817	+
comp385_c0_seq2	exon2	scaffold1027|size122201	60887	61080	+
comp396_c1_seq1	exon1	scaffold3|size1100479	144784	145067	+
comp377_c0_seq2	exon1	scaffold36043|size2495	1745	2115	-
comp377_c0_seq2	exon1	scaffold42229|size1937	903	1261	-
comp377_c0_seq2	exon1	scaffold10000|size19483	18036	18275	+
comp377_c0_seq2	exon2	scaffold10000|size19483	18585	18706	+
comp377_c0_seq2	exon1	scaffold43666|size1846	446	447	+
comp377_c0_seq2	exon2	scaffold43666|size1846	778	944	+
comp401_c0_seq1	exon1	scaffold153|size300842	211261	211472	+
comp409_c0_seq1	exon1	scaffold10274|size32376	13357	13567	+
comp409_c0_seq1	exon2	scaffold10274|size32376	13776	13907	+
comp406_c0_seq1	exon1	scaffold4087|size73462	49479	49620	+
comp406_c0_seq1	exon2	scaffold4087|size73462	58676	58860	+
comp404_c1_seq1	exon1	scaffold2842|size63049	32577	32613	-
comp404_c1_seq1	exon2	scaffold2842|size63049	27571	27786	-
comp396_c0_seq1	exon1	scaffold3|size1100479	145052	145377	+
comp388_c0_seq1	exon1	scaffold2015|size250978	130591	131318	-
comp388_c0_seq1	exon2	scaffold2015|size250978	129141	129229	-
comp388_c0_seq1	exon3	scaffold2015|size250978	128937	129025	-
comp405_c0_seq1	exon1	scaffold60981|size1190	547	589	-
comp402_c0_seq1	exon1	scaffold317|size239438	190953	191021	+
comp402_c0_seq1	exon2	scaffold317|size239438	191225	191320	+
comp402_c0_seq1	exon3	scaffold317|size239438	191796	191900	+
comp402_c0_seq1	exon4	scaffold317|size239438	192411	192519	+
comp414_c0_seq1	exon1	scaffold22722|size6035	4565	4832	+
comp414_c1_seq1	exon1	scaffold22722|size6035	4851	5172	+
comp403_c0_seq1	exon1	scaffold15458|size27629	4830	5259	-
comp411_c0_seq1	exon1	scaffold389|size507380	94943	95266	+
comp392_c1_seq1	exon1	scaffold552|size175091	99225	99238	-
comp392_c1_seq1	exon2	scaffold552|size175091	86692	86857	-
comp392_c1_seq1	exon3	scaffold552|size175091	84710	84763	-
comp410_c0_seq1	exon1	scaffold1043|size130462	27560	27863	+
comp417_c0_seq1	exon1	scaffold8649|size36678	27995	28215	+
comp373_c0_seq1	exon1	scaffold2498|size107174	65063	65220	-
comp373_c0_seq1	exon2	scaffold2498|size107174	64491	64605	-
comp373_c0_seq1	exon3	scaffold2498|size107174	63410	63598	-
comp373_c0_seq1	exon4	scaffold2498|size107174	61370	61542	-
comp373_c0_seq1	exon5	scaffold2498|size107174	61100	61253	-
comp409_c1_seq1	exon1	scaffold10274|size32376	13902	13945	+
comp409_c1_seq1	exon2	scaffold10274|size32376	14624	14734	+
comp409_c1_seq1	exon3	scaffold10274|size32376	14975	15161	+
comp421_c0_seq1	exon1	scaffold6282|size31414	21318	21723	+
comp422_c1_seq1	exon1	scaffold7748|size25505	14580	14807	-
comp421_c1_seq1	exon1	scaffold6282|size31414	20949	21250	+
comp419_c0_seq1	exon1	scaffold4388|size50692	8072	8299	-
comp379_c0_seq2	exon1	scaffold6957|size33373	26496	26580	+
comp379_c0_seq2	exon2	scaffold6957|size33373	27174	27215	+
comp379_c0_seq2	exon3	scaffold6957|size33373	27836	27926	+
comp379_c0_seq2	exon4	scaffold6957|size33373	28407	28494	+
comp379_c0_seq2	exon5	scaffold6957|size33373	29890	29930	+
comp379_c0_seq2	exon6	scaffold6957|size33373	31360	31465	+
comp379_c0_seq2	exon7	scaffold6957|size33373	32222	32295	+
comp379_c0_seq2	exon1	scaffold6130|size39315	23590	23690	+
comp379_c0_seq2	exon1	scaffold33714|size5341	2010	2110	+
comp391_c1_seq1	exon1	scaffold3575|size56396	19016	19257	-
comp411_c1_seq1	exon1	scaffold389|size507380	92663	92699	+
comp411_c1_seq1	exon2	scaffold389|size507380	94568	94932	+
comp423_c0_seq1	exon1	scaffold3697|size67684	45849	45942	+
comp423_c0_seq1	exon2	scaffold3697|size67684	46082	46211	+
comp415_c0_seq1	exon1	scaffold2491|size68041	66728	67605	+
comp418_c0_seq1	exon1	scaffold1947|size81523	23691	23729	+
comp418_c0_seq1	exon2	scaffold1947|size81523	24579	24681	+
comp418_c0_seq1	exon3	scaffold1947|size81523	30402	30519	+
comp418_c0_seq1	exon4	scaffold1947|size81523	33317	33484	+
comp418_c0_seq1	exon5	scaffold1947|size81523	34700	34835	+
comp413_c0_seq1	exon1	scaffold1000|size147918	140004	140433	+
comp412_c0_seq2	exon1	scaffold511|size182045	46874	46965	+
comp412_c0_seq2	exon2	scaffold511|size182045	47123	47220	+
comp412_c0_seq2	exon3	scaffold511|size182045	47595	47734	+
comp425_c0_seq1	exon2	scaffold800|size391670	279709	279795	+
comp425_c0_seq1	exon3	scaffold800|size391670	279985	280066	+
comp428_c0_seq1	exon1	scaffold14157|size12569	9642	10449	+
comp278_c0_seq1	exon1	scaffold1368|size102660	29793	29965	+
comp278_c0_seq1	exon2	scaffold1368|size102660	30136	30300	+
comp278_c0_seq1	exon3	scaffold1368|size102660	30480	30625	+
comp278_c0_seq1	exon1	scaffold763|size178164	150727	150885	-
comp278_c0_seq1	exon2	scaffold763|size178164	150105	150251	-
comp427_c1_seq1	exon1	scaffold3464|size74847	70488	70540	-
comp427_c1_seq1	exon2	scaffold3464|size74847	69661	69741	-
comp427_c1_seq1	exon3	scaffold3464|size74847	68078	68161	-
comp424_c1_seq1	exon1	scaffold14|size584253	66200	66422	-
comp431_c1_seq1	exon1	scaffold13749|size13071	4372	4481	-
comp431_c1_seq1	exon2	scaffold13749|size13071	3609	3719	-
comp429_c0_seq1	exon1	scaffold783|size145068	82667	82934	-
comp423_c1_seq1	exon1	scaffold3697|size67684	42745	42770	+
comp423_c1_seq1	exon2	scaffold3697|size67684	43883	43957	+
comp423_c1_seq1	exon3	scaffold3697|size67684	44714	44786	+
comp423_c1_seq1	exon4	scaffold3697|size67684	44872	44936	+
comp423_c1_seq1	exon5	scaffold3697|size67684	45808	45857	+
comp429_c1_seq1	exon1	scaffold783|size145068	82899	83185	-
comp432_c0_seq1	exon1	scaffold27771|size10318	2071	2134	+
comp432_c0_seq1	exon2	scaffold27771|size10318	3750	3972	+
comp432_c0_seq1	exon1	scaffold53204|size1404	1180	1399	+
comp433_c0_seq1	exon1	scaffold572|size415628	33159	33967	-
comp435_c0_seq1	exon1	scaffold910|size131261	24752	24951	+
comp435_c0_seq2	exon1	scaffold910|size131261	24752	24882	+
comp435_c0_seq2	exon2	scaffold910|size131261	25615	25732	+
comp426_c0_seq1	exon1	scaffold1783|size88529	66098	66602	+
comp434_c0_seq1	exon1	scaffold1243|size108986	89681	89935	+
comp439_c1_seq1	exon1	scaffold5000|size38736	19741	20016	-
comp439_c0_seq1	exon1	scaffold5000|size38736	19997	20274	-
comp434_c1_seq1	exon1	scaffold1243|size108986	89082	89669	+
comp418_c0_seq2	exon1	scaffold1430|size147125	49767	49938	+
comp418_c0_seq2	exon2	scaffold1430|size147125	51613	51730	+
comp418_c0_seq2	exon3	scaffold1430|size147125	52001	52168	+
comp418_c0_seq2	exon4	scaffold1430|size147125	53088	53224	+
comp430_c0_seq1	exon1	scaffold654|size313792	259381	260135	-
comp440_c0_seq1	exon1	scaffold292|size253434	177736	177783	+
comp440_c0_seq1	exon2	scaffold292|size253434	178205	178388	+
comp433_c1_seq1	exon1	scaffold572|size415628	33949	34930	-
comp441_c0_seq1	exon1	scaffold749|size201879	31486	31837	-
comp412_c0_seq1	exon1	scaffold161|size375163	320573	320596	+
comp412_c0_seq1	exon2	scaffold161|size375163	320977	321074	+
comp412_c0_seq1	exon3	scaffold161|size375163	321723	321862	+
comp412_c0_seq1	exon4	scaffold161|size375163	322286	322404	+
comp412_c0_seq1	exon1	scaffold511|size182045	48685	48706	+
comp392_c0_seq1	exon1	scaffold552|size175091	84585	84729	-
comp392_c0_seq1	exon2	scaffold552|size175091	81063	81116	-
comp392_c0_seq1	exon3	scaffold552|size175091	69164	69325	-
comp392_c0_seq1	exon4	scaffold552|size175091	67287	67439	-
comp392_c0_seq1	exon5	scaffold552|size175091	65778	65882	-
comp392_c0_seq1	exon6	scaffold552|size175091	59835	59943	-
comp392_c0_seq1	exon1	scaffold97221|size777	268	377	-
comp445_c0_seq1	exon1	scaffold3937|size47437	12266	12537	-
comp448_c0_seq1	exon1	scaffold23418|size5377	5069	5373	+
comp441_c1_seq1	exon1	scaffold749|size201879	31810	32077	-
comp431_c0_seq1	exon1	scaffold13749|size13071	7783	7821	-
comp431_c0_seq1	exon2	scaffold13749|size13071	6967	7037	-
comp431_c0_seq1	exon3	scaffold13749|size13071	6401	6518	-
comp431_c0_seq1	exon4	scaffold13749|size13071	5820	5926	-
comp431_c0_seq1	exon5	scaffold13749|size13071	4961	5045	-
comp431_c0_seq1	exon1	scaffold227579|size296	197	248	+
comp431_c0_seq1	exon1	scaffold307733|size211	112	163	+
comp444_c0_seq1	exon1	scaffold2258|size101273	84719	84941	-
comp444_c0_seq1	exon2	scaffold2258|size101273	83831	83866	-
comp451_c0_seq1	exon1	scaffold709|size363745	317350	317647	+
comp442_c1_seq1	exon1	scaffold637|size207490	149329	149391	-
comp442_c1_seq1	exon2	scaffold637|size207490	148984	149193	-
comp452_c0_seq1	exon1	scaffold3886|size47977	1505	1861	+
comp443_c0_seq1	exon1	scaffold179|size329059	245910	246210	+
comp443_c0_seq1	exon2	scaffold179|size329059	247193	247210	+
comp444_c1_seq1	exon1	scaffold2258|size101273	87756	87797	-
comp444_c1_seq1	exon2	scaffold2258|size101273	86064	86234	-
comp444_c1_seq1	exon3	scaffold2258|size101273	85190	85432	-
comp444_c1_seq1	exon4	scaffold2258|size101273	84944	84965	-
comp453_c0_seq1	exon1	scaffold2345|size70930	24542	24890	-
comp447_c0_seq1	exon1	scaffold232|size316446	186440	186852	-
comp447_c0_seq1	exon2	scaffold232|size316446	185774	185786	-
comp449_c0_seq1	exon1	scaffold2973|size164285	13209	13913	-
comp455_c0_seq1	exon1	scaffold3206|size56408	394	503	-
comp455_c0_seq1	exon2	scaffold3206|size56408	139	255	-
comp450_c0_seq1	exon1	scaffold1948|size81516	67600	68094	-
comp454_c0_seq1	exon1	scaffold187|size285268	254636	254776	-
comp454_c0_seq1	exon2	scaffold187|size285268	254452	254615	-
comp454_c0_seq1	exon1	scaffold266733|size247	90	231	-
comp446_c0_seq1	exon1	scaffold2779|size77477	36155	36597	+
comp442_c0_seq1	exon1	scaffold637|size207490	148967	148996	-
comp442_c0_seq1	exon2	scaffold637|size207490	148609	148762	-
comp442_c0_seq1	exon3	scaffold637|size207490	147321	147670	-
comp457_c0_seq1	exon1	scaffold3512|size52175	24197	24449	+
comp448_c0_seq2	exon1	scaffold437|size232185	107294	107735	+
comp459_c1_seq1	exon1	scaffold6960|size28488	13307	13587	-
comp404_c0_seq1	exon1	scaffold2842|size63049	39065	39343	-
comp404_c0_seq1	exon2	scaffold2842|size63049	32605	32710	-
comp459_c0_seq1	exon1	scaffold6960|size28488	13573	13888	-
comp457_c1_seq1	exon1	scaffold3512|size52175	24007	24214	+
comp456_c1_seq1	exon1	scaffold936|size157757	49212	49420	-
comp455_c1_seq1	exon1	scaffold3206|size56408	1020	1095	-
comp455_c1_seq1	exon2	scaffold3206|size56408	774	850	-
comp455_c1_seq1	exon3	scaffold3206|size56408	535	651	-
comp454_c1_seq1	exon1	scaffold187|size285268	254790	254995	-
comp466_c0_seq1	exon1	scaffold24789|size4812	1981	2009	+
comp466_c0_seq1	exon2	scaffold24789|size4812	2965	3043	+
comp466_c0_seq1	exon3	scaffold24789|size4812	3756	3959	+
comp447_c1_seq1	exon1	scaffold232|size316446	189121	189197	-
comp447_c1_seq1	exon2	scaffold232|size316446	188913	189026	-
comp447_c1_seq1	exon3	scaffold232|size316446	188451	188576	-
comp447_c1_seq1	exon4	scaffold232|size316446	188159	188287	-
comp447_c1_seq1	exon5	scaffold232|size316446	185667	185786	-
comp447_c1_seq1	exon6	scaffold232|size316446	185353	185479	-
comp447_c1_seq1	exon7	scaffold232|size316446	184828	185112	-
comp466_c0_seq2	exon1	scaffold24789|size4812	1981	2009	+
comp466_c0_seq2	exon2	scaffold24789|size4812	2965	3043	+
comp466_c0_seq2	exon3	scaffold24789|size4812	3618	3670	+
comp466_c0_seq2	exon4	scaffold24789|size4812	3756	3959	+
comp462_c1_seq1	exon1	scaffold674|size343087	12111	12385	+
comp456_c0_seq1	exon1	scaffold936|size157757	37546	37579	-
comp456_c0_seq1	exon2	scaffold936|size157757	33528	33784	-
comp456_c0_seq1	exon3	scaffold936|size157757	32434	32536	-
comp456_c0_seq1	exon4	scaffold936|size157757	32068	32075	-
comp461_c0_seq1	exon1	scaffold2189|size127583	5868	5946	+
comp461_c0_seq1	exon2	scaffold2189|size127583	7156	7312	+
comp461_c0_seq1	exon3	scaffold2189|size127583	8257	8275	+
comp468_c0_seq2	exon1	scaffold4388|size50692	12642	12940	-
comp465_c0_seq1	exon1	scaffold3945|size53865	45318	45645	+
comp468_c0_seq1	exon1	scaffold10455|size24274	17844	18030	+
comp468_c0_seq1	exon2	scaffold10455|size24274	19325	19350	+
comp467_c1_seq1	exon1	scaffold305|size231378	50360	50502	-
comp460_c1_seq1	exon1	scaffold5479|size106991	14584	14900	+
comp469_c0_seq1	exon1	scaffold2311|size192476	46202	46249	-
comp469_c0_seq1	exon2	scaffold2311|size192476	41290	41696	-
comp471_c1_seq1	exon1	scaffold2250|size194359	31285	31633	+
comp463_c1_seq1	exon1	scaffold5168|size52043	6364	6485	+
comp463_c1_seq1	exon2	scaffold5168|size52043	7161	7363	+
comp463_c1_seq1	exon3	scaffold5168|size52043	9206	9307	+
comp467_c0_seq1	exon1	scaffold305|size231378	50512	50741	-
comp477_c0_seq1	exon1	scaffold7652|size54318	43482	43716	-
comp474_c0_seq1	exon1	scaffold3333|size54491	49459	49478	+
comp474_c0_seq1	exon2	scaffold3333|size54491	49593	49741	+
comp474_c0_seq1	exon3	scaffold3333|size54491	50065	50111	+
comp474_c0_seq1	exon4	scaffold3333|size54491	51104	51330	+
comp481_c0_seq1	exon1	scaffold5449|size35980	20460	20540	-
comp481_c0_seq1	exon2	scaffold5449|size35980	19934	20025	-
comp481_c0_seq1	exon3	scaffold5449|size35980	19067	19249	-
comp474_c1_seq1	exon1	scaffold3333|size54491	36711	36729	+
comp474_c1_seq1	exon2	scaffold3333|size54491	37216	37364	+
comp474_c1_seq1	exon3	scaffold3333|size54491	49448	49478	+
comp436_c0_seq1	exon1	scaffold1472|size237062	198339	198679	-
comp471_c0_seq1	exon1	scaffold2250|size194359	31067	31277	+
comp472_c0_seq1	exon1	scaffold3317|size121580	57038	57073	-
comp472_c0_seq1	exon2	scaffold3317|size121580	52649	52776	-
comp472_c0_seq1	exon3	scaffold3317|size121580	27355	27469	-
comp472_c0_seq1	exon4	scaffold3317|size121580	25392	25403	-
comp484_c0_seq1	exon1	scaffold9208|size47872	44324	44713	+
comp484_c1_seq1	exon1	scaffold9208|size47872	44750	44959	+
comp475_c0_seq1	exon1	scaffold190|size545990	244506	244850	+
comp482_c0_seq1	exon1	scaffold3503|size52295	24020	24399	-
comp482_c1_seq1	exon1	scaffold3503|size52295	24457	24873	-
comp487_c0_seq1	exon1	scaffold5283|size57322	38448	38675	+
comp483_c0_seq1	exon1	scaffold2431|size125402	33389	33444	+
comp483_c0_seq1	exon2	scaffold2431|size125402	33910	34076	+
comp483_c0_seq1	exon1	scaffold37315|size2358	393	448	+
comp483_c0_seq1	exon2	scaffold37315|size2358	922	1088	+
comp458_c0_seq1	exon1	scaffold3953|size71594	8410	8659	+
comp488_c0_seq1	exon1	scaffold5259|size37105	4892	4899	+
comp488_c0_seq1	exon2	scaffold5259|size37105	13504	13552	+
comp488_c0_seq1	exon3	scaffold5259|size37105	16519	16713	+
comp489_c0_seq1	exon1	scaffold5221|size37934	10442	10526	-
comp489_c0_seq1	exon2	scaffold5221|size37934	8806	8932	-
comp489_c0_seq1	exon3	scaffold5221|size37934	7884	7895	-
comp491_c1_seq1	exon1	scaffold4317|size48482	30577	30853	+
comp493_c0_seq1	exon1	scaffold6012|size32875	18158	18239	-
comp493_c0_seq1	exon2	scaffold6012|size32875	16476	16553	-
comp493_c0_seq1	exon3	scaffold6012|size32875	14600	14653	-
comp479_c0_seq1	exon1	scaffold4357|size111871	75372	75790	-
comp490_c0_seq1	exon1	scaffold721|size177862	144377	144751	-
comp495_c0_seq1	exon1	scaffold155034|size479	175	401	+
comp483_c1_seq1	exon1	scaffold2431|size125402	32617	32625	+
comp483_c1_seq1	exon2	scaffold2431|size125402	32887	32987	+
comp483_c1_seq1	exon3	scaffold2431|size125402	33305	33425	+
comp496_c0_seq1	exon1	scaffold7126|size34525	3248	4035	+
comp492_c1_seq1	exon1	scaffold104|size524010	353193	353406	+
comp497_c0_seq1	exon1	scaffold3259|size55592	21150	21261	+
comp497_c0_seq1	exon2	scaffold3259|size55592	22910	23007	+
comp497_c0_seq1	exon3	scaffold3259|size55592	23928	24057	+
comp497_c0_seq1	exon4	scaffold3259|size55592	24292	24374	+
comp494_c0_seq1	exon1	scaffold3|size1100479	1020506	1020814	+
comp494_c0_seq1	exon2	scaffold3|size1100479	1021263	1021316	+
comp492_c0_seq1	exon1	scaffold104|size524010	353388	353655	+
comp498_c1_seq1	exon1	scaffold3961|size47274	9746	9859	+
comp498_c1_seq1	exon2	scaffold3961|size47274	10324	10471	+
comp481_c0_seq2	exon1	scaffold1948|size81516	45325	45378	-
comp481_c0_seq2	exon2	scaffold1948|size81516	45121	45212	-
comp481_c0_seq2	exon3	scaffold1948|size81516	44844	45009	-
comp503_c0_seq1	exon1	scaffold1071|size118874	42929	43148	-
comp485_c0_seq1	exon1	scaffold687|size314159	49328	49558	-
comp485_c1_seq1	exon1	scaffold687|size314159	49147	49356	-
comp498_c0_seq1	exon1	scaffold3961|size47274	7460	7834	+
comp498_c0_seq1	exon2	scaffold3961|size47274	8004	8167	+
comp498_c0_seq1	exon3	scaffold3961|size47274	8426	8577	+
comp498_c0_seq1	exon4	scaffold3961|size47274	9723	9752	+
comp494_c1_seq1	exon1	scaffold3|size1100479	1021322	1021378	+
comp494_c1_seq1	exon2	scaffold3|size1100479	1021814	1021916	+
comp494_c1_seq1	exon3	scaffold3|size1100479	1022781	1022953	+
comp460_c0_seq1	exon1	scaffold47799|size1630	605	1173	-
comp460_c0_seq1	exon1	scaffold5479|size106991	13755	13903	+
comp460_c0_seq1	exon2	scaffold5479|size106991	14144	14600	+
comp500_c1_seq1	exon1	scaffold2844|size151960	93700	93957	-
comp499_c0_seq1	exon1	scaffold297|size382773	281658	281911	+
comp500_c0_seq1	exon1	scaffold2844|size151960	93973	94416	-
comp508_c1_seq1	exon1	scaffold7467|size52626	11773	12135	-
comp508_c0_seq1	exon1	scaffold7467|size52626	21516	21614	-
comp508_c0_seq1	exon2	scaffold7467|size52626	12237	12371	-
comp464_c0_seq1	exon1	scaffold382|size210863	72504	72922	+
comp511_c0_seq1	exon1	scaffold2868|size61448	11114	11392	-
comp511_c1_seq1	exon1	scaffold2868|size61448	11983	12034	-
comp511_c1_seq1	exon2	scaffold2868|size61448	11378	11679	-
comp509_c0_seq1	exon1	scaffold15033|size38814	37882	37909	-
comp509_c0_seq1	exon2	scaffold15033|size38814	37600	37787	-
comp512_c0_seq1	exon1	scaffold951|size227920	165374	165448	-
comp512_c0_seq1	exon2	scaffold951|size227920	165089	165279	-
comp510_c1_seq1	exon1	scaffold9366|size28601	1232	1432	-
comp504_c0_seq1	exon1	scaffold1857|size83790	50510	50822	-
comp517_c1_seq1	exon1	scaffold7837|size25248	16395	16529	+
comp517_c1_seq1	exon2	scaffold7837|size25248	17097	17249	+
comp512_c1_seq1	exon1	scaffold951|size227920	166349	166797	-
comp512_c1_seq1	exon2	scaffold951|size227920	165426	165440	-
comp513_c0_seq1	exon1	scaffold1779|size86625	75827	75882	+
comp513_c0_seq1	exon2	scaffold1779|size86625	76235	76346	+
comp513_c0_seq1	exon3	scaffold1779|size86625	76783	76956	+
comp513_c0_seq1	exon4	scaffold1779|size86625	77788	77829	+
comp478_c0_seq1	exon1	scaffold4810|size109288	72771	73192	+
comp525_c0_seq1	exon1	scaffold3078|size58281	1777	1788	-
comp525_c0_seq1	exon2	scaffold3078|size58281	680	961	-
comp529_c0_seq1	exon1	scaffold6925|size38417	27758	27974	-
comp528_c0_seq1	exon1	scaffold9879|size19737	8849	9266	+
comp527_c0_seq1	exon1	scaffold6734|size29392	2088	2532	-
comp532_c0_seq2	exon2	scaffold9869|size19764	16125	16211	-
comp532_c0_seq2	exon3	scaffold9869|size19764	14429	14740	-
comp532_c0_seq2	exon4	scaffold9869|size19764	14042	14075	-
comp531_c0_seq1	exon1	scaffold239|size253509	172702	172915	-
comp522_c1_seq1	exon1	scaffold2|size817223	436009	436410	+
comp522_c0_seq1	exon1	scaffold2|size817223	436394	436739	+
comp524_c0_seq1	exon1	scaffold980|size125251	43685	44046	-
comp539_c0_seq1	exon1	scaffold6562|size30128	11094	11349	-
comp530_c0_seq1	exon1	scaffold899|size221586	196879	197002	-
comp530_c0_seq1	exon2	scaffold899|size221586	194596	194815	-
comp541_c0_seq1	exon1	scaffold2927|size100092	66148	66747	-
comp536_c0_seq1	exon1	scaffold8770|size55814	5397	5914	+
comp520_c0_seq1	exon1	scaffold1568|size94187	9425	9466	-
comp520_c0_seq1	exon2	scaffold1568|size94187	8460	8561	-
comp520_c0_seq1	exon3	scaffold1568|size94187	7020	7144	-
comp520_c0_seq1	exon4	scaffold1568|size94187	6607	6762	-
comp520_c0_seq1	exon5	scaffold1568|size94187	4535	4656	-
comp520_c0_seq1	exon6	scaffold1568|size94187	1999	2087	-
comp520_c0_seq1	exon7	scaffold1568|size94187	121	131	-
comp526_c0_seq1	exon1	scaffold3449|size70156	62790	62809	+
comp526_c0_seq1	exon2	scaffold3449|size70156	63091	63182	+
comp526_c0_seq1	exon3	scaffold3449|size70156	63502	63577	+
comp526_c0_seq1	exon4	scaffold3449|size70156	64845	64889	+
comp546_c0_seq1	exon1	scaffold7595|size25958	2512	2892	-
comp546_c1_seq1	exon1	scaffold7595|size25958	2917	3263	-
comp543_c0_seq1	exon1	scaffold42|size430121	191789	192035	-
comp518_c0_seq1	exon1	scaffold140|size309166	86176	86439	-
comp518_c0_seq1	exon2	scaffold140|size309166	84792	84965	-
comp540_c0_seq1	exon1	scaffold98|size1089164	280763	281015	-
comp540_c1_seq1	exon1	scaffold98|size1089164	281025	281288	-
comp547_c0_seq1	exon1	scaffold1131|size115253	39668	39824	-
comp547_c0_seq1	exon2	scaffold1131|size115253	36785	36892	-
comp547_c0_seq1	exon3	scaffold1131|size115253	32621	32708	-
comp551_c0_seq1	exon1	scaffold18860|size8039	6344	6468	-
comp551_c0_seq1	exon2	scaffold18860|size8039	5944	5981	-
comp551_c0_seq1	exon3	scaffold18860|size8039	5748	5802	-
comp545_c1_seq1	exon1	scaffold55|size752364	152560	152769	-
comp519_c0_seq1	exon1	scaffold740|size190715	71471	71549	-
comp519_c0_seq1	exon2	scaffold740|size190715	70825	70974	-
comp519_c0_seq1	exon1	scaffold153941|size483	190	214	-
comp519_c0_seq1	exon1	scaffold156535|size474	181	205	-
comp545_c0_seq1	exon1	scaffold55|size752364	152790	153071	-
comp547_c1_seq1	exon1	scaffold1131|size115253	48851	48891	-
comp547_c1_seq1	exon2	scaffold1131|size115253	48082	48141	-
comp547_c1_seq1	exon3	scaffold1131|size115253	47169	47246	-
comp547_c1_seq1	exon4	scaffold1131|size115253	42822	42965	-
comp542_c0_seq1	exon2	scaffold59|size392180	67890	67953	-
comp542_c0_seq1	exon3	scaffold59|size392180	67381	67535	-
comp542_c0_seq1	exon4	scaffold59|size392180	66863	66871	-
comp555_c0_seq1	exon1	scaffold3104|size75712	39172	39479	+
comp556_c1_seq1	exon1	scaffold4604|size41480	29872	29940	-
comp556_c1_seq1	exon2	scaffold4604|size41480	29314	29484	-
comp519_c1_seq1	exon1	scaffold740|size190715	71569	71864	-
comp554_c0_seq1	exon1	scaffold80|size360407	14107	14332	+
comp555_c0_seq2	exon1	scaffold3104|size75712	38926	39064	+
comp533_c0_seq1	exon2	scaffold17732|size9827	1088	1214	+
comp533_c0_seq1	exon3	scaffold17732|size9827	1338	1415	+
comp533_c0_seq1	exon4	scaffold17732|size9827	1620	1699	+
comp533_c0_seq1	exon5	scaffold17732|size9827	1822	1868	+
comp533_c0_seq1	exon6	scaffold17732|size9827	2296	2356	+
comp533_c0_seq1	exon7	scaffold17732|size9827	2807	2981	+
comp533_c0_seq1	exon8	scaffold17732|size9827	3601	3619	+
comp533_c0_seq1	exon9	scaffold17732|size9827	4312	4399	+
comp533_c0_seq1	exon10	scaffold17732|size9827	4747	4870	+
comp533_c0_seq1	exon11	scaffold17732|size9827	6217	6296	+
comp558_c1_seq1	exon1	scaffold1786|size168994	115920	116276	-
comp559_c0_seq1	exon1	scaffold3327|size54535	46744	47363	+
comp560_c0_seq1	exon1	scaffold35598|size2541	2022	2333	-
comp560_c0_seq1	exon1	scaffold125311|size600	80	392	-
comp561_c0_seq2	exon1	scaffold1966|size81079	73109	73524	-
comp549_c0_seq1	exon1	scaffold5319|size86266	37992	38297	+
comp561_c0_seq1	exon1	scaffold1966|size81079	73293	73524	-
comp561_c0_seq1	exon2	scaffold1966|size81079	73109	73240	-
comp469_c1_seq1	exon1	scaffold2311|size192476	40960	41281	-
comp548_c0_seq1	exon1	scaffold270|size282514	153930	153945	+
comp548_c0_seq1	exon2	scaffold270|size282514	154372	154463	+
comp548_c0_seq1	exon3	scaffold270|size282514	155067	155249	+
comp548_c0_seq1	exon4	scaffold270|size282514	155660	155709	+
comp548_c0_seq1	exon5	scaffold270|size282514	156181	156509	+
comp563_c0_seq1	exon1	scaffold3099|size57995	30708	31377	+
comp562_c0_seq1	exon1	scaffold1573|size172496	50099	50358	+
comp549_c1_seq1	exon1	scaffold5319|size86266	38338	38648	+
comp562_c1_seq1	exon1	scaffold1573|size172496	49687	50091	+
comp567_c0_seq1	exon1	scaffold15970|size17661	17209	17335	-
comp567_c0_seq1	exon2	scaffold15970|size17661	16861	16936	-
comp567_c0_seq1	exon1	scaffold38434|size2245	312	369	-
comp570_c1_seq1	exon1	scaffold12949|size14185	6443	6684	+
comp570_c0_seq1	exon1	scaffold12949|size14185	6202	6446	+
comp565_c0_seq1	exon1	scaffold553|size173527	26921	27460	+
comp564_c0_seq1	exon1	scaffold439|size196766	122985	123176	+
comp564_c0_seq1	exon2	scaffold439|size196766	124714	124876	+
comp571_c1_seq1	exon1	scaffold24254|size9767	1286	1586	-
comp543_c1_seq1	exon1	scaffold42|size430121	192058	192261	-
comp569_c0_seq1	exon1	scaffold4635|size66863	42995	43163	-
comp558_c0_seq1	exon1	scaffold1786|size168994	116297	116543	-
comp558_c0_seq1	exon1	scaffold24915|size4748	3367	3614	+
comp581_c1_seq1	exon1	scaffold6200|size34199	28552	28938	-
comp581_c0_seq1	exon1	scaffold6200|size34199	28325	28561	-
comp563_c1_seq1	exon1	scaffold3099|size57995	31360	31670	+
comp579_c0_seq1	exon1	scaffold3568|size51413	4389	4491	+
comp579_c0_seq1	exon2	scaffold3568|size51413	5066	5160	+
comp583_c0_seq1	exon1	scaffold4012|size79551	14375	14627	-
comp584_c0_seq1	exon1	scaffold79520|size924	46	251	-
comp587_c0_seq1	exon1	scaffold7407|size26661	13504	13763	-
comp580_c0_seq1	exon1	scaffold2688|size114842	1261	1469	-
comp585_c1_seq1	exon1	scaffold6992|size34560	2844	3178	+
comp535_c0_seq1	exon4	scaffold18800|size8091	2213	2272	-
comp588_c1_seq1	exon1	scaffold4500|size48541	45329	45465	-
comp588_c1_seq1	exon2	scaffold4500|size48541	45074	45224	-
comp595_c1_seq1	exon1	scaffold3588|size53465	27382	27531	+
comp595_c1_seq1	exon2	scaffold3588|size53465	27869	27929	+
comp574_c0_seq1	exon1	scaffold1077|size142274	5686	5749	-
comp574_c0_seq1	exon2	scaffold1077|size142274	4756	4880	-
comp574_c0_seq1	exon3	scaffold1077|size142274	4378	4432	-
comp573_c0_seq1	exon1	scaffold2683|size64639	45231	45519	-
comp589_c0_seq1	exon1	scaffold3043|size58800	42913	43187	+
comp590_c0_seq1	exon1	scaffold2926|size113649	40358	41125	+
comp592_c0_seq1	exon1	scaffold1095|size122897	54493	55016	+
comp590_c1_seq1	exon1	scaffold2926|size113649	39320	40380	+
comp592_c1_seq1	exon1	scaffold1095|size122897	54264	54509	+
comp594_c0_seq1	exon1	scaffold4778|size86576	7626	7880	+
comp595_c0_seq1	exon1	scaffold3588|size53465	23363	23400	+
comp595_c0_seq1	exon2	scaffold3588|size53465	25138	25199	+
comp595_c0_seq1	exon3	scaffold3588|size53465	25902	25977	+
comp595_c0_seq1	exon4	scaffold3588|size53465	26577	26702	+
comp601_c0_seq1	exon1	scaffold3125|size57549	47787	48031	+
comp596_c1_seq1	exon1	scaffold286|size239727	174274	174449	-
comp596_c1_seq1	exon2	scaffold286|size239727	173948	174029	-
comp596_c1_seq1	exon3	scaffold286|size239727	173504	173576	-
comp598_c0_seq1	exon1	scaffold5359|size65698	38614	39017	-
comp604_c0_seq1	exon1	scaffold9867|size19767	2238	2443	+
comp596_c0_seq1	exon1	scaffold286|size239727	173428	173445	-
comp596_c0_seq1	exon2	scaffold286|size239727	172886	173233	-
comp604_c1_seq1	exon1	scaffold9867|size19767	1517	2178	+
comp593_c0_seq1	exon1	scaffold215|size400596	140877	141565	+
comp602_c1_seq1	exon1	scaffold3086|size119298	96762	96782	+
comp602_c1_seq1	exon2	scaffold3086|size119298	96928	97031	+
comp602_c1_seq1	exon3	scaffold3086|size119298	97781	97870	+
comp602_c1_seq1	exon4	scaffold3086|size119298	98664	98705	+
comp602_c1_seq1	exon5	scaffold3086|size119298	99172	99320	+
comp607_c0_seq1	exon1	scaffold6061|size32619	22787	22931	+
comp607_c0_seq1	exon2	scaffold6061|size32619	23533	23605	+
comp599_c0_seq1	exon1	scaffold143|size311385	38895	39186	-
comp599_c0_seq1	exon2	scaffold143|size311385	37890	37936	-
comp603_c0_seq1	exon1	scaffold1011|size123161	112259	112601	+
comp613_c0_seq1	exon1	scaffold5037|size56760	8045	8109	+
comp613_c0_seq1	exon2	scaffold5037|size56760	8973	9098	+
comp613_c0_seq1	exon3	scaffold5037|size56760	9410	9431	+
comp602_c0_seq1	exon1	scaffold3086|size119298	99300	99342	+
comp602_c0_seq1	exon2	scaffold3086|size119298	99645	99726	+
comp602_c0_seq1	exon3	scaffold3086|size119298	99864	100242	+
comp600_c1_seq1	exon1	scaffold388|size209108	142258	142537	+
comp566_c0_seq1	exon1	scaffold564|size188376	49810	49836	-
comp566_c0_seq1	exon2	scaffold564|size188376	49432	49493	-
comp566_c0_seq1	exon3	scaffold564|size188376	36295	36366	-
comp566_c0_seq1	exon4	scaffold564|size188376	35903	36003	-
comp566_c0_seq1	exon5	scaffold564|size188376	34497	34591	-
comp566_c0_seq1	exon6	scaffold564|size188376	28937	29002	-
comp566_c0_seq1	exon7	scaffold564|size188376	27429	27436	-
comp608_c0_seq1	exon1	scaffold2427|size108195	69054	69165	+
comp608_c0_seq1	exon2	scaffold2427|size108195	69983	70332	+
comp614_c1_seq1	exon1	scaffold2730|size63742	48791	49138	-
comp613_c1_seq1	exon2	scaffold5037|size56760	7822	7903	+
comp613_c1_seq1	exon1	scaffold38001|size2290	1908	2105	+
comp600_c0_seq1	exon1	scaffold388|size209108	142526	142660	+
comp600_c0_seq1	exon2	scaffold388|size209108	144324	144426	+
comp568_c0_seq1	exon1	scaffold17911|size10784	441	790	-
comp617_c1_seq1	exon1	scaffold315|size227987	37538	38117	+
comp620_c0_seq1	exon1	scaffold3469|size102219	35159	35547	+
comp622_c1_seq1	exon1	scaffold892|size156530	44227	44493	+
comp621_c0_seq1	exon1	scaffold1266|size265648	25534	25947	-
comp625_c0_seq1	exon1	scaffold6129|size39589	13307	13561	+
comp618_c1_seq1	exon1	scaffold214|size289695	223698	223980	-
comp611_c0_seq1	exon1	scaffold496|size248829	139617	139715	-
comp611_c0_seq1	exon2	scaffold496|size248829	139029	139124	-
comp611_c0_seq1	exon3	scaffold496|size248829	138212	138362	-
comp611_c0_seq1	exon4	scaffold496|size248829	137394	137407	-
comp626_c1_seq1	exon1	scaffold1631|size119225	8001	8062	-
comp626_c1_seq1	exon2	scaffold1631|size119225	7573	7663	-
comp626_c1_seq1	exon3	scaffold1631|size119225	7066	7199	-
comp621_c1_seq1	exon1	scaffold1266|size265648	25222	25537	-
comp628_c0_seq1	exon1	scaffold782|size158832	147328	147548	-
comp624_c0_seq1	exon1	scaffold899|size221586	81695	81900	+
comp626_c0_seq1	exon1	scaffold1631|size119225	7030	7074	-
comp626_c0_seq1	exon2	scaffold1631|size119225	6625	6742	-
comp626_c0_seq1	exon3	scaffold1631|size119225	6253	6473	-
comp628_c1_seq1	exon1	scaffold782|size158832	148940	149049	-
comp628_c1_seq1	exon2	scaffold782|size158832	147599	147870	-
comp427_c0_seq1	exon1	scaffold63786|size1134	456	930	+
comp625_c1_seq1	exon1	scaffold6129|size39589	13550	14128	+
comp618_c0_seq1	exon1	scaffold214|size289695	223350	223696	-
comp629_c0_seq1	exon1	scaffold253|size330745	92156	92544	-
comp629_c0_seq1	exon2	scaffold253|size330745	91382	91456	-
comp624_c1_seq1	exon1	scaffold899|size221586	81370	81669	+
comp636_c0_seq2	exon1	scaffold10547|size18326	1562	1779	-
comp615_c0_seq1	exon1	scaffold1209|size144123	58062	58268	-
comp631_c1_seq1	exon1	scaffold3277|size80282	33213	33576	-
comp632_c1_seq1	exon1	scaffold585|size169860	145418	145650	+
comp632_c0_seq1	exon1	scaffold585|size169860	144433	145313	+
comp617_c0_seq1	exon1	scaffold315|size227987	35872	35975	+
comp617_c0_seq1	exon2	scaffold315|size227987	37407	37552	+
comp640_c1_seq1	exon1	scaffold3352|size54306	38249	38335	-
comp640_c1_seq1	exon2	scaffold3352|size54306	36849	36966	-
comp640_c1_seq1	exon3	scaffold3352|size54306	36533	36591	-
comp640_c1_seq1	exon4	scaffold3352|size54306	36002	36029	-
comp643_c0_seq1	exon1	scaffold52939|size1413	730	1309	+
comp639_c1_seq1	exon1	scaffold682|size155738	81134	81437	-
comp639_c0_seq1	exon1	scaffold682|size155738	81462	81915	-
comp641_c0_seq1	exon1	scaffold3301|size71643	53309	53469	+
comp641_c0_seq1	exon2	scaffold3301|size71643	54414	54665	+
comp646_c0_seq1	exon1	scaffold255123|size258	39	239	+
comp646_c0_seq1	exon1	scaffold15668|size10869	9158	9358	+
comp640_c0_seq1	exon1	scaffold3352|size54306	40975	41038	-
comp640_c0_seq1	exon2	scaffold3352|size54306	40088	40180	-
comp640_c0_seq1	exon3	scaffold3352|size54306	38988	39131	-
comp629_c1_seq1	exon1	scaffold253|size330745	91301	91342	-
comp629_c1_seq1	exon2	scaffold253|size330745	90876	91000	-
comp629_c1_seq1	exon3	scaffold253|size330745	86237	86303	-
comp629_c1_seq1	exon4	scaffold253|size330745	84208	84435	-
comp629_c1_seq1	exon5	scaffold253|size330745	82723	82787	-
comp629_c1_seq1	exon6	scaffold253|size330745	79405	79591	-
comp631_c0_seq1	exon1	scaffold3277|size80282	33584	33848	-
comp644_c0_seq1	exon1	scaffold3983|size47088	17939	18600	+
comp648_c0_seq1	exon1	scaffold1147|size114149	106607	106946	-
comp653_c0_seq1	exon1	scaffold2921|size60531	57702	58065	+
comp638_c0_seq1	exon1	scaffold2446|size69051	19030	19043	+
comp638_c0_seq1	exon2	scaffold2446|size69051	19144	19284	+
comp654_c0_seq1	exon1	scaffold97659|size774	125	382	+
comp654_c0_seq1	exon1	scaffold2109|size77030	11801	12056	-
comp657_c0_seq1	exon1	scaffold2288|size72351	26946	27188	-
comp656_c0_seq1	exon1	scaffold11054|size17283	14553	14768	+
comp657_c1_seq1	exon1	scaffold2288|size72351	27193	27422	-
comp650_c0_seq1	exon1	scaffold122|size352371	60485	60605	-
comp650_c0_seq1	exon2	scaffold122|size352371	59617	59719	-
comp622_c0_seq1	exon1	scaffold892|size156530	43820	44236	+
comp615_c1_seq1	exon1	scaffold1209|size144123	57893	58086	-
comp650_c0_seq2	exon1	scaffold122|size352371	60485	60605	-
comp650_c0_seq2	exon2	scaffold122|size352371	59952	59985	-
comp650_c0_seq2	exon3	scaffold122|size352371	59617	59719	-
comp660_c1_seq1	exon1	scaffold5809|size107674	86118	86452	+
comp645_c0_seq1	exon1	scaffold20307|size7068	1765	2147	+
comp645_c0_seq1	exon2	scaffold20307|size7068	2231	2349	+
comp645_c0_seq1	exon1	scaffold22701|size5695	2465	2847	-
comp645_c0_seq1	exon2	scaffold22701|size5695	2245	2361	-
comp660_c0_seq1	exon1	scaffold5809|size107674	86439	86893	+
comp659_c0_seq2	exon1	scaffold11978|size18410	910	1190	+
comp659_c0_seq2	exon2	scaffold11978|size18410	2033	2265	+
comp664_c0_seq1	exon1	scaffold5607|size38088	12480	12535	+
comp664_c0_seq1	exon2	scaffold5607|size38088	12618	13026	+
comp662_c0_seq1	exon1	scaffold23|size1000275	806751	806905	+
comp662_c0_seq1	exon2	scaffold23|size1000275	807550	807644	+
comp666_c0_seq1	exon1	scaffold384|size347141	301222	301452	-
comp668_c1_seq1	exon1	scaffold25|size546525	22490	22884	+
comp668_c0_seq1	exon1	scaffold5432|size46241	4753	5013	-
comp655_c0_seq1	exon1	scaffold221|size495517	404615	404890	+
comp647_c0_seq1	exon1	scaffold16789|size11719	6217	6309	+
comp647_c0_seq1	exon2	scaffold16789|size11719	7024	7075	+
comp647_c0_seq1	exon3	scaffold16789|size11719	7925	8044	+
comp647_c0_seq1	exon1	scaffold6409|size80142	79398	79490	-
comp647_c0_seq1	exon2	scaffold6409|size80142	78726	78895	-
comp662_c1_seq1	exon1	scaffold23|size1000275	803779	803875	+
comp662_c1_seq1	exon2	scaffold23|size1000275	805022	805117	+
comp662_c1_seq1	exon3	scaffold23|size1000275	805588	805697	+
comp662_c1_seq1	exon4	scaffold23|size1000275	806626	806770	+
comp665_c0_seq1	exon1	scaffold1907|size109431	74275	74290	-
comp665_c0_seq1	exon2	scaffold1907|size109431	73262	73354	-
comp665_c0_seq1	exon3	scaffold1907|size109431	72245	72427	-
comp665_c0_seq1	exon4	scaffold1907|size109431	71095	71239	-
comp665_c0_seq1	exon5	scaffold1907|size109431	70733	70875	-
comp673_c0_seq1	exon1	scaffold2958|size101806	25036	25157	-
comp673_c0_seq1	exon2	scaffold2958|size101806	24655	24846	-
comp677_c0_seq1	exon2	scaffold4734|size40628	32324	32762	-
comp673_c0_seq2	exon1	scaffold2958|size101806	24655	25157	-
comp677_c1_seq1	exon2	scaffold4734|size40628	33163	33464	-
comp677_c1_seq1	exon3	scaffold4734|size40628	32938	33047	-
comp665_c1_seq1	exon1	scaffold1907|size109431	77897	78028	-
comp665_c1_seq1	exon2	scaffold1907|size109431	77406	77525	-
comp665_c1_seq1	exon3	scaffold1907|size109431	76323	76459	-
comp665_c1_seq1	exon4	scaffold1907|size109431	75628	75735	-
comp681_c0_seq1	exon1	scaffold1754|size97229	94496	94735	+
comp686_c1_seq1	exon1	scaffold2062|size78618	64920	65163	-
comp686_c1_seq1	exon2	scaffold2062|size78618	56280	56309	-
comp686_c1_seq1	exon3	scaffold2062|size78618	38640	38662	-
comp686_c0_seq1	exon1	scaffold2062|size78618	65148	65385	-
comp675_c1_seq1	exon1	scaffold348|size316015	103543	103618	+
comp675_c1_seq1	exon2	scaffold348|size316015	109347	109394	+
comp675_c1_seq1	exon3	scaffold348|size316015	109818	109856	+
comp675_c1_seq1	exon4	scaffold348|size316015	110185	110307	+
comp682_c0_seq1	exon1	scaffold9|size668578	313673	314044	-
comp637_c0_seq1	exon1	scaffold34|size459336	129382	129485	+
comp637_c0_seq1	exon2	scaffold34|size459336	138389	138449	+
comp637_c0_seq1	exon3	scaffold34|size459336	138840	139010	+
comp637_c0_seq1	exon4	scaffold34|size459336	170260	170407	+
comp679_c0_seq1	exon1	scaffold19678|size11172	5316	5513	+
comp679_c0_seq1	exon2	scaffold19678|size11172	5994	6154	+
comp682_c1_seq1	exon1	scaffold9|size668578	314101	314464	-
comp661_c0_seq1	exon1	scaffold5891|size91821	70961	71090	+
comp661_c0_seq1	exon2	scaffold5891|size91821	71454	71965	+
comp689_c1_seq1	exon1	scaffold8513|size47538	15886	16396	-
comp689_c0_seq1	exon1	scaffold8513|size47538	15346	15857	-
comp687_c0_seq1	exon1	scaffold3808|size151084	107752	107881	-
comp687_c0_seq1	exon2	scaffold3808|size151084	106014	106139	-
comp687_c0_seq1	exon3	scaffold3808|size151084	104553	104603	-
comp690_c0_seq1	exon1	scaffold133|size400424	242655	242727	-
comp690_c0_seq1	exon2	scaffold133|size400424	242461	242533	-
comp690_c0_seq1	exon3	scaffold133|size400424	242164	242272	-
comp690_c0_seq1	exon4	scaffold133|size400424	241697	241740	-
comp688_c0_seq1	exon1	scaffold621|size215483	158082	158450	-
comp694_c0_seq1	exon1	scaffold4813|size44580	26014	26376	-
comp691_c1_seq1	exon1	scaffold1351|size110975	84653	84855	+
comp672_c0_seq1	exon1	scaffold396|size222186	153653	153766	+
comp672_c0_seq1	exon2	scaffold396|size222186	154479	154553	+
comp672_c0_seq1	exon3	scaffold396|size222186	155388	155462	+
comp672_c0_seq1	exon4	scaffold396|size222186	155713	155784	+
comp672_c0_seq1	exon5	scaffold396|size222186	157021	157027	+
comp610_c0_seq1	exon1	scaffold23699|size5258	700	916	-
comp610_c0_seq1	exon2	scaffold23699|size5258	481	604	-
comp610_c0_seq1	exon1	scaffold1149|size115260	77846	77963	-
comp610_c0_seq1	exon2	scaffold1149|size115260	68976	69074	-
comp610_c0_seq1	exon3	scaffold1149|size115260	68820	68884	-
comp610_c0_seq1	exon4	scaffold1149|size115260	42242	42300	-
comp610_c0_seq1	exon5	scaffold1149|size115260	32350	32502	-
comp610_c0_seq1	exon1	scaffold2919|size60536	7573	7789	-
comp610_c0_seq1	exon2	scaffold2919|size60536	7368	7470	-
comp610_c0_seq1	exon3	scaffold2919|size60536	6949	7101	-
comp610_c0_seq1	exon1	scaffold16069|size10460	2679	3019	-
comp610_c0_seq1	exon2	scaffold16069|size10460	2244	2396	-
comp696_c0_seq1	exon1	scaffold13771|size13955	12006	12239	+
comp696_c0_seq1	exon2	scaffold13771|size13955	12578	12601	+
comp697_c1_seq1	exon1	scaffold3455|size52930	29736	29929	+
comp697_c1_seq1	exon2	scaffold3455|size52930	34050	34087	+
comp683_c0_seq1	exon1	scaffold4543|size42048	24049	24169	-
comp683_c0_seq1	exon2	scaffold4543|size42048	23526	23704	-
comp683_c0_seq1	exon3	scaffold4543|size42048	23003	23057	-
comp697_c0_seq1	exon1	scaffold3455|size52930	29449	29677	+
comp691_c0_seq1	exon1	scaffold1351|size110975	84309	84644	+
comp675_c0_seq1	exon1	scaffold348|size316015	68956	69023	+
comp675_c0_seq1	exon2	scaffold348|size316015	69118	69230	+
comp675_c0_seq1	exon3	scaffold348|size316015	95400	95435	+
comp675_c0_seq1	exon4	scaffold348|size316015	103525	103545	+
comp695_c0_seq1	exon1	scaffold3619|size64225	31419	31819	-
comp646_c0_seq3	exon1	scaffold15668|size10869	8865	9181	-
comp646_c0_seq3	exon2	scaffold15668|size10869	6257	6283	-
comp646_c0_seq3	exon1	scaffold15879|size10661	8424	8679	-
comp690_c1_seq1	exon1	scaffold133|size400424	241477	241672	-
comp690_c1_seq1	exon2	scaffold133|size400424	240841	240975	-
comp690_c1_seq1	exon3	scaffold133|size400424	240641	240677	-
comp687_c1_seq1	exon2	scaffold3808|size151084	102114	102249	-
comp687_c1_seq1	exon3	scaffold3808|size151084	101399	101511	-
comp687_c1_seq1	exon4	scaffold3808|size151084	99185	99219	-
comp701_c0_seq1	exon1	scaffold9799|size19912	5315	6260	+
comp698_c1_seq1	exon1	scaffold1661|size90630	9367	9682	-
comp698_c0_seq1	exon1	scaffold1661|size90630	8858	9374	-
comp702_c1_seq1	exon1	scaffold999|size221307	128325	128438	+
comp702_c1_seq1	exon2	scaffold999|size221307	129114	129316	+
comp702_c1_seq1	exon3	scaffold999|size221307	130414	130425	+
comp705_c0_seq1	exon1	scaffold4797|size58860	24899	25153	-
comp705_c0_seq1	exon2	scaffold4797|size58860	24090	24272	-
comp699_c1_seq1	exon1	scaffold2794|size94801	25702	25794	+
comp699_c1_seq1	exon2	scaffold2794|size94801	26192	26260	+
comp699_c1_seq1	exon3	scaffold2794|size94801	26531	26634	+
comp699_c1_seq1	exon4	scaffold2794|size94801	27050	27149	+
comp699_c1_seq1	exon5	scaffold2794|size94801	27507	27601	+
comp707_c1_seq1	exon1	scaffold297|size382773	281272	281495	+
comp710_c1_seq1	exon1	scaffold5636|size34873	13427	13675	+
comp699_c0_seq1	exon6	scaffold2794|size94801	25699	25720	+
comp711_c0_seq1	exon1	scaffold78|size360976	339610	339881	-
comp711_c0_seq1	exon2	scaffold78|size360976	339395	339486	-
comp711_c0_seq1	exon3	scaffold78|size360976	338964	339075	-
comp705_c1_seq1	exon1	scaffold4797|size58860	23993	24066	-
comp705_c1_seq1	exon2	scaffold4797|size58860	23651	23784	-
comp705_c1_seq1	exon3	scaffold4797|size58860	23217	23298	-
comp705_c1_seq1	exon4	scaffold4797|size58860	22652	22815	-
comp705_c1_seq1	exon5	scaffold4797|size58860	21559	21622	-
comp702_c0_seq1	exon1	scaffold999|size221307	126057	126148	+
comp702_c0_seq1	exon2	scaffold999|size221307	126642	126810	+
comp702_c0_seq1	exon3	scaffold999|size221307	127717	127733	+
comp702_c0_seq1	exon4	scaffold999|size221307	128229	128326	+
comp706_c0_seq1	exon1	scaffold1915|size208224	200474	200725	-
comp706_c0_seq1	exon2	scaffold1915|size208224	194420	194514	-
comp715_c0_seq1	exon1	scaffold8819|size31178	10286	10621	+
comp714_c0_seq1	exon1	scaffold2899|size60941	23233	23311	+
comp714_c0_seq1	exon2	scaffold2899|size60941	23914	24064	+
comp714_c0_seq1	exon3	scaffold2899|size60941	24326	24340	+
comp713_c0_seq1	exon1	scaffold288|size237284	114803	114891	+
comp713_c0_seq1	exon2	scaffold288|size237284	115657	116032	+
comp709_c0_seq1	exon1	scaffold129|size449438	378200	378408	-
comp714_c1_seq1	exon1	scaffold2899|size60941	22034	22231	+
comp714_c1_seq1	exon2	scaffold2899|size60941	22417	22507	+
comp714_c1_seq1	exon3	scaffold2899|size60941	22602	22695	+
comp714_c1_seq1	exon4	scaffold2899|size60941	23103	23252	+
comp721_c0_seq1	exon1	scaffold8877|size22139	15996	16139	+
comp721_c0_seq1	exon2	scaffold8877|size22139	18522	18631	+
comp713_c1_seq1	exon1	scaffold288|size237284	116058	116336	+
comp704_c1_seq1	exon1	scaffold250|size264018	45101	45419	+
comp707_c0_seq1	exon1	scaffold297|size382773	253055	253072	+
comp707_c0_seq1	exon2	scaffold297|size382773	281100	281285	+
comp703_c0_seq1	exon1	scaffold344|size222489	82069	82102	-
comp703_c0_seq1	exon2	scaffold344|size222489	81217	81438	-
comp703_c0_seq1	exon3	scaffold344|size222489	80261	80352	-
comp703_c0_seq1	exon4	scaffold344|size222489	79757	79887	-
comp703_c0_seq1	exon5	scaffold344|size222489	78873	79033	-
comp703_c0_seq1	exon6	scaffold344|size222489	78214	78268	-
comp721_c1_seq1	exon1	scaffold8877|size22139	14249	14271	+
comp721_c1_seq1	exon2	scaffold8877|size22139	14501	14603	+
comp721_c1_seq1	exon3	scaffold8877|size22139	15587	15655	+
comp721_c1_seq1	exon4	scaffold8877|size22139	15953	16016	+
comp719_c0_seq1	exon1	scaffold1177|size112535	49050	49138	+
comp719_c0_seq1	exon2	scaffold1177|size112535	50427	50619	+
comp719_c0_seq1	exon3	scaffold1177|size112535	51100	51197	+
comp710_c0_seq1	exon3	scaffold5636|size34873	17112	17224	+
comp710_c0_seq1	exon4	scaffold5636|size34873	21296	21500	+
comp726_c0_seq1	exon1	scaffold19319|size12286	7395	7679	+
comp727_c0_seq1	exon1	scaffold50077|size1527	550	787	+
comp729_c1_seq1	exon1	scaffold11531|size16517	7259	7422	+
comp729_c1_seq1	exon2	scaffold11531|size16517	8794	8863	+
comp727_c1_seq1	exon1	scaffold12488|size14901	14282	14541	+
comp727_c1_seq1	exon1	scaffold50077|size1527	893	1152	+
comp725_c0_seq1	exon1	scaffold2410|size93761	5933	6142	-
comp722_c0_seq1	exon1	scaffold440|size333338	157638	158279	+
comp723_c0_seq2	exon1	scaffold1655|size176685	144092	144143	+
comp723_c0_seq2	exon2	scaffold1655|size176685	144723	144828	+
comp723_c0_seq2	exon3	scaffold1655|size176685	144933	145052	+
comp722_c1_seq1	exon1	scaffold440|size333338	158316	158599	+
comp716_c1_seq1	exon1	scaffold2530|size91452	49318	49509	+
comp716_c1_seq1	exon2	scaffold2530|size91452	49770	49808	+
comp732_c0_seq1	exon1	scaffold4543|size42048	25583	25711	-
comp732_c0_seq1	exon2	scaffold4543|size42048	25023	25171	-
comp720_c1_seq1	exon1	scaffold358|size526215	444008	444086	+
comp720_c1_seq1	exon2	scaffold358|size526215	444613	444761	+
comp720_c1_seq1	exon5	scaffold358|size526215	445921	446020	+
comp720_c1_seq1	exon6	scaffold358|size526215	446150	446622	+
comp723_c0_seq1	exon1	scaffold8064|size24474	19149	19306	-
comp723_c0_seq1	exon2	scaffold8064|size24474	18701	18863	-
comp723_c0_seq1	exon3	scaffold8064|size24474	18267	18415	-
comp723_c0_seq1	exon1	scaffold86170|size862	405	569	-
comp723_c0_seq1	exon2	scaffold86170|size862	1	149	-
comp725_c1_seq1	exon1	scaffold2410|size93761	6990	7102	-
comp725_c1_seq1	exon2	scaffold2410|size93761	6489	6721	-
comp725_c1_seq1	exon3	scaffold2410|size93761	6128	6142	-
comp736_c0_seq1	exon1	scaffold3812|size51307	14710	14921	-
comp716_c0_seq1	exon1	scaffold2530|size91452	40670	40748	+
comp736_c1_seq1	exon1	scaffold3812|size51307	14412	14663	-
comp736_c1_seq1	exon2	scaffold3812|size51307	13123	13307	-
comp736_c1_seq1	exon3	scaffold3812|size51307	12383	12441	-
comp741_c1_seq1	exon1	scaffold5785|size61570	32314	32423	+
comp741_c1_seq1	exon2	scaffold5785|size61570	34887	35010	+
comp739_c0_seq1	exon1	scaffold3673|size74241	40918	41183	+
comp741_c0_seq1	exon1	scaffold5785|size61570	32063	32340	+
comp734_c0_seq2	exon1	scaffold3170|size56909	40357	40371	+
comp734_c0_seq2	exon2	scaffold3170|size56909	40929	41067	+
comp734_c0_seq2	exon3	scaffold3170|size56909	43079	43365	+
comp734_c0_seq1	exon1	scaffold3170|size56909	40188	40371	+
comp734_c0_seq1	exon2	scaffold3170|size56909	43079	43365	+
comp742_c1_seq1	exon1	scaffold17995|size8721	2576	2599	+
comp742_c1_seq1	exon2	scaffold17995|size8721	3710	3846	+
comp742_c1_seq1	exon3	scaffold17995|size8721	4242	4418	+
comp742_c1_seq1	exon4	scaffold17995|size8721	5314	5357	+
comp733_c0_seq1	exon1	scaffold706|size153123	113484	113854	+
comp747_c0_seq1	exon1	scaffold10825|size17710	9272	9814	-
comp738_c0_seq1	exon1	scaffold2934|size60288	46764	47445	+
comp738_c0_seq1	exon2	scaffold2934|size60288	47456	47707	+
comp730_c0_seq1	exon1	scaffold513|size185004	81689	81866	+
comp730_c0_seq1	exon2	scaffold513|size185004	94783	94812	+
comp730_c0_seq1	exon3	scaffold513|size185004	95399	95455	+
comp748_c0_seq1	exon1	scaffold11404|size16751	12413	12631	-
comp746_c0_seq1	exon1	scaffold3833|size48363	32031	32478	-
comp744_c0_seq1	exon1	scaffold2765|size158213	119802	120080	-
comp751_c0_seq1	exon1	scaffold2068|size78376	30796	31070	+
comp749_c0_seq1	exon1	scaffold402|size416495	415698	416054	-
comp749_c1_seq1	exon1	scaffold402|size416495	415300	415700	-
comp720_c0_seq1	exon4	scaffold358|size526215	450255	450269	+
comp743_c0_seq2	exon1	scaffold20339|size7053	770	1009	+
comp743_c0_seq2	exon2	scaffold20339|size7053	1318	1386	+
comp743_c0_seq1	exon1	scaffold20339|size7053	626	865	+
comp743_c0_seq1	exon2	scaffold20339|size7053	1318	1386	+
comp750_c0_seq1	exon1	scaffold3302|size54923	40186	40285	-
comp750_c0_seq1	exon2	scaffold3302|size54923	38727	38806	-
comp750_c0_seq1	exon3	scaffold3302|size54923	34449	34477	-
comp719_c1_seq1	exon1	scaffold1177|size112535	44888	45017	+
comp719_c1_seq1	exon2	scaffold1177|size112535	47018	47102	+
comp719_c1_seq1	exon3	scaffold1177|size112535	49040	49049	+
comp750_c1_seq1	exon1	scaffold3302|size54923	41601	41797	-
comp750_c1_seq1	exon2	scaffold3302|size54923	40288	40318	-
comp750_c1_seq1	exon1	scaffold35935|size2506	340	406	+
comp750_c1_seq1	exon1	scaffold6165|size36949	30600	30666	-
comp752_c0_seq1	exon1	scaffold1302|size105911	36027	36066	-
comp752_c0_seq1	exon2	scaffold1302|size105911	31970	32026	-
comp752_c0_seq1	exon3	scaffold1302|size105911	26506	26853	-
comp704_c0_seq1	exon1	scaffold250|size264018	45508	46137	+
comp756_c0_seq1	exon1	scaffold3445|size102998	23069	23272	+
comp761_c0_seq1	exon1	scaffold6797|size29156	11932	12187	+
comp761_c1_seq1	exon1	scaffold6797|size29156	12295	12627	+
comp762_c0_seq1	exon1	scaffold6016|size41251	22714	22976	+
comp759_c1_seq1	exon1	scaffold6261|size60128	37571	37917	+
comp745_c0_seq1	exon1	scaffold2390|size187200	56960	57745	-
comp762_c1_seq1	exon1	scaffold6016|size41251	22410	22726	+
comp753_c0_seq1	exon1	scaffold23|size1000275	745205	745818	+
comp758_c0_seq1	exon1	scaffold548|size223331	104180	104458	-
comp760_c0_seq1	exon1	scaffold3822|size48480	10531	10719	+
comp760_c0_seq1	exon2	scaffold3822|size48480	11017	11105	+
comp760_c0_seq1	exon3	scaffold3822|size48480	11727	11811	+
comp759_c0_seq1	exon1	scaffold6261|size60128	23329	23381	+
comp759_c0_seq1	exon2	scaffold6261|size60128	23459	23652	+
comp759_c0_seq1	exon3	scaffold6261|size60128	37366	37547	+
comp755_c0_seq1	exon1	scaffold2145|size211796	34596	34745	+
comp755_c0_seq1	exon2	scaffold2145|size211796	36103	36172	+
comp755_c0_seq1	exon3	scaffold2145|size211796	39506	39526	+
comp757_c0_seq1	exon1	scaffold1365|size102801	60134	60328	+
comp757_c0_seq1	exon2	scaffold1365|size102801	63689	63867	+
comp754_c0_seq2	exon1	scaffold1904|size82477	18469	18717	+
comp754_c0_seq2	exon2	scaffold1904|size82477	20011	20161	+
comp754_c0_seq2	exon3	scaffold1904|size82477	23804	23922	+
comp754_c0_seq2	exon4	scaffold1904|size82477	25669	25692	+
comp767_c0_seq1	exon1	scaffold6814|size33599	7016	7086	+
comp767_c0_seq1	exon2	scaffold6814|size33599	7978	8148	+
comp767_c0_seq1	exon3	scaffold6814|size33599	8942	9053	+
comp669_c0_seq2	exon1	scaffold1117|size140468	26624	27022	+
comp669_c0_seq2	exon1	scaffold49434|size1556	720	914	+
comp669_c0_seq2	exon2	scaffold49434|size1556	1438	1519	+
comp669_c0_seq2	exon1	scaffold75519|size967	50	255	-
comp773_c0_seq1	exon1	scaffold6213|size31818	2088	2220	+
comp773_c0_seq1	exon2	scaffold6213|size31818	3387	3620	+
comp772_c0_seq1	exon2	scaffold23|size1000275	538852	538912	-
comp772_c0_seq1	exon3	scaffold23|size1000275	538257	538309	-
comp772_c0_seq1	exon4	scaffold23|size1000275	537159	537216	-
comp772_c0_seq1	exon5	scaffold23|size1000275	536857	536940	-
comp772_c0_seq1	exon6	scaffold23|size1000275	535729	535860	-
comp772_c0_seq1	exon7	scaffold23|size1000275	535122	535234	-
comp766_c0_seq1	exon1	scaffold2556|size82293	28475	28581	-
comp766_c0_seq1	exon2	scaffold2556|size82293	27266	27438	-
comp766_c0_seq1	exon3	scaffold2556|size82293	23751	23844	-
comp779_c1_seq1	exon1	scaffold13265|size13718	3859	3948	+
comp779_c1_seq1	exon2	scaffold13265|size13718	4519	4649	+
comp779_c1_seq1	exon3	scaffold13265|size13718	5294	5320	+
comp779_c0_seq1	exon1	scaffold13265|size13718	5301	5499	+
comp779_c0_seq1	exon2	scaffold13265|size13718	6749	6937	+
comp768_c0_seq2	exon1	scaffold226|size257197	199791	199880	+
comp768_c0_seq2	exon2	scaffold226|size257197	200361	200539	+
comp768_c0_seq2	exon3	scaffold226|size257197	201148	201285	+
comp768_c0_seq2	exon4	scaffold226|size257197	201743	201800	+
comp781_c1_seq1	exon1	scaffold5137|size55356	14239	14647	-
comp782_c0_seq1	exon1	scaffold2846|size65136	42923	43173	-
comp781_c0_seq1	exon1	scaffold5137|size55356	13792	14190	-
comp780_c1_seq1	exon1	scaffold5036|size103374	80543	80600	+
comp780_c1_seq1	exon2	scaffold5036|size103374	80856	81010	+
comp785_c1_seq1	exon1	scaffold1725|size164759	24448	24715	+
comp783_c0_seq1	exon1	scaffold1531|size95742	13920	14185	-
comp782_c1_seq1	exon1	scaffold2846|size65136	42778	42939	-
comp782_c1_seq1	exon2	scaffold2846|size65136	40052	40116	-
comp778_c0_seq1	exon1	scaffold1786|size168994	79329	79719	+
comp778_c0_seq1	exon2	scaffold1786|size168994	81921	81961	+
comp787_c0_seq1	exon1	scaffold379|size211343	96474	96602	+
comp768_c0_seq1	exon3	scaffold7163|size27622	8803	8837	-
comp768_c0_seq1	exon1	scaffold226|size257197	201778	201800	+
comp754_c0_seq1	exon1	scaffold2847|size65038	57699	58237	-
comp754_c0_seq1	exon2	scaffold2847|size65038	56807	56957	-
comp754_c0_seq1	exon3	scaffold2847|size65038	54037	54155	-
comp789_c1_seq1	exon1	scaffold5879|size114896	110072	110295	+
comp765_c0_seq1	exon1	scaffold14334|size20289	10084	10319	+
comp765_c0_seq1	exon1	scaffold14334|size20289	16380	16609	-
comp765_c0_seq1	exon1	scaffold3597|size51097	4784	4825	-
comp765_c0_seq1	exon1	scaffold7802|size25336	1385	1405	+
comp790_c1_seq1	exon1	scaffold1220|size173398	67091	67659	+
comp794_c0_seq1	exon1	scaffold3973|size47137	45828	46053	-
comp794_c1_seq1	exon1	scaffold3973|size47137	46063	46330	-
comp776_c0_seq1	exon1	scaffold9860|size22732	67	157	+
comp776_c0_seq1	exon2	scaffold9860|size22732	463	612	+
comp776_c0_seq1	exon3	scaffold9860|size22732	21049	21265	+
comp776_c0_seq1	exon1	scaffold25520|size4932	2448	2559	-
comp776_c0_seq1	exon2	scaffold25520|size4932	2022	2146	-
comp776_c0_seq1	exon3	scaffold25520|size4932	288	504	-
comp787_c1_seq1	exon1	scaffold379|size211343	97444	97466	+
comp787_c1_seq1	exon2	scaffold379|size211343	98316	98670	+
comp790_c0_seq1	exon1	scaffold1220|size173398	65404	65452	+
comp790_c0_seq1	exon2	scaffold1220|size173398	65943	66050	+
comp790_c0_seq1	exon3	scaffold1220|size173398	66436	66547	+
comp790_c0_seq1	exon4	scaffold1220|size173398	66994	67088	+
comp793_c0_seq1	exon1	scaffold140|size309166	32469	32959	-
comp793_c1_seq1	exon1	scaffold140|size309166	32945	33265	-
comp803_c0_seq1	exon1	scaffold20895|size6705	3954	4208	+
comp803_c1_seq1	exon1	scaffold20895|size6705	3532	3929	+
comp800_c0_seq1	exon1	scaffold3738|size49561	46577	46800	-
comp796_c0_seq1	exon1	scaffold39|size436947	413971	414283	-
comp807_c0_seq1	exon1	scaffold7094|size28923	19682	19874	-
comp807_c0_seq1	exon2	scaffold7094|size28923	19413	19447	-
comp801_c1_seq1	exon1	scaffold2153|size75857	11858	11950	+
comp801_c1_seq1	exon2	scaffold2153|size75857	12665	12817	+
comp801_c1_seq1	exon3	scaffold2153|size75857	13948	14044	+
comp801_c1_seq1	exon4	scaffold2153|size75857	14946	15260	+
comp806_c0_seq1	exon1	scaffold1314|size105107	48027	48286	-
comp801_c0_seq1	exon1	scaffold2153|size75857	9069	9103	+
comp801_c0_seq1	exon2	scaffold2153|size75857	9541	9623	+
comp801_c0_seq1	exon3	scaffold2153|size75857	11067	11253	+
comp801_c0_seq1	exon4	scaffold2153|size75857	11849	11869	+
comp795_c0_seq1	exon1	scaffold149|size379099	158297	158678	+
comp806_c1_seq1	exon1	scaffold1314|size105107	47764	47972	-
comp798_c0_seq1	exon1	scaffold560|size244321	214733	214945	-
comp789_c0_seq1	exon1	scaffold5879|size114896	84313	84428	+
comp789_c0_seq1	exon2	scaffold5879|size114896	108512	108554	+
comp789_c0_seq1	exon3	scaffold5879|size114896	109970	110087	+
comp658_c0_seq1	exon1	scaffold15757|size23180	12164	12285	-
comp658_c0_seq1	exon2	scaffold15757|size23180	11916	12010	-
comp658_c0_seq1	exon1	scaffold34514|size2667	221	307	+
comp658_c0_seq1	exon2	scaffold34514|size2667	998	1122	+
comp658_c0_seq1	exon1	scaffold8951|size21962	18408	18530	-
comp658_c0_seq1	exon1	scaffold2236|size89651	50011	50122	-
comp658_c0_seq1	exon1	scaffold17199|size9419	4537	4657	+
comp804_c0_seq1	exon1	scaffold6728|size59132	9617	9759	-
comp804_c0_seq1	exon2	scaffold6728|size59132	2415	2728	-
comp810_c1_seq1	exon1	scaffold9741|size32242	25302	25352	+
comp810_c1_seq1	exon2	scaffold9741|size32242	25708	25746	+
comp810_c1_seq1	exon3	scaffold9741|size32242	26706	26790	+
comp810_c1_seq1	exon4	scaffold9741|size32242	26874	27006	+
comp808_c1_seq1	exon1	scaffold2047|size133347	118384	118693	+
comp797_c0_seq1	exon1	scaffold2459|size105438	11801	11918	-
comp797_c0_seq1	exon2	scaffold2459|size105438	11605	11681	-
comp797_c0_seq1	exon3	scaffold2459|size105438	11370	11427	-
comp797_c0_seq1	exon1	scaffold277811|size236	3	34	-
comp808_c0_seq1	exon1	scaffold2047|size133347	118181	118404	+
comp802_c0_seq1	exon1	scaffold1590|size96695	78180	78287	-
comp802_c0_seq1	exon2	scaffold1590|size96695	77807	77929	-
comp802_c0_seq1	exon3	scaffold1590|size96695	77563	77573	-
comp807_c2_seq1	exon1	scaffold2131|size161912	63994	64027	-
comp807_c2_seq1	exon2	scaffold2131|size161912	63562	63720	-
comp807_c2_seq1	exon3	scaffold2131|size161912	58554	58773	-
comp807_c2_seq1	exon4	scaffold2131|size161912	58041	58147	-
comp814_c0_seq1	exon1	scaffold37105|size2378	23	275	+
comp814_c0_seq1	exon1	scaffold3825|size48419	10119	10367	-
comp814_c0_seq1	exon1	scaffold202884|size343	59	321	-
comp823_c0_seq1	exon1	scaffold3270|size96745	89977	90309	-
comp821_c0_seq1	exon1	scaffold121|size323255	222595	222797	-
comp822_c0_seq1	exon1	scaffold1463|size134814	118830	119085	+
comp824_c0_seq1	exon1	scaffold22745|size8592	3605	3930	-
comp824_c0_seq1	exon1	scaffold22207|size5952	682	1007	-
comp834_c0_seq1	exon1	scaffold9169|size21371	2667	2886	-
comp807_c1_seq1	exon1	scaffold2131|size161912	57935	58051	-
comp807_c1_seq1	exon2	scaffold2131|size161912	57287	57483	-
comp807_c1_seq1	exon3	scaffold2131|size161912	56712	56732	-
comp815_c0_seq1	exon1	scaffold1141|size232345	63017	63333	+
comp820_c0_seq1	exon1	scaffold1961|size235327	105798	106118	-
comp838_c0_seq1	exon1	scaffold4642|size41259	6860	7192	+
comp836_c0_seq1	exon1	scaffold4884|size79456	29892	29997	-
comp836_c0_seq1	exon2	scaffold4884|size79456	29175	29307	-
comp813_c0_seq1	exon1	scaffold2533|size150546	120625	120689	+
comp813_c0_seq1	exon2	scaffold2533|size150546	126533	126653	+
comp813_c0_seq1	exon3	scaffold2533|size150546	142616	142711	+
comp840_c0_seq1	exon1	scaffold1012|size199896	51666	51970	-
comp842_c0_seq1	exon1	scaffold24755|size4823	1863	2044	+
comp828_c0_seq1	exon1	scaffold115|size622583	555137	555526	+
comp854_c0_seq1	exon1	scaffold17615|size21076	13924	14189	+
comp841_c0_seq1	exon1	scaffold1620|size135429	45653	46186	+
comp826_c0_seq1	exon1	scaffold9292|size46034	41657	42115	+
comp859_c0_seq1	exon1	scaffold73435|size991	52	518	-
comp846_c0_seq1	exon1	scaffold3119|size87262	24761	24803	-
comp846_c0_seq1	exon2	scaffold3119|size87262	24412	24463	-
comp846_c0_seq1	exon3	scaffold3119|size87262	24015	24069	-
comp846_c0_seq1	exon4	scaffold3119|size87262	23447	23519	-
comp846_c0_seq1	exon5	scaffold3119|size87262	23312	23363	-
comp855_c0_seq1	exon1	scaffold12970|size17240	1613	1667	+
comp855_c0_seq1	exon2	scaffold12970|size17240	3648	3726	+
comp855_c0_seq1	exon3	scaffold12970|size17240	4013	4066	+
comp855_c0_seq1	exon4	scaffold12970|size17240	4295	4378	+
comp855_c0_seq1	exon5	scaffold12970|size17240	5531	5631	+
comp855_c0_seq1	exon6	scaffold12970|size17240	6185	6314	+
comp855_c0_seq1	exon7	scaffold12970|size17240	8520	8556	+
comp857_c0_seq1	exon1	scaffold9667|size68528	35867	36371	-
comp858_c0_seq1	exon1	scaffold12723|size34203	10113	10119	+
comp858_c0_seq1	exon2	scaffold12723|size34203	10758	10905	+
comp858_c0_seq1	exon3	scaffold12723|size34203	14058	14196	+
comp858_c0_seq1	exon4	scaffold12723|size34203	14393	14490	+
comp788_c0_seq1	exon1	scaffold224|size515516	197380	197636	+
comp861_c0_seq1	exon1	scaffold24637|size9282	6159	6264	-
comp861_c0_seq1	exon2	scaffold24637|size9282	1014	1118	-
comp861_c0_seq1	exon1	scaffold72239|size1006	715	912	-
comp861_c0_seq1	exon1	scaffold55381|size1332	668	877	-
comp863_c0_seq1	exon1	scaffold1219|size282341	93071	93386	-
comp849_c0_seq1	exon1	scaffold1557|size315630	235178	235671	-
comp849_c0_seq1	exon2	scaffold1557|size315630	231299	231457	-
comp849_c0_seq1	exon3	scaffold1557|size315630	229104	229167	-
comp873_c0_seq1	exon1	scaffold1642|size96557	95370	95646	+
comp871_c0_seq1	exon1	scaffold23834|size9632	8442	8675	-
comp871_c0_seq1	exon2	scaffold23834|size9632	4220	4457	-
comp851_c0_seq1	exon1	scaffold613|size165523	73944	74238	+
comp872_c0_seq1	exon1	scaffold21337|size6443	4333	4702	-
comp872_c0_seq1	exon1	scaffold22280|size8022	5334	5706	+
comp866_c0_seq1	exon1	scaffold527|size178462	108008	108605	+
comp875_c0_seq1	exon1	scaffold18938|size10134	9440	9704	+
comp879_c0_seq1	exon1	scaffold8503|size23166	3447	3780	+
comp885_c0_seq1	exon1	scaffold4821|size41783	24024	24286	-
comp888_c0_seq1	exon1	scaffold7812|size25300	17058	17309	-
comp887_c0_seq1	exon1	scaffold10262|size30739	18728	19001	+
comp817_c0_seq1	exon1	scaffold625|size182219	90990	91334	-
comp889_c0_seq1	exon1	scaffold5833|size59258	29278	29507	+
comp890_c0_seq1	exon1	scaffold11531|size16517	15527	15891	+
comp867_c0_seq1	exon1	scaffold5452|size39659	25148	25433	-
comp891_c0_seq1	exon1	scaffold3697|size67684	42152	42501	+
comp891_c0_seq1	exon2	scaffold3697|size67684	42701	42764	+
comp884_c0_seq1	exon1	scaffold67097|size1079	726	995	+
comp884_c0_seq1	exon1	scaffold66526|size1087	675	915	-
comp884_c0_seq1	exon1	scaffold23387|size5392	1070	1322	+
comp877_c0_seq1	exon1	scaffold1411|size269067	81738	82144	-
comp902_c0_seq1	exon1	scaffold6705|size44694	26650	27128	+
comp908_c0_seq1	exon1	scaffold2482|size68179	18970	19213	+
comp878_c0_seq1	exon1	scaffold102|size333041	122246	122343	-
comp878_c0_seq1	exon2	scaffold102|size333041	122017	122078	-
comp878_c0_seq1	exon3	scaffold102|size333041	117756	117822	-
comp878_c0_seq1	exon4	scaffold102|size333041	114266	114296	-
comp881_c0_seq1	exon1	scaffold370|size220803	93227	93321	-
comp881_c0_seq1	exon2	scaffold370|size220803	90833	91228	-
comp786_c0_seq1	exon1	scaffold4431|size53453	30123	30189	+
comp786_c0_seq1	exon2	scaffold4431|size53453	33626	33658	+
comp786_c0_seq1	exon3	scaffold4431|size53453	33675	33719	+
comp786_c0_seq1	exon4	scaffold4431|size53453	40211	40379	+
comp897_c0_seq1	exon1	scaffold3052|size65814	58562	58715	+
comp897_c0_seq1	exon2	scaffold3052|size65814	61090	61130	+
comp897_c0_seq1	exon3	scaffold3052|size65814	61205	61506	+
comp848_c0_seq1	exon1	scaffold1144|size114496	73612	74138	-
comp874_c0_seq1	exon1	scaffold6861|size51437	39705	39998	-
comp874_c0_seq1	exon2	scaffold6861|size51437	39378	39474	-
comp874_c0_seq1	exon3	scaffold6861|size51437	39172	39258	-
comp874_c0_seq1	exon1	scaffold22458|size5811	2023	2267	-
comp874_c0_seq1	exon2	scaffold22458|size5811	1654	1750	-
comp874_c0_seq1	exon3	scaffold22458|size5811	1473	1559	-
comp916_c0_seq1	exon1	scaffold7316|size29509	17063	17122	+
comp916_c0_seq1	exon2	scaffold7316|size29509	17954	18262	+
comp917_c0_seq1	exon1	scaffold3079|size58273	45292	45623	+
comp927_c0_seq1	exon1	scaffold11464|size16659	15270	15508	+
comp912_c0_seq1	exon1	scaffold888|size133662	96737	97373	-
comp900_c0_seq1	exon1	scaffold674|size343087	42561	42814	-
comp903_c0_seq1	exon1	scaffold1679|size89755	75159	75531	+
comp933_c0_seq1	exon1	scaffold6459|size30593	8472	8761	+
comp931_c0_seq1	exon1	scaffold15416|size24382	17053	17090	-
comp931_c0_seq1	exon2	scaffold15416|size24382	9376	9610	-
comp934_c0_seq1	exon1	scaffold28454|size3645	3476	3534	-
comp934_c0_seq1	exon2	scaffold28454|size3645	2947	2984	-
comp934_c0_seq1	exon3	scaffold28454|size3645	2462	2605	-
comp934_c0_seq2	exon1	scaffold28454|size3645	3476	3534	-
comp934_c0_seq2	exon2	scaffold28454|size3645	2947	2984	-
comp934_c0_seq2	exon3	scaffold28454|size3645	2462	2593	-
comp926_c0_seq1	exon1	scaffold616|size164757	8260	9114	-
comp924_c0_seq1	exon1	scaffold689|size169122	138242	138828	-
comp928_c0_seq1	exon1	scaffold128|size318954	193158	193681	+
comp932_c0_seq1	exon1	scaffold2294|size128253	100583	100955	+
comp935_c0_seq1	exon1	scaffold3444|size53207	21003	21286	+
comp870_c0_seq1	exon1	scaffold327|size594445	9713	10115	+
comp941_c0_seq1	exon1	scaffold3830|size48376	5081	5404	+
comp936_c0_seq1	exon1	scaffold1514|size119352	64351	64464	+
comp936_c0_seq1	exon2	scaffold1514|size119352	64862	65076	+
comp796_c1_seq1	exon1	scaffold39|size436947	413715	413954	-
comp937_c0_seq1	exon1	scaffold804|size141333	63748	63809	+
comp937_c0_seq1	exon2	scaffold804|size141333	63905	64008	+
comp937_c0_seq1	exon3	scaffold804|size141333	64518	64743	+
comp940_c0_seq1	exon1	scaffold6847|size37904	35226	35341	+
comp940_c0_seq1	exon2	scaffold6847|size37904	35418	35602	+
comp940_c0_seq1	exon3	scaffold6847|size37904	36785	36843	+
comp943_c0_seq1	exon1	scaffold10616|size18177	1214	1359	+
comp943_c0_seq1	exon2	scaffold10616|size18177	2595	2689	+
comp953_c0_seq1	exon1	scaffold86425|size860	635	860	+
comp938_c0_seq1	exon1	scaffold1783|size88529	82773	82817	+
comp938_c0_seq1	exon2	scaffold1783|size88529	82962	83087	+
comp938_c0_seq1	exon3	scaffold1783|size88529	83560	83653	+
comp938_c0_seq1	exon4	scaffold1783|size88529	83919	84105	+
comp938_c0_seq1	exon5	scaffold1783|size88529	84849	84881	+
comp949_c0_seq1	exon1	scaffold4613|size41421	39210	39525	+
comp911_c0_seq1	exon4	scaffold9944|size50796	5977	6143	+
comp911_c0_seq1	exon1	scaffold266026|size247	99	145	+
comp911_c0_seq1	exon1	scaffold7972|size24775	24551	24597	-
comp957_c0_seq1	exon1	scaffold15642|size10894	10400	10678	-
comp950_c0_seq1	exon1	scaffold5500|size47299	28596	28693	+
comp950_c0_seq1	exon2	scaffold5500|size47299	41497	41615	+
comp950_c0_seq1	exon3	scaffold5500|size47299	43044	43132	+
comp964_c0_seq1	exon1	scaffold5764|size49956	17354	17658	-
comp915_c0_seq1	exon1	scaffold796|size153045	9474	9878	+
comp970_c0_seq1	exon1	scaffold9814|size19882	3260	3658	-
comp948_c0_seq1	exon1	scaffold106|size461929	273115	273680	+
comp975_c0_seq1	exon1	scaffold16111|size10423	1129	1423	-
comp971_c0_seq1	exon1	scaffold16329|size23306	13440	13657	+
comp971_c0_seq1	exon2	scaffold16329|size23306	13668	13803	+
comp947_c0_seq1	exon1	scaffold2002|size80303	7268	7595	+
comp972_c0_seq1	exon1	scaffold13800|size29016	11500	11776	+
comp986_c0_seq1	exon1	scaffold19999|size9920	9122	9320	-
comp982_c0_seq1	exon1	scaffold133|size400424	386934	387200	-
comp981_c0_seq1	exon1	scaffold159394|size464	2	385	-
comp968_c0_seq1	exon1	scaffold549|size174073	99069	99270	+
comp978_c0_seq1	exon1	scaffold33121|size2834	268	764	-
comp978_c0_seq1	exon1	scaffold3213|size56314	12599	13105	-
comp978_c0_seq1	exon1	scaffold19805|size7381	3642	4110	-
comp984_c0_seq1	exon1	scaffold13260|size13722	7843	7991	-
comp984_c0_seq1	exon2	scaffold13260|size13722	4956	5237	-
comp984_c0_seq1	exon3	scaffold13260|size13722	4409	4492	-
comp984_c0_seq1	exon4	scaffold13260|size13722	3884	4057	-
comp984_c0_seq1	exon5	scaffold13260|size13722	1460	1527	-
comp980_c0_seq1	exon1	scaffold5384|size55199	25438	25670	+
comp980_c0_seq1	exon2	scaffold5384|size55199	27188	27330	+
comp980_c0_seq1	exon3	scaffold5384|size55199	28060	28225	+
comp980_c0_seq1	exon4	scaffold5384|size55199	30674	30809	+
comp980_c0_seq1	exon5	scaffold5384|size55199	31606	31705	+
comp983_c0_seq1	exon1	scaffold666|size244239	114996	115235	-
comp962_c0_seq1	exon1	scaffold2422|size118763	21655	22002	+
comp976_c0_seq1	exon1	scaffold89|size746843	727363	727775	+
comp966_c0_seq1	exon1	scaffold17|size617422	219534	219888	+
comp993_c0_seq1	exon1	scaffold18943|size7982	6651	6958	-
comp993_c0_seq1	exon1	scaffold14862|size11717	1428	1729	+
comp988_c0_seq1	exon1	scaffold5285|size36981	258	471	+
comp997_c0_seq1	exon1	scaffold4964|size41431	37696	38121	+
comp998_c0_seq1	exon1	scaffold10423|size39374	18089	18510	+
comp974_c0_seq1	exon1	scaffold879|size225332	39750	40070	+
comp974_c0_seq1	exon1	scaffold7571|size30241	19113	19383	+
comp1002_c0_seq1	exon1	scaffold102|size333041	17228	17466	-
comp973_c0_seq1	exon1	scaffold10712|size26887	13097	13629	+
comp1007_c0_seq1	exon1	scaffold17596|size9058	6357	6736	-
comp1001_c0_seq1	exon1	scaffold3842|size67782	4195	4327	+
comp1001_c0_seq1	exon2	scaffold3842|size67782	5062	5229	+
comp1001_c0_seq1	exon3	scaffold3842|size67782	5390	5401	+
comp999_c0_seq1	exon1	scaffold7080|size27925	7905	8077	+
comp999_c0_seq1	exon1	scaffold99083|size764	252	282	+
comp999_c0_seq1	exon1	scaffold109568|size693	479	513	-
comp1004_c0_seq1	exon1	scaffold4088|size45824	28816	28927	-
comp1004_c0_seq1	exon2	scaffold4088|size45824	28544	28651	-
comp1004_c0_seq1	exon3	scaffold4088|size45824	28387	28423	-
comp1004_c0_seq1	exon4	scaffold4088|size45824	27412	28111	-
comp1003_c0_seq1	exon1	scaffold1366|size115089	71076	71577	-
comp1013_c0_seq1	exon1	scaffold4776|size40317	21946	22581	+
comp991_c0_seq1	exon1	scaffold6581|size49529	36190	36499	-
comp991_c0_seq1	exon1	scaffold234960|size284	17	56	-
comp991_c0_seq1	exon1	scaffold223664|size303	17	56	-
comp995_c0_seq1	exon1	scaffold315|size227987	126038	126177	+
comp995_c0_seq1	exon2	scaffold315|size227987	126891	127031	+
comp995_c0_seq1	exon3	scaffold315|size227987	128533	128684	+
comp995_c0_seq1	exon4	scaffold315|size227987	129929	130045	+
comp995_c0_seq1	exon5	scaffold315|size227987	130186	130421	+
comp995_c0_seq1	exon6	scaffold315|size227987	131771	131797	+
comp1021_c0_seq1	exon1	scaffold7622|size37600	1360	1483	+
comp1021_c0_seq1	exon2	scaffold7622|size37600	1595	1690	+
comp1021_c0_seq1	exon3	scaffold7622|size37600	1973	2122	+
comp1019_c0_seq1	exon1	scaffold5360|size36542	27915	28234	+
comp1006_c0_seq1	exon3	scaffold960|size126951	47024	47263	-
comp1006_c0_seq1	exon4	scaffold960|size126951	29804	29992	-
comp1006_c0_seq1	exon5	scaffold960|size126951	29196	29264	-
comp1006_c0_seq1	exon6	scaffold960|size126951	27119	27161	-
comp1024_c0_seq1	exon1	scaffold6906|size37140	2690	3024	+
comp1025_c0_seq1	exon1	scaffold9080|size27183	2266	2484	-
comp1023_c0_seq1	exon1	scaffold720|size150913	50964	51166	+
comp1011_c0_seq1	exon1	scaffold7645|size88969	36097	36276	-
comp1011_c0_seq1	exon2	scaffold7645|size88969	34879	34966	-
comp1011_c0_seq1	exon3	scaffold7645|size88969	26100	26181	-
comp1011_c0_seq1	exon4	scaffold7645|size88969	23095	23125	-
comp1011_c0_seq1	exon1	scaffold300620|size216	1	53	+
comp944_c0_seq1	exon1	scaffold3993|size53171	36519	37233	-
comp994_c0_seq1	exon1	scaffold9553|size32963	8442	9010	-
comp1033_c0_seq1	exon1	scaffold2723|size66046	35675	35712	-
comp1033_c0_seq1	exon2	scaffold2723|size66046	34088	34194	-
comp1033_c0_seq1	exon3	scaffold2723|size66046	33002	33138	-
comp1032_c0_seq1	exon1	scaffold7648|size28651	21706	21840	+
comp1032_c0_seq1	exon2	scaffold7648|size28651	22271	22317	+
comp1032_c0_seq1	exon3	scaffold7648|size28651	22741	22779	+
comp1032_c0_seq1	exon4	scaffold7648|size28651	23298	23370	+
comp1032_c0_seq1	exon5	scaffold7648|size28651	24291	24422	+
comp1032_c0_seq1	exon6	scaffold7648|size28651	24960	25066	+
comp1032_c0_seq1	exon7	scaffold7648|size28651	25551	25559	+
comp1027_c0_seq1	exon1	scaffold38714|size2220	387	549	+
comp1027_c0_seq1	exon2	scaffold38714|size2220	1445	1493	+
comp1017_c0_seq1	exon1	scaffold5221|size37934	18278	18527	-
comp1017_c0_seq1	exon2	scaffold5221|size37934	17939	18051	-
comp1017_c0_seq1	exon3	scaffold5221|size37934	17575	17695	-
comp1017_c0_seq1	exon4	scaffold5221|size37934	17108	17486	-
comp1014_c0_seq1	exon1	scaffold121|size323255	128393	128839	-
comp1039_c0_seq1	exon1	scaffold9298|size60837	49418	49700	-
comp1035_c0_seq1	exon1	scaffold11164|size17106	5321	6336	+
comp1044_c0_seq1	exon1	scaffold5782|size34044	32998	33213	-
comp1037_c0_seq1	exon1	scaffold74010|size984	257	589	+
comp1037_c0_seq1	exon1	scaffold113231|size670	254	611	-
comp1037_c0_seq1	exon1	scaffold75151|size971	247	593	-
comp1037_c0_seq1	exon1	scaffold150606|size495	11	200	+
comp1037_c0_seq1	exon2	scaffold150606|size495	227	368	+
comp1043_c0_seq1	exon1	scaffold3841|size48338	14281	14368	-
comp1043_c0_seq1	exon2	scaffold3841|size48338	13715	13791	-
comp1043_c0_seq1	exon3	scaffold3841|size48338	13418	13520	-
comp1038_c0_seq1	exon1	scaffold776|size190766	73461	73738	+
comp1042_c0_seq1	exon1	scaffold5527|size76297	63859	64141	-
comp1047_c0_seq1	exon1	scaffold1073|size129297	95414	95663	+
comp1047_c0_seq1	exon2	scaffold1073|size129297	95911	95932	+
comp979_c0_seq1	exon1	scaffold427|size229502	151160	151208	-
comp979_c0_seq1	exon2	scaffold427|size229502	150931	151042	-
comp979_c0_seq1	exon3	scaffold427|size229502	150482	150569	-
comp979_c0_seq1	exon4	scaffold427|size229502	150283	150353	-
comp979_c0_seq1	exon5	scaffold427|size229502	149900	150001	-
comp979_c0_seq1	exon6	scaffold427|size229502	147841	148101	-
comp958_c0_seq1	exon1	scaffold2201|size86022	52951	53498	-
comp958_c0_seq1	exon2	scaffold2201|size86022	46907	47020	-
comp958_c0_seq1	exon3	scaffold2201|size86022	43967	44163	-
comp1048_c0_seq1	exon1	scaffold3620|size50855	34638	35212	+
comp1058_c0_seq1	exon1	scaffold129639|size579	138	501	-
comp1047_c0_seq2	exon1	scaffold1073|size129297	95414	96058	+
comp1054_c0_seq1	exon1	scaffold1857|size83790	45049	45171	-
comp1054_c0_seq1	exon2	scaffold1857|size83790	44685	44719	-
comp1054_c0_seq1	exon3	scaffold1857|size83790	43774	43966	-
comp1054_c0_seq1	exon4	scaffold1857|size83790	42644	42723	-
comp1022_c0_seq1	exon1	scaffold11867|size31137	14781	14831	-
comp1022_c0_seq1	exon2	scaffold11867|size31137	10396	10514	-
comp1022_c0_seq1	exon3	scaffold11867|size31137	9793	9891	-
comp1022_c0_seq1	exon4	scaffold11867|size31137	9437	9556	-
comp1022_c0_seq1	exon5	scaffold11867|size31137	8777	8869	-
comp1022_c0_seq1	exon6	scaffold11867|size31137	8203	8331	-
comp1022_c0_seq1	exon1	scaffold5411|size98237	14681	14732	-
comp1022_c0_seq1	exon2	scaffold5411|size98237	14162	14194	-
comp1056_c0_seq1	exon1	scaffold422|size224821	9847	10084	-
comp1056_c0_seq1	exon1	scaffold81350|size906	138	374	+
comp1051_c0_seq1	exon1	scaffold3614|size122830	83764	84264	+
comp1060_c0_seq1	exon1	scaffold3145|size123279	10767	11120	+
comp989_c0_seq1	exon1	scaffold1327|size104490	52136	52317	+
comp989_c0_seq1	exon2	scaffold1327|size104490	52422	52558	+
comp989_c0_seq1	exon1	scaffold10361|size18695	15260	15577	+
comp1061_c0_seq1	exon1	scaffold2904|size60881	56389	56395	-
comp1061_c0_seq1	exon2	scaffold2904|size60881	56131	56220	-
comp1061_c0_seq1	exon3	scaffold2904|size60881	55221	55414	-
comp1061_c0_seq1	exon4	scaffold2904|size60881	53061	53334	-
comp1065_c0_seq1	exon1	scaffold7545|size55206	15745	16246	+
comp1062_c0_seq1	exon1	scaffold19|size587043	96904	97457	+
comp1072_c0_seq1	exon1	scaffold24756|size4823	2947	2993	-
comp1072_c0_seq1	exon2	scaffold24756|size4823	1020	1181	-
comp1063_c0_seq1	exon1	scaffold571|size237649	87224	87402	-
comp1063_c0_seq1	exon2	scaffold571|size237649	86813	86899	-
comp1063_c0_seq1	exon3	scaffold571|size237649	85934	86254	-
comp1074_c0_seq1	exon1	scaffold21302|size16568	9820	9934	-
comp1074_c0_seq1	exon2	scaffold21302|size16568	3603	3755	-
comp1053_c0_seq1	exon1	scaffold2582|size66482	41458	41557	+
comp1053_c0_seq1	exon2	scaffold2582|size66482	45465	45549	+
comp1053_c0_seq1	exon3	scaffold2582|size66482	47329	47517	+
comp1053_c0_seq1	exon4	scaffold2582|size66482	48238	48312	+
comp1053_c0_seq1	exon5	scaffold2582|size66482	48685	48788	+
comp1070_c0_seq1	exon1	scaffold1489|size100905	39907	40185	-
comp1070_c0_seq1	exon2	scaffold1489|size100905	39228	39313	-
comp1076_c0_seq1	exon1	scaffold4404|size43165	9564	9628	-
comp1076_c0_seq1	exon2	scaffold4404|size43165	9366	9420	-
comp1076_c0_seq1	exon3	scaffold4404|size43165	8271	8390	-
comp1055_c0_seq1	exon1	scaffold6383|size66017	48739	48750	-
comp1055_c0_seq1	exon2	scaffold6383|size66017	41093	41210	-
comp1055_c0_seq1	exon3	scaffold6383|size66017	39084	39160	-
comp1055_c0_seq1	exon4	scaffold6383|size66017	33010	33088	-
comp1071_c0_seq1	exon1	scaffold8453|size75499	63569	63840	-
comp1067_c0_seq1	exon1	scaffold342|size310361	254046	254069	+
comp1067_c0_seq1	exon2	scaffold342|size310361	256088	256619	+
comp959_c0_seq1	exon1	scaffold1169|size204297	25255	25703	-
comp1089_c0_seq1	exon1	scaffold3826|size50798	42802	43041	-
comp1087_c0_seq1	exon1	scaffold2924|size60512	46854	46917	+
comp1097_c0_seq1	exon1	scaffold12726|size24211	11542	11564	-
comp1097_c0_seq1	exon2	scaffold12726|size24211	11220	11316	-
comp1097_c0_seq1	exon3	scaffold12726|size24211	11014	11096	-
comp1097_c0_seq1	exon4	scaffold12726|size24211	10517	10589	-
comp1080_c0_seq1	exon1	scaffold4745|size60254	27371	28023	-
comp1081_c0_seq1	exon1	scaffold4908|size81989	5587	6072	+
comp1088_c0_seq1	exon1	scaffold7774|size48838	42374	42601	-
comp1098_c0_seq1	exon1	scaffold3367|size54132	45283	45931	+
comp1104_c0_seq1	exon1	scaffold1028|size121982	119666	119849	-
comp1104_c0_seq1	exon2	scaffold1028|size121982	119597	119642	-
comp1093_c0_seq1	exon1	scaffold5485|size63271	41684	41730	-
comp1093_c0_seq1	exon2	scaffold5485|size63271	41305	41399	-
comp1093_c0_seq1	exon3	scaffold5485|size63271	40190	40242	-
comp1093_c0_seq1	exon4	scaffold5485|size63271	39769	39918	-
comp1093_c0_seq1	exon5	scaffold5485|size63271	39511	39517	-
comp1084_c0_seq1	exon1	scaffold48|size407642	309951	310163	-
comp1114_c0_seq1	exon1	scaffold160732|size459	223	454	+
comp1114_c0_seq1	exon1	scaffold34311|size2694	6	236	-
comp1113_c0_seq1	exon1	scaffold5221|size37934	31341	31594	-
comp1090_c0_seq1	exon1	scaffold167|size498290	72840	73147	-
comp1116_c0_seq1	exon1	scaffold146416|size511	161	378	-
comp1116_c0_seq1	exon1	scaffold146300|size511	161	378	-
comp1123_c0_seq1	exon1	scaffold39191|size2177	1532	1968	-
comp1105_c0_seq1	exon1	scaffold6916|size51842	6766	6795	-
comp1105_c0_seq1	exon2	scaffold6916|size51842	6558	6665	-
comp1105_c0_seq1	exon3	scaffold6916|size51842	6267	6371	-
comp1108_c0_seq1	exon1	scaffold819|size348271	126208	126265	+
comp1108_c0_seq1	exon2	scaffold819|size348271	131814	132041	+
comp1108_c0_seq1	exon3	scaffold819|size348271	135729	135740	+
comp747_c1_seq1	exon1	scaffold10825|size17710	9799	10075	-
comp747_c1_seq1	exon1	scaffold6926|size28619	3721	3969	-
comp747_c1_seq1	exon1	scaffold1038|size154462	48629	48893	+
comp1091_c0_seq1	exon1	scaffold2347|size70902	21788	21977	+
comp1091_c0_seq1	exon2	scaffold2347|size70902	22807	22853	+
comp1091_c0_seq1	exon3	scaffold2347|size70902	23357	23425	+
comp1091_c0_seq1	exon4	scaffold2347|size70902	23749	23767	+
comp1127_c0_seq1	exon1	scaffold4577|size41723	23733	23778	+
comp1127_c0_seq1	exon2	scaffold4577|size41723	24488	24594	+
comp1127_c0_seq1	exon3	scaffold4577|size41723	24851	24909	+
comp1127_c0_seq1	exon4	scaffold4577|size41723	25457	25539	+
comp1095_c0_seq1	exon1	scaffold501|size184691	46666	46813	+
comp1095_c0_seq1	exon2	scaffold501|size184691	47134	47196	+
comp1125_c0_seq1	exon1	scaffold6682|size60176	19520	19850	+
comp1118_c0_seq1	exon1	scaffold327|size594445	345289	345659	+
comp1118_c0_seq1	exon2	scaffold327|size594445	348503	348629	+
comp1118_c0_seq1	exon3	scaffold327|size594445	361500	361681	+
comp1118_c0_seq1	exon4	scaffold327|size594445	362215	362233	+
comp1110_c0_seq1	exon1	scaffold2750|size75988	5407	5539	-
comp1110_c0_seq1	exon2	scaffold2750|size75988	4100	4221	-
comp1110_c0_seq1	exon3	scaffold2750|size75988	3247	3364	-
comp1110_c0_seq1	exon4	scaffold2750|size75988	18	269	-
comp1110_c0_seq1	exon1	scaffold296|size249293	179338	179418	+
comp1124_c0_seq1	exon1	scaffold1556|size129311	110509	110791	+
comp1129_c0_seq1	exon1	scaffold1|size1141856	819251	819784	+
comp1141_c0_seq1	exon1	scaffold15392|size11166	4317	4615	+
comp1146_c0_seq1	exon1	scaffold1662|size93707	21073	21382	-
comp1121_c0_seq1	exon1	scaffold7858|size31405	7916	8283	+
comp1121_c0_seq1	exon2	scaffold7858|size31405	9292	9366	+
comp1121_c0_seq1	exon3	scaffold7858|size31405	9543	9749	+
comp1121_c0_seq1	exon4	scaffold7858|size31405	11131	11218	+
comp1121_c0_seq1	exon5	scaffold7858|size31405	11655	11854	+
comp1121_c0_seq1	exon6	scaffold7858|size31405	12479	12569	+
comp1140_c0_seq2	exon1	scaffold8523|size46888	20096	20254	-
comp1140_c0_seq2	exon2	scaffold8523|size46888	18969	19033	-
comp1140_c0_seq2	exon3	scaffold8523|size46888	18276	18291	-
comp1149_c0_seq1	exon1	scaffold7593|size25975	5328	5432	+
comp1149_c0_seq1	exon2	scaffold7593|size25975	6359	6538	+
comp1143_c0_seq1	exon1	scaffold2108|size154224	34265	34341	-
comp1143_c0_seq1	exon2	scaffold2108|size154224	33815	33895	-
comp1143_c0_seq1	exon3	scaffold2108|size154224	33227	33289	-
comp1143_c0_seq1	exon4	scaffold2108|size154224	32759	32819	-
comp1143_c0_seq1	exon5	scaffold2108|size154224	31224	31445	-
comp1132_c0_seq1	exon1	scaffold4893|size61606	23758	23803	+
comp1132_c0_seq1	exon2	scaffold4893|size61606	23828	24089	+
comp1128_c0_seq1	exon1	scaffold17795|size22998	7799	8198	-
comp1128_c0_seq1	exon2	scaffold17795|size22998	6051	6234	-
comp1128_c0_seq1	exon3	scaffold17795|size22998	5863	5881	-
comp1148_c0_seq1	exon1	scaffold3|size1100479	1051778	1052258	-
comp1050_c0_seq1	exon1	scaffold7479|size77040	24318	24562	+
comp1138_c0_seq1	exon1	scaffold829|size223983	5371	5459	+
comp1138_c0_seq1	exon2	scaffold829|size223983	7826	7943	+
comp1138_c0_seq1	exon3	scaffold829|size223983	8299	8442	+
comp1138_c0_seq1	exon1	scaffold15862|size21818	10963	11021	-
comp1111_c0_seq1	exon1	scaffold23427|size5373	2133	2197	-
comp1111_c0_seq1	exon2	scaffold23427|size5373	1416	1480	-
comp1111_c0_seq1	exon3	scaffold23427|size5373	217	298	-
comp1111_c0_seq1	exon1	scaffold14628|size23361	20962	21026	+
comp1111_c0_seq1	exon2	scaffold14628|size23361	22414	22426	+
comp1111_c0_seq1	exon3	scaffold14628|size23361	22437	22445	+
comp913_c0_seq1	exon1	scaffold10907|size28785	939	1142	+
comp913_c0_seq1	exon2	scaffold10907|size28785	3246	3322	+
comp913_c0_seq1	exon3	scaffold10907|size28785	4367	4469	+
comp913_c0_seq1	exon4	scaffold10907|size28785	6150	6353	+
comp913_c0_seq1	exon5	scaffold10907|size28785	8980	9106	+
comp913_c0_seq1	exon6	scaffold10907|size28785	12540	12598	+
comp913_c0_seq1	exon7	scaffold10907|size28785	14831	14920	+
comp913_c0_seq1	exon1	scaffold9237|size23692	5720	5815	-
comp1158_c0_seq1	exon1	scaffold1064|size120591	109624	109791	+
[truncated: 63,000 more rows]

## Sheet: tx.to.japonica.exon.cont1
transcriptID	exon number	Anguilla contig/scaffold name	start in contig/scaffold (bp)	end in contig/scaffold (bp)	strand w.r.t. contig/scaffold
comp25903_c0_seq1	exon1	scaffold6995|size42575	27192	27346	-
comp25903_c0_seq1	exon2	scaffold6995|size42575	26292	26424	-
comp25903_c0_seq1	exon3	scaffold6995|size42575	25650	25823	-
comp25903_c0_seq1	exon4	scaffold6995|size42575	23565	23759	-
comp25903_c0_seq1	exon5	scaffold6995|size42575	23139	23242	-
comp25903_c0_seq1	exon6	scaffold6995|size42575	22228	22449	-
comp25903_c0_seq1	exon7	scaffold6995|size42575	20368	21307	-
comp25926_c1_seq1	exon1	scaffold6531|size33413	5619	6543	+
comp25923_c0_seq4	exon1	scaffold5250|size52517	35653	35760	-
comp25923_c0_seq4	exon2	scaffold5250|size52517	29715	29940	-
comp25923_c0_seq4	exon3	scaffold5250|size52517	29652	29681	-
comp25926_c2_seq1	exon1	scaffold6531|size33413	6540	7375	+
comp25932_c0_seq1	exon1	scaffold17946|size12386	4081	4421	+
comp25932_c0_seq1	exon2	scaffold17946|size12386	4491	4535	+
comp25928_c1_seq1	exon1	scaffold198|size272397	116669	116878	-
comp25931_c0_seq2	exon1	scaffold1006|size224419	140064	140208	-
comp25931_c0_seq2	exon2	scaffold1006|size224419	137494	137673	-
comp25932_c0_seq3	exon1	scaffold17946|size12386	4537	4855	+
comp25932_c0_seq2	exon1	scaffold17946|size12386	4081	4468	+
comp25925_c0_seq2	exon1	scaffold2315|size91759	74769	75312	+
comp25925_c0_seq2	exon2	scaffold2315|size91759	76824	78163	+
comp25935_c0_seq1	exon1	scaffold1604|size92835	5055	5985	-
comp25934_c0_seq1	exon1	scaffold7907|size27321	21789	22006	-
comp25927_c0_seq1	exon2	scaffold578|size170728	54545	54817	+
comp25927_c0_seq1	exon3	scaffold578|size170728	55619	55875	+
comp25927_c0_seq1	exon4	scaffold578|size170728	56048	56213	+
comp25927_c0_seq1	exon5	scaffold578|size170728	56308	56376	+
comp25927_c0_seq1	exon6	scaffold578|size170728	56513	56722	+
comp25927_c0_seq1	exon7	scaffold578|size170728	57013	57194	+
comp25927_c0_seq1	exon8	scaffold578|size170728	58284	58386	+
comp25927_c0_seq1	exon9	scaffold578|size170728	58495	58800	+
comp25927_c0_seq1	exon10	scaffold578|size170728	59159	59310	+
comp25927_c0_seq1	exon11	scaffold578|size170728	60514	60596	+
comp25927_c0_seq1	exon12	scaffold578|size170728	61079	61233	+
comp25927_c0_seq1	exon13	scaffold578|size170728	61314	62351	+
comp25933_c0_seq1	exon1	scaffold66|size516331	264008	265317	-
comp25904_c0_seq1	exon1	scaffold945|size187464	50263	50302	+
comp25904_c0_seq1	exon2	scaffold945|size187464	50726	50866	+
comp25904_c0_seq1	exon3	scaffold945|size187464	55128	55362	+
comp25904_c0_seq1	exon4	scaffold945|size187464	56525	56604	+
comp25904_c0_seq1	exon5	scaffold945|size187464	62000	62144	+
comp25904_c0_seq1	exon6	scaffold945|size187464	62908	63070	+
comp25904_c0_seq1	exon7	scaffold945|size187464	71175	71353	+
comp25904_c0_seq1	exon8	scaffold945|size187464	72819	73039	+
comp25904_c0_seq1	exon9	scaffold945|size187464	74930	75046	+
comp25904_c0_seq1	exon10	scaffold945|size187464	79516	79551	+
comp25930_c0_seq1	exon1	scaffold221|size495517	172789	172861	+
comp25930_c0_seq1	exon2	scaffold221|size495517	173007	173050	+
comp25930_c0_seq1	exon3	scaffold221|size495517	173157	173311	+
comp25930_c0_seq1	exon4	scaffold221|size495517	173808	173932	+
comp25930_c0_seq1	exon5	scaffold221|size495517	174255	174447	+
comp25930_c0_seq1	exon6	scaffold221|size495517	174899	175149	+
comp25930_c0_seq1	exon7	scaffold221|size495517	175259	175411	+
comp25930_c0_seq1	exon8	scaffold221|size495517	175679	176678	+
comp25929_c0_seq1	exon1	scaffold4719|size40736	16003	16201	-
comp25929_c0_seq1	exon2	scaffold4719|size40736	14961	15102	-
comp25929_c0_seq1	exon3	scaffold4719|size40736	13993	14157	-
comp25929_c0_seq1	exon4	scaffold4719|size40736	13237	13364	-
comp25929_c0_seq1	exon8	scaffold4719|size40736	9403	9512	-
comp25929_c0_seq1	exon9	scaffold4719|size40736	7857	8992	-
comp25937_c0_seq1	exon1	scaffold685|size155507	77933	78857	-
comp25937_c0_seq1	exon2	scaffold685|size155507	76832	77158	-
comp25936_c2_seq1	exon1	scaffold530|size177158	80158	80747	+
comp25937_c0_seq2	exon1	scaffold685|size155507	77836	78857	-
comp25937_c0_seq2	exon2	scaffold685|size155507	76832	77050	-
comp25938_c0_seq1	exon1	scaffold4301|size44074	39011	39417	-
comp25938_c0_seq1	exon2	scaffold4301|size44074	36517	36635	-
comp25938_c0_seq1	exon3	scaffold4301|size44074	35651	35903	-
comp25938_c0_seq1	exon4	scaffold4301|size44074	33870	33938	-
comp25938_c0_seq1	exon5	scaffold4301|size44074	33090	33355	-
comp25938_c0_seq1	exon6	scaffold4301|size44074	32652	32837	-
comp25925_c0_seq3	exon1	scaffold2315|size91759	76254	78163	-
comp25938_c0_seq10	exon1	scaffold13640|size13232	11048	11238	-
comp25938_c0_seq10	exon2	scaffold13640|size13232	10340	10417	-
comp25938_c0_seq10	exon3	scaffold13640|size13232	9676	9768	-
comp25938_c0_seq10	exon4	scaffold13640|size13232	9043	9130	-
comp25938_c0_seq10	exon5	scaffold13640|size13232	8766	8821	-
comp25938_c0_seq10	exon6	scaffold13640|size13232	8350	8427	-
comp25938_c0_seq10	exon7	scaffold13640|size13232	7646	7764	-
comp25938_c0_seq10	exon8	scaffold13640|size13232	6236	6452	-
comp25938_c0_seq10	exon9	scaffold13640|size13232	2312	2380	-
comp25938_c0_seq10	exon10	scaffold13640|size13232	830	1102	-
comp25938_c0_seq10	exon11	scaffold13640|size13232	510	695	-
comp25936_c1_seq1	exon1	scaffold530|size177158	74091	74292	+
comp25936_c1_seq1	exon2	scaffold530|size177158	74456	74709	+
comp25936_c1_seq1	exon3	scaffold530|size177158	75584	75760	+
comp25936_c1_seq1	exon1	scaffold1262|size198086	40678	40704	-
comp25941_c0_seq1	exon1	scaffold10549|size20167	11756	12492	+
comp25940_c0_seq1	exon1	scaffold4694|size87635	36220	36370	-
comp25940_c0_seq1	exon2	scaffold4694|size87635	35518	35606	-
comp25940_c0_seq1	exon3	scaffold4694|size87635	34661	34781	-
comp25940_c0_seq1	exon4	scaffold4694|size87635	25153	25250	-
comp25940_c0_seq1	exon5	scaffold4694|size87635	23725	24582	-
comp25939_c0_seq1	exon1	scaffold4343|size52092	26925	27053	+
comp25939_c0_seq1	exon2	scaffold4343|size52092	27169	27259	+
comp25939_c0_seq1	exon3	scaffold4343|size52092	27368	27464	+
comp25939_c0_seq1	exon4	scaffold4343|size52092	27605	27658	+
comp25939_c0_seq1	exon5	scaffold4343|size52092	28998	29062	+
comp25939_c0_seq1	exon6	scaffold4343|size52092	30204	30303	+
comp25939_c0_seq1	exon7	scaffold4343|size52092	30529	30615	+
comp25939_c0_seq1	exon8	scaffold4343|size52092	30891	31054	+
comp25939_c0_seq1	exon9	scaffold4343|size52092	32379	32494	+
comp25939_c0_seq1	exon10	scaffold4343|size52092	32901	32986	+
comp25939_c0_seq1	exon11	scaffold4343|size52092	35829	35888	+
comp25939_c0_seq1	exon12	scaffold4343|size52092	36182	36367	+
comp25938_c0_seq3	exon1	scaffold4301|size44074	36517	36817	-
comp25938_c0_seq3	exon2	scaffold4301|size44074	35651	35903	-
comp25938_c0_seq3	exon3	scaffold4301|size44074	33870	33938	-
comp25938_c0_seq3	exon4	scaffold4301|size44074	33090	33355	-
comp25938_c0_seq3	exon5	scaffold4301|size44074	32652	32837	-
comp25938_c0_seq3	exon6	scaffold4301|size44074	31234	32375	-
comp25941_c1_seq1	exon1	scaffold10549|size20167	11312	11782	+
comp25942_c0_seq1	exon1	scaffold13355|size27064	17924	18120	+
comp25942_c0_seq2	exon1	scaffold13355|size27064	17924	18668	+
comp25938_c0_seq8	exon1	scaffold4301|size44074	36517	36817	-
comp25938_c0_seq8	exon2	scaffold4301|size44074	35651	35903	-
comp25938_c0_seq8	exon3	scaffold4301|size44074	33870	33938	-
comp25938_c0_seq8	exon4	scaffold4301|size44074	33090	33355	-
comp25938_c0_seq8	exon5	scaffold4301|size44074	32652	32837	-
comp25940_c0_seq2	exon1	scaffold4694|size87635	36220	36370	-
comp25940_c0_seq2	exon2	scaffold4694|size87635	35818	35913	-
comp25940_c0_seq2	exon3	scaffold4694|size87635	35518	35606	-
comp25940_c0_seq2	exon4	scaffold4694|size87635	34661	34781	-
comp25940_c0_seq2	exon5	scaffold4694|size87635	25153	25250	-
comp25940_c0_seq2	exon6	scaffold4694|size87635	23725	24582	-
comp25938_c0_seq5	exon1	scaffold4301|size44074	39011	39417	-
comp25938_c0_seq5	exon2	scaffold4301|size44074	36517	36635	-
comp25938_c0_seq5	exon3	scaffold4301|size44074	35651	35903	-
comp25938_c0_seq5	exon4	scaffold4301|size44074	33870	33938	-
comp25938_c0_seq5	exon5	scaffold4301|size44074	33090	33355	-
comp25938_c0_seq5	exon6	scaffold4301|size44074	32652	32837	-
comp25938_c0_seq5	exon7	scaffold4301|size44074	31234	32375	-
comp25945_c0_seq2	exon1	scaffold777|size145965	2260	2610	+
comp25945_c0_seq2	exon1	scaffold777|size145965	2613	2634	-
comp25947_c2_seq1	exon1	scaffold62|size424738	84950	85261	+
comp25946_c0_seq1	exon1	scaffold3295|size63707	57032	58597	+
comp25938_c0_seq9	exon4	scaffold4301|size44074	33870	33938	-
comp25938_c0_seq9	exon5	scaffold4301|size44074	33090	33355	-
comp25938_c0_seq9	exon6	scaffold4301|size44074	32652	32837	-
comp25938_c0_seq9	exon7	scaffold4301|size44074	31234	32375	-
comp25938_c0_seq9	exon1	scaffold13751|size13070	1767	2040	-
comp25938_c0_seq9	exon2	scaffold13751|size13070	1425	1503	-
comp25945_c0_seq1	exon1	scaffold777|size145965	1842	2610	+
comp25945_c0_seq1	exon1	scaffold777|size145965	2613	2634	-
comp25946_c0_seq2	exon1	scaffold3295|size63707	57032	58597	+
comp25947_c2_seq2	exon1	scaffold62|size424738	84950	85348	+
comp25950_c0_seq1	exon1	scaffold1850|size110762	40432	41234	+
comp25948_c0_seq1	exon1	scaffold473|size354851	60528	60889	-
comp25948_c0_seq1	exon2	scaffold473|size354851	60110	60190	-
comp25948_c0_seq1	exon3	scaffold473|size354851	58985	59187	-
comp25948_c0_seq1	exon4	scaffold473|size354851	57835	57918	-
comp25948_c0_seq1	exon5	scaffold473|size354851	52988	53016	-
comp25948_c0_seq1	exon6	scaffold473|size354851	52456	52923	-
comp25951_c0_seq1	exon1	scaffold150|size303133	255067	255223	-
comp25951_c0_seq1	exon2	scaffold150|size303133	254097	254146	-
comp25951_c0_seq1	exon3	scaffold150|size303133	253468	253699	-
comp25951_c0_seq1	exon4	scaffold150|size303133	252800	252932	-
comp25951_c1_seq1	exon1	scaffold150|size303133	252783	252816	-
comp25951_c1_seq1	exon2	scaffold150|size303133	252508	252636	-
comp25951_c1_seq1	exon3	scaffold150|size303133	252238	252359	-
comp25951_c1_seq1	exon4	scaffold150|size303133	250568	251899	-
comp25952_c0_seq2	exon1	scaffold31|size466120	115510	116441	+
comp25953_c0_seq2	exon1	scaffold3754|size152723	105973	106275	+
comp25917_c0_seq1	exon1	scaffold439|size196766	29801	29985	+
comp25917_c0_seq1	exon2	scaffold439|size196766	30146	31674	+
comp25952_c0_seq1	exon1	scaffold31|size466120	115510	116441	+
comp25920_c1_seq1	exon1	scaffold3|size1100479	261755	262829	-
comp25956_c0_seq1	exon1	scaffold16837|size9750	3172	4441	+
comp25957_c1_seq1	exon1	scaffold6438|size37715	24771	25411	-
comp25949_c0_seq1	exon1	scaffold47|size561461	525268	525469	-
comp25949_c0_seq1	exon2	scaffold47|size561461	519699	519862	-
comp25949_c0_seq1	exon3	scaffold47|size561461	518570	518626	-
comp25949_c0_seq1	exon4	scaffold47|size561461	518135	518183	-
comp25949_c0_seq1	exon5	scaffold47|size561461	517373	517470	-
comp25949_c0_seq1	exon6	scaffold47|size561461	510849	510980	-
comp25949_c0_seq1	exon7	scaffold47|size561461	509364	509489	-
comp25949_c0_seq1	exon8	scaffold47|size561461	508947	509015	-
comp25949_c0_seq1	exon9	scaffold47|size561461	507962	508032	-
comp25949_c0_seq1	exon10	scaffold47|size561461	507727	507790	-
comp25949_c0_seq1	exon11	scaffold47|size561461	505438	505515	-
comp25949_c0_seq1	exon12	scaffold47|size561461	501834	504971	-
comp25958_c0_seq2	exon1	scaffold7791|size25396	11365	12231	-
comp25955_c0_seq1	exon1	scaffold1411|size269067	251145	253345	-
comp25959_c1_seq1	exon1	scaffold20654|size6857	805	1086	+
comp25958_c0_seq1	exon1	scaffold7791|size25396	11076	12231	-
comp25917_c0_seq2	exon1	scaffold439|size196766	21140	21407	+
comp25917_c0_seq2	exon2	scaffold439|size196766	24402	24468	+
comp25917_c0_seq2	exon3	scaffold439|size196766	24719	24837	+
comp25917_c0_seq2	exon4	scaffold439|size196766	26982	27053	+
comp25917_c0_seq2	exon5	scaffold439|size196766	28071	28187	+
comp25917_c0_seq2	exon6	scaffold439|size196766	29225	29336	+
comp25917_c0_seq2	exon7	scaffold439|size196766	29901	29985	+
comp25917_c0_seq2	exon8	scaffold439|size196766	30146	31674	+
comp25944_c0_seq1	exon1	scaffold733|size149062	82383	82559	+
comp25944_c0_seq1	exon2	scaffold733|size149062	86241	86405	+
comp25944_c0_seq1	exon3	scaffold733|size149062	87710	87880	+
comp25944_c0_seq1	exon4	scaffold733|size149062	89234	89332	+
comp25944_c0_seq1	exon5	scaffold733|size149062	90032	90107	+
comp25944_c0_seq1	exon6	scaffold733|size149062	90470	90555	+
comp25944_c0_seq1	exon7	scaffold733|size149062	91003	91063	+
comp25944_c0_seq1	exon8	scaffold733|size149062	91443	91509	+
comp25944_c0_seq1	exon9	scaffold733|size149062	93112	93161	+
comp25944_c0_seq1	exon10	scaffold733|size149062	94576	94625	+
comp25944_c0_seq1	exon11	scaffold733|size149062	94979	95026	+
comp25944_c0_seq1	exon12	scaffold733|size149062	95143	96371	+
comp25961_c1_seq1	exon1	scaffold201|size269370	256056	256621	-
comp25962_c0_seq1	exon1	scaffold7391|size34051	20697	21191	-
comp25961_c0_seq1	exon1	scaffold201|size269370	255629	255999	-
comp25928_c0_seq1	exon1	scaffold198|size272397	118929	119058	-
comp25928_c0_seq1	exon2	scaffold198|size272397	117034	118803	-
comp25965_c1_seq1	exon1	scaffold290|size305507	134753	135450	-
comp25966_c0_seq1	exon1	scaffold5844|size33635	13534	13962	+
comp25966_c0_seq1	exon2	scaffold5844|size33635	15888	16199	+
comp25966_c0_seq1	exon3	scaffold5844|size33635	16902	17167	+
comp25954_c0_seq1	exon1	scaffold5308|size36822	33025	33113	-
comp25954_c0_seq1	exon2	scaffold5308|size36822	30479	30573	-
comp25954_c0_seq1	exon3	scaffold5308|size36822	29778	29928	-
comp25954_c0_seq1	exon4	scaffold5308|size36822	28082	28272	-
comp25954_c0_seq1	exon5	scaffold5308|size36822	26681	26740	-
comp25954_c0_seq1	exon6	scaffold5308|size36822	25326	25747	-
comp25959_c0_seq1	exon1	scaffold20654|size6857	642	1149	-
comp25959_c0_seq1	exon1	scaffold35359|size2569	2112	2278	-
comp25960_c0_seq1	exon1	scaffold565|size310731	281041	281119	-
comp25960_c0_seq1	exon2	scaffold565|size310731	280439	280508	-
comp25960_c0_seq1	exon3	scaffold565|size310731	280142	280257	-
comp25960_c0_seq1	exon4	scaffold565|size310731	279270	279404	-
comp25960_c0_seq1	exon5	scaffold565|size310731	278261	278463	-
comp25960_c0_seq1	exon6	scaffold565|size310731	277246	277423	-
comp25960_c0_seq1	exon7	scaffold565|size310731	275925	276013	-
comp25960_c0_seq1	exon8	scaffold565|size310731	274961	275135	-
comp25967_c0_seq1	exon1	scaffold2903|size60882	23947	25326	+
comp25957_c2_seq1	exon1	scaffold6438|size37715	25410	26564	-
comp25965_c0_seq1	exon1	scaffold290|size305507	132624	134743	-
comp25964_c0_seq1	exon1	scaffold184609|size387	1	341	-
comp25964_c0_seq1	exon1	scaffold50858|size1493	1	308	-
comp25964_c0_seq1	exon1	scaffold69847|size1038	728	1003	+
comp25964_c0_seq1	exon1	scaffold47038|size1665	104	272	-
comp25965_c0_seq2	exon1	scaffold290|size305507	132624	134743	-
comp25971_c0_seq1	exon1	scaffold5036|size103374	25674	25793	+
comp25971_c0_seq1	exon2	scaffold5036|size103374	26556	26926	+
comp25971_c0_seq1	exon1	scaffold44956|size1771	241	613	+
comp25968_c0_seq1	exon1	scaffold517|size181542	58288	58623	-
comp25968_c0_seq1	exon2	scaffold517|size181542	54521	56915	-
comp25976_c0_seq1	exon1	scaffold5085|size46545	26446	26741	+
comp25969_c0_seq1	exon1	scaffold52|size404227	254347	254548	+
comp25969_c0_seq1	exon2	scaffold52|size404227	254867	254976	+
comp25969_c0_seq1	exon3	scaffold52|size404227	256915	257055	+
comp25969_c0_seq1	exon4	scaffold52|size404227	258627	260724	+
comp25948_c0_seq2	exon1	scaffold473|size354851	214812	215368	-
comp25948_c0_seq2	exon2	scaffold473|size354851	145771	145883	-
comp25948_c0_seq2	exon3	scaffold473|size354851	124465	124570	-
comp25948_c0_seq2	exon4	scaffold473|size354851	121147	121224	-
comp25948_c0_seq2	exon5	scaffold473|size354851	117685	117757	-
[truncated: 64,747 more rows]

## Sheet: tx.to.japonica.exon.cont2
transcriptID	exon number	Anguilla contig/scaffold name	start in contig/scaffold (bp)	end in contig/scaffold (bp)	strand w.r.t. contig/scaffold
[truncated: 43,345 more rows]

[truncated: 6 more sheets: statistics.to.japonica, transcriptome.to.anguilla.mRNA, transcriptome.to.anguilla.exon, tx.to.anguilla.exon.cont1, tx.to.anguilla.exon.cont2, statistics.to.anguilla]
