# Supplementary material for: Transcriptomic responses of corpuscle of Stannius gland of Japanese eels (Anguilla japonica) to Changes in Water Salinity
Source: Sci Rep. 2015 Apr 24;5:9836. doi: 10.1038/srep09836 (PMC5386212; doi:10.1038/srep09836)
Supplement: Supplementary Information [file srep09836-s10.xls]

## Sheet: Sheet1
Molecular function
Category	Term	Count	%	PValue	Genes	List Total	Pop Hits	Pop Total	Fold Enrichment	Bonferroni	Benjamini	FDR
GOTERM_MF_FAT	GO:0019992~diacylglycerol binding	5	1.10865	0.00221179	826605, 807016, 814239, 820713, 803178	106	68	12983	9.00597	0.454854	0.454854	2.8758
GOTERM_MF_FAT	GO:0005509~calcium ion binding	14	3.10421	0.0339145	785736, 806383, 820821, 776160, 820980, 819205, 774125, 804949, 788987, 781133, 792377, 777426, 803164, 788556	106	919	12983	1.86587	0.999922	0.991146	36.5352
GOTERM_MF_FAT	GO:0046027~phospholipid:diacylglycerol acyltransferase activity	2	0.443459	0.0397947	782365, 799396	106	5	12983	48.9925	0.999985	0.975495	41.4413
GOTERM_MF_FAT	GO:0043169~cation binding	43	9.53437	0.0549356	826605, 806383, 786314, 820821, 774125, 785688, 819205, 814239, 784575, 788987, 778844, 803127, 791311, 781133, 808095, 778424, 803164, 788556, 790996, 785736, 798734, 798950, 782601, 776160, 793356, 799099, 820980, 788983, 794552, 791562, 820713, 784247, 811248, 804949, 807016, 774670, 816820, 805256, 775735, 809769, 792377, 777426, 803178	106	4179	12983	1.26027	1	0.97915	52.5073
GOTERM_MF_FAT	GO:0043167~ion binding	43	9.53437	0.0678818	826605, 806383, 786314, 820821, 774125, 785688, 819205, 814239, 784575, 788987, 778844, 803127, 791311, 781133, 808095, 778424, 803164, 788556, 790996, 785736, 798734, 798950, 782601, 776160, 793356, 799099, 820980, 788983, 794552, 791562, 820713, 784247, 811248, 804949, 807016, 774670, 816820, 805256, 775735, 809769, 792377, 777426, 803178	106	4241	12983	1.24185	1	0.978767	60.401
GOTERM_MF_FAT	GO:0051015~actin filament binding	3	0.665188	0.0684085	785736, 788987, 803164	106	53	12983	6.93289	1	0.960678	60.6949
GOTERM_MF_FAT	GO:0016801~hydrolase activity, acting on ether bonds	2	0.443459	0.0704977	784164, 772859	106	9	12983	27.218	1	0.942822	61.8408
GOTERM_MF_FAT	GO:0003841~1-acylglycerol-3-phosphate O-acyltransferase activity	2	0.443459	0.0704977	782365, 799396	106	9	12983	27.218	1	0.942822	61.8408
Biological process
Category	Term	Count	%	PValue	Genes	List Total	Pop Hits	Pop Total	Fold Enrichment	Bonferroni	Benjamini	FDR
GOTERM_BP_FAT	GO:0007155~cell adhesion	16	3.54767	0.000479012	785736, 777064, 806383, 820821, 776160, 820980, 811769, 826660, 793195, 799249, 773638, 823746, 826696, 824836, 785457, 818796	110	700	13528	2.81101	0.323274	0.323274	0.734545
GOTERM_BP_FAT	GO:0022610~biological adhesion	16	3.54767	0.000486218	785736, 777064, 806383, 820821, 776160, 820980, 811769, 826660, 793195, 799249, 773638, 823746, 826696, 824836, 785457, 818796	110	701	13528	2.807	0.327238	0.179779	0.745557
GOTERM_BP_FAT	GO:0032990~cell part morphogenesis	9	1.99557	0.00108012	811248, 785736, 788987, 784957, 793195, 823746, 786081, 775973, 824836	110	256	13528	4.32358	0.585539	0.25442	1.64919
GOTERM_BP_FAT	GO:0048858~cell projection morphogenesis	8	1.77384	0.00365222	811248, 785736, 788987, 784957, 793195, 823746, 786081, 824836	110	245	13528	4.01573	0.949309	0.525504	5.47458
GOTERM_BP_FAT	GO:0007156~homophilic cell adhesion	6	1.33038	0.00412703	806383, 820821, 776160, 823746, 820980, 785457	110	131	13528	5.63276	0.965627	0.490384	6.16535
GOTERM_BP_FAT	GO:0007409~axonogenesis	7	1.55211	0.00468872	811248, 785736, 788987, 793195, 823746, 786081, 824836	110	193	13528	4.46048	0.978297	0.471854	6.97644
GOTERM_BP_FAT	GO:0032989~cellular component morphogenesis	10	2.21729	0.0047485	811248, 785736, 788987, 784957, 799249, 793195, 823746, 786081, 775973, 824836	110	397	13528	3.09778	0.979334	0.425456	7.06237
GOTERM_BP_FAT	GO:0048667~cell morphogenesis involved in neuron differentiation	7	1.55211	0.00686341	811248, 785736, 788987, 793195, 823746, 786081, 824836	110	209	13528	4.11901	0.99635	0.504219	10.0553
GOTERM_BP_FAT	GO:0016337~cell-cell adhesion	8	1.77384	0.00693798	806383, 820821, 793195, 776160, 823746, 820980, 824836, 785457	110	276	13528	3.56469	0.996566	0.467655	10.1591
GOTERM_BP_FAT	GO:0007163~establishment or maintenance of cell polarity	4	0.886918	0.00716398	788987, 799249, 793195, 824836	110	49	13528	10.0393	0.997148	0.443432	10.4732
GOTERM_BP_FAT	GO:0048812~neuron projection morphogenesis	7	1.55211	0.00750549	811248, 785736, 788987, 793195, 823746, 786081, 824836	110	213	13528	4.04166	0.997845	0.427754	10.9459
GOTERM_BP_FAT	GO:0000902~cell morphogenesis	9	1.99557	0.00806349	811248, 785736, 788987, 784957, 799249, 793195, 823746, 786081, 824836	110	356	13528	3.10909	0.998637	0.422972	11.7132
GOTERM_BP_FAT	GO:0008088~axon cargo transport	3	0.665188	0.00904758	785736, 788987, 786081	110	18	13528	20.497	0.999393	0.434359	13.0514
GOTERM_BP_FAT	GO:0070647~protein modification by small protein conjugation or removal	6	1.33038	0.00947684	798734, 802964, 805256, 778845, 792195, 786081	110	160	13528	4.61182	0.999574	0.425536	13.6292
GOTERM_BP_FAT	GO:0000904~cell morphogenesis involved in differentiation	7	1.55211	0.014032	811248, 785736, 788987, 793195, 823746, 786081, 824836	110	244	13528	3.52817	0.99999	0.535968	19.5429
GOTERM_BP_FAT	GO:0016567~protein ubiquitination	5	1.10865	0.0156068	798734, 802964, 805256, 778845, 792195	110	119	13528	5.1673	0.999997	0.551227	21.4977
GOTERM_BP_FAT	GO:0031175~neuron projection development	7	1.55211	0.0173856	811248, 785736, 788987, 793195, 823746, 786081, 824836	110	256	13528	3.36278	0.999999	0.568641	23.6523
GOTERM_BP_FAT	GO:0032446~protein modification by small protein conjugation	5	1.10865	0.0219485	798734, 802964, 805256, 778845, 792195	110	132	13528	4.6584	1	0.633899	28.9292
GOTERM_BP_FAT	GO:0010970~microtubule-based transport	3	0.665188	0.0226691	785736, 788987, 786081	110	29	13528	12.7223	1	0.626028	29.7307
GOTERM_BP_FAT	GO:0008356~asymmetric cell division	2	0.443459	0.0239796	793195, 824836	110	3	13528	81.9879	1	0.62808	31.1667
GOTERM_BP_FAT	GO:0030030~cell projection organization	8	1.77384	0.0291882	811248, 785736, 788987, 784957, 793195, 823746, 786081, 824836	110	368	13528	2.67352	1	0.683249	36.6071
GOTERM_BP_FAT	GO:0033043~regulation of organelle organization	6	1.33038	0.0309623	811248, 785736, 802976, 805256, 788987, 791562	110	217	13528	3.40042	1	0.688122	38.3664
GOTERM_BP_FAT	GO:0008090~retrograde axon cargo transport	2	0.443459	0.0396486	785736, 788987	110	5	13528	49.1927	1	0.761539	46.3408
GOTERM_BP_FAT	GO:0009057~macromolecule catabolic process	12	2.66075	0.0497994	791100, 811248, 774670, 798734, 802964, 805256, 778845, 803343, 803127, 792195, 786081, 813253	110	781	13528	1.88961	1	0.823541	54.4348
GOTERM_BP_FAT	GO:0051603~proteolysis involved in cellular protein catabolic process	10	2.21729	0.0528885	791100, 811248, 774670, 798734, 802964, 805256, 778845, 792195, 786081, 813253	110	600	13528	2.0497	1	0.829911	56.6617
GOTERM_BP_FAT	GO:0044257~cellular protein catabolic process	10	2.21729	0.0542578	791100, 811248, 774670, 798734, 802964, 805256, 778845, 792195, 786081, 813253	110	603	13528	2.0395	1	0.825992	57.6158
GOTERM_BP_FAT	GO:0048666~neuron development	7	1.55211	0.0561705	811248, 785736, 788987, 793195, 823746, 786081, 824836	110	339	13528	2.53945	1	0.825355	58.9158
GOTERM_BP_FAT	GO:0031122~cytoplasmic microtubule organization	2	0.443459	0.0626859	785736, 788987	110	8	13528	30.7455	1	0.848065	63.0697
GOTERM_BP_FAT	GO:0007018~microtubule-based movement	4	0.886918	0.0630917	785736, 788987, 786081, 816383	110	113	13528	4.35334	1	0.839827	63.315
GOTERM_BP_FAT	GO:0030163~protein catabolic process	10	2.21729	0.0634712	791100, 811248, 774670, 798734, 802964, 805256, 778845, 792195, 786081, 813253	110	622	13528	1.9772	1	0.831607	63.5429
GOTERM_BP_FAT	GO:0030705~cytoskeleton-dependent intracellular transport	3	0.665188	0.0657489	785736, 788987, 786081	110	52	13528	7.0951	1	0.832706	64.8837
GOTERM_BP_FAT	GO:0044265~cellular macromolecule catabolic process	11	2.43902	0.0671618	791100, 811248, 774670, 798734, 802964, 805256, 778845, 803343, 792195, 786081, 813253	110	725	13528	1.86593	1	0.829782	65.6921
GOTERM_BP_FAT	GO:0007088~regulation of mitosis	3	0.665188	0.0748132	811248, 805256, 791562	110	56	13528	6.58831	1	0.853455	69.7757
GOTERM_BP_FAT	GO:0009408~response to heat	3	0.665188	0.0748132	807016, 783835, 782847	110	56	13528	6.58831	1	0.853455	69.7757
GOTERM_BP_FAT	GO:0006338~chromatin remodeling	3	0.665188	0.0748132	773158, 803343, 808095	110	56	13528	6.58831	1	0.853455	69.7757
GOTERM_BP_FAT	GO:0051783~regulation of nuclear division	3	0.665188	0.0748132	811248, 805256, 791562	110	56	13528	6.58831	1	0.853455	69.7757
GOTERM_BP_FAT	GO:0006508~proteolysis	14	3.10421	0.0810705	798734, 802964, 792195, 813253, 811248, 791100, 774670, 804228, 805256, 796381, 778845, 791311, 786081, 815898	110	1054	13528	1.63353	1	0.868219	72.7727
GOTERM_BP_FAT	GO:0050808~synapse organization	3	0.665188	0.0866628	804949, 785457, 803164	110	61	13528	6.04829	1	0.878865	75.2137
GOTERM_BP_FAT	GO:0006468~protein amino acid phosphorylation	10	2.21729	0.0891056	802976, 777064, 812231, 786314, 782161, 798950, 793182, 791562, 788983, 785688	110	667	13528	1.84381	1	0.879107	76.2144
GOTERM_BP_FAT	GO:0043632~modification-dependent macromolecule catabolic process	9	1.99557	0.0918341	811248, 774670, 798734, 802964, 805256, 778845, 792195, 786081, 813253	110	574	13528	1.92829	1	0.880187	77.2874
GOTERM_BP_FAT	GO:0019941~modification-dependent protein catabolic process	9	1.99557	0.0918341	811248, 774670, 798734, 802964, 805256, 778845, 792195, 786081, 813253	110	574	13528	1.92829	1	0.880187	77.2874
GOTERM_BP_FAT	GO:0051493~regulation of cytoskeleton organization	4	0.886918	0.0970758	811248, 785736, 802976, 788987	110	136	13528	3.61711	1	0.888098	79.2229
GOTERM_BP_FAT	GO:0034605~cellular response to heat	2	0.443459	0.0998707	807016, 783835	110	13	13528	18.9203	1	0.88906	80.1908
GOTERM_BP_FAT	GO:0045995~regulation of embryonic development	2	0.443459	0.0998707	826660, 799249	110	13	13528	18.9203	1	0.88906	80.1908
Cell compotent
Category	Term	Count	%	PValue	Genes	List Total	Pop Hits	Pop Total	Fold Enrichment	Bonferroni	Benjamini	FDR
GOTERM_CC_FAT	GO:0000151~ubiquitin ligase complex	7	1.55211	0.000156683	811248, 798734, 802964, 805256, 778845, 792195, 813253	116	90	12782	8.57031	0.0320673	0.0320673	0.197468
GOTERM_CC_FAT	GO:0016323~basolateral plasma membrane	7	1.55211	0.0100278	826605, 813177, 785736, 788987, 799396, 785457, 818796	116	203	12782	3.79964	0.87709	0.649415	11.9384
GOTERM_CC_FAT	GO:0009925~basal plasma membrane	3	0.665188	0.0226564	785736, 788987, 799396	116	26	12782	12.7142	0.991492	0.795853	25.1052
GOTERM_CC_FAT	GO:0005783~endoplasmic reticulum	16	3.54767	0.0250336	790996, 805801, 802964, 782365, 782161, 802032, 799396, 772859, 791100, 816820, 822543, 809769, 821072, 777426, 780697, 788556	116	960	12782	1.83649	0.994873	0.732415	27.3709
GOTERM_CC_FAT	GO:0045178~basal part of cell	3	0.665188	0.0296285	785736, 788987, 799396	116	30	12782	11.019	0.998081	0.713831	31.5725
GOTERM_CC_FAT	GO:0005604~basement membrane	4	0.886918	0.0331584	785736, 826660, 799249, 826696	116	78	12782	5.65075	0.999101	0.689316	34.6469
GOTERM_CC_FAT	GO:0005938~cell cortex	5	1.10865	0.0427087	802976, 788987, 793195, 824836, 803164	116	146	12782	3.77362	0.999886	0.726638	42.339
GOTERM_CC_FAT	GO:0030056~hemidesmosome	2	0.443459	0.0441897	785736, 788987	116	5	12782	44.0759	0.999917	0.691209	43.4542
GOTERM_CC_FAT	GO:0031362~anchored to external side of plasma membrane	2	0.443459	0.0441897	793195, 824836	116	5	12782	44.0759	0.999917	0.691209	43.4542
GOTERM_CC_FAT	GO:0015630~microtubule cytoskeleton	10	2.21729	0.0591479	811248, 785736, 814239, 788987, 793195, 791562, 774125, 783835, 824836, 816383	116	549	12782	2.0071	0.999997	0.755629	53.6567
GOTERM_CC_FAT	GO:0005606~laminin-1 complex	2	0.443459	0.0613186	826660, 799249	116	7	12782	31.4828	0.999998	0.731849	54.9875
GOTERM_CC_FAT	GO:0009898~internal side of plasma membrane	7	1.55211	0.06562	826605, 802976, 798950, 812705, 821783, 818796, 803164	116	316	12782	2.44091	0.999999	0.722906	57.5213
GOTERM_CC_FAT	GO:0005856~cytoskeleton	19	4.21286	0.0681316	785736, 802976, 798950, 782161, 791562, 774125, 811248, 774670, 814239, 817876, 822824, 788987, 793195, 783835, 824836, 775373, 818796, 803164, 816383	116	1381	12782	1.51601	1	0.705685	58.9394
GOTERM_CC_FAT	GO:0005815~microtubule organizing center	6	1.33038	0.0781176	814239, 793195, 791562, 774125, 783835, 824836	116	253	12782	2.61319	1	0.72785	64.1572
GOTERM_CC_FAT	GO:0043256~laminin complex	2	0.443459	0.0781431	826660, 799249	116	9	12782	24.4866	1	0.701461	64.1697
GOTERM_CC_FAT	GO:0030055~cell-substrate junction	4	0.886918	0.0800668	826605, 785736, 788987, 818796	116	112	12782	3.93534	1	0.685645	65.1016
GOTERM_CC_FAT	GO:0031233~intrinsic to external side of plasma membrane	2	0.443459	0.0864429	793195, 824836	116	10	12782	22.0379	1	0.691281	68.0329
GOTERM_CC_FAT	GO:0060053~neurofilament cytoskeleton	2	0.443459	0.0864429	785736, 788987	116	10	12782	22.0379	1	0.691281	68.0329
GOTERM_CC_FAT	GO:0043005~neuron projection	7	1.55211	0.0881806	811248, 782161, 803343, 823746, 786081, 785457, 803164	116	342	12782	2.25534	1	0.676799	68.7915
GOTERM_CC_FAT	GO:0044420~extracellular matrix part	4	0.886918	0.0885549	785736, 826660, 799249, 826696	116	117	12782	3.76717	1	0.657498	68.9527
GOTERM_CC_FAT	GO:0012505~endomembrane system	12	2.66075	0.0933479	790996, 823565, 816820, 802964, 793195, 803343, 809769, 783835, 777426, 824836, 822813, 788556	116	782	12782	1.69089	1	0.657952	70.9505
GOTERM_CC_FAT	GO:0030054~cell junction	9	1.99557	0.095082	826605, 785736, 782161, 788987, 793195, 824836, 785457, 818796, 803164	116	518	12782	1.91449	1	0.646218	71.6437
